# Supplementary material for: Accurate prediction of protein function using statistics-informed graph networks
Source: Nat Commun. 2024 Aug 4;15:6601. doi: 10.1038/s41467-024-50955-0 (PMC11297950; doi:10.1038/s41467-024-50955-0)
Supplement: Supplementary file 4 — Source Data [file 41467_2024_50955_MOESM4_ESM.zip]

Archive with 330 entries (329 files):
- Source data/
- __MACOSX/._Source data
- Source data/Figure S10_CC_Fmax_AUPR.csv
- __MACOSX/Source data/._Figure S10_CC_Fmax_AUPR.csv
- Source data/Figure S2 6IEJ-A.txt
- __MACOSX/Source data/._Figure S2 6IEJ-A.txt
- Source data/Figure S19 1E3Z-A_Layer1.txt
- __MACOSX/Source data/._Figure S19 1E3Z-A_Layer1.txt
- Source data/Figure S12B_MF.csv
- __MACOSX/Source data/._Figure S12B_MF.csv
- Source data/Figure S19 1E3Z-A_Layer3.txt
- __MACOSX/Source data/._Figure S19 1E3Z-A_Layer3.txt
- Source data/Figure S8b_Fmax_AUPR.csv
- __MACOSX/Source data/._Figure S8b_Fmax_AUPR.csv
- Source data/Figure S2 1MNM-A.txt
- __MACOSX/Source data/._Figure S2 1MNM-A.txt
- Source data/Figure S2 3FH9-B.txt
- __MACOSX/Source data/._Figure S2 3FH9-B.txt
- Source data/Figure S15_CC.txt
- __MACOSX/Source data/._Figure S15_CC.txt
- Source data/Figure S15_BP.txt
- __MACOSX/Source data/._Figure S15_BP.txt
- Source data/Figure S1 3FH9-B-GO_0005833.txt
- __MACOSX/Source data/._Figure S1 3FH9-B-GO_0005833.txt
- Source data/Figure S19 1E3Z-A_Layer2.txt
- __MACOSX/Source data/._Figure S19 1E3Z-A_Layer2.txt
- Source data/Figure S1 1HLQ-A-GO_0051536.txt
- __MACOSX/Source data/._Figure S1 1HLQ-A-GO_0051536.txt
- Source data/Figure S8a_Fmax_AUPR.csv
- __MACOSX/Source data/._Figure S8a_Fmax_AUPR.csv
- Source data/Figure S19 5TF2-A_Layer3.txt
- __MACOSX/Source data/._Figure S19 5TF2-A_Layer3.txt
- Source data/Figure S8b_Precision_Recall.txt
- __MACOSX/Source data/._Figure S8b_Precision_Recall.txt
- Source data/Figure S1 1MOW-A-GO_0090305.txt
- __MACOSX/Source data/._Figure S1 1MOW-A-GO_0090305.txt
- Source data/.DS_Store
- __MACOSX/Source data/._.DS_Store
- Source data/Figure S7_MF.txt
- __MACOSX/Source data/._Figure S7_MF.txt
- Source data/Figure S19 5TF2-A_Layer2.txt
- __MACOSX/Source data/._Figure S19 5TF2-A_Layer2.txt
- Source data/Figure S1 1L5P-A-GO_0046872.txt
- __MACOSX/Source data/._Figure S1 1L5P-A-GO_0046872.txt
- Source data/Figure S2 2Y7H-B.txt
- __MACOSX/Source data/._Figure S2 2Y7H-B.txt
- Source data/Figure S1 2A8N-A-GO_0016787.txt
- __MACOSX/Source data/._Figure S1 2A8N-A-GO_0016787.txt
- Source data/Figure S2 1IG0-A.txt
- __MACOSX/Source data/._Figure S2 1IG0-A.txt
- Source data/Figure S19 5TF2-A_Layer1.txt
- __MACOSX/Source data/._Figure S19 5TF2-A_Layer1.txt
- Source data/Figure S17A.txt
- __MACOSX/Source data/._Figure S17A.txt
- Source data/Figure2 6W8I-D_EC 2.3.2.27.txt
- __MACOSX/Source data/._Figure2 6W8I-D_EC 2.3.2.27.txt
- Source data/Figure S3_Fmax_box.csv
- __MACOSX/Source data/._Figure S3_Fmax_box.csv
- Source data/Figure2 1MNM-A_GO_0003677.txt
- __MACOSX/Source data/._Figure2 1MNM-A_GO_0003677.txt
- Source data/Figure2 3TMK-A_GO_0000166.txt
- __MACOSX/Source data/._Figure2 3TMK-A_GO_0000166.txt
- Source data/Figure S15_EC.txt
- __MACOSX/Source data/._Figure S15_EC.txt
- Source data/Figure S1 6O5K-A-EC_2.3.2.27.txt
- __MACOSX/Source data/._Figure S1 6O5K-A-EC_2.3.2.27.txt
- Source data/Figure 3f.txt
- __MACOSX/Source data/._Figure 3f.txt
- Source data/Figure S2 4DU6-A.txt
- __MACOSX/Source data/._Figure S2 4DU6-A.txt
- Source data/Figure S8c_Fmax_box.csv
- __MACOSX/Source data/._Figure S8c_Fmax_box.csv
- Source data/Figure S17B.txt
- __MACOSX/Source data/._Figure S17B.txt
- Source data/Figure S2 2AP1-A.txt
- __MACOSX/Source data/._Figure S2 2AP1-A.txt
- Source data/Figure S1 1HRO-A-GO_0022900.txt
- __MACOSX/Source data/._Figure S1 1HRO-A-GO_0022900.txt
- Source data/Figure S8d_Fmax_box.csv
- __MACOSX/Source data/._Figure S8d_Fmax_box.csv
- Source data/Figure S12A_BP.csv
- __MACOSX/Source data/._Figure S12A_BP.csv
- Source data/Figure S12A_CC.csv
- __MACOSX/Source data/._Figure S12A_CC.csv
- Source data/Figure S1 1IG0-A-GO_0016310.txt
- __MACOSX/Source data/._Figure S1 1IG0-A-GO_0016310.txt
- Source data/Figure2 1FOS-E_GO_0006355.txt
- __MACOSX/Source data/._Figure2 1FOS-E_GO_0006355.txt
- Source data/Figure S9a.txt
- __MACOSX/Source data/._Figure S9a.txt
- Source data/Figure 3d_MF.txt
- __MACOSX/Source data/._Figure 3d_MF.txt
- Source data/Figure S1 1CTJ-A-GO_0005506.txt
- __MACOSX/Source data/._Figure S1 1CTJ-A-GO_0005506.txt
- Source data/Figure S1 2GB7-A-GO_0003677.txt
- __MACOSX/Source data/._Figure S1 2GB7-A-GO_0003677.txt
- Source data/Figure S17C.txt
- __MACOSX/Source data/._Figure S17C.txt
- Source data/Figure 3a.txt
- __MACOSX/Source data/._Figure 3a.txt
- Source data/Figure S19 4GRI-A_Layer1.txt
- __MACOSX/Source data/._Figure S19 4GRI-A_Layer1.txt
- Source data/Figure S19 7AMK-A_Layer1.txt
- __MACOSX/Source data/._Figure S19 7AMK-A_Layer1.txt
- Source data/Figure S2 1HFX-A.txt
- __MACOSX/Source data/._Figure S2 1HFX-A.txt
- Source data/Figure S19 6TVP-A_Layer3.txt
- __MACOSX/Source data/._Figure S19 6TVP-A_Layer3.txt
- Source data/Figure S19 6TVP-A_Layer2.txt
- __MACOSX/Source data/._Figure S19 6TVP-A_Layer2.txt
- Source data/Figure S4_CC.txt
- __MACOSX/Source data/._Figure S4_CC.txt
- Source data/Figure S4_BP.txt
- __MACOSX/Source data/._Figure S4_BP.txt
- Source data/Figure S17D.txt
- __MACOSX/Source data/._Figure S17D.txt
- Source data/Figure S3_Precision_Recall.txt
- __MACOSX/Source data/._Figure S3_Precision_Recall.txt
- Source data/Figure S10_CC_Fmax_box.csv
- __MACOSX/Source data/._Figure S10_CC_Fmax_box.csv
- Source data/Figure S8c_Precision_Recall.txt
- __MACOSX/Source data/._Figure S8c_Precision_Recall.txt
- Source data/Figure S2 1FCD-C.txt
- __MACOSX/Source data/._Figure S2 1FCD-C.txt
- Source data/Figure S19 4GRI-A_Layer2.txt
- __MACOSX/Source data/._Figure S19 4GRI-A_Layer2.txt
- Source data/Figure S19 7AMK-A_Layer2.txt
- __MACOSX/Source data/._Figure S19 7AMK-A_Layer2.txt
- Source data/Figure S2 2A8N-A.txt
- __MACOSX/Source data/._Figure S2 2A8N-A.txt
- Source data/Figure S1 2Y7H-B-GO_0032775.txt
- __MACOSX/Source data/._Figure S1 2Y7H-B-GO_0032775.txt
- Source data/Figure2 1HFX-A_GO_0046872.txt
- __MACOSX/Source data/._Figure2 1HFX-A_GO_0046872.txt
- Source data/Figure S19 6TVP-A_Layer1.txt
- __MACOSX/Source data/._Figure S19 6TVP-A_Layer1.txt
- Source data/Figure S19 7AMK-A_Layer3.txt
- __MACOSX/Source data/._Figure S19 7AMK-A_Layer3.txt
- Source data/Figure S19 4GRI-A_Layer3.txt
- __MACOSX/Source data/._Figure S19 4GRI-A_Layer3.txt
- Source data/Figure S13.csv
- __MACOSX/Source data/._Figure S13.csv
- Source data/Figure S1 3E2I-A-GO_0046872.txt
- __MACOSX/Source data/._Figure S1 3E2I-A-GO_0046872.txt
- Source data/Figure S8b_Fmax_box.csv
- __MACOSX/Source data/._Figure S8b_Fmax_box.csv
- Source data/Figure2 4A7W-A_GO_0006221.txt
- __MACOSX/Source data/._Figure2 4A7W-A_GO_0006221.txt
- Source data/Figure 3e_AUPR.csv
- __MACOSX/Source data/._Figure 3e_AUPR.csv
- Source data/Figure S2 6XK2-A.txt
- __MACOSX/Source data/._Figure S2 6XK2-A.txt
- Source data/Figure2 6XK2-A_EC 2.7.1.15.txt
- __MACOSX/Source data/._Figure2 6XK2-A_EC 2.7.1.15.txt
- Source data/Figure S11a.csv
- __MACOSX/Source data/._Figure S11a.csv
- Source data/Figure S4_MF.txt
- __MACOSX/Source data/._Figure S4_MF.txt
- Source data/Figure S10_CC_Precision_Recall.txt
- __MACOSX/Source data/._Figure S10_CC_Precision_Recall.txt
- Source data/Figure S19 1T5A-A_Layer2.txt
- __MACOSX/Source data/._Figure S19 1T5A-A_Layer2.txt
- Source data/Figure S19 1T5A-A_Layer3.txt
- __MACOSX/Source data/._Figure S19 1T5A-A_Layer3.txt
- Source data/Figure S2 2GB7-A.txt
- __MACOSX/Source data/._Figure S2 2GB7-A.txt
- Source data/Figure S1 2H1I-A-GO_0016787.txt
- __MACOSX/Source data/._Figure S1 2H1I-A-GO_0016787.txt
- Source data/Figure S18d.txt
- __MACOSX/Source data/._Figure S18d.txt
- Source data/Figure S2 3E2I-A.txt
- __MACOSX/Source data/._Figure S2 3E2I-A.txt
- Source data/Figure S11b.csv
- __MACOSX/Source data/._Figure S11b.csv
- Source data/Figure S2 1HRO-A.txt
- __MACOSX/Source data/._Figure S2 1HRO-A.txt
- Source data/Figure S7_EC.txt
- __MACOSX/Source data/._Figure S7_EC.txt
- Source data/Figure S19 1T5A-A_Layer1.txt
- __MACOSX/Source data/._Figure S19 1T5A-A_Layer1.txt
- Source data/Figure S10_BP_Precision_Recall.txt
- __MACOSX/Source data/._Figure S10_BP_Precision_Recall.txt
- Source data/Figure S11c.csv
- __MACOSX/Source data/._Figure S11c.csv
- Source data/Figure S1 1A8R-A-GO_0003934.txt
- __MACOSX/Source data/._Figure S1 1A8R-A-GO_0003934.txt
- Source data/Figure S1 1XER-A-GO_0051536.txt
- __MACOSX/Source data/._Figure S1 1XER-A-GO_0051536.txt
- Source data/Figure S2 4A7W-A.txt
- __MACOSX/Source data/._Figure S2 4A7W-A.txt
- Source data/Figure S18a.txt
- __MACOSX/Source data/._Figure S18a.txt
- Source data/Figure S2 6HUF-A.txt
- __MACOSX/Source data/._Figure S2 6HUF-A.txt
- Source data/Figure S2 1HLQ-A.txt
- __MACOSX/Source data/._Figure S2 1HLQ-A.txt
- Source data/Figure S2 1FOS-E.txt
- __MACOSX/Source data/._Figure S2 1FOS-E.txt
- Source data/Figure S3_Fmax_AUPR.csv
- __MACOSX/Source data/._Figure S3_Fmax_AUPR.csv
- Source data/Figure S11d.csv
- __MACOSX/Source data/._Figure S11d.csv
- Source data/Figure S18b.txt
- __MACOSX/Source data/._Figure S18b.txt
- Source data/Figure S1 1W0M-A-GO_0006096.txt
- __MACOSX/Source data/._Figure S1 1W0M-A-GO_0006096.txt
- Source data/Figure 3d_CC.txt
- __MACOSX/Source data/._Figure 3d_CC.txt
- Source data/Figure S2 1W0M-A.txt
- __MACOSX/Source data/._Figure S2 1W0M-A.txt
- Source data/Figure 1c.txt
- __MACOSX/Source data/._Figure 1c.txt
- Source data/Figure 3d_BP.txt
- __MACOSX/Source data/._Figure 3d_BP.txt
- Source data/Figure S1 6HUF-A-EC_3.6.5.2.txt
- __MACOSX/Source data/._Figure S1 6HUF-A-EC_3.6.5.2.txt
- Source data/Figure S2 1A8R-A.txt
- __MACOSX/Source data/._Figure S2 1A8R-A.txt
- Source data/Figure S2 6W8I-D.txt
- __MACOSX/Source data/._Figure S2 6W8I-D.txt
- Source data/Figure S8a_Fmax_box.csv
- __MACOSX/Source data/._Figure S8a_Fmax_box.csv
- Source data/Figure S6.txt
- __MACOSX/Source data/._Figure S6.txt
- Source data/Figure S12A_MF.csv
- __MACOSX/Source data/._Figure S12A_MF.csv
- Source data/Figure S18c.txt
- __MACOSX/Source data/._Figure S18c.txt
- Source data/Figure S10_MF_Fmax_AUPR.csv
- __MACOSX/Source data/._Figure S10_MF_Fmax_AUPR.csv
- Source data/Figure S19 4ZM4-A_Layer1.txt
- __MACOSX/Source data/._Figure S19 4ZM4-A_Layer1.txt
- Source data/Figure S2 3TMK-A.txt
- __MACOSX/Source data/._Figure S2 3TMK-A.txt
- Source data/Figure S8d_Fmax_AUPR.csv
- __MACOSX/Source data/._Figure S8d_Fmax_AUPR.csv
- Source data/Figure S5c.csv
- __MACOSX/Source data/._Figure S5c.csv
- Source data/Figure S7_BP.txt
- __MACOSX/Source data/._Figure S7_BP.txt
- Source data/Figure S7_CC.txt
- __MACOSX/Source data/._Figure S7_CC.txt
- Source data/Figure S1 7C0I-A-EC_3.5.4.37.txt
- __MACOSX/Source data/._Figure S1 7C0I-A-EC_3.5.4.37.txt
- Source data/Figure S14.txt
- __MACOSX/Source data/._Figure S14.txt
- Source data/Figure S5b.csv
- __MACOSX/Source data/._Figure S5b.csv
- Source data/Figure4 2FE3-A_GO_0046872.txt
- __MACOSX/Source data/._Figure4 2FE3-A_GO_0046872.txt
- Source data/Figure S1 4DU6-A-GO_0003934.txt
- __MACOSX/Source data/._Figure S1 4DU6-A-GO_0003934.txt
- Source data/Figure S19 4ZM4-A_Layer2.txt
- __MACOSX/Source data/._Figure S19 4ZM4-A_Layer2.txt
- Source data/Figure4 1MQ0-A_GO_0008270.txt
- __MACOSX/Source data/._Figure4 1MQ0-A_GO_0008270.txt
- Source data/Figure S2 1CTJ-A.txt
- __MACOSX/Source data/._Figure S2 1CTJ-A.txt
- Source data/Figure S8d_Precision_Recall.txt
- __MACOSX/Source data/._Figure S8d_Precision_Recall.txt
- Source data/Figure S9c.csv
- __MACOSX/Source data/._Figure S9c.csv
- Source data/Figure S2 1MOW-A.txt
- __MACOSX/Source data/._Figure S2 1MOW-A.txt
- Source data/Figure S10_BP_Fmax_box.csv
- __MACOSX/Source data/._Figure S10_BP_Fmax_box.csv
- Source data/Figure S9b.csv
- __MACOSX/Source data/._Figure S9b.csv
- Source data/Figure S5a.csv
- __MACOSX/Source data/._Figure S5a.csv
- Source data/Figure S2 7C0I-A.txt
- __MACOSX/Source data/._Figure S2 7C0I-A.txt
- Source data/Figure 3e_Fmax.txt
- __MACOSX/Source data/._Figure 3e_Fmax.txt
- Source data/Figure S2 6O5K-A.txt
- __MACOSX/Source data/._Figure S2 6O5K-A.txt
- Source data/Figure S19 4ZM4-A_Layer3.txt
- __MACOSX/Source data/._Figure S19 4ZM4-A_Layer3.txt
- Source data/Figure S8a_Precision_Recall.txt
- __MACOSX/Source data/._Figure S8a_Precision_Recall.txt
- Source data/Figure S1 2AP1-A-GO_0009254.txt
- __MACOSX/Source data/._Figure S1 2AP1-A-GO_0009254.txt
- Source data/Figure2 2GB7-A_GO_0003677.txt
- __MACOSX/Source data/._Figure2 2GB7-A_GO_0003677.txt
- Source data/Figure S10_MF_Precision_Recall.txt
- __MACOSX/Source data/._Figure S10_MF_Precision_Recall.txt
- Source data/Figure S19 6I3U-A_Layer3.txt
- __MACOSX/Source data/._Figure S19 6I3U-A_Layer3.txt
- Source data/Figure S19 3C87-A_Layer2.txt
- __MACOSX/Source data/._Figure S19 3C87-A_Layer2.txt
- Source data/Figure S2 2H1I-A.txt
- __MACOSX/Source data/._Figure S2 2H1I-A.txt
- Source data/Figure 3b.csv
- __MACOSX/Source data/._Figure 3b.csv
- Source data/Figure S10_MF_Fmax_box.csv
- __MACOSX/Source data/._Figure S10_MF_Fmax_box.csv
- Source data/Figure 3c.csv
- __MACOSX/Source data/._Figure 3c.csv
- Source data/Figure S2 1L5P-A.txt
- __MACOSX/Source data/._Figure S2 1L5P-A.txt
[truncated: 30 more entries]
