# Supplementary material for: Accurate prediction of protein function using statistics-informed graph networks
Source: Nat Commun. 2024 Aug 4;15:6601. doi: 10.1038/s41467-024-50955-0 (PMC11297950; doi:10.1038/s41467-024-50955-0)
Supplement: Supplementary file 4 — Source Data [file 41467_2024_50955_MOESM4_ESM.zip › Source data/Figure S10_CC_Fmax_AUPR.csv]

Methods	Fmax	AUPR
DeepGO	0.6215514507433403	0.15007889296516672
DeepGO	0.6142799316510057	0.16862720005634974
DeepGO	0.6259782401875945	0.15002865308831065
DeepGO	0.6325272627730467	0.14506918871541957
DeepGO	0.6161999794998041	0.15693516631606522
DeepGO	0.606746006026191	0.14340020065339476
DeepGO	0.6086411066390534	0.16661896425235986
DeepGO	0.612955191568216	0.1573722335852949
DeepGO	0.6146358139018747	0.1807133774511105
DeepGO	0.6292921686207411	0.15068838363358744
DeepFRI	0.6956722922066596	0.366585217325964
DeepFRI	0.6880529783199744	0.3823139034034831
DeepFRI	0.6851767659827677	0.3721652394894721
DeepFRI	0.7169467527518275	0.3822608660433077
DeepFRI	0.6861257916291909	0.39241912071599405
DeepFRI	0.6916954287464002	0.3736899579104912
DeepFRI	0.6945190511424851	0.37471618932442613
DeepFRI	0.6878612859942016	0.34422720152281583
DeepFRI	0.6926540910824303	0.41444270664058824
DeepFRI	0.6916070588959832	0.3469441812946073
PhiGnet w/o RCs	0.7567950605214125	0.5546026246431544
PhiGnet w/o RCs	0.7482276112394616	0.5355154451705872
PhiGnet w/o RCs	0.7486614653874268	0.5377155646614747
PhiGnet w/o RCs	0.7634904691286242	0.5588440133865945
PhiGnet w/o RCs	0.7548546584665259	0.5436556264362034
PhiGnet w/o RCs	0.7415870606026714	0.5543531815488392
PhiGnet w/o RCs	0.7532871872030471	0.5872205471650038
PhiGnet w/o RCs	0.7449146654360367	0.5191561891798187
PhiGnet w/o RCs	0.7518309463613851	0.6007625590296909
PhiGnet w/o RCs	0.7565321441328238	0.5465126286669185
PhiGnet w/o EVCs	0.7600445987120608	0.5858507477587943
PhiGnet w/o EVCs	0.7596782266918779	0.5835646337977688
PhiGnet w/o EVCs	0.7562108073452127	0.5790386856981548
PhiGnet w/o EVCs	0.7666503608697942	0.6089176763293482
PhiGnet w/o EVCs	0.7614688245224716	0.5860726376029072
PhiGnet w/o EVCs	0.7537401834960225	0.603566566907422
PhiGnet w/o EVCs	0.7621302200738689	0.6191870061189406
PhiGnet w/o EVCs	0.7508049598936459	0.5548937292594818
PhiGnet w/o EVCs	0.7600380897219405	0.62018149822251
PhiGnet w/o EVCs	0.7592091004775471	0.5698662480708844
PhiGnet	0.8126644497313807	0.6552515243947006
PhiGnet	0.8125569003746432	0.6217976816916646
PhiGnet	0.820498465136268	0.6470879341901238
PhiGnet	0.8321562538218682	0.6695082563397734
PhiGnet	0.8287038824104421	0.6429074358854772
PhiGnet	0.8199727500947045	0.6410515283269008
PhiGnet	0.8271274978099908	0.6658974990581374
PhiGnet	0.8148564980321582	0.6206217125778895
PhiGnet	0.83323989987546	0.6861757786861822
PhiGnet	0.8281273752433689	0.6474044013591667
