# Supplementary material for: Accurate prediction of protein function using statistics-informed graph networks
Source: Nat Commun. 2024 Aug 4;15:6601. doi: 10.1038/s41467-024-50955-0 (PMC11297950; doi:10.1038/s41467-024-50955-0)
Supplement: Supplementary file 4 — Source Data [file 41467_2024_50955_MOESM4_ESM.zip › Source data/Figure S2 6IEJ-A.txt]

0.15354669186314043
0.15333936312695412
0.16413997795367255
0.18112288148606714
0.22450997873016462
0.2993704616888499
0.3729857393538891
0.4105429304228993
0.3683567576571375
0.43773051442866584
0.4118132629143615
0.3615548457562486
0.25720041905766744
0.21767238679546091
0.22779990974609957
0.27499630192080626
0.2791052592333151
0.3227833300152076
0.37173525030369303
0.3851193138642902
0.4257171013484755
0.45584337865350766
0.6260526096154374
0.7835279579373644
0.8764825331080369
0.7699354501808648
0.7024374563388336
0.5156297444877339
0.5286422131918421
0.43539094041377846
0.34166126017285503
0.2536946979565152
0.32901199102316186
0.36269880840355356
0.4182601504063866
0.33035766841531855
0.45101144199682497
0.3983491357649283
0.3308357016120896
0.20727531887525824
0.18072976999873788
0.1782385815250649
0.21098083202096193
0.3108323239707149
0.3339899868557016
0.2676818656345553
0.2744447804766839
0.4089107780245659
0.6678922706912219
0.8109409381912983
0.9766410406675551
1.0
0.9946467620512415
0.8714153518680616
0.6977464345339225
0.48423482255791545
0.3061081612705533
0.2536006984597784
0.28536100683213944
0.269937545337108
0.3194501602581708
0.3811494074116588
0.4837934527607617
0.473252314411959
0.44101817049386405
0.36910301488433483
0.2665180889001873
0.21875109504937185
0.19444767891069376
0.19749068237051956
0.06097919956034452
0.05151776750835663
0.07463813587836035
0.24721329726024677
0.40133077426326513
0.3967455303290672
0.2965934880327721
0.25820984405381486
0.4573111548532768
0.6301843604666194
0.6970054757403767
0.6034496824598078
0.8160702476020424
0.833090783222755
0.837081105523612
0.7152360943507786
0.4924784000949549
0.4078848119349963
0.18374926808046638
0.31533930959956485
0.17924886146237637
0.22412408470751186
0.0
0.09651533907183053
0.06436233017098303
0.22953489725628978
0.26521849026827815
0.23154628394245763
0.2125661351112176
0.24162124819252412
0.28403739646213017
0.2925067445134261
0.2888755562098607
0.12090814976664109
0.12651666654227822
0.10341741852137348
0.30805039679287133
0.23249843888844235
0.2290397799133401
0.2728317156488878
0.41426701010203615
0.4434284734610154
0.4046365859030534
0.3283159808530459
0.32161264036601994
0.31620389361928203
0.3083724711088045
0.38286912339770907
0.3811198624062827
0.4234299832944496
0.3915554136866921
0.3832276409567365
0.3961736517451254
0.4076538163725959
0.4045660037218047
0.3378679119130562
