# Supplementary material for: Accurate prediction of protein function using statistics-informed graph networks
Source: Nat Commun. 2024 Aug 4;15:6601. doi: 10.1038/s41467-024-50955-0 (PMC11297950; doi:10.1038/s41467-024-50955-0)
Supplement: Supplementary file 4 — Source Data [file 41467_2024_50955_MOESM4_ESM.zip › Source data/Figure S19 1E3Z-A_Layer1.txt]

-0.17396932398758194,0.024826073477258254,0.009023783124475934,0.022278976547660777,0.025333174517912223,0.06783690491118928,0.03881761666257866,0.055237021002162996,0.07998034172283135,0.05252837360722348,0.02798363739151787,0.04822081827502374,0.07484867974492745,0.06790806337019561,0.09680618526908603,0.07313591340187502,0.0036729042623894616,0.053779010706242455,0.10052551206500512,0.01648567850035412,-0.1199581635563086,0.1486430478450755,-0.04916904499104417,-0.14828273056523258,-0.07028450851679868,-0.21060012590236687,-0.10180119304151666,-0.1521072100267236,-0.0023787569742719267,-0.04088433490269836,-0.16235182028071407,-0.17328033811409324,-0.054486600116935985,-0.25568670236551977,-0.15844490754667587,-0.08058915759502677,-0.06581808515433386,-0.09070198167998024,0.18323970904360012,-0.05634037867884511,-0.08058532231106044,-0.06850083198592165,-0.07527293996326724,-0.02852245950941808,-0.07655209847240574,-0.035937402961843605,-0.06625760351172551,0.011557847355707918,-0.031832063735910604,-0.005712185395160908,-0.07595817259059051,0.03613361907454694,0.042689875110751396,0.054340117979203906,0.04864786451935565,0.08392236744689419,-0.013985969037795578,0.10960843840583517,-0.03105268093424292,-0.023235056441674968,0.03529510986380961,0.10555770567574481,0.10580888556687104,-0.02031808377234415,0.01735102277057771,-0.0023966951853002707,-0.043865579476492125,-0.04192396791779992,-0.07951678505405235,-0.008996544703759445,0.003132549481828593,0.014558710113964105,0.10765326265218272,-0.14560833483091376,-0.06478569443087179,-0.23013778394543527,-0.15937505189042084,-0.2261150599305804,-0.21362548445627597,-0.0451917822795315,-0.12872874178258442,-0.15035531124754137,-0.198466651927663,-0.09549878433668171,-0.07584104756615592,-0.16813169924097532,-0.03982901118890684,-0.1527904115701546,-0.05317366114684295,-0.12382996243950549,-0.14363266145323944,-0.24439272382215144,-0.14082048057615765,-0.024193502160918045,0.05768658682389697,-0.07733834318512231,-0.025429165672235694,-0.06943967631327289,-0.042210576760472754,-0.025889854683596024,-0.14644404304919875,0.05047262506978983,0.0017736836340829696,0.0007725301016890458,-0.06004493901540739,-0.0008851510573135867,-0.013359386003341472,-0.04207766495156293,-0.08821711312753841,-0.07266724788455046,-0.10689771042735755,-0.04809287338418702,-0.0737776611014251,-0.09075653144492252,-0.09298646802678413,-0.08424972506453028,-0.08957411547562347,-0.076897231564006,-0.1187230223820928,-0.11584010884290698,-0.06895429798444525,-0.08055327712982319,-0.09298420344797734,-0.08756489915977488,-0.06492905680690057,-0.10478959572730684,-0.11012109982654339,-0.120279744287749,-0.12431247352523576,-0.12278510074695088,-0.12278510074695088,-0.11719967224402998,-0.11719967224402998,-0.09128461113981062,-0.09419884392556933,-0.08595504142211441,-0.1054056555369585,-0.1292201534756649,-0.08860071577983661,-0.14550858444032513,-0.08750287959326733,-0.08684311987230472,0.020855407224480062,0.09976820111409809,0.1084807718049522,0.2139615876186679,0.14735446332580762,0.1921579416995168,0.11017041655643746,0.16211540254523846,0.2908507082162119,0.3280573644776115,0.37888320944189907,0.37897429514717845,0.4576200391676932,0.512789223978201,0.48928854588914494,0.4911013357384506,0.4972199606541235,0.5371496592193494,0.5477790532173219,0.4323129261581836,0.5905296333518028,0.6455088971808541,0.38567222954452757,0.8820634244054284,0.8248233900089906,0.9461613704563203,1.0164948837361703,0.952942097951495,1.0967607971905156,1.0839890954799494,1.1237043370715112,1.219392248276718,1.0184865681074218,1.0322373685998913,0.7352003931325101,0.7395700398839928,0.8913792474906789,0.7684863815219596,0.7011045109232317,0.7510607141045827,0.7493578868338518,0.7869680539516382,0.8500948721499958,1.000458672910746,0.8126584388570415,0.768299429675639,0.8305208510687689,0.7450081778574614,0.6661879215055179,0.6176730385927439,0.5458929286862717,0.4932603381966672,0.4067564903071647,0.42520280406781674,0.5458929286862717,0.3249638164319371,0.016167240058414703,0.12776059567589512,0.031188357561128734,0.15637344614476495,-0.061294295059943306,-0.11103803424174595,0.0850805108887525,0.05661625835002527,-0.09858071927524285,-0.04177401582313584,-0.08149681694953387,0.05972336297906199,0.07540516892743515,-0.09305830338154238,0.09275233821921854,-0.1078807321069796,-0.14851786147327825,-0.13428227201068882,-0.011950903682762864,-0.1809506518238325,-0.11189375925684168,-0.2327485669013392,-0.1674973836186581,-0.24901988488314666,-0.12916230344119747,-0.19674319500765,-0.20420626617789564,-0.09627959863501247,-0.016771335789099787,-0.10631726098331176,-0.03694790650022569,-0.05888907435352088,-0.08068580791408807,0.03766547069351515,-0.1712222915263508,-0.08419524965183944,-0.05656991008318744,-0.14582007017768758,-0.21382562442284725,-0.06316765459289164,-0.067912600251579,-0.12898103470546773,-0.1422290563910941,-0.11530066665145147,-0.05911926363521255,-0.1299807867766306,-0.08174285549798806,-0.10387338098543202,-0.11849408806908575,-0.1431525702050968,-0.11589428807613175,-0.17447667826150526,-0.21303315130846343,-0.1085672834484155,-0.1923176095819077,-0.22936585332151463,-0.09902071585726899,-0.1879148814289264,-0.002862036780119451,0.00964131706650414,0.048968757114976426,-0.08419283724692365,-0.05068613997853701,-0.13895285637634475,0.07687031377999444,-0.02712753729748571,-0.017348662606832432,0.037447085444140514,-0.09514304789386584,-0.2047800250643568,-0.14232099423347003,-0.05977522800530134,-0.14061802416150496,-0.14739254082771955,-0.04902172460841914,-0.21438158575264965,-0.18700075741789293,-0.19710530572479998,-0.2217450628167432,-0.11596730833674099,-0.17224959302207538,-0.07976699678990248,0.0012927704719524684,0.07283721638625194,0.051709806522898125,0.110677039864007,0.30752835522923216,0.18638463457769808,0.08796928701050637,0.19671289250947466,0.1373395583529686,0.09738556719600079,-0.020838594784282405,0.07173700035050609,-0.04965614783444728,-0.15516937663844896,-0.03636493465823384,-0.009028894826537702,-0.14074696750943227,-0.049892207100188705,0.0523420298623382,-0.0006556081995805367,0.042462972385484854,0.005732725636867699,-0.12421057432784854,-0.02360415797587849,-0.043629986265215366,-0.10609490046270825,0.405280418052766,-0.02151995546234567,0.047983100891878634,0.01962289214996189,0.10812571247768506,-0.11119127644637664,-0.02803549190767319,0.10380110087721611,0.0343278589731266,0.07362933259193093,0.07807296603765515,0.15373730645937247,0.18236696729251603,0.14156424552919714,0.048350596194952924,0.02227169030124714,0.12266303781720819,0.0016469404497623855,-0.008427963411157272,0.2379197978406127,0.015296863674422252,-0.006428055360248651,0.09973600423573348,-0.13731235129421826,0.08024694927948611,0.035492131985083476,-5.4560874696137304e-05,0.005453975973303795,-0.2224161193075632,-0.22669346192361262,-0.2348237482754802,-0.2071234370957986,-0.15180868546802162,-0.15613993257405226,-0.007519308033797272,-0.12595204743509986,-0.0776143600484468,0.03749679929359987,0.004205879157090049,-0.053681360428581154,-0.004690010514974791,-0.06780549665711003,-0.12737054660855493,-0.09974202612285275,-0.02877719401137084,-0.12255072571682803,-0.1563115609094143,-0.07887719739611505,0.02066738077917237,0.014077217594446401,-0.07782842178273566,-0.06429003129152126,-0.05800864990872391,-0.01261653533224243,-0.025156456626141164,-0.07531892888620785,-0.03431388785273185,-0.01059618916214356,0.06928858208237743,0.0145041785543906,-0.1303818273739877,-0.10032636203934864,-0.06448576571876055,-0.1678789020952614,-0.17542568382331258,-0.19241667883325436,-0.14596603837774222,-0.08013819386566493,-0.14178068191538598,-0.14885908846559218,-0.14493748684830335,-0.14706107679469532,-0.11765247577415486,-0.13324780598803854,-0.13355376733161448,-0.18514657665891787,-0.21885153518825262,-0.011451061177210389,-0.22468426843059863,-0.06512061774066713,-0.008116991280741007,-0.1603166244012174,-0.18512134715152273,-0.17073889564889777,-0.08280616390964478,-0.1831918140384637,-0.09171522490421492,-0.1858772411301953,-0.24154338873532386,-0.2535142241556318,-0.23863030456824408,-0.30526509470474117,-0.22286101708135528,-0.07456101047589667,-0.2284179150126264,-0.15679964552220554,-0.1128652599530076,-0.08534439506686953,-0.1817850937412394,-0.053756147402609006,-0.1207734739935968,-0.044615766227291055,0.20628898641856075,-0.11349445282630632,-0.18570513619502566,-0.2268768050510474,-0.22195396916520668,-0.20016469865551653,-0.1994647960041422,-0.18825103146103106,-0.005574194684066182,-0.20842330532560271,0.04813959504117276,-0.10271991142729807,-0.0060617958244135635,-0.025064373877100306,-0.020523548145902785,-0.007602209276877721,-0.16353049831589897,-0.17682864338639426,-0.1463447274331473,-0.1756420312653554,-0.08464101082421023,-0.02170876695793004,0.046715292813198056,-0.08213845329184584,-0.1482895711912383,-0.09500837405536662,-0.2617509063991038,-0.22617898426295877,-0.2146654743744794,-0.06660148258046068,-0.1912520004189199,-0.18516055019204616,-0.0821801323408189,-0.25361719429301816,-0.26261281299153594,-0.26222644751719837,-0.26117907721833283,-0.2651897109680279,-0.2675836068243557,-0.24215461781939526,-0.13753542120737916,-0.2649502049264482,-0.19973054771140197,-0.20698833179747012,-0.28351309557938814,-0.27797322284855347,-0.16285265265565765,-0.17349150247533998,-0.18821240436972012,-0.21437497048274734,-0.2642329031296772,-0.24122928090181742,-0.237393601453688,-0.2102641965293579,-0.21086892678894392,-0.14065113402358717,-0.2143860440592702,-0.20430128593670516,-0.23024783137805607,-0.24403509057351763,-0.23896267921710587,-0.200487649650083,-0.23643670668602088,-0.2524125957636755,-0.23210123790761603,-0.14435933308224916,-0.20009142441564765,-0.20725276206740595,-0.15154851438054395,-0.214896504736749,-0.23985616015964745,-0.16683571164723907,-0.20709203944028606,-0.1777181009324632,-0.21320648410642323,-0.2313746155377196,-0.3079123321077039
-0.25384934237286044,0.04528501642291178,0.06513480608895837,0.03536364295965682,0.03375736042435939,0.06971715979653392,0.062171160625378294,0.062171160625378294,0.062171160625378294,0.08380502065477072,0.08084876887518935,0.09302352800245389,0.06416576613386285,0.07037094771519554,0.07143803157157012,0.050094485855994346,-0.06157707286828462,0.09805294286115478,0.11116755623048215,0.13168056085944238,-0.18147934711797542,0.003787520236631993,-0.09100641955950864,-0.06705985497494331,-0.004770820787061559,-0.17736600248377934,0.02444967691921366,-0.06925915879875132,-0.2899210334963446,-0.32188751099562307,-0.28912421562620716,-0.15322359952095504,-0.22486118696020999,-0.2966843017389928,-0.3614823735029768,0.06792918191768928,0.20112815791870975,0.07168091543713478,-0.26267736404581965,0.07906368205355926,0.07803024954619944,0.03772705177863792,-0.12876027131427567,0.17510750362329183,-0.008796931587619558,-0.1584000726837025,-0.15359335771330956,-0.04484755215565673,0.0034294055465897613,-0.04742781994752492,-0.061906777418456876,-0.11544578057620848,-0.10166620174950941,-0.2088882692386022,-0.028305481807308495,-0.023440042912558513,0.006251334539878326,0.10571467353394384,-0.06900332897808605,0.1138026298346423,-0.03885964042912093,-0.09505071106532788,-0.07455092723240872,-0.06966650099495475,0.0728203190512784,-0.008109804534643786,-0.05698571902128821,-0.07006745834861208,-0.0665977763042681,-0.05312746663052618,-0.18974943984136908,0.05032460007928919,-0.06300118549744516,-0.1971806101351093,-0.10427514558389447,-0.18717434801042274,-0.3151254500524774,-0.2668452641301324,-0.2347370110192778,-0.23812781882164927,-0.03881347760101108,-0.1859084299829243,-0.19616185925167687,-0.364424873173903,-0.015120735250358895,0.018845670508991046,-0.2627291594402119,-0.19569672131468935,-0.0925748260312583,-0.13632428824489173,-0.31651209181651146,-0.21454484705854535,-0.26872772688347546,-0.09640825305747093,-0.2524524902327118,-0.14830576332968068,-0.3036802426382202,-0.08544411113387734,-0.15577579098520045,-0.21454553599636206,-0.15331115807182444,-0.206536427828673,-0.29861425276569087,-0.11636046330719638,-0.11253284906943929,0.017389103334367183,0.10949210979225296,-0.10263099312313173,-0.1815090794142441,-0.26005392773176544,-0.2268788265353878,-0.11707836670644868,-0.05414737964452626,-0.11077650581637807,-0.17709426037258613,-0.22284347508158325,-0.059681477567244755,-0.17847972396356623,-0.05743507584501839,-0.16152054078051511,-0.14161326791060716,-0.12803771557359636,-0.14356415200039213,-0.1308394419152368,-0.15800453050620944,-0.1320210459868334,-0.1385788647569435,-0.15337507819787027,-0.10221234963207193,-0.1621414685966321,-0.1959744333574442,-0.1959744333574442,-0.1959744333574442,-0.27220884010901797,-0.11202843628429034,-0.13265689117168408,-0.2572325613056242,-0.22485579589684407,-0.044619383927976285,-0.1412570622587404,-0.24487440813073885,-0.24265036993151817,-0.2957655734204321,-0.1957224494156394,-0.338088118851335,0.15129366047547843,-0.12172415681976108,0.10958290127407899,0.2701949614607398,0.043083057276609285,0.3764006275146053,0.25513986659830135,0.202524969718681,0.2215115010215041,0.17919231407345207,0.5467398701504647,0.32640019757526567,0.3101924012832053,0.3021867142923218,0.478644509460732,0.3524515025863935,0.33629558596305525,0.21971058707494745,0.28462223120389657,0.33787365177939555,0.2524755399412102,0.39108896394651665,0.8796650193692468,0.6319226782895935,0.9117655848607535,1.269234968325839,1.1462080789251197,0.8189587452559987,0.9017808305979399,0.5956786365607124,0.8562603672430043,0.7798079010699888,0.37453588778937397,0.5315366528761688,0.529789369437875,0.4837895802006495,0.6934714066773144,0.19023422980483976,0.7701828540763584,0.7213082028308975,0.7281245024146876,0.6342439366822359,0.6573320195702439,0.5748401647410684,0.42526566316771314,0.3537787539722252,0.4038152192359871,0.28615276520239424,0.5036295139434487,0.26585498226418136,0.3179826275073799,0.17052369304023068,-0.08155478529884772,0.19354767657306796,0.10258984953640703,0.029608991748535332,0.17855848556447615,-0.050357643061910554,-0.2105939110458279,0.18854256164244432,0.08373323692867914,0.06092163995543011,-0.20542682977695811,-0.09476517393748048,-0.025011006404786713,-0.2669056089501085,-0.15398451297468133,0.11103378925268138,0.05269037778970183,-0.149190053751828,-0.047667704830773996,0.11957175560701325,-0.250069752238539,-0.2773675295919991,-0.2761027248858655,-0.19722495799356476,-0.2598522625840408,-0.2408814055490222,-0.039517517133140126,-0.30277919085159255,0.024558917763771126,0.05126505218282598,-0.10958470075535562,-0.0995198907045467,-0.23199739953182172,-0.055371755994575875,-0.20010368831240893,0.09097813539293807,-0.009024904492727056,-0.0650459982288179,-0.20353769744252712,-0.27709243468065425,0.05442751597455489,-0.12018773007647107,-0.21356149609955846,-0.1298930031027129,0.04606815623795588,-0.06335654750559859,-0.20814214868406852,-0.06300239593892862,0.06397046344149265,-0.20397268867868434,-0.12099210459465087,-0.2144917706844044,-0.01616059008685583,-0.2591334543740494,-0.22937245803742085,-0.13541945026683133,-0.33551226423656144,-0.20869853221338341,-0.15904527476465982,0.10817026516139568,0.026009275961111494,-0.02641822181832079,0.2713419853398332,0.43181623968201416,0.0038432359654348444,0.4757900277564154,0.06089985119692645,0.1597351207006826,0.11779396475172223,-0.06289484949074721,-0.10985235071899459,-0.1230934485027428,-0.09442789072870639,-0.09008433177557225,-0.037273253021997715,-0.1307209896700927,-0.1644462640314082,-0.22652057100823192,-0.2266098579064278,-0.06722940364762606,-0.2962158084370149,-0.018294121321295185,-0.0849485728390057,-0.02775908499494963,0.12919241401165943,0.5552716303963915,0.3219707749677489,0.1830714477270327,0.3976640359210392,0.47459282465023067,0.8624943449526574,0.321642421060606,0.19633058333836328,0.24290492920273102,0.0027883065199405897,0.15524974661836297,-0.011818459805323048,-0.12755307005891844,-0.2171615077948346,-0.1281408993848018,0.08772408190401565,0.1120133110452394,0.02320656137891479,0.14844980881406214,0.08120575012301787,0.01628366636530427,0.1840109341843673,0.25083725934726886,0.32505207873783665,0.5491517788443055,0.19013304488158644,0.4052670526576443,0.43149198246298565,0.21306678448400784,0.07257195317770318,0.12048416388298537,0.13204289476831638,0.10020318270098445,0.2577252373266175,0.21744355097941384,0.3024629457847233,0.37234229931734186,0.7293942726656449,0.42804146506559704,0.6179024002558675,0.39212825767231063,0.14421410429199233,0.2783206605553107,0.5715739890788252,0.49681074192402347,-0.019947501780666507,0.3565227414186804,0.026104081354387854,0.4401506190526726,0.19860180044269135,0.2000655579394694,0.14395676435342653,-0.07049322508662462,-0.14620649411402012,-0.1523257396004855,-0.14764359391305193,-0.07176701977110918,0.008236010760852957,-0.13816726375480376,-0.08010976895908106,0.06476910378552024,0.18896102299947606,-0.06913218789687156,0.1695076229155323,0.060904163238520555,0.08772117935992078,-0.1158475098181698,0.19563682477995462,0.10232730880812463,-0.18998361283596746,-0.02924687558721004,0.09635117911704566,0.12597752283439093,-0.0003133059980276595,-0.01865759761892125,-0.11014878918491554,-0.06735592609040979,0.0010586455536991883,0.351440139521017,-0.03551381415392834,-0.034549570905519314,0.05317636634720316,-0.01645349019033927,0.029468772524387468,-0.039182745639698514,-0.020123488040001296,-0.03868491234540506,-0.20614601188411188,-0.13266965872703457,-0.13103764750167268,-0.05411461201720617,0.05833064410417253,-0.09816762122895997,-0.15776569233618348,-0.09202328076817431,-0.11812351431886857,0.020250128763863114,-0.027815794089252607,0.05320856224989128,0.011941675337774613,-0.06144020637242907,0.035973798400426645,-0.21532002215493498,-0.05311136891941387,-0.1415544099524458,-0.06512172726105277,-0.11297677727752979,-0.08440866337053024,-0.08539263915362497,-0.1543710047942588,-0.12582147705390656,-0.19906348547567346,-0.189509476902835,-0.2814409682053008,-0.06427526281621614,-0.28072334418774353,-0.32610581159860214,-0.28480359281737405,-0.20768990915020583,-0.2183260383971736,0.02622554741280846,0.008081389217476276,-0.12141685797016111,0.19391985359146902,-0.0708975166557554,0.03424817632509024,-0.10870539489984794,-0.31178842183997535,-0.31466890859542546,-0.3380550128030588,-0.35479664305170955,-0.25054608621578983,-0.3074697567348614,-0.281100578524963,-0.24435447227500728,-0.0896329974451695,-0.17215325523114205,-0.01831573758721983,-0.0016135546117480816,0.13671116252060297,0.2668338853960078,0.08263895824749004,0.10521088599773488,-0.016711102232465122,0.13373837456144874,0.015534576294230565,0.316926540982134,0.04946061231078518,0.0744712385665396,-0.061452047574227744,-0.0878490510925985,-0.11128894604304938,-0.09075032983432962,-0.14376279425112734,-0.17376372972322657,-0.22728892016462252,-0.06183773712908422,-0.094701612780811,-0.12315872250556575,-0.2866479952208034,-0.14259252007376022,-0.2149256142222855,-0.21717569857101152,-0.2550650589632358,-0.2266605646390036,-0.08132020473767061,-0.21745604396645138,-0.22891532976335233,-0.25257127792517076,-0.18144546355245758,-0.17706462178650756,-0.24902769058074384,-0.2660670724111364,-0.09800188691707384,-0.11499708318090647,-0.2725638808388556,-0.10371095424580588,-0.20400204877157627,-0.24864366219057485,-0.23879396883019477,-0.21151007151799475,-0.24485004816571515,-0.30186289802547145,-0.2330019029669158,-0.2942527907881081,-0.2447842450266866,-0.21625954932276645,-0.2266293678950137,-0.22651811724779802,-0.21987976601586373,-0.2090152710756291,-0.21270383771742155,-0.21575249680204428,-0.21515987853259927,-0.2513647022046939,-0.184911283105928,-0.20893520805354218,-0.20627447017628547,-0.19059664307064567,-0.22258967561230128,-0.33906276832061844,-0.28983952679274766,-0.34434424889563137
0.800901470821405
