# Supplementary material for: Accurate prediction of protein function using statistics-informed graph networks
Source: Nat Commun. 2024 Aug 4;15:6601. doi: 10.1038/s41467-024-50955-0 (PMC11297950; doi:10.1038/s41467-024-50955-0)
Supplement: Supplementary file 4 — Source Data [file 41467_2024_50955_MOESM4_ESM.zip › Source data/Figure S12B_MF.csv]

Methods	Fmax	AUPR
BLAST	0.433	0.288
FunFams	0.489	0.341
DeepGO	0.251	0.203
ATGO+	0.551	0.514
SPROF-GO	0.557	0.485
PhiGnet	0.630	0.642
