# Supplementary material for: Accurate prediction of protein function using statistics-informed graph networks
Source: Nat Commun. 2024 Aug 4;15:6601. doi: 10.1038/s41467-024-50955-0 (PMC11297950; doi:10.1038/s41467-024-50955-0)
Supplement: Supplementary file 4 — Source Data [file 41467_2024_50955_MOESM4_ESM.zip › Source data/Figure S19 1E3Z-A_Layer3.txt]

-0.3509447023445459,-0.028727676690836305,0.06708569063128722,0.0500666425219206,0.06914734505162727,0.1472418344826019,0.05254581717364305,0.10616413636438798,0.15268731508976288,0.07034655541586783,0.00391308328767168,0.029784341910954283,0.018590283650701218,0.021328838427452104,0.08958617142587594,-0.022933919884800768,-0.010696513370715253,0.056407159546742774,0.18562457563041862,0.016291245960530356,-0.12839715457207165,0.3527421648275404,-0.04601296641619328,-0.1439829542947771,-0.3097229968354964,-0.36781453093514627,0.009027135217555441,-0.19036777850599462,0.0738620152977398,-0.016132487699590168,-0.22357265065106785,-0.1259255700832748,0.10822531223256367,-0.36557848237151913,-0.1486360343630181,-0.02233078481203568,0.04719122394098462,0.06956898330911376,0.34258975608945835,-0.05757795748866615,-0.10756976333697098,-0.09870046111047809,-0.06884127631598327,-0.0945467524824357,-0.08911087242889676,-0.031092607598995115,-0.2132951685009047,-0.13620388163242042,-0.18816283776498843,-0.1999742685560898,-0.09083365284323806,0.0664495165217125,-0.09928786632704137,0.05164011345710752,0.15633525828390268,0.15768915080912735,-0.0544292032858451,0.15329449878162693,-0.01654939799152334,-0.2979586899743809,-0.11618944590549755,0.2050297367146765,0.22721397831082352,-0.032658775940584146,0.10654351989293634,0.04136131860616321,-0.005773606727998409,-0.04807618136902367,-0.15559265962542596,0.0423359295534371,0.027405055293532647,0.0020299100527580247,0.08294184997227937,-0.3110754859277312,-0.13673878749224055,-0.4265663610864285,-0.18547413899769263,-0.2596827678839853,-0.3094905267769904,-0.06474551961687197,-0.06009560681208341,-0.08533884810576053,-0.25891028732685817,-0.061299648696603586,0.10307518331810686,-0.08983912270672052,-0.03616196901765518,-0.035883148830995325,0.027602650260203924,0.0868928695925004,-0.14612607663472996,-0.47894528067267567,0.15095464540692496,-0.1216876605307886,0.250327821811484,-0.08231732650333547,-0.030418392887485986,-0.09388150007037757,-0.0011051852184492984,-0.09858886355125696,-0.291634857489653,0.12656857667949947,0.0660020994450367,-0.16622764289991274,-0.1833755521237556,-0.3757388768110453,-0.10729685086065675,-0.08020404475928193,-0.1910398617174644,-0.14567341526431135,-0.17908883458865996,-0.049198715735812554,-0.1255546769005258,-0.1870060277877042,-0.17256351622492855,-0.12849872677295177,-0.19228615902700047,-0.13756248013836184,-0.2263402277709123,-0.2128276546125241,-0.1508022407494603,-0.17359184915899314,-0.22030957934298712,-0.20762248726828814,-0.14943320391277082,-0.21144172064305045,-0.2293388533513115,-0.2438678599406598,-0.2636107462360549,-0.24981670722717403,-0.24981670722717403,-0.2361764266883206,-0.2361764266883206,-0.27982652550727216,-0.25802576681218975,-0.2418795736684914,-0.28843608711954566,-0.32053848951028147,-0.2508954634332371,-0.26098794984169005,-0.17680484850700814,-0.187231420446083,-0.09568118781206747,0.03630957308006203,-0.005385978357524988,0.13270822404203486,0.05827476790040208,0.0997592584263135,-0.03269094539701669,0.038832743973760596,0.1741032165408043,0.25938698361376267,0.27971768066171143,0.3058502225377334,0.4601458800885875,0.5292370532924846,0.518527621304733,0.5532288841877432,0.5843406739757844,0.6687858140586161,0.7124264784029519,0.5511402099001433,0.7699051096481945,0.8038225055644286,0.5107494129163421,0.9859942597101653,0.9301210179022343,1.077671594044714,1.030357219672799,0.9335843016845383,1.1161429628203752,0.965345948854711,1.0793552690598056,1.1366548562745864,0.9290080319742703,0.956195423709952,0.6705675843038904,0.7271768129348833,0.8197611382192261,0.7213652551489973,0.6358469040959785,0.6983278945667,0.7031257105567271,0.8051468628795072,0.8402547276303428,1.043088181634502,0.9011540457741944,0.7507532310466483,0.8621514852216501,0.7679651343894662,0.731352041462642,0.6284140554650677,0.5741832617390625,0.5282735886801586,0.45362489630910463,0.42847434857255334,0.5741832617390625,0.39439260931645614,-0.2169430843190832,0.14030789031096055,-0.016415736463657196,0.053990183078691016,-0.06649980937453819,-0.15295971432003447,-0.09882376627032029,-0.07047129231949356,0.0447294131171444,-0.10079200730019568,-0.14543113898635773,-0.006266413368809654,-0.061177592511245216,-0.16701648671623723,0.2513135392169283,-0.07736813470649365,-0.3544120360154165,-0.14386789139610856,0.013795092079997713,-0.28653226090222,-0.04302019573767638,-0.3860789499434894,-0.2638948190696386,-0.32335829975691877,-0.05685354155803882,-0.2573873112198734,-0.24494498081034616,-0.12145289060363881,-0.0730036897971705,-0.14083174961062112,0.016574675328036446,0.0093283705684303,-0.12857607336152113,0.24897066162213224,-0.19379956030338263,-0.011172430439952537,0.03943535012877346,-0.0834639861201047,-0.42293447198771855,-0.03324330753077819,-0.10078790707030279,-0.18805330020115157,-0.03312005667394632,-0.15130466666636339,-0.09495426798954405,-0.07387967723656946,-0.23042583047755513,-0.20259291466254833,-0.07522705318097127,-0.11251064033608266,-0.05321461506947766,-0.16562203366921152,-0.29191075914475256,-0.16207887625191142,-0.12774141530335947,-0.22039939068940295,-0.18505928849580472,-0.1316745122624757,-0.039090281885036084,0.06918487173182042,0.05799260722277734,-0.0498008576853487,-0.02143563977408162,-0.2520593034241237,0.12615602754406505,0.3185147622133039,-0.37709285185072067,0.21992130835309903,0.10328092246371756,-0.38595841562400357,-0.042452998940293946,0.03175523334984331,0.036073805231062926,-0.30770275043382544,0.010156101760887819,-0.1798060333603185,-0.12954303257653224,-0.0951816683575168,-0.19249917954425613,0.006693454214643941,-0.18735376083185673,-0.02632684308979101,0.07094748310855858,0.0061780232735845495,-0.15652217999139592,0.04989815341652883,0.28593100296759627,0.36007385056112656,0.018646841851302373,0.1988389021157933,0.04294145808331809,-0.14927691090935138,-0.28961130492894643,0.058622158797614364,-0.24956451630549134,-0.35374410523643524,-0.16677437875895165,0.009676964320404643,-0.24692792053070894,-0.1228831610368388,-0.08597083842110126,-0.164849521151369,-0.09777863518421967,-0.025835657902231787,-0.3604407715477265,-0.05244810446160671,-0.18651923226624614,-0.24987179612648952,0.2843306977821884,-0.27228924885232675,-0.09021073603892854,-0.09400050147249349,0.10989107467266802,-0.3600425565570333,-0.12237104263752549,0.24997871539402816,0.12936178045560048,0.15960351305395934,0.20892557154557104,0.476901282783455,0.5945351860206083,-0.15859823542931212,-0.08329046014434119,-0.06699339928961465,0.1936222657203879,-0.06295360639530573,-0.07381276941920126,0.4344002817828539,0.1196151407841799,0.037287253138646455,-0.10680281893659763,-0.2803383992451632,0.04379456136434623,0.006648915834995602,0.01600618805549789,-0.005330106444429969,-0.32490002063562734,-0.35356481106449306,-0.32733763046622943,-0.2886739143094832,-0.14016371922904844,-0.06819016174609446,0.24942546141831642,0.011925330148582516,0.12917538429806857,0.2832210112528396,0.09563391738183616,-0.01713624686012108,0.13408171969794885,0.05325051506813124,-0.13806356608761788,-0.3227025964498886,-0.013825481799984843,-0.011981425646126049,-0.3536785871405727,-0.08869775023460719,-0.034294706511427575,0.15010613341620435,-0.2789566192792519,-0.16498406750908196,-0.13511322643673152,-0.13618566280926314,0.11910808090236794,-0.0926609491170303,0.0377456801240288,0.06257546729612937,0.19320942667617794,0.08971452835950852,-0.19296978264746953,-0.06511010586647849,-0.06063775322460466,-0.14547745123043856,-0.022943152829787143,-0.1623637153080113,0.07493218455634627,0.26989933077210143,0.0703494015270326,0.0934906957651379,0.08009161543803456,0.0857571747980499,0.1460603706666267,0.04554031053067716,0.1057369792226765,-0.0660320644913304,-0.14000504251911627,0.22177278062086223,-0.254401298525437,0.08615671740609052,0.19868929865063029,-0.10994432080707875,0.22518848921191717,-0.10478151274862646,-0.1994499836736538,-0.08616454020184391,-0.1111772653735955,-0.209397903198406,-0.14850627334655397,-0.10127728509345262,-0.10803970397073047,-0.314602131783108,-0.28091884071366746,-0.27778341977194526,-0.23441551949870726,-0.018391019974771862,0.4857596574651921,0.6239890900539002,-0.09583089232128537,0.044532897932084245,-0.15194885786401582,0.05317129931975658,0.2835784870354031,0.12882942648987494,0.01522586381267958,-0.18068894283182452,-0.123538555434757,-0.1643723535757766,-0.17976215055025843,-0.08717309919192616,0.12971423459069598,-0.10169439210759061,0.05446029536512086,0.029366118882248826,-0.015150017085570865,0.07243146506870875,-0.017881997750475852,-0.001433997583235266,-0.044633245756799986,-0.1392388400775058,-0.21699592038483453,-0.23616655594648409,-0.08686291189757954,0.4215671647976163,0.17344276723397267,0.06328795020978155,-0.1703309399729932,-0.1225246636110157,-0.43327725984176774,-0.5084609617198123,-0.19482652534397957,0.07896990142250424,-0.1281091085955615,-0.050557400787048776,-0.15705973907707557,-0.3969692579895045,-0.30702600808493136,-0.316592620758791,-0.27077992751458096,-0.3856898608838189,-0.35802141883045624,-0.28783146275049337,-0.014740333024066994,-0.27413740845027956,0.09750288518160749,-0.08446734046018299,-0.3448773691638189,-0.3508412713886019,-0.24275091839542834,-0.21475216852291873,-0.14441933939943163,-0.2989324168730185,-0.30995691492334754,-0.201529742790173,-0.22067692128490632,-0.1117798634921998,-0.1372356518192663,-0.20517281646062238,-0.20182841666139845,-0.07594767393232235,-0.23424255472685349,-0.19251461555014093,-0.2110760624170255,0.05537473477805187,-0.2767962819679746,-0.17305233774996448,-0.14090936724217096,-0.010653287747264512,-0.18556594310237504,-0.16986251638833094,-0.09048469946620721,-0.13415385042941602,-0.17904360654626292,-0.046518304722669226,-0.06708169885967981,-0.1853513814462447,-0.3616250491558862,-0.513068187166788,-0.7414843311277525
-0.718237186088844,0.06083868731773004,0.10621507738269802,0.027544333328444547,0.0523996874654172,0.10829700160925154,0.08418097033347118,0.08418097033347118,0.08418097033347118,0.15933393443719268,0.08607607295469494,0.11488637309173673,0.027158867963701837,0.00664780651724188,0.10219352804610676,-0.06892654017560483,-0.2947880154529159,0.03651637748924851,0.17081411220100395,0.36787197456185655,-0.20955389027135676,0.3610050743638667,-0.22106207488392574,-0.49799330572879824,0.4010963738109798,-0.13092370244806012,0.10707588923605053,-0.15484825196972116,-0.8955683158415146,-0.9954730029522489,-0.7693873930257745,-0.5224745606928388,-0.7673859489215721,-0.627745088689997,-0.7748888491254399,0.22922615567025054,0.7368744015600569,0.2866803739778251,-0.7662617870224528,0.10052002773745672,0.6969095411654574,0.6648447651385142,-0.18292096310431286,0.5265098617836106,0.2889758856733875,-0.5554453913294315,-0.8909752498142369,-0.050895233187867255,0.22656805246511394,-0.5212969241053691,-0.2888940556211363,-0.42146220525890804,-0.046906295103976425,-0.8292825338612027,0.35464997626308187,-0.039387708406011315,-0.11647299402052062,0.18166539514975402,-0.01674597859898801,0.43135369752606484,-0.2349264765097208,-0.24774468476511943,-0.23226838222532073,-0.1453807196846113,0.16686696165957107,0.09586295890267925,-0.08656761197723312,-0.16685824075911818,-0.1690914894193325,-0.1420970858920598,-0.5638993030313478,0.11618450674421026,-0.2053053512204862,-0.7381041626775943,0.20305147648481217,-0.5009994756054671,-0.8864554992714253,-0.5728770247133256,-0.3475185197902777,-0.27634826961419695,-0.1463032715182595,-0.22993580862569396,-0.13115690399201743,-0.8181787762510507,0.3606580298154285,0.25675390061171055,-0.5310109354540129,-0.3531972673193514,0.07660475486379331,0.0007186562867748069,-0.7268845623683209,-0.5677924124716169,-0.8256234124807063,-0.08893243454640877,-0.6294992979353885,-0.42410041585772507,-0.7265106077994858,-0.1556151344233614,-0.34912829172510484,-0.49025141471921957,-0.557717909690165,-0.589323516072146,-0.9059442685335232,-0.49908395687905416,-0.44729490440491393,-0.3892010773924552,0.18871476827587988,-0.3719588058637424,-0.5394560496409798,-0.8168544336549386,-0.789736746706038,-0.402355205799946,-0.2595252684480719,-0.27448437609460113,-0.3989850253121177,-0.5146109360653517,-0.11326464226511335,-0.5716996025986478,-0.21692907265299036,-0.3943259795595365,-0.35496321404033077,-0.3161055801457415,-0.3217266500944618,-0.27833011271529307,-0.3572530667859549,-0.28058144228160714,-0.31950319459887927,-0.3306006954524125,-0.23215914238154756,-0.355764633282343,-0.4508979212941688,-0.4508979212941688,-0.4508979212941688,-0.6210295438403631,-0.1637398987605936,-0.09321405721447333,-0.5690100817246772,-0.47475692052649276,-0.2692453104244324,-0.39532414627412304,-0.8791679680505753,-0.744283315120932,-0.8240047451770148,-0.8342570597475067,-0.9012590186530816,-0.049950085727527814,-0.6671069026122567,0.201188928032109,0.5234682598312793,-0.1033390814531868,0.4666127369001145,0.7127247741881768,0.19789134302429107,0.43550061118806177,0.6053901570076682,1.5906021935177566,0.6339790037963736,0.7680858363065723,0.6550065817375211,0.9624860984077165,0.570210765420395,0.783461612980447,0.29661980811239724,0.14842509198013387,0.8092426778198475,0.342917260960236,0.43183888598935843,1.7193174364062203,1.2720230930799226,1.8637649308211572,2.7223247463373768,2.708271262368823,1.7769112151592372,1.7854913987986265,0.88637612117926,1.6317537356862102,1.1479517483170862,0.3932142022587123,0.32064266140455966,0.795887422975336,0.9444396679113664,1.519519620923033,0.4862765529314466,1.9719941529756626,1.5464478404511575,1.3019512041606935,1.3203239355142584,1.5816909117182372,1.5725305218970815,0.6711594237097123,0.4341839172380248,0.8224336957594957,0.7436842126887171,0.8469920269959426,0.5301435347978952,0.4578379920698399,0.08070012601381563,-0.4495383103774624,0.2048274322258494,0.12164437313049202,-0.26439838728365567,0.12178767126254328,-0.24787423987980414,-0.6786943012917948,0.28003984859191466,0.04898453685035227,0.4408635072324865,-0.6205960354641342,-0.3341154855263496,-0.08149113322941479,-0.7608724443041633,-0.5667435328966923,0.301658948321151,0.25956032074724555,-0.6346981350003187,-0.13076768103933653,0.3209105989708042,-0.688496666560919,-0.7325269874092203,-0.7922176403727903,-0.5519828618346987,-0.8419099359162543,-0.49094418089801006,0.28554217442750374,-0.7686336878139157,0.07158761153963829,0.392708550805536,-0.5177084710312039,-0.05225215650434055,-0.6291324158408923,-0.15887611783978428,-0.71343882321497,0.33004697648348696,0.33291983601475933,-0.2892214823221485,-0.4822508434796971,-0.9151249454038541,0.336140768989078,-0.19484665736299658,-0.33323092361517054,-0.14352172707082703,0.5223747348734091,0.33670613030579577,-0.42570505941714015,0.12422435021066466,0.8688661550305009,-0.533367782723123,-0.05482232987205427,-0.3858454555677707,0.13323548178205427,-0.3582636113998314,-0.22145800560630083,0.03673345485757077,-0.8435385326814693,-0.4408328503551542,-0.3669101147035263,0.5335066624332602,-0.011014674797110754,0.13076167749888545,0.3721216283261696,1.338392774686619,-0.17129833166888067,1.3909366824792377,0.31684541197548743,0.2726696503835995,-0.04495674816032302,-0.005884371756939376,-0.11360777894208006,0.04154078454213184,-0.058692248164465576,-0.09141351828014259,0.10881504098682634,-0.17657485377626028,-0.21172702432947244,-0.4382735271039299,-0.4728866985449017,-0.1522640660077556,-0.698699666953049,0.2155633312211465,-0.2015161239919559,-0.16734045883491674,0.43072413061140646,1.045852171118472,0.5035217836006812,0.07832625221609668,0.8254126487295269,0.6399619706252263,1.8614108211510245,0.39846099172377386,0.00888535442857877,-0.010682215117191795,-0.3364659084446507,0.03497419162066649,-0.33326451967047976,-0.6323657821561492,-0.7485493617324342,-0.44341593515184347,0.07348775761107339,-0.07286808188587597,-0.2870229519537379,0.03292779011686538,-0.15128084836195993,0.021230367062713373,0.5467673150628737,0.4210579591717066,0.45955993614926083,1.0665598678045762,0.3230832236142118,1.2016465928558637,1.0317937999265454,0.3206250823429754,-0.08996269586876124,0.11323315706054299,0.4230929265164606,0.3389640825633655,0.6304531188471794,0.4665071302786939,0.8670891616218033,1.119671895083589,2.2300496703982686,0.8895642586634589,1.2029351243093847,0.3463537598001087,0.04263549142079042,0.24719682229820675,0.9954426830908285,1.0790497337884821,-0.0809163632256946,0.9476071630765783,-0.49082318728721547,0.8006618219361593,0.34399829632556744,0.6822823875087926,0.19177508814082897,-0.09486249632016495,-0.4818594049300383,-0.14978577806915275,-0.5679282694738725,-0.2309141673081861,0.3614474670940491,-0.2782231644989233,-0.01089075187907539,0.4171642327163603,0.8908996911867383,-0.06575851931401601,0.5320521397800543,0.25742170049223695,0.2524306535186533,-0.4053860059259429,0.28881865452049815,-0.02921978484328896,-1.0070220043538933,-0.33642464035214786,0.22698774712399655,0.08742553441587107,-0.005675111678959135,0.23102175818167672,-0.36302336532248786,0.0882023696234568,-0.3061779509915525,0.726384578142631,-0.22507784757030774,-0.13713408409975644,0.06239946644257447,-0.23714013058824873,0.03027765205102817,-0.36126286954616943,-0.41543357112326296,-0.13338493142310148,-0.41563071414159497,-0.14709867822483524,-0.3083786477541499,0.24530005022209625,0.4886059501470014,-0.05854545683780929,-0.3597497106100001,-0.12136888490841127,-0.2215528377397544,0.3104538239064931,0.23407981016733556,0.8163111477433297,0.4801315332360115,0.14772282411725082,0.28217973672731744,-0.21608709120150416,0.13983546161453228,-0.30469946073557513,0.34545834923374574,0.06696762758372324,0.23171376875906785,-0.15516447472664324,0.011534243622236196,-0.060219750177489824,-0.38489983798705324,-0.34067065485187464,-0.7127644270662976,-0.028794521546069214,-0.80175228170042,-0.8641703992276066,-0.7409448122231437,-0.514478111229962,-0.767273408143809,0.30032413697591387,0.34384681316947974,-0.2189636987129784,0.7409842979343372,-0.1770865432434759,0.2157068693809162,-0.31690085074504915,-0.7614879009980374,-0.8210903321772937,-0.8753565027625276,-0.8978912869128077,-0.6997672601599833,-1.0702416975962599,-0.9213371980411478,-0.5190588192260125,-0.13520844129044343,-0.38655493234738697,0.07252607211826073,0.031383022824425094,0.6716433299389817,1.1698202839621894,0.7661751901515443,0.855707247278918,0.5813925234822965,1.1481573798912357,0.22247139781758413,1.4876399506544449,0.6299706023524695,0.329178731324249,-0.09047514660967283,-0.11151947055642601,-0.09867708361884667,-0.008942181792442194,-0.12058406462464355,-0.23801591320988358,-0.2751744185163116,0.5674183776397201,-0.07223143888557475,-0.09982512778422158,-0.7097228211599168,-0.14541008836238487,-0.5968226263459019,-0.7201372293755077,-0.38172997156834937,-0.599302772876034,0.03704211079397385,-0.20128788714367066,-0.3016758992646202,-0.5385628245391151,-0.20498611227111196,-0.5395525507495368,-0.7769466017880734,-0.718657708010836,-0.011735682445523721,0.25382685603952165,-0.36465827042654003,0.307764869261898,-0.3116055702642385,-0.3696931218328926,-0.4463504214774048,-0.262040566641411,-0.4079129416638056,-0.45785449578426657,-0.39030683886627016,-0.5638554689935362,-0.3983473059061391,-0.3403894789781508,-0.3189135483598156,-0.3449137447311154,-0.16066201044070727,-0.34282555975048407,-0.36811255415759925,-0.3433495271349143,-0.3673277942922609,-0.6769988092035186,-0.3119423060625123,-0.3938641325185276,-0.42107082060600287,-0.3588951774057266,-0.036560438160075086,-0.7517348331594461,-0.7491585724862994,-0.9855586932125493
0.6246913597175505
