# Supplementary material for: Accurate prediction of protein function using statistics-informed graph networks
Source: Nat Commun. 2024 Aug 4;15:6601. doi: 10.1038/s41467-024-50955-0 (PMC11297950; doi:10.1038/s41467-024-50955-0)
Supplement: Supplementary file 4 — Source Data [file 41467_2024_50955_MOESM4_ESM.zip › Source data/Figure S8b_Fmax_AUPR.csv]

T/0.2	0.81436495	0.810727069
T/0.2	0.813463286	0.805131646
T/0.2	0.814967437	0.812535644
T/0.2	0.812487537	0.801124892
T/0.2	0.818499661	0.803160223
T/0.2	0.814170544	0.808850559
T/0.2	0.818897313	0.810748582
T/0.2	0.817020027	0.815877184
T/0.2	0.812924759	0.813742969
T/0.2	0.814355206	0.803356405
T/0.4	0.811997007	0.805424249
T/0.4	0.813847557	0.807631118
T/0.4	0.815683881	0.809079287
T/0.4	0.8100353	0.794302371
T/0.4	0.819514116	0.809602127
T/0.4	0.812408844	0.800396973
T/0.4	0.816581108	0.813187448
T/0.4	0.814361152	0.813938266
T/0.4	0.809878646	0.811407236
T/0.4	0.807269452	0.797897924
T/0.6	0.814071252	0.81426857
T/0.6	0.815408933	0.812835778
T/0.6	0.810784762	0.807521486
T/0.6	0.814907571	0.805408657
T/0.6	0.815150309	0.81725407
T/0.6	0.815142184	0.816819571
T/0.6	0.816526973	0.813896199
T/0.6	0.812420915	0.828584274
T/0.6	0.812394398	0.812419423
T/0.6	0.811038269	0.807129229
T/0.8	0.818843593	0.828022688
T/0.8	0.823491216	0.829140888
T/0.8	0.820639071	0.828856827
T/0.8	0.817587611	0.824581208
T/0.8	0.82226764	0.832396506
T/0.8	0.819322117	0.828416202
T/0.8	0.825572956	0.824322387
T/0.8	0.823877794	0.834883571
T/0.8	0.819086794	0.833273652
T/0.8	0.82285945	0.823416371
