# Supplementary material for: Accurate prediction of protein function using statistics-informed graph networks
Source: Nat Commun. 2024 Aug 4;15:6601. doi: 10.1038/s41467-024-50955-0 (PMC11297950; doi:10.1038/s41467-024-50955-0)
Supplement: Supplementary file 4 — Source Data [file 41467_2024_50955_MOESM4_ESM.zip › Source data/Figure S2 3FH9-B.txt]

0.3647559039743495
0.2987451337471571
0.2198122146268178
0.17807468871487506
0.1407048148668391
0.14236306039093904
0.16414279911533336
0.1881824545689778
0.18787706703925888
0.17253445873358278
0.21933931172281168
0.22051822372478722
0.2388918214557815
0.21718998528875436
0.21691254792831668
0.2267053100281471
0.2363660439638378
0.27233964943236566
0.280810288328106
0.3145728898636259
0.3452163297341767
0.3924780016564597
0.4169388403198902
0.4354181645413805
0.46227575249764963
0.4546874151995884
0.423997535276252
0.3881581708173594
0.38773143321686604
0.384033114935817
0.42586089969675384
0.37627605188153646
0.3895716444418794
0.3144268717635336
0.3838275430743974
0.3283287245844508
0.35900886204708127
0.2913637346312241
0.2855176196012592
0.27490657991000456
0.29510115641690526
0.3278479282080892
0.3654104309990917
0.2864374281875248
0.2731639046768908
0.16534043862180603
0.19682990576034962
0.22960055846131278
0.2649644730161824
0.3518378317663606
0.40691699673166254
0.426996030030801
0.44375955246833493
0.4197852576390299
0.43835538278240427
0.415119658552742
0.42232244093862936
0.3855812305553976
0.3887642083082528
0.29021867619507047
0.22271402733991028
0.269452754862229
0.30635105499868753
0.37064918677139064
0.3027500128115772
0.27273187258365095
0.2573099434203068
0.22099441619441273
0.26433988623653637
0.3699056855361466
0.427417198389275
0.4462856863917679
0.4555362270885908
0.4801105446274085
0.5157220305541799
0.5889773599080608
0.6593531832195508
0.7547781947727114
0.6731963882091757
0.7658256848225412
0.7406229785681923
0.780102384759643
0.7476986931281653
0.7709811544368541
0.7065726328616708
0.7127442143952487
0.7458756500198837
0.930746312124512
0.8950753318416614
0.9556572792049173
0.9894786176796015
0.8902795610052404
0.87296426777105
0.6142526296730941
0.666940079940343
0.5644282450457948
0.6722870275209385
0.6278255556346903
0.5420565998539245
0.5934886538621316
0.7538443591222128
0.8476550330553542
0.6795806702339581
0.5505842232340071
0.5453172054148738
0.5662527435826576
0.5748649303335627
0.686355333847331
1.0
0.8107364683036012
0.6541950255177564
0.41179580125376447
0.5419761799991646
0.5263163179654402
0.6337381748400228
0.7031233859350408
0.7119904806060011
0.34864050764606347
0.19481287481404883
0.04809755017490251
0.3084610700097441
0.3099866561889422
0.3306766501889194
0.20533018044928916
0.29129787648793093
0.3048419092219306
0.23160420466262702
0.14590657973364524
0.1769571683240932
0.265558763119243
0.26412376994356007
0.2257005073830096
0.12708817035539072
0.023480936099361728
0.002603310622923498
0.05930023272284445
0.08502904299379656
0.08799441932247035
0.08318464369878462
0.20260123700847832
0.14671903189791718
0.167945603802322
0.0
0.12483812417941281
0.08578594568175314
0.10025090641966436
