# Supplementary material for: Accurate prediction of protein function using statistics-informed graph networks
Source: Nat Commun. 2024 Aug 4;15:6601. doi: 10.1038/s41467-024-50955-0 (PMC11297950; doi:10.1038/s41467-024-50955-0)
Supplement: Supplementary file 4 — Source Data [file 41467_2024_50955_MOESM4_ESM.zip › Source data/Figure S15_CC.txt]

0.625
0.9999999999999999
1.0
1.0
0.6925925925925925
0.9555555555555555
0.7770340583724723
0.6517857142857143
0.9722222222222222
0.8901234567901235
1.0
0.625
0.9777777777777777
0.8190284624246889
1.0
0.3082981832981833
0.625
0.6517857142857143
1.0
0.7779434850863423
0.9320987654320987
0.8653968253968254
1.0
0.9500000000000002
0.9765432098765432
1.0
0.09648665748804201
1.0
1.0
0.7779434850863423
0.625
0.4368821205095181
1.0
1.0
0.43902035226405933
0.10512820512820513
0.9128205128205128
0.625
1.0
0.625
0.9888888888888889
1.0
1.0
0.9722222222222222
0.7709935897435897
1.0
0.625
0.5384615384615384
1.0
0.9674523007856342
0.4405631261940537
0.4806878306878307
0.7779434850863423
1.0
1.0
0.8859649122807017
1.0
0.625
0.9765432098765432
0.625
0.7779434850863423
0.625
0.9121212121212121
0.8080741805271137
1.0
0.9219977553310886
0.6925925925925925
0.625
0.8080741805271137
0.9079365079365079
0.75
0.625
0.7
0.9674523007856342
0.9674523007856342
1.0
0.774893389491141
0.625
0.9797979797979798
0.5625
0.26666666666666666
1.0
0.8888888888888888
0.8297149122807017
0.625
0.9150047483380817
0.7351045296167247
1.0
1.0
0.9246503496503496
0.8629244418609101
1.0
0.2107843137254902
0.9674523007856342
0.7996658312447786
0.2574928194813472
0.3380864220283122
0.625
0.8786167865905202
1.0
0.728080808080808
0.7184523761312339
0.625
0.625
1.0
1.0
0.5712614570788057
0.9797979797979799
0.2777777777777778
1.0
0.6551543694400837
1.0
0.7709717140444694
0.2271271008403361
0.7
0.625
1.0
0.5666666666666667
1.0
1.0
1.0
0.9255555555555556
0.9888888888888889
1.0
0.9355089355089354
1.0
0.625
0.7779434850863423
1.0
0.9128205128205128
1.0
0.6223156544310391
0.625
0.09648665748804201
1.0
0.3380864220283122
0.09648665748804201
0.14215686274509803
0.5972859243729032
0.8166666666666667
0.9128205128205128
1.0
1.0
0.6517857142857143
0.625
0.625
0.9435897435897436
1.0
0.5
1.0
1.0
0.039350521862519194
1.0
1.0
0.9765432098765432
0.625
1.0
1.0
0.9037698412698413
0.625
1.0
1.0
1.0
1.0
0.9888888888888889
0.9674523007856342
0.95
0.9797979797979798
0.8333333333333333
0.09648665748804201
1.0
0.8916083916083917
0.2574928194813472
0.6551543694400837
0.625
0.9555555555555556
0.2574928194813472
0.09648665748804201
0.09648665748804201
0.9598765432098766
0.8365674438865228
0.09648665748804201
1.0
0.9286541236541237
0.8745789126967616
0.9626543209876544
0.17584097859327216
0.2574928194813472
0.8500417710944026
0.9287749287749287
1.0
0.6783541476798056
0.9888888888888889
0.625
0.9432098765432099
1.0
0.9435897435897436
1.0
0.7795328109543361
0.8827614379084967
1.0
0.9797979797979798
0.938017063081696
0.10512820512820513
0.6551543694400837
0.8166666666666667
0.9722222222222222
1.0
0.7351045296167247
1.0
0.8547833547833548
0.22916666666666666
0.86618337675504
0.26387497874996807
0.9355089355089354
1.0
0.8400956937799043
0.9797979797979798
0.625
0.625
0.950795109675201
1.0
0.7827981756022196
1.0
0.9524194167240292
0.9287749287749287
0.6925925925925925
1.0
1.0
0.5711279461279462
1.0
1.0
1.0
0.6551543694400837
1.0
0.733970099667774
0.6170083111497169
1.0
0.9674523007856342
1.0
0.625
0.9343434343434345
0.9821428571428572
0.10512820512820513
0.45001502079295586
1.0
0.7351045296167247
0.9797979797979798
0.9765432098765432
0.733970099667774
0.9241622574955908
1.0
0.625
0.9674523007856342
0.9513888888888888
1.0
1.0
0.9797979797979798
1.0
0.9684782608695652
0.9723671497584542
1.0
1.0
0.43103895393724173
1.0
0.9797979797979798
1.0
0.7824603779981355
0.527027027027027
1.0
1.0
0.525
0.8623737373737375
0.8803619909502263
0.9435897435897436
0.6925925925925925
0.525
0.9190809190809188
1.0
0.75
0.9287749287749287
0.7184523761312339
0.7613203418864342
0.625
0.9765432098765432
0.7351045296167247
0.8341573631047317
0.10512820512820513
0.9575757575757575
1.0
0.9390432098765432
1.0
1.0
0.764041394335512
0.9513888888888888
0.625
0.9287749287749287
0.733970099667774
0.9534662867996201
1.0
0.7351045296167247
0.9286541236541237
1.0
1.0
0.95
1.0
0.9722222222222222
1.0
0.41666666666666663
0.9674523007856342
0.46405311912720976
1.0
0.9380952380952381
0.9777777777777777
0.625
0.625
0.985702614379085
1.0
0.254418046050688
1.0
0.6925925925925925
0.9069234209721729
0.8166666666666667
0.625
0.7613203418864342
0.625
0.625
1.0
0.8220057272382968
0.6517857142857143
0.3380864220283122
1.0
0.22916666666666666
0.9287749287749287
1.0
0.9823459873459873
1.0
0.6551543694400837
1.0
0.625
1.0
0.6170083111497169
0.625
1.0
1.0
0.9901360544217687
0.8166666666666667
0.6925925925925925
1.0
0.9438477003704707
0.7779434850863423
1.0
0.7
0.525
0.9079365079365079
0.9555555555555556
0.9575757575757575
1.0
0.24358974358974358
0.9674523007856342
0.7779434850863423
0.6925925925925925
0.7779434850863423
0.9435897435897436
0.6223156544310391
