# Supplementary material for: Accurate prediction of protein function using statistics-informed graph networks
Source: Nat Commun. 2024 Aug 4;15:6601. doi: 10.1038/s41467-024-50955-0 (PMC11297950; doi:10.1038/s41467-024-50955-0)
Supplement: Supplementary file 4 — Source Data [file 41467_2024_50955_MOESM4_ESM.zip › Source data/Figure S15_BP.txt]

1.0
0.06008645641460437
0.36690765523838487
0.8996913580246915
0.95
0.7937435249935251
0.95
0.95
0.1617646247765537
0.95
0.44314191312643325
0.95
1.0
0.95
1.0
0.4020231345343535
0.27347340907712153
0.05557889281728934
0.9682539682539681
0.5577956989247311
1.0
1.0
0.48724676904121417
0.06259584754803355
0.48724676904121417
1.0
1.0
1.0
0.95
1.0
1.0
0.95
1.0
1.0
0.06008645641460437
0.8368228671366891
0.95
1.0
0.7772458850632225
0.95
0.95
0.7763157894736842
0.7589285714285714
1.0
0.30923521579111
0.9159722222222222
1.0
0.13785777405740787
1.0
0.875
1.0
0.24294625120996766
1.0
0.9666666666666666
0.26644433067398055
0.20255044588766127
0.85
1.0
0.3390747354042805
1.0
1.0
0.40395790138265053
1.0
0.5506022692962768
1.0
1.0
0.11746830236673497
0.85
1.0
1.0000000000000002
0.9590771219730496
1.0
1.0
0.08424479860535561
0.7861288564613373
0.5508365508365508
1.0
0.8886102640050009
0.95
0.40395790138265053
0.025695455185021476
1.0
1.0
0.020833333333333332
1.0
0.10496666039345848
0.7095596779313129
0.40395790138265053
1.0
0.9229166666666666
0.7510618746333033
0.9901360544217686
1.0
0.8817307704792366
0.06696428571428571
0.3958801075914451
0.7589285714285714
0.4185110655777624
0.85
0.06008645641460437
0.95
1.0
0.9218292028855767
0.7757977615911426
0.7589285714285714
0.95
0.39809907400575245
0.6019230769230769
1.0
1.0
1.0
0.48551720521751185
1.0
0.85
0.8166666666666667
0.03217786593864736
0.5805834691218525
0.95
1.0
1.0
0.18942307692307692
1.0
0.12618657986415946
1.0
1.0
1.0
0.06696428571428571
1.0
1.0
0.7827485715456355
1.0000000000000002
1.0
0.48551720521751185
0.2618398225856377
0.25913625432360426
1.0
0.85
0.2618398225856377
0.85
0.03514019128439208
1.0
1.0
0.1986161986161986
0.95
0.6363125293937307
1.0
1.0
1.0
0.3619756034208428
1.0
0.40395790138265053
0.7589285714285714
0.95
0.6696428571428572
1.0
1.0
0.7589285714285714
0.85
0.95
1.0
0.95
0.06008645641460437
1.0
0.95
0.017350741130223113
0.9970684032869013
0.95
1.0
0.7589285714285714
1.0
0.95
0.7589285714285714
1.0
0.48724676904121417
0.25913625432360426
0.4573552126524876
0.06777266754153895
1.0
0.5506022692962768
1.0
0.06008645641460437
0.5694444444444444
0.7095596779313129
0.1226260799705079
1.0
1.0
1.0
1.0
0.7659409739190872
1.0
0.5060137085137085
0.95
1.0
0.06008645641460437
1.0
1.0
0.7589285714285714
0.9682539682539681
0.95
0.85
0.8051933051933051
0.95
1.0
0.561099882234952
0.06400844326074075
0.7779434850863423
0.14285714285714285
0.08128407824059998
0.06008645641460437
0.4185110655777624
1.0
0.45192307692307687
0.34739983956143083
1.0
0.8166666666666667
0.8928571428571428
0.85
0.06008645641460437
0.30539984868434805
1.0
0.7766666666666666
0.85
1.0
1.0
0.5641026223311331
1.0
0.85
0.95
0.48724676904121417
0.3998158594728706
1.0
0.95
0.7589285714285714
1.0
1.0
1.0
0.85
0.95
0.85
1.0
0.9159722222222222
1.0
1.0
1.0
0.9999999999999999
1.0
1.0
1.0
1.0
1.0
0.6363125293937307
0.30520133723165305
0.34956445638617767
0.95
0.29618812006746403
0.06008645641460437
0.9999999999999999
1.0
1.0
0.5061858091998925
1.0
0.9159722222222222
0.8886102640050009
0.1193568662424761
0.16709269937645907
0.5164187664187664
1.0
1.0000000000000002
1.0
1.0
1.0
1.0
0.8928571428571428
0.06696428571428571
0.48724676904121417
0.25
0.6515315974874798
0.95
0.48724676904121417
0.20104560331789934
1.0
0.6959376986694243
0.9230835403912325
0.95
1.0
0.48551720521751185
0.7757977615911426
0.2522899456825244
0.95
1.0
1.0
0.04215378871439174
0.04652625940658395
0.9669202592279513
0.7861288564613373
0.9166666666666666
0.0080347220136365
1.0
0.4573552126524876
0.08557897359441496
1.0
0.2618398225856377
1.0
0.5061858091998925
0.95
0.3202299431394095
0.9458333333333333
0.561099882234952
0.95
0.85
1.0
0.06008645641460437
0.4876104174529546
1.0
1.0
1.0
1.0
0.7589285714285714
1.0
0.4591539025961776
1.0
0.9166666666666666
0.7861288564613373
1.0
0.8998511904761904
0.95
0.95
0.95
0.9303173813737551
1.0
0.09278272082676903
1.0
0.7589285714285714
0.95
1.0
0.6362359550561798
0.025695455185021476
0.95
1.0
1.0
0.06696428571428571
0.5508365508365508
0.95
1.0
0.5061858091998925
1.0
1.0
0.6392857142857143
0.85
1.0
0.5911154578499815
0.04336794216658008
1.0
0.95
0.5164187664187664
1.0
0.7589285714285714
0.8286864650501014
0.5591432515091715
0.3619756034208428
0.03225806451612903
1.0
0.5508365508365508
1.0
0.95
0.9135564756128494
0.5060137085137085
0.8166666666666667
0.20104560331789934
1.0
1.0
0.23425241432330937
0.95
0.95
0.5901561289299156
0.09294072547844211
0.9999999999999999
1.0
0.35952660168819295
