# Supplementary material for: Accurate prediction of protein function using statistics-informed graph networks
Source: Nat Commun. 2024 Aug 4;15:6601. doi: 10.1038/s41467-024-50955-0 (PMC11297950; doi:10.1038/s41467-024-50955-0)
Supplement: Supplementary file 4 — Source Data [file 41467_2024_50955_MOESM4_ESM.zip › Source data/Figure S1 3FH9-B-GO_0005833.txt]

V	0.365
H	0.299
L	0.220
S	0.178
G	0.141
E	0.142
E	0.164
K	0.188
A	0.188
A	0.173
V	0.219
T	0.221
G	0.239
L	0.217
W	0.217
G	0.227
K	0.236
V	0.272
K	0.281
V	0.315
D	0.345
E	0.392
V	0.417
G	0.435
G	0.462
E	0.455
A	0.424
L	0.388
G	0.388
R	0.384
L	0.426
L	0.376
V	0.390
V	0.314
Y	0.384
P	0.328
W	0.359
T	0.291
Q	0.286
R	0.275
F	0.295
F	0.328
D	0.365
S	0.286
F	0.273
G	0.165
D	0.197
L	0.230
S	0.265
S	0.352
A	0.407
S	0.427
A	0.444
V	0.420
M	0.438
G	0.415
N	0.422
P	0.386
K	0.389
V	0.290
K	0.223
A	0.269
H	0.306
G	0.371
K	0.303
K	0.273
V	0.257
L	0.221
D	0.264
S	0.370
F	0.427
S	0.446
E	0.456
G	0.480
L	0.516
Q	0.589
H	0.659
L	0.755
D	0.673
N	0.766
L	0.741
K	0.780
G	0.748
T	0.771
F	0.707
A	0.713
K	0.746
L	0.931
S	0.895
E	0.956
L	0.989
H	0.890
C	0.873
D	0.614
K	0.667
L	0.564
H	0.672
V	0.628
D	0.542
P	0.593
E	0.754
N	0.848
F	0.680
R	0.551
L	0.545
L	0.566
G	0.575
N	0.686
V	1.000
L	0.811
V	0.654
C	0.412
V	0.542
L	0.526
A	0.634
R	0.703
H	0.712
F	0.349
G	0.195
K	0.048
E	0.308
F	0.310
T	0.331
P	0.205
Q	0.291
V	0.305
Q	0.232
A	0.146
A	0.177
Y	0.266
Q	0.264
K	0.226
V	0.127
V	0.023
A	0.003
G	0.059
V	0.085
A	0.088
N	0.083
A	0.203
L	0.147
A	0.168
H	0.000
K	0.125
Y	0.086
H	0.100
