# Supplementary material for: Accurate prediction of protein function using statistics-informed graph networks
Source: Nat Commun. 2024 Aug 4;15:6601. doi: 10.1038/s41467-024-50955-0 (PMC11297950; doi:10.1038/s41467-024-50955-0)
Supplement: Supplementary file 4 — Source Data [file 41467_2024_50955_MOESM4_ESM.zip › Source data/Figure S19 1E3Z-A_Layer2.txt]

-0.43640172705497277,-0.035819741848235886,0.0890038458971232,0.09668859618793728,0.12769592398332907,0.21928147715189283,0.11897708226616192,0.20480877105149653,0.24827111675733043,0.13993245942187627,0.04629649323045144,0.09581296435869578,0.07636310198357726,0.08092392972002681,0.17148392186670347,0.05166568866748031,0.08278593589893718,0.16920899291221683,0.3000971795926679,0.06002742894274176,-0.11222825894441382,0.4490299741335727,-0.002471100053111973,-0.25588910470400905,-0.32477473061453804,-0.4602180128390888,-0.06413684108019048,-0.2793511005851282,0.043251842810408676,-0.15164729152328155,-0.39742624882389227,-0.22203144367151137,0.053309347052881,-0.5082362864865732,-0.2955241081356755,-0.09852695198055923,0.04535709762878388,0.07298136793557354,0.38027151368870876,-0.09952416499865363,-0.0972649497007925,-0.06750934101081842,-0.04791759563518299,-0.0525273944626812,-0.10499729567437294,-0.06101648523594533,-0.22434930441757756,-0.14936386266654242,-0.1431948033811659,-0.20435191442833067,-0.0970506401258402,0.07050482930492172,-0.0597518820192508,0.010598649699707969,0.19896352307401666,0.21290927356643344,-0.039590303848315876,0.2722235749211847,0.0304091495015875,-0.2437319275195528,-0.05170288512971176,0.2964769697239481,0.3394793700585576,-0.016599940847380593,0.14273816182581822,0.04204806559689441,0.023204015700571987,-0.05780655740547092,-0.1902405337387771,0.06718868536899827,0.00666900320869554,0.02903372136358021,0.15378960086814142,-0.44744354725734997,-0.18290075686910617,-0.5752967458278392,-0.3019547872863876,-0.39696667713502537,-0.3925880425016854,-0.1267403581319398,-0.15926445493632047,-0.2668825464854328,-0.3661588904818578,-0.13422049792934393,0.1750217540270477,-0.17288323785810278,-0.08699717332559934,-0.19312121610217706,-0.02889489876325466,0.07551435150851221,-0.2889068214201271,-0.6667056582296507,0.016825887427956755,-0.10539984929549256,0.22988137487300608,-0.14219020898752374,-0.06148684135827387,-0.17598409620438027,-0.049371523172746234,-0.15896069067272767,-0.4162634748017551,0.04642109491114857,0.020828193752934154,-0.15946519146922142,-0.24037944191151261,-0.4645015405845907,-0.15544858510208343,-0.1643824902256704,-0.3285521060324134,-0.28267962755695836,-0.3211675597977329,-0.1320487589719558,-0.254890406538472,-0.3551351431142208,-0.34090068345897845,-0.2898236963535104,-0.36614950055631323,-0.3151157929224805,-0.41005239815410105,-0.3979543616415295,-0.34047754509806566,-0.36621129024430665,-0.4156393382137221,-0.4001867080771861,-0.33275816782275774,-0.39889712136577254,-0.4234967457918923,-0.4331448020160033,-0.4522597382272579,-0.434906014792163,-0.434906014792163,-0.4186520541994577,-0.4186520541994577,-0.4668978345555607,-0.4441573925339975,-0.42725986192506366,-0.47244739309108147,-0.5012570475340413,-0.3732344683824223,-0.40729480124331485,-0.2893727162065814,-0.30157702412113985,-0.1562450516741195,0.04913154715417041,-0.010387044495635062,0.21420876463716826,0.10207704323752106,0.19651671409776594,-0.0005297321093950744,0.11150420817597993,0.32077067586380337,0.44576162577940287,0.5123671144404672,0.547593913909331,0.787947825412714,0.8885071569843095,0.8602904837065584,0.8808367541792872,0.9172334352337973,1.027712982903669,1.073994297399213,0.8186522977415389,1.1543321013858092,1.2294646785046928,0.7752748168371177,1.5396327255356728,1.4779642333251986,1.783043436456765,1.7745409877314666,1.6152889393976289,1.9106300989425766,1.7078688177910315,1.8496422764058207,1.951019312391612,1.6424130482693158,1.7058652290092942,1.275967167216476,1.317463481211819,1.4589217843225812,1.2773787868617077,1.1855403080211926,1.2911057346853374,1.2844789621178272,1.4574450759134898,1.5188205905090086,1.8333817945884041,1.58344587516304,1.3390826737900947,1.4632719922793231,1.3374501052097867,1.271751165384702,1.1245017054690565,1.042967319321246,0.9630489222362532,0.83497921904773,0.8093931543869867,1.042967319321246,0.5982931334054321,-0.17829879303545257,0.19378055018060703,0.06994526409054418,0.134031240911287,-0.1004373853229879,-0.18748722769957263,0.010798210486982249,0.0069894892894653594,0.07168081931364202,-0.10920733942399186,-0.11939975248843449,0.015982138160654275,-0.04393511699567917,-0.1550089287602728,0.3116611387124768,-0.00850467154495234,-0.4602057612482874,-0.2361463948475587,0.08564003746017881,-0.4357160082127068,-0.1597716076180295,-0.5730132130652303,-0.43445785170791945,-0.46600431559940364,-0.23862093445430213,-0.36556351471908055,-0.37529591619967706,-0.12750251202368926,-0.0672908693296175,-0.24979839752458002,-0.06220364273913252,-0.09475677679545845,-0.2216165451584149,0.18349405930171858,-0.28949180010923387,-0.08774252279477211,-0.019446095919637228,-0.15950845140047154,-0.5449060706400985,-0.08997124250529902,-0.010318858055792387,-0.25418726382347373,-0.12934552561375556,-0.18409799269987315,-0.07878480501856375,-0.11099784956904139,-0.1832164718711507,-0.15918856172714158,-0.10917833863381649,-0.10135749743996286,-0.12280429445725276,-0.19852301802909791,-0.34501006122436917,-0.23957301639768036,-0.21878438569075953,-0.3606145047605501,-0.27164190743228706,-0.3160714969738656,-0.0748567982099294,0.05095721667072338,0.045356019989105205,-0.11960517687167573,-0.07219928760758386,-0.3772381730233232,0.23556338376742814,0.04095199117902471,-0.35469734068491826,0.24119263246496822,0.12771446749373866,-0.5110855415326483,-0.04733420139488375,0.011331517644481481,-0.027655338307177958,-0.3203082620760353,-0.06535555554466402,-0.3429377559862895,-0.2973036868857464,-0.25694342868858083,-0.3753862880395621,-0.14621381617563542,-0.297802902378887,-0.11882101779630655,0.026789507882304883,-0.029481660085697907,-0.16989618770554923,0.0361410592888912,0.3248326100576956,0.38509673512573184,-0.01839809599086965,0.23349526671021512,0.051684380526324375,-0.1997908635573655,-0.38093634981814417,-0.0029584852557514927,-0.27956838314243304,-0.4566758129526238,-0.23333947961165344,-0.006696709826975865,-0.36482050910395525,-0.10286442451914915,0.024982834361912724,-0.08338850921271304,0.03213227739955244,0.09960442627728856,-0.39443264395629013,-0.009602433297059182,-0.16951937848551946,-0.30736224861924705,0.6305596048350359,-0.2657484255443247,0.09983442907719117,-0.020770393779293017,0.14983704015505628,-0.41529046315453716,-0.18605683170050963,0.29313290146520254,0.1580474329244998,0.217952635956685,0.26689985568697966,0.5874655153052729,0.6903483396434539,0.0903214319002417,-0.07990690809915822,-0.04684720609146398,0.170839969360342,-0.10473692106667383,-0.06445502496746565,0.5406303635707623,0.09110418764072382,-0.01913242705653704,-0.12401795228224836,-0.42109277192121497,0.05447022893232628,0.06902357040752283,0.05189173606991604,0.021634305870721376,-0.4735393699358771,-0.48992435180218813,-0.45846667061019614,-0.5542904182393504,-0.413454922129373,-0.23146156051136,0.20384041660413707,-0.04813694637063975,0.1033368506299823,0.297325517874567,0.04314684634480959,-0.062473091916589694,0.07355508986281,-0.01656891588904203,-0.30625693455221104,-0.41523331123414553,-0.07734217927459186,-0.14056783067643966,-0.43459062288908545,-0.1880236967648168,-0.0927202836033087,0.18565914225543695,-0.3350595219364402,-0.18240079548942634,-0.12749851742325669,-0.1680417315984466,0.1053859263174813,-0.13938174824043661,0.0691797043865265,0.06936427174273588,0.18543666341828297,0.11282668072906134,-0.2482835549872782,-0.06101650397588109,-0.09848646273430325,-0.2114192660560031,-0.07484251365000327,-0.23802614270342762,0.07666688789947981,0.2966501209464635,0.040653846342562784,0.07550225417591075,0.06947728650493472,0.06696547133421098,0.14716701138628221,-0.014662237576940313,0.1623469383060015,-0.055387832892076376,-0.26588029979307365,0.18654867009632373,-0.40458653453456733,0.04454581534340569,0.14214005291940404,-0.165373793881448,0.040134774028118436,-0.2189142541502941,-0.18759028099956496,-0.14689551989768115,-0.16053937836592364,-0.3074771324376952,-0.3309554311517825,-0.29149891380547954,-0.26919623243893215,-0.5221129912303015,-0.4724021954475765,-0.32089285756382613,-0.3319815752660082,-0.19440588789907143,0.05956197299554361,0.34590639969728554,-0.18622687380285294,0.11007431208684655,-0.18068923754376703,0.14912892673483022,0.3726800682228741,0.03713100433957171,-0.10022563445532352,-0.32541059950268647,-0.27501640294505864,-0.2970214641111544,-0.3449273355797326,-0.17373771274813815,0.1335055365343041,-0.13224914456665363,0.08232458468621397,0.06921980858352675,0.054410859425028206,0.1654449385009102,0.19525608128427133,0.04065264922325419,-0.06945665342345758,-0.21325683146736318,-0.22963280494273927,-0.27765680014883337,-0.08257724835917463,0.40515367110071604,0.20773866723110745,0.04930141453417253,-0.2144200284812638,-0.1777693790999008,-0.5940050517147867,-0.6595317703967494,-0.32188583768166296,0.026829638255417974,-0.2431060161535348,-0.12512170117366928,-0.21860962972483128,-0.5299876031364529,-0.5020075661701168,-0.5165170761183637,-0.4278739413803049,-0.5962090207461516,-0.5964105992724174,-0.41325878068322985,-0.2025915354895907,-0.4621391222692112,0.002425515765486131,-0.24253592360399134,-0.5542841422616818,-0.5864069086713004,-0.4164772854571272,-0.29562794504509254,-0.19406478784572667,-0.4251069188486617,-0.4548572745323296,-0.3697220302219867,-0.4325042391052237,-0.30026607277199163,-0.3020626718423263,-0.29597271919441265,-0.34852441702785225,-0.24319089573046146,-0.3490377072332155,-0.3520212249500097,-0.42990225434094465,-0.07456045280953974,-0.5012530418524861,-0.3705607312739148,-0.31924150632051823,-0.16340762506769088,-0.3811445147699338,-0.3483651657296634,-0.2739182912058542,-0.3473168501308165,-0.37808195335837486,-0.2231237413843904,-0.14986856870415355,-0.3533344925229071,-0.4877842518487992,-0.5841676663937657,-0.9531487850135857
-0.703830134509101,0.14232105480222795,0.19176862428119298,0.11824146012538257,0.13830405768583093,0.2021876922535333,0.19358317241424847,0.19358317241424847,0.19358317241424847,0.27289801105254496,0.19144010524380076,0.2296330301158579,0.1290909434778533,0.09770737191125606,0.15551797025258018,0.006540924668317653,-0.19997969183171227,0.14637577022408338,0.2864558361166606,0.5397679336904234,-0.09336885094925662,0.38802226571045734,0.03479070154137494,-0.5541025106828562,0.5189293331403553,-0.21064908530670384,0.2628181588374716,-0.13919526769294496,-0.9466782569037687,-0.9610372650939124,-0.7840281701527819,-0.49607459378451035,-0.795939324072522,-0.6594705704339918,-0.8099578898544162,0.3739637138962089,0.727068578783369,0.422820834542077,-0.7014507248495427,0.18282404869157315,0.7753993592446357,0.7020431297858193,0.0707913549846281,0.9639894065039806,0.3064699935168123,-0.5569475969285381,-0.7924833585794715,-0.2132525409042719,0.1360180127219042,-0.41460459020244533,-0.2212394445028005,-0.28719867932982734,-0.022043344579994812,-0.8120332894083956,0.3472951082643113,0.05979051910975707,-0.0463830032799403,0.19819463339256493,0.001489791895681359,0.436696576740572,-0.14294939138346197,-0.17749164793668679,-0.17083994556422247,-0.11127967409459592,0.2596181538562523,0.1467707583701581,-0.008659845769702388,-0.09725891432422862,-0.07922825048818995,-0.0747303844139165,-0.6007129309710534,0.18787297463606306,-0.14638640640474393,-0.7601386313129768,0.004042746827320417,-0.422310269298643,-0.9149991643896501,-0.5072279212975468,-0.33359542819728494,-0.23517413902824102,-0.10045256808607417,-0.2563150473391452,-0.16809102512968543,-0.829396596893848,0.4046764375328438,0.2726035248139173,-0.5245975783209587,-0.3596531363272297,0.05405952651245865,-0.0738849451603237,-0.7295754915830747,-0.6507322183308986,-0.7935409395295737,-0.1613494523399288,-0.5746775552943054,-0.5441277452910763,-0.7870027316876592,-0.20703937601738384,-0.21493344776644432,-0.5611102023908795,-0.5435802975202928,-0.6457371549913749,-0.8958653996428055,-0.32911312759572786,-0.4069895453112274,-0.3197271884775535,0.2935610901680269,-0.3385517120495757,-0.4849769501806708,-0.8125823570810314,-0.7909479855262764,-0.45198923370513855,-0.34679493528715943,-0.36559110956535457,-0.506929245201888,-0.6051176549004623,-0.1802953205717735,-0.6154230156328842,-0.29567880691088955,-0.5008115863675502,-0.4461866912582325,-0.40093866503787834,-0.42184978225306513,-0.3638312460708448,-0.46310945571451084,-0.3620198209674527,-0.41059288089961066,-0.4179837945436599,-0.3038622681259469,-0.46277594670738176,-0.5569493004203707,-0.5569493004203707,-0.5569493004203707,-0.7300689081110603,-0.3254838398087994,-0.25157749148574954,-0.6636970161284591,-0.5475447932019397,-0.3338422191717452,-0.4746691941328385,-0.9018523017293631,-0.7749214363356447,-0.879598451292953,-0.8759478478870687,-0.956576180498542,-0.06499694469635142,-0.6965954312736553,0.17569461523222968,0.482631002391035,-0.1272705753892311,0.4057274205107268,0.6140620979823688,0.1103682732917329,0.3593424577861958,0.4763287792493467,1.4256842615435554,0.5171944686342943,0.6603889154474196,0.5673075008988031,0.8761094724299499,0.5102492729860205,0.7196201106786072,0.27803854357297886,0.18726034056632632,0.7119799425026424,0.40258746949633856,0.4119193349065187,1.6819062835093173,1.1845876234585195,1.891724134971418,2.7696617718004704,2.7393306937620436,1.8438835084379919,1.9003947207101362,0.9423875761035183,1.72710158836285,1.2971546981557383,0.46782389285551806,0.4067315321659562,0.8188784958028672,0.8427860306361792,1.557925376375612,0.4746690251223698,2.057111488355568,1.6561965172558741,1.434531030082021,1.3992497080511928,1.6473482422676957,1.550452628416603,0.7592353827860631,0.36735637807058136,0.8825799019922326,0.7298484392447214,0.9069866879979354,0.5944067870804511,0.437178031710951,0.06712333021566155,-0.35960028868161387,0.15192802898731228,0.08968530186125462,-0.29907898054474047,0.07600847099890684,-0.25484011387949446,-0.6957053574587522,0.3817663031804867,0.057208262827727216,0.4484760555768956,-0.6278437379362914,-0.3708743133943937,-0.08504149177205855,-0.6934787992197806,-0.5478389914326824,0.376059816271706,0.36451895158055087,-0.5880275964183923,-0.09792971391294009,0.28329467189674923,-0.7172015733088063,-0.7709700953558519,-0.8037396488549288,-0.6266238067547634,-0.8617749395610756,-0.4820170818577599,0.19548252200865276,-0.7898628272892734,0.1777743003236754,0.24808976992663054,-0.4697069692309797,-0.10309879838380705,-0.5889456122756449,-0.15012255217925846,-0.7127041690174778,0.3266907496446453,0.3107369543759906,-0.3146906154867733,-0.5143455347183421,-0.8357447415619149,0.34266958413823445,-0.13902936373536015,-0.23537161507676257,-0.0783373570236941,0.6071440009728724,0.35006035903065075,-0.34507197592416167,0.30620151225725967,0.7860325108164468,-0.5562518649589383,-0.00919847005444027,-0.3484526076576303,0.13091947225558867,-0.4029662533466477,-0.2207011525298772,-0.16808920305159958,-0.856096815162164,-0.44166129145329314,-0.39080099445256405,0.37281021071675957,-0.03810945713774201,0.06380817919086534,0.23005890963387443,1.0828519496007125,-0.23644823098415588,1.4102326980492117,0.22317022848482992,0.2721741815590062,-0.04463108399659693,-0.08270739642812104,-0.19979699066963913,0.03256981552292668,-0.005386866162100413,-0.02393679422733459,0.1589455619497712,-0.2276759062707753,-0.23900517447834219,-0.4141167181356331,-0.4918930956340354,-0.15987178418913583,-0.7513131078848128,0.24458043695442255,-0.16520335895977037,-0.1892935278280937,0.3845593537043183,0.977447304280803,0.4574356813915679,0.045430528813546665,0.7369149425739827,0.5814531080331227,1.721401488792168,0.29096433558729107,0.08539142839140254,0.0792988009787732,-0.2733373569042086,0.03939052992482781,-0.3292554602359966,-0.5871022856941541,-0.8239628324206528,-0.3881058911706848,0.1593787362860835,0.008491478018009244,-0.22873110334373478,0.11057850861615076,-0.12935501067219562,-0.050311845615536414,0.5935628593266744,0.3392284456613007,0.3973069614654292,1.1260494771742577,0.34732040815116777,1.2699856984119844,0.9626303995585087,0.3366027082272843,-0.14273785780731024,0.0639537819327189,0.3339732844859939,0.28510607744590677,0.5655308652611619,0.45202154556188395,0.810418730100479,0.9971659821905958,2.120477741734623,0.8041349591425405,1.052579254713657,0.3313926663926028,0.10259683260161706,0.21188127837306542,1.0055017112573634,1.0272629921685712,-0.16286062963333506,0.8482854780173695,-0.5698402748075571,0.9331133524956203,0.4001192896575615,0.7646191367415107,0.30590122557172705,-0.02622454195612758,-0.48532805398931556,-0.17876111721740015,-0.574609366814806,-0.27663972578655904,0.2538334143582103,-0.245145801571292,-0.047290340938459616,0.4187934916008134,0.9616100507058597,-0.04397903149051753,0.4534022630044529,0.19115988072787116,0.11073708741191224,-0.5110481565425921,0.1933038120356173,-0.09228117724330431,-1.029815199384217,-0.3434020521546679,0.23198887748489497,0.17056450136501383,-0.03814433307431262,0.11040068013231225,-0.35279798089188086,0.09481292948063541,-0.23952757310611453,0.7224895194219424,-0.13386384248429362,0.06775186886868806,0.1446953679209172,-0.18019945365746665,0.10617234142833577,-0.3928604889720698,-0.3090011744989765,-0.11521112140521254,-0.3488030011038947,-0.08576526096447692,-0.20102800764763465,0.3328442923806526,0.5498121293491169,0.03540329723021765,-0.31916281753181264,-0.08614903214879514,-0.16357536555245228,0.3494256204442969,0.1964958656980528,0.8461695601808191,0.45811906786331896,0.1598577242755723,0.3258625298255251,-0.26116823568717956,0.10135782515765886,-0.24877008632478706,0.2666671400535136,0.01656288298273091,0.14328862738037138,-0.18349244998922,-0.1009352073733738,-0.15354776015172322,-0.3916210125680693,-0.3904103933155468,-0.7340760687824267,-0.028711267775938652,-0.8387646472783948,-0.9122248938582568,-0.7757217280946174,-0.5612344035341474,-0.7657794419587762,0.18414814393708967,0.29815100285416574,-0.21202076545834647,0.6720271724766198,-0.18810281208688526,0.2050614086960318,-0.3452615113398034,-0.8184799291662127,-0.8885605824149202,-0.8936920293229152,-0.9146654475321723,-0.7430033404826959,-1.1106326144468202,-0.9263876645077449,-0.5454671506893403,-0.06959929169910525,-0.3087026169368401,0.15440902402652143,0.13600696608907153,0.6842943614034743,1.2049925825196146,0.7305843734567153,0.7687402571694923,0.5286399648063629,1.1696987849879195,0.2828155005720534,1.6105142508556116,0.6981816824090882,0.4491228952815085,0.07272228343906828,-0.0538409041723651,-0.041040150700284446,-0.022771721473181204,-0.18641033076230218,-0.3035230614735196,-0.261413343576279,0.39994935593583036,-0.07258537886736406,-0.09917791490238975,-0.7272659309070715,-0.13987532239433412,-0.5477165187537039,-0.7533460470123965,-0.47939729705850304,-0.6515496043820402,0.009943537082650248,-0.25811397900348787,-0.33159573073607645,-0.5207228172772229,-0.1377122806656769,-0.3975393189198832,-0.6926410367570389,-0.7338479157214394,-0.05573320757585689,0.2097715236828649,-0.41032723540334304,0.23733550737910147,-0.31066271903953546,-0.38736905095270846,-0.45771864452295974,-0.4074596253397776,-0.4752153272358578,-0.44023612663477374,-0.4016443650395377,-0.615042072663962,-0.4230585598782841,-0.35652359495485975,-0.33166293022346544,-0.36225571579643534,-0.12802535671921714,-0.3534149205721296,-0.3704225725338566,-0.35550530634662053,-0.3727619295084155,-0.6412352694020508,-0.30912728087862656,-0.3973656910723636,-0.4175029398831228,-0.34041886902651974,-0.08337332623448342,-0.6799380300723082,-0.7277552950542158,-1.0090969987766376
0.6916827818029108
