# Supplementary material for: Accurate prediction of protein function using statistics-informed graph networks
Source: Nat Commun. 2024 Aug 4;15:6601. doi: 10.1038/s41467-024-50955-0 (PMC11297950; doi:10.1038/s41467-024-50955-0)
Supplement: Supplementary file 4 — Source Data [file 41467_2024_50955_MOESM4_ESM.zip › Source data/Figure S1 1HLQ-A-GO_0051536.txt]

A	0.016
A	0.059
P	0.102
L	0.105
V	0.099
A	0.100
E	0.085
T	0.066
D	0.037
A	0.026
N	0.035
A	0.040
K	0.020
S	0.000
L	0.023
G	0.033
Y	0.024
V	0.011
A	0.031
D	0.053
T	0.042
T	0.006
K	0.076
A	0.128
D	0.230
K	0.212
T	0.228
K	0.204
Y	0.210
P	0.248
K	0.280
H	0.316
T	0.393
K	0.418
D	0.475
Q	0.452
S	0.664
C	0.892
S	0.986
T	0.930
C	0.938
A	1.000
L	0.915
Y	0.582
Q	0.387
G	0.443
K	0.451
T	0.447
A	0.248
P	0.285
Q	0.373
G	0.577
A	0.790
C	0.821
P	0.686
L	0.411
F	0.217
A	0.217
G	0.237
K	0.239
E	0.307
V	0.483
V	0.741
A	0.701
K	0.638
G	0.512
W	0.754
C	0.782
S	0.647
A	0.415
W	0.376
A	0.566
K	0.546
K	0.542
A	0.487
