# Supplementary material for: Accurate prediction of protein function using statistics-informed graph networks
Source: Nat Commun. 2024 Aug 4;15:6601. doi: 10.1038/s41467-024-50955-0 (PMC11297950; doi:10.1038/s41467-024-50955-0)
Supplement: Supplementary file 4 — Source Data [file 41467_2024_50955_MOESM4_ESM.zip › Source data/Figure S8a_Fmax_AUPR.csv]

T/0.2	0.891812603	0.886562194
T/0.2	0.881770745	0.874594419
T/0.2	0.892834075	0.877285523
T/0.2	0.882975832	0.87717045
T/0.2	0.887241963	0.880997749
T/0.2	0.897401529	0.885462802
T/0.2	0.889247367	0.876510544
T/0.2	0.893972935	0.889039401
T/0.2	0.888878777	0.872928882
T/0.2	0.878460195	0.872839564
T/0.4	0.883343234	0.889547206
T/0.4	0.877281728	0.879929741
T/0.4	0.885581453	0.878217721
T/0.4	0.878745263	0.86811511
T/0.4	0.884567599	0.880165462
T/0.4	0.887277509	0.882346758
T/0.4	0.879975209	0.869675865
T/0.4	0.887556241	0.882268145
T/0.4	0.891829356	0.871235143
T/0.4	0.869885307	0.870901599
T/0.6	0.879455869	0.875079736
T/0.6	0.87318896	0.873401702
T/0.6	0.887451305	0.87693136
T/0.6	0.880414879	0.863152412
T/0.6	0.881018257	0.868936986
T/0.6	0.887730778	0.879410349
T/0.6	0.879008426	0.855626518
T/0.6	0.883130788	0.87334629
T/0.6	0.88392611	0.862551453
T/0.6	0.873150666	0.868741947
T/0.8	0.878918973	0.87446489
T/0.8	0.869997008	0.863974092
T/0.8	0.884739133	0.869753475
T/0.8	0.879967951	0.873263248
T/0.8	0.881386075	0.870682121
T/0.8	0.886391713	0.878317173
T/0.8	0.876024176	0.862038197
T/0.8	0.881324332	0.870607814
T/0.8	0.880338322	0.863547813
T/0.8	0.871204603	0.861371483
