# Supplementary material for: Accurate prediction of protein function using statistics-informed graph networks
Source: Nat Commun. 2024 Aug 4;15:6601. doi: 10.1038/s41467-024-50955-0 (PMC11297950; doi:10.1038/s41467-024-50955-0)
Supplement: Supplementary file 4 — Source Data [file 41467_2024_50955_MOESM4_ESM.zip › Source data/Figure S19 5TF2-A_Layer3.txt]

-0.46614130820237715,-0.1455513349269018,-0.5222659015762837,-0.4802523622217046,-0.4736801399608016,-0.475634776184068,-0.4478334311755401,-0.39450257301958325,-0.38773708475431273,-0.3265989487071886,-0.3967917596747556,-0.3283924920488644,-0.3147292276467186,-0.3147292276467186,-0.2698585529416929,-0.26056337328410745,-0.24098307594756435,-0.22171561186671104,-0.21519300312227704,-0.21113869143603606,-0.17817998451513553,-0.17661535233510842,-0.1587262086363872,-0.1537530693744665,-0.16856319399465444,-0.1520193546650594,-0.15123352860675116,-0.1662878041619839,-0.1509016963592835,-0.1139519242154907,-0.1806067347746268,-0.1793511484086143,-0.19604985572516345,-0.19565946018951053,-0.21904255882610255,-0.239223308258511,-0.21989611934137146,-0.21954748953543343,-0.2610458887063172,-0.2258901799457689,-0.2648156140586235,-0.267117733360792,-0.2921075932153765,-0.25933810926905404,-0.22325508511654155,-0.39401372202511836,-0.18410086893122685,-0.09537004010363288,-0.1535942813094028,-0.09162540842817608,-0.19127816065112146,-0.269833495048529,-0.269833495048529,-0.22366752303403512,-0.20300036824629344,-0.20300036824629344,-0.2358659865981997,-0.2358659865981997,-0.2553371372470567,-0.24806163667085215,-0.24806163667085215,-0.21771675224638837,-0.1628623394200144,-0.2263076412837029,-0.17193620481867583,-0.2142373258097808,-0.2982839601888158,-0.338411559706952,-0.338411559706952,-0.29585990004658735,-0.2558286860979358,-0.2558286860979358,-0.2779234169044005,-0.2023409719908046,-0.2023409719908046,-0.2023409719908046,-0.2023409719908046,-0.36584825459123954,-0.36584825459123954,-0.36584825459123954,-0.20623059927294782,-0.3440409210174354,-0.32120116621989986,-0.3606218662421378,-0.20166489892632086,-0.16627355178642075,-0.20166489892632086,-0.16627355178642075,-0.16627355178642075,-0.14436345854854216,-0.151990850781402,-0.18540478291139964,-0.14860385401072937,-0.22354525096185504,-0.18625916919020513,-0.2469946857286265,-0.2469946857286265,-0.31247487416674674,-0.5737941394456422,-0.5737941394456422,-0.5095017728985666,-0.08305931829293337,-0.26512248394086224,0.06024872071285352,-0.3381100708636977,-0.09636268734576259,-0.21496018589583607,0.05765687673219303,0.05765687673219303,-0.380237421943582,-0.2503331530523855,-0.22786494062888696,-0.28694248248346665,-0.23539566132228634,-0.2443811828295284,-0.21820021726050318,-0.17277806224761957,-0.17277806224761957,-0.08510328524782226,-0.0945662189656217,-0.008287509212306246,-0.051009753685373714,-0.0224923944315443,-0.0224923944315443,-0.0224923944315443,0.16135472385942326,0.15140982607442066,0.08712478447262952,0.08712478447262952,0.08712478447262952,0.08712478447262952,0.36753037712468656,0.4129354237583967,0.36753037712468656,0.455523835835874,0.455523835835874,0.455523835835874,0.5264760994827938,0.5614376110888958,0.5595169158555393,0.5147898707424805,0.4206296696980856,0.34591764790570045,0.44289624935784827,0.36848813960182086,0.3899361815694429,0.3899361815694429,0.3362991317338379,0.29378795809592856,0.24847807417195072,0.2019188035481925,0.156067718239516,0.0570775012444544,0.0570775012444544,-0.07177415905773972,-0.42747462335336556,-0.42747462335336556,-0.42747462335336556,-0.3824959052116623,-0.3824959052116623,-0.3824959052116623,-0.12863938921383253,-0.12863938921383253,-0.10254616611086849,-0.18451958102801705,-0.1955571290210748,-0.14791137271303428,-0.12267796155887423,-0.14558812521486336,-0.06583739968133316,0.1318747083315606,0.08884664954354032,0.08884664954354032,0.08794515877415998,0.01688359182688509,0.05248174175708251,0.08727238159208602,0.11688925575857176,0.1210084869339416,0.10403231050673371,0.2620099513033011,0.17597921926719812,0.24027345542960152,0.263756417251821,0.17783768666483132,-0.07972306658060153,-0.17161689309697267,-0.05043998469365786,0.14416353350112437,-0.18579336037056776,-0.054603801933462946,-0.004258503207072412,-0.06494898500034654,-0.19372181502732155,-0.2301192663179623,0.1793606815411712,-0.049623155192119364,-0.25853221285714634,0.017031513266539358,0.31258470065949967,0.27557643475870464,0.20508617975087376,0.23631387381307914,0.06440571147927902,0.49166732462791846,0.6540341774352619,-0.07856205038578452,0.3971672818187773,-0.09176730266082861,-0.42287565739505334,-0.14323833290203428,-0.05591028750637689,0.06381117393828005,-0.22956207536289897,-0.29033030656872516,0.09439609865701917,0.09439609865701917,-0.17887451553573114,-0.023362501880567967,0.05959493775931689,-0.4138548620334338,0.11719541440526127,0.2369155107819563,0.10718429388608482,0.22774578660803202,0.49872840657384854,0.09362579828271818,0.2876545101827697,0.07446976812112376,0.34356284659756336,0.6978720510094778,1.117772455342733,0.8826624856919261,0.27488182743637163,0.09111445823819327,0.812321779589441,1.0306544769865127,1.0306544769865127,1.384470215096059,0.346050090967058,0.37410960919235103,0.15074557750619805,0.23682684968703602,0.4166952844850723,0.29402315619137764,0.39278032342944696,0.49544570459286824,0.41944356053382986,0.5095772381737151,0.5095772381737151,0.5011443033770357,0.5011443033770357,0.30514619942945986,0.30514619942945986,-0.12483116898677168,-0.12483116898677168,-0.04031574814293831,-0.04031574814293831,-0.06959842093218044,0.018809371152838365,0.06892310613696269,0.03851805719592338,0.10527723520041968,0.10647074939302587,0.13532189927093718,0.16182044782410987,0.12382901205317276,0.12382901205317276,0.08949341785276238,0.05334848764291882,0.01523639747239757,-0.02478357819403928,-0.053057018915193974,0.013680932586649678,0.013680932586649678,0.08278022352059428,-0.04140535063357813,0.09183496099898426,0.034032197578394645,0.034032197578394645,0.13653564378378624,0.01545353427741749,0.06727244015407495,0.10793513732172821,-0.013289398216319019,-0.03556967579982795,0.02046768370351519,0.14342298443813023,0.14342298443813023,0.2133181306534439,0.2133181306534439,0.2133181306534439,0.2550011487045486,0.1794476819847517,0.1794476819847517,0.06054541003820058,-0.14465288109829844,-0.14465288109829844,-0.14465288109829844,0.026089099203595156,0.09475702585388,-0.04793736133506171,0.001581786372500035,0.11318707059798364,0.05186357331775806,-0.10853319048458729,-0.02848145185525464,-0.02244527699622776,-0.10081066503329784,0.6027334853951702,0.11354950327836899,0.2594049879550756,0.06007808240090378,-0.22200925314289224,-0.33217777193601905,-0.3282568667415862,-0.37784558763092335,-0.21493725508190564,-0.21493725508190564,0.41642803562131137,0.26515275154413415,0.07274133507083319,0.07274133507083319,0.35607011379451026,-0.588808970610667,0.251852815696681,0.012295216186363391,-0.051274024712048026,0.07560849301843019,0.011528802676013562,0.041942704290239774,-0.08862918759778989,-0.4022921994658978,-0.1322054619705254,-0.30248926390192593,-0.21798619883033468,-0.21775730911245988,-0.18397740702487986,-0.026904727738298957,-0.1719092483950516,-0.14776651697641027,-0.12050959994420177,-0.11782085900685159,-0.041760149867719164,-0.13382526520572605,0.09958776059178641,-0.013305700296510056,0.1307613518920523,0.1251934528493237,0.0717429411469867,-0.003799790426866615,0.12708823884752063,0.2867591855818939,0.18971763499667568,0.18971763499667568,0.11707877520161895,-0.035771430059389694,-0.05231314549768319,-0.03106944155900894,0.13875768098519817,-0.006065249239088602,0.13440608229515738,-0.004362844830810148,0.16770369528862525,0.03166856285027999,0.0718525919918989,0.0718525919918989,-0.0014466621654616026,-0.08705997091010799,-0.06541736712220432,-0.22096573347489995,-0.17777655247671767,-0.21455950064496965,-0.22700471284940846,-0.1549867270190023,-0.09524366983430706,-0.09524366983430706,-0.09524366983430706,-0.11193827783875697,-0.11193827783875697,-0.11193827783875697,-0.13033836511001756,-0.13033836511001756,-0.13033836511001756,0.03271969951489183,0.11852806311189872,0.2156532505664556,0.2156532505664556,0.5540940603973321,0.5352633980789608,0.5560340626276994,0.6211869976165025,0.7301003547966008,0.6911496047460042,0.6328124713972196,0.6028589585831269,0.5198205198748393,0.5350220226171701,0.36149302414471934,0.3203217415975836,0.17131550441060603,0.11191993440501811,0.1375478862884563,0.07941110759190644,0.02219890720426476,-0.026172141566880275,-0.07173071618865325,-0.1485315365153566,-0.4755184455145652
-0.7633629247768866,-0.4966818245560382,-0.7271232807999994,-0.6731793879688598,-0.7209279881725595,-0.7094548827334344,-0.705652836790961,-0.8077616933105669,-0.8599627534488901,-0.7644873022111006,-0.97635456721597,-0.5835295012801147,-0.8006302096442193,-0.7808398812767152,-0.4428854368223805,-0.7052522387297304,-0.7451845965821076,-0.47351901832118554,-0.8122515689656956,-0.6440340154070644,-0.22838826276300828,-0.6194770874751051,-0.07505867897898146,-0.09875276655640682,-0.4692824638878884,-0.42824271356251714,-0.2855878308853107,-0.1159490084200767,-0.5143322239085921,0.006608040771292404,-0.2129320103663085,-0.49680165993340564,-0.6591701504361293,0.10881499440765939,-0.4112219329749167,-0.3473842473376258,-0.31916641749011765,-0.3485515496138874,-0.32080577008456057,-0.24066546045115342,-0.2664485409312979,-0.18783615256092545,-0.25402756648098296,-0.27853108732066273,-0.2504198707626148,-0.2501923428960417,-0.22807366669900006,-0.22224509078892463,-0.24887440944753222,-0.27160074523311056,-0.3214837149147342,-0.40263247786759293,-0.36864577507109325,-0.5397167286513033,-0.4742772153202538,-0.22909594786196025,-0.06747930656711315,-0.4734830365936586,-0.33665149368592223,-0.3726642442991097,-0.3726642442991097,-0.3036510433512753,-0.251993426110792,-0.3343279452367956,-0.34542019023496073,-0.26182440381687117,-0.26201513424364575,-0.31974903764780715,-0.3502558065199255,-0.3891785448028993,-0.6016778304156326,-0.3861843807184852,-0.35349510018122315,-0.6237459156357001,-0.29084558029348767,-0.23059664930499868,-0.5093587843056195,-0.5086477456910934,-0.42046652305198395,-0.42046652305198395,-0.32515007587673245,-0.47718617422289217,-0.47718617422289217,-0.16796673441279775,-0.6466559845981313,-0.731195355755199,-0.22957690461490202,-0.6535442365180816,-0.16782066672965132,-0.08479913474599697,0.21789927291277544,0.32497525409442485,-0.3096917926018824,-0.4676924109840598,0.0038516080494128634,-0.5412212219476633,-0.27687130055363185,-0.25651283138115294,-0.43216936282498575,-1.0443931353302882,-0.7498946819163091,0.40926878502886527,-0.09544280172625526,0.39466179323958817,-0.2511098945517259,0.21090836926696313,-0.4281906538181266,-0.4280445204407874,0.2597417419291879,-0.1982039041173375,-0.09433699209729987,0.3763591993747172,-0.17862338801690655,-0.3545743450693329,-0.6328795205413471,-0.5312273385661931,-0.2806222799550096,-0.2806222799550096,-0.24815616402657056,-0.24815616402657056,-0.14990416139044352,-0.14990416139044352,-0.11784753137959506,-0.11784753137959506,-0.11784753137959506,-0.11784753137959506,-0.1577062395940909,-0.1649394710383996,-0.1649394710383996,-0.1298795938892908,-0.14249298476606087,0.2812154510885688,0.2618322263153652,0.22242202634198627,0.2203586397869461,0.2203586397869461,0.2203586397869461,0.2203586397869461,0.2203586397869461,0.2203586397869461,0.2203586397869461,0.2203586397869461,0.2203586397869461,0.2203586397869461,0.2203586397869461,0.2203586397869461,0.2334337184223481,0.2441173574598865,0.2203586397869461,0.2334337184223481,0.2570671221110087,0.2570671221110087,0.2570671221110087,0.2570671221110087,0.21062777578823005,-0.2263108374250041,-0.26719634825527483,-0.26719634825527483,-0.8206401789475318,-0.3118920808315858,-0.4994725473271908,0.01963506763605868,0.1853988829694419,-0.19858875538206214,-0.06928156495475726,0.2034323167507721,-0.6895719366206289,-0.08497746204795287,0.040872476735572094,-0.1287094091416856,0.210595369800975,0.055670079575875574,0.12315600291969013,-0.16992118318474184,0.5263810121059626,-0.10570389135321527,0.9315091607775705,0.2895440282330527,0.13854548532681885,0.741330523563295,-0.4217134720258127,0.5697407569072224,-0.29788114764324325,0.010176773102817874,0.3807690716036156,-0.0037072142711579723,-0.2728440772591289,0.6531495813359391,-0.13351192834774311,-0.33688331666377513,-0.01815355670825198,-0.17732046251826164,0.23730605619997558,-0.02024444792833801,-0.3496942289436503,0.10983287848475312,0.16227569705657516,-0.1500194641506975,1.2630931320807317,0.6287656179538621,0.1930677606833405,0.8194313965741014,0.5739625516830958,-0.01268525982059917,0.667351457971888,0.881110335120014,0.09529117269608199,0.7361693393757394,0.15027289544442324,-0.30721258259827117,0.4743566496032816,0.08503567639285577,0.369178058790393,-0.8844196586026289,-0.07628890511332864,0.2508376506492261,0.18797963567910272,-0.04958400121885382,0.4223355566254911,0.3482827868462908,-0.2305535323561683,0.4372164012613163,0.26412622748920234,0.23056876219171757,0.08327796793733878,0.35851268836708683,0.00707351932371916,0.7371661810239319,1.0587324535331315,0.949418693086855,1.335941110319628,2.0113781494458585,1.0202773772616411,0.903387423760664,0.2656093974866945,1.4362809371842338,0.9779692030598091,1.763241730326165,2.8520847671010117,1.39001741459532,0.14328127120174028,0.5894001039467746,1.1399244812312774,0.5083448417387875,0.6264729655654822,0.6984167216224271,0.1647468560066572,0.04711309838961059,1.4265258338777302,0.6794637084888728,0.27667882850587283,1.3615729171986706,0.29029355578644006,0.0016779455276790976,-0.4478544514360515,-0.2661636551349755,0.06795535572939804,0.1327380110761475,-0.3008396268224815,-0.34939624561122123,-0.5740723170204189,-0.44169083664904024,0.538511226291439,0.15257111575290747,0.5661205812084774,0.3197838015914696,0.4657446246826456,0.2966997896998756,-0.04630788389040043,-0.2004652534127737,-0.7478900512971332,-0.5720151091664735,-0.2539925536498198,-0.3247199152970342,-0.3121940640612296,-0.38546147541606685,-0.01560909070059335,0.25299881968449833,0.09142121305280182,-0.27102753537795266,0.06351276954441559,0.02858700736737267,0.3681000885569061,-0.4033274042059779,-0.1833415350506464,0.1361059057945748,-0.11366425832882064,-0.1541407851335609,-0.23000878904439534,-0.2946761271140292,0.1482020289028372,1.0488774557964933,0.2859137088897808,0.9680372441327262,0.5858868853560135,0.06177937335838188,-0.2994207244554272,0.030237755095738512,0.13335278928467198,0.4437885726635567,0.04644165107775412,-0.16017253727937947,0.8749507139462576,-0.34241051931903804,-0.14167315466613323,0.2329726833558389,-0.2500972931383415,0.35878646239088663,0.1091105022748901,0.9710470924578745,0.5384365170447667,0.3666124459307307,-0.048495565357729455,-0.24549700562377486,0.004868357547424739,-0.5479611420138593,-0.5001559298880096,-0.1724409209424703,-0.3376853339881254,0.7080361891163773,0.33250582559870673,0.4510506767750101,0.45526220246800914,0.644995288156036,-0.765105744216019,0.2918285051295387,-0.468434917478784,0.09510002129968896,-0.3387830627392196,-0.3978701604656719,-0.4985651003106565,0.08741427870516455,-0.74881377686775,-0.15992005369625154,-0.28751358962081836,-0.5262719499307983,-0.39893653941908874,0.34032507070972157,0.17862299300522824,0.1524421548528576,-0.6263203733543451,-0.3969649411414095,-0.11935374473624151,0.4185901027387168,0.7044822911997174,-0.5267452074814211,0.27773606272378093,0.45537522159417126,0.3888361174729019,-0.08320541939357375,0.13717692043788357,0.7072783626349121,0.4415596280836518,0.9131256588324609,0.30658718510054633,-0.0968878971031577,-0.11275662831912822,0.22573684540897043,-0.20304326093197955,-0.1921128109420561,-0.3001328460401476,1.0876444757360626,-0.055684903474618706,-0.05121835260533389,0.30523096375369196,0.09356025112985798,0.5036592788153238,-0.42020161815072354,0.013499987420910527,-0.6896299552952174,-0.49307139863120064,-0.2965230949709279,-0.5261203645097603,-0.5377035661735879,-0.32715867594899334,-0.6944026001848166,-0.608699597054377,-0.14917100415484605,-0.5629189877000144,0.25547267492335857,-0.22806607886605362,-0.37105314847061566,-0.24916659701350494,-0.02421533417657757,0.15432265266800507,0.8055552108995572,-0.018657714007371533,0.9142285120746004,-0.17757258369864604,0.5019168065109197,1.3432814342326023,2.3764659944582216,1.6599790240818058,0.6170734723494417,1.2583515030163,0.6173035428094364,1.3174525426670063,0.3216144922876769,-0.006954560512768088,-0.33236421238741354,0.14659989301249182,0.49667083874857004,-0.27426948270376333,0.004213327898983617,-0.4471849585569773,-0.4938354897740886,-0.1507527870285956,-0.28132212408478896,-0.844084492271512
0.7578730643543483
