# Supplementary material for: Accurate prediction of protein function using statistics-informed graph networks
Source: Nat Commun. 2024 Aug 4;15:6601. doi: 10.1038/s41467-024-50955-0 (PMC11297950; doi:10.1038/s41467-024-50955-0)
Supplement: Supplementary file 4 — Source Data [file 41467_2024_50955_MOESM4_ESM.zip › Source data/Figure S8b_Precision_Recall.txt]

T/0.2	0.7365666743797264,0.7634205100915593,0.7753020149755446,0.7837252721698248,0.7903850463137826,0.7938310843460464,0.796741570738387,0.7993131183278223,0.8013565226686681,0.8034757584355198,0.8049370658904467,0.8055661506165412,0.8068006866987739,0.8074641001775229,0.8081314238670361,0.8083463765998121,0.8095500820786353,0.8094118260668586,0.8095364337387226,0.8101784881832488,0.8107445689865228,0…	0.9013904873649763,0.88679767396012,0.8755504951990379,0.8680447567689822,0.8628034807949524,0.8568751015938224,0.8519773642973412,0.8476868493182834,0.8435125999354494,0.8404750019844703,0.836724709218407,0.8329383051026127,0.8302425403391956,0.8270446493476885,0.8241132103497211,0.8208207416258808,0.8188296005924116,0.8158738915148007,0.8131365912382118,0.8112296235924189,0.8088976903023684,0.8…	0.6227023904836531,0.6701805541482494,0.6956515432358549,0.7143365780691722,0.7291819812910052,0.7394281487528029,0.7482318544274673,0.7561622883361557,0.7632135371962963,0.769596706801404,0.7754762847317648,0.7799357739569711,0.7846462420961051,0.7887892597116967,0.7927577055198387,0.7962454921847812,0.8004785300317432,0.8030513207890634,0.8059680150682774,0.8091300732266715,0.812599900573084,0.…
T/0.4	0.7343687125571436,0.7596750336960267,0.7734014579524121,0.781535357011575,0.7872338457102053,0.7909447661679155,0.7943974792903138,0.7978321717844985,0.7995993520089918,0.800809802157424,0.8029187947247473,0.8044370710027549,0.8054567967161737,0.8069453427966048,0.8076213325206437,0.8081818089093235,0.8088839012592067,0.8091942416843195,0.8093691818511626,0.8095393909451138,0.8095304582535708,0.…	0.8999440727642919,0.885164535204977,0.8759421802777831,0.8678993531388003,0.8614181873578286,0.8554248362749103,0.8505147580909999,0.8464563991115991,0.8415260895882026,0.8369964352716883,0.8335959485991744,0.8301500889115806,0.8264326042628742,0.8241766773163326,0.8215323975991257,0.8186606633293788,0.8167194253832644,0.81366023822127,0.8112672673972612,0.8091158785812608,0.8068162875274495,0.8…	0.6202521977908027,0.6653487481183503,0.6923523727461687,0.7108038167107213,0.7248137231087646,0.7355040639611433,0.7452271179861472,0.754490855098788,0.7616521168321269,0.7676224768940709,0.7744193963934276,0.780269064871422,0.7855194129002373,0.7904197750039675,0.7941735369278013,0.7979678227957618,0.8011972948957794,0.8047770032099291,0.8074799573041886,0.8099633468959964,0.8122629518334108,0.…
T/0.6	0.69458465969493,0.7272051779576602,0.7448866103561534,0.75598258720125,0.7645652709727744,0.7708065147172943,0.7762983790533573,0.7797188534132694,0.7827285008000252,0.7859877318135027,0.7881682431277643,0.7905141594469239,0.7926942822670596,0.7948962861094332,0.79670589278024,0.798020123862347,0.7997700889469217,0.800992940926502,0.8023474332752137,0.8034505224284428,0.8045581775533308,0.805021…	0.9284487136642763,0.9160109331580424,0.9079711143198079,0.9004262389119642,0.894052038936539,0.8889377253293097,0.8847822590718453,0.8805795131550443,0.8769309937737187,0.8735264842695964,0.8700660415739356,0.8675505784504882,0.8652113315885644,0.8625805206197092,0.8601226206924371,0.8566196566779511,0.8547517234757913,0.8520927555703538,0.8496298011835555,0.8471157243440179,0.8451296205970223,0…	0.5548302073095476,0.6029306949084129,0.6314662974560713,0.651474948015679,0.6678409600153614,0.6803893610533593,0.691511576304903,0.6995886935317557,0.7068017851598486,0.7143959367308271,0.7203618399812047,0.726043252924239,0.7313931085644501,0.7370611952455847,0.7419984448465645,0.7469245972686998,0.7514343141281906,0.7556752621034013,0.7600502186339602,0.7640661707244545,0.7677036590075762,0.7…
T/0.8	0.689019356408747,0.7252846374263888,0.7453004864185039,0.7575159119721457,0.768098391748715,0.775642708345063,0.7811629571558313,0.7854315108586468,0.7896986781087229,0.7932212396193331,0.7963444860693611,0.7996172166973184,0.8020566103295367,0.8043091256518734,0.8061066367649984,0.8077820743224521,0.8091841954122455,0.810587923185261,0.8119165325177202,0.8131183596486588,0.8140222351388842,0.81…	0.9263342878762824,0.9142949988316507,0.9059303358533912,0.8994691584470204,0.8945760573893847,0.8891156226422355,0.8833116861088695,0.8789115455749626,0.875334974470655,0.8717681075529894,0.8682881516717191,0.8654614595945794,0.8624345594802283,0.8598746110627733,0.8568523051364291,0.8543727739773059,0.8518019150678074,0.8492170993913345,0.8465394848366719,0.8439060549397925,0.8417178720234106,0…	0.5485005654984131,0.6010340750868662,0.6330541204201383,0.6542611303843747,0.6729542388216407,0.6878555101810515,0.7001908531939972,0.7099247228624354,0.7193252214948196,0.7276587202886814,0.7354106393759396,0.7430834812115622,0.7495795006441703,0.7554890803431543,0.7610355576580422,0.7660099791013115,0.7706278133171046,0.7753201695483272,0.7800144152610301,0.7844980107712601,0.7880911171963352,…
