# Supplementary material for: Accurate prediction of protein function using statistics-informed graph networks
Source: Nat Commun. 2024 Aug 4;15:6601. doi: 10.1038/s41467-024-50955-0 (PMC11297950; doi:10.1038/s41467-024-50955-0)
Supplement: Supplementary file 4 — Source Data [file 41467_2024_50955_MOESM4_ESM.zip › Source data/Figure S1 1MOW-A-GO_0090305.txt]

E	0.418
N	0.356
V	0.312
S	0.277
G	0.240
I	0.250
S	0.207
A	0.102
Y	0.000
L	0.086
L	0.127
G	0.191
L	0.223
I	0.328
W	0.366
G	0.278
D	0.268
G	0.143
G	0.147
L	0.247
Y	0.473
K	0.722
L	0.752
K	0.857
Y	0.802
K	0.754
G	0.671
N	0.668
R	0.749
S	0.777
E	0.659
Y	0.632
R	0.594
V	0.558
V	0.497
I	0.450
T	0.529
Q	0.557
K	0.632
S	0.593
E	0.480
N	0.320
L	0.266
I	0.206
K	0.171
Q	0.146
F	0.206
I	0.190
A	0.201
P	0.223
R	0.372
M	0.288
Q	0.246
F	0.156
L	0.305
I	0.370
D	0.364
E	0.335
L	0.283
N	0.294
V	0.278
K	0.255
S	0.371
K	0.464
I	0.577
Q	0.649
I	0.774
V	0.853
K	0.805
G	0.680
D	0.712
T	0.730
R	0.737
Y	0.691
E	0.666
L	0.645
R	0.621
V	0.524
S	0.523
S	0.453
K	0.410
K	0.323
L	0.189
Y	0.134
Y	0.144
Y	0.261
F	0.329
A	0.399
N	0.427
M	0.470
L	0.479
E	0.524
R	0.516
I	0.485
R	0.467
L	0.467
F	0.403
N	0.281
G	0.223
N	0.162
R	0.163
F	0.150
L	0.171
A	0.218
Y	0.188
L	0.238
A	0.271
G	0.415
I	0.588
V	0.573
D	0.510
G	0.467
D	0.472
G	0.464
S	0.352
I	0.422
I	0.433
A	0.501
Q	0.436
I	0.525
K	0.494
P	0.495
N	0.427
Q	0.361
S	0.372
Y	0.390
K	0.440
F	0.469
K	0.531
H	0.599
Q	0.637
L	0.566
S	0.595
L	0.475
T	0.543
F	0.379
Q	0.462
V	0.319
T	0.405
Q	0.258
K	0.175
T	0.116
E	0.154
R	0.227
R	0.201
W	0.272
F	0.377
L	0.314
D	0.250
K	0.272
L	0.445
V	0.418
D	0.309
E	0.269
I	0.311
G	0.334
V	0.375
G	0.452
Y	0.438
V	0.473
R	0.573
D	0.726
R	0.786
G	0.712
S	0.793
V	0.807
S	0.965
D	1.000
Y	0.990
I	0.949
L	0.852
S	0.838
E	0.648
I	0.625
K	0.564
P	0.728
L	0.598
H	0.483
N	0.344
F	0.393
L	0.459
T	0.448
Q	0.430
L	0.401
Q	0.389
P	0.393
F	0.431
L	0.448
N	0.476
F	0.483
K	0.500
Q	0.512
K	0.521
Q	0.519
A	0.531
N	0.540
L	0.561
V	0.556
L	0.554
K	0.534
I	0.520
I	0.491
E	0.487
Q	0.476
L	0.478
P	0.438
S	0.442
A	0.432
K	0.484
E	0.438
S	0.450
P	0.419
D	0.423
K	0.385
F	0.328
L	0.302
E	0.287
V	0.278
C	0.210
T	0.201
W	0.220
V	0.256
D	0.225
Q	0.236
I	0.239
A	0.219
A	0.236
L	0.243
N	0.259
D	0.242
S	0.268
K	0.306
T	0.305
R	0.309
K	0.311
T	0.316
T	0.322
S	0.329
E	0.334
T	0.335
V	0.338
R	0.337
A	0.338
V	0.337
L	0.338
D	0.339
S	0.363
L	0.392
