# Supplementary material for: Accurate prediction of protein function using statistics-informed graph networks
Source: Nat Commun. 2024 Aug 4;15:6601. doi: 10.1038/s41467-024-50955-0 (PMC11297950; doi:10.1038/s41467-024-50955-0)
Supplement: Supplementary file 4 — Source Data [file 41467_2024_50955_MOESM4_ESM.zip › Source data/Figure S7_MF.txt]

-0.05055147058823528	339
0.7900864602527554	185
0.11620204666542666	413
0.0	379
0.0	156
0.6666666666666667	126
0.37063492063492065	62
0.0	159
0.0	342
0.13217338217338215	146
0.0	129
0.4840909090909091	135
0.4464345396063505	147
0.0	212
0.0	90
0.7497705282634703	221
0.5796703296703297	400
1.0	45
1.1102230246251565e-16	500
0.09606836983204126	360
0.04912280701754368	448
0.0	130
0.9048178033054679	111
0.005154298607922728	112
0.43304315638733704	429
0.7672416941484739	121
0.0	328
0.9775335717366374	503
0.14024943310657578	179
0.14415420497933484	250
0.0	133
0.04849178599178616	502
0.19110962566844925	376
0.4865817091454273	63
0.3576127888796352	406
0.8766786485996144	90
0.1640457733480989	331
1.0	46
0.8770193566394697	233
0.25547766057799515	403
-0.04807692307692313	453
0.1488554061800509	309
0.024467851656791773	468
0.07499999999999996	75
0.0	128
0.0	106
0.945054945054945	61
-0.15325772176335622	292
0.0	102
0.16276041666666666	101
0.06463326071169218	297
0.30535714285714277	139
-0.08492063492063506	162
0.0	109
0.7749255400630642	212
0.22222222222222232	214
0.21117934083261058	319
0.0	537
0.09337748344370855	161
0.0	123
0.5795454545454546	214
0.002962962962962834	468
0.015359477124182952	264
0.6474447037721375	125
0.0	266
0.4635873385873386	418
0.5035124940900052	158
0.017857142857142794	373
0.1977640058403738	637
0.7584836427939875	86
0.7227306773842099	322
0.6924242424242424	75
0.6916983405951608	92
0.2896693561145387	245
0.031087556855100673	501
0.30429370981103565	79
0.5057686842853083	304
0.13360857642268842	217
0.13858173492845172	534
0.532967032967033	150
-0.5760294597440344	83
0.10595412667141357	482
-0.004084856833140527	190
0.7738095238095238	140
-0.015840220385674897	107
0.03578567328318083	202
0.6457873455986373	124
0.6475872216895706	134
-0.028043829526225972	300
0.03826530612244894	164
0.026234567901234573	186
0.9099264705882353	118
0.5364298450974154	518
-0.15148268020824232	125
0.28492221808476603	278
1.0	58
0.07527088296319073	79
0.3442015324761179	182
0.0011594050357943142	68
0.03333333333333344	78
0.06944444444444442	102
-0.15072113712560675	268
0.7142430851618441	98
0.75425975577439	482
0.9697386531008282	331
0.7656394410939865	245
-0.00203444845290357	567
0.7000635665910343	234
-0.02069733409683784	194
0.0	367
0.08286998720174321	71
0.0	942
0.7445441050461233	126
0.8091033966033966	386
0.7761880976166688	604
0.33847404211181287	185
0.0	495
-0.01085069444444442	115
0.006768724262674164	226
0.0	313
0.0	331
0.487843137254902	190
0.3232492997198879	187
0.6145000432107449	165
0.06874519038384586	602
0.20198412698412693	174
0.9754832075172781	160
0.007024716056591163	491
0.0	86
-0.026136363636363735	594
0.06944444444444442	64
1.1102230246251565e-16	392
0.04924242424242431	219
0.3353480398030081	471
0.0	517
0.4799371005528074	745
-0.0010080645161290036	344
0.7898502065584784	325
0.0888888888888888	354
0.4416892911010557	282
0.6683849505020547	389
0.938464654323389	310
0.3429227035641843	137
0.47619047619047616	109
0.4253363568819828	191
-0.0971428571428572	593
0.32184337904038707	464
0.9202373401792007	331
0.03621099050203547	211
0.49647250087508366	323
0.6390538033395177	520
0.2741269841269841	267
0.0	255
0.5715985036228299	147
0.7236896139574711	615
0.5487444473203168	242
0.047664021106576415	232
0.7123523347885039	152
0.5223809523809524	480
-0.3119490051322113	335
0.0	339
0.0	359
0.0	131
0.6713598901098901	228
0.04525410164065626	64
-0.017575757575757578	196
0.19306307996373073	149
-0.37080170235582494	347
0.4083333333333333	81
0.0	199
0.16660844029265065	189
0.5507002801120449	396
0.5996038819568231	256
0.6233089133089131	268
0.3504995015642244	315
0.16666666666666674	204
0.1019921051171051	186
0.12209587437063263	488
0.5068955232437484	106
0.48042447748330097	293
-0.1560884901464612	226
0.70524414311179	148
0.0	184
-0.1564102564102564	256
0.1640872944752254	490
0.0	227
0.0	423
0.17888888888888888	110
0.19767671034161327	315
0.5643090671316477	60
0.9586337536350752	382
2.220446049250313e-16	166
-0.037080468551056844	324
0.7199417875773584	246
0.8038899069670482	217
0.14814814814814825	293
0.24158249158249168	392
0.4024343711843712	337
0.011111111111111072	193
0.42009213647144683	459
0.05088800088800127	161
0.12888888888888883	79
0.6447969052224372	355
0.364879399605452	303
0.8800747863247863	270
0.46163003663003654	47
0.09730781595428994	451
0.0015873015873015817	34
0.531611272998382	476
0.4386201834833483	265
0.0	279
0.07020202020202015	313
0.4091219840394055	105
0.2583333333333333	166
0.19047619047619047	490
0.018605557067518097	268
-0.276951951951952	91
0.005012531328320802	131
0.0	419
0.08659611992945315	171
0.4442544849775566	249
0.05357142857142849	137
0.0	232
0.4005952380952381	516
-0.13329794286587815	525
0.0942155067155066	369
0.051948051948051965	335
0.25879120879120876	334
0.39992129504253693	272
0.6953968358529903	393
-0.09628697691197696	267
0.2653971928444152	220
-0.2297138047138047	125
0.32953410226137503	173
0.007575757575757569	228
0.0	206
0.9329061716939907	25
0.0	171
0.6879138573209046	510
0.35341835452129544	101
0.7165328864738183	525
0.9999999999999998	21
0.5483176066125375	75
0.31658657581734484	395
0.0	62
-0.0020661157024792765	146
0.00990495012234116	403
0.300297619047619	328
-0.03986583193761964	54
-0.09285714285714275	178
0.609038138492536	714
-0.22172955040602105	243
0.004761904761904745	141
0.09179249820475532	546
-0.007843137254902044	535
0.04231367402979269	173
0.5057142857142857	315
0.2499999999999999	401
0.0	137
0.0	247
0.0	250
0.34519519519519526	175
0.03535353535353536	220
0.3481139600937836	287
0.05509303433065038	323
-0.11529914529914531	495
-0.10119047619047622	162
0.35340708674042	261
0.015202404700837446	417
0.08687196158360933	276
-0.011005892255892213	641
0.24201657093813944	506
-0.059595959595959536	413
-0.03218390804597693	152
0.12122157977595638	72
0.3498572142713662	368
0.12362637362637363	373
0.6807843723213303	187
0.009285714285714453	372
0.0	477
0.1494708994708993	218
0.06083740963771911	511
0.0759102009102009	244
0.3077836104869278	111
0.14201303464184623	243
0.7287246207898382	269
0.0	480
0.4114975302475302	390
0.43915866504238865	294
0.26105339959624585	185
0.5287493202409168	98
0.0	204
0.39745654868364133	318
0.7867424242424242	385
0.11663442493998077	122
0.5677657380014804	115
0.22844238137341577	157
0.5507017543859649	260
0.17954545454545445	177
-0.08492063492063506	227
0.06711560044893372	49
-0.4808180708180708	235
0.2840770340770341	86
0.3215254456212864	23
0.5512194161504553	270
-0.005400793768714218	194
-0.17047619047619045	495
0.8876950899977215	96
0.37523809523809537	111
0.7316117216117216	363
0.7215380395659328	128
0.15142044964060208	50
0.0	189
0.4325294868905416	249
0.0	210
0.0	566
0.4953411811290631	846
0.05714285714285716	87
0.0981009264787569	208
0.050000000000000044	137
0.1986660090670188	407
0.18936913182602833	339
0.6813505923107372	289
0.13186952776356897	530
0.3416666666666667	65
0.042514105779078104	267
0.0	174
0.6432335115528267	313
0.22826447431710584	126
0.12178494738006812	237
0.5910370772267324	267
2.220446049250313e-16	212
0.26328651854967655	483
0.9085590659598335	157
2.220446049250313e-16	336
0.06445192643342118	547
0.22405624057293716	537
0.6036316064887491	482
0.22281008699747007	536
0.00242424242424244	162
0.034758297258297044	444
0.7894504577640225	333
0.0	105
0.5784426829717295	291
-0.3364583333333333	260
0.3981159897410815	140
-0.19566153409806064	272
0.19846099545150564	260
0.675	168
0.0	385
0.38888888888888884	217
0.368050318278068	152
0.5815823721440885	84
-0.47159090909090906	93
0.40857179186052217	235
0.2914008465762448	145
0.7680789890307237	305
0.0	86
0.13054859092806992	220
0.0	316
0.4749988583825234	272
0.04320199922163547	242
0.0	292
0.22916666666666674	93
0.10479539353620249	337
0.05069930069930051	167
0.023809523809523947	136
0.0	97
0.0	214
0.44528994901045715	105
0.9049796758766089	95
0.3330141674606528	246
0.4776282948824989	349
0.0	224
0.31331481473926226	62
0.03545744006950913	425
0.4814814814814815	150
-0.4736842105263158	208
0.2097292588364017	97
0.0	292
0.5712121212121212	309
0.059879381372059726	316
0.939799331103679	336
-0.0927914275404822	669
0.3266451426645398	445
0.49275362318840576	189
0.2057525697486262	377
0.3090909090909091	218
0.22162711026347381	413
0.9216440422322776	55
0.7572699491224837	214
0.0	153
-0.1296677609398187	207
0.44097331240188353	105
0.533603715125454	328
0.0	484
0.0	189
0.1013520650046893	115
0.6008536859389852	172
0.017156862745097978	207
0.48530674963880394	331
0.6896381316754344	164
0.09090909090909094	378
0.0388235294117647	114
0.2870699691756151	258
0.0	146
0.0	225
0.011792668773184634	502
-2.220446049250313e-16	198
0.3822545740704306	257
0.451025641025641	189
0.008333333333333304	323
0.04643658810325468	265
0.0	332
-0.15985865985865977	413
0.00020614306328603504	324
0.23992334256926606	271
0.017628556799063944	280
0.17562088692482175	250
0.31009351006958663	184
0.9236842105263158	168
-0.09715636691739638	243
-0.4581344211898005	175
0.5766788986366271	106
0.6482494408904144	317
-0.07698736699125375	231
0.7226076309670356	627
0.7292682647272382	136
0.3872135883551213	136
0.04804824735247909	63
0.0	172
0.20576488796827783	94
0.5916277751995391	325
0.23318903318903295	286
0.5510541058528675	72
0.4371169358874277	158
0.041597796143250765	168
-0.24772806626821664	194
0.3706776122799422	656
0.2172037029630815	233
0.7388888888888889	40
0.6961273573880673	268
0.6613203071083507	212
0.045008859667529544	559
0.3015873015873016	376
0.03311747131441356	673
0.7210084033613445	143
0.0750687981987885	207
0.4287934927902556	475
0.0	443
0.0	419
0.838903743315508	156
0.5331625968143048	148
-0.017556312798977444	152
0.9090909090909091	247
-0.12388556335336298	103
0.0	146
0.27083333333333337	192
0.6257720765073705	263
0.25843653250774	133
0.1967721454278638	43
-0.7070238095238095	61
0.592121212121212	391
0.19271404245470736	475
0.712453104117272	337
0.311364855306671	235
0.11864462322777236	102
0.47390572390572394	163
0.5158155441050178	77
0.11848645181978501	161
0.5640191110107351	382
-0.05615458347342428	216
0.6258602648656144	420
-0.4508333333333332	65
0.37517482517482525	250
0.0	215
0.4607902554961377	235
0.30685714285714294	233
-0.005019815128510685	442
0.3154166666666667	292
0.4521946836988588	134
0.6090453628497107	123
0.0	169
0.5194790220261919	143
0.0	254
0.011749387254901933	200
0.36111111111111116	438
0.3793268398268397	269
0.22933301266634598	256
0.28133924687503387	176
0.05319715007215009	110
0.36673430735930734	137
0.3478949717655606	157
0.3655904525789209	514
0.2692248638585868	348
0.0	299
0.062285631035631006	496
0.16666666666666674	244
-0.07608710733710744	331
0.9913158225461858	106
0.16111111111111098	408
0.19372201252628574	524
0.010582010582010692	155
-0.13896060263890375	211
0.0	152
0.5064927944862153	100
0.0	584
0.24393001573607703	440
1.0	30
0.2741166453810133	152
0.4251644736842105	451
0.9488095238095238	126
0.33333333333333337	123
0.27003418339143304	403
0.5357142857142858	225
0.5815235141995594	402
0.9841742103297005	121
0.16666666666666674	170
0.2779503105590062	166
0.27929665577468965	459
1.0	28
0.6551846532028895	142
0.0	261
0.047967312648916294	264
0.004399674399674258	456
0.6955040073705882	397
0.14280606703235188	307
0.214811355168402	296
-0.052200577200577136	276
-0.12838915470494416	263
-0.3197722567287784	102
0.6354433077578858	121
0.0	340
0.0535714285714286	564
0.0	123
0.10714285714285698	263
0.08528834489145143	238
0.3228174603174603	152
0.6050312780614812	177
0.590242371670861	215
0.1324675324675324	297
-0.375	306
0.0	497
0.033076923076923115	268
0.0	350
0.0	351
0.055590614757181855	422
0.5272657450076805	529
0.0	71
0.5459652406268884	272
0.9102665725443054	201
-0.35690397371069643	93
0.057169609662848675	435
-0.12350861836477944	357
-0.03314763976193014	800
0.011242463132981717	509
0.024049433616525118	193
0.45197038100982073	416
-0.2127294193809287	581
0.07394884443998806	243
-0.004513888888888817	597
0.12875140368840432	479
0.04209956709956686	269
0.23963835004083434	66
0.696027142472325	397
0.03293380213789432	181
0.5815379218224624	180
0.40999251329851294	208
0.9248093772958317	67
-0.19444444444444442	498
0.23715728715728712	69
0.0	545
0.7266794465732195	433
0.059111721611721624	287
0.1114718614718615	237
0.8369483262749864	296
0.015840220385674897	248
0.042140265527362386	381
0.0	101
-0.04034292533759487	620
0.0	131
0.4436995603928837	378
0.43775946275946276	421
0.011111111111111072	263
0.2541198994741056	224
0.43333333333333335	142
2.220446049250313e-16	211
0.14199914505557132	219
0.5886682808716707	255
0.008995502248875464	216
0.16532093871666065	520
0.6682400571564658	151
0.7648966930890329	292
0.12249417249417249	106
0.021952479338842812	175
0.6166728799655629	275
0.010137455137455176	111
0.31229100068260074	384
0.15197798417612662	322
0.0292658730158728	406
0.7541210803860873	250
0.0	293
-0.11499999999999999	91
0.31903018388529025	30
0.3803325037215165	250
0.35047467367513807	208
0.15803888044579528	421
0.8369602891661715	249
0.7333333333333334	247
0.0	434
0.2755958364206925	312
0.11398311833094443	128
0.02276623552678578	195
0.0	139
0.014075947516204113	498
0.1068783068783068	100
0.0	66
0.2180008343151858	156
0.19818746375429805	257
0.519272508844471	114
0.9840438208325147	202
0.12175324675324672	397
-0.04472495317483391	222
0.4284058383617587	429
0.01388888888888884	205
0.043166506504612845	493
0.14287363425638	115
0.0	105
0.0032694094708070054	261
0.0	151
0.19564421513286145	428
0.0	343
-0.09813517640128044	85
0.007183908045976906	343
0.5893294648613797	389
0.13095238095238093	283
0.269940476190476	562
0.0	395
0.8317840629343713	356
0.0	419
0.4732195174839049	428
0.08211712715389186	234
0.08333333333333337	222
0.11148504273504267	301
0.0	217
0.07334830756620303	258
0.5125620338462372	497
0.6962459673452581	139
0.0	233
0.011421613890246984	312
0.6417637917637917	330
0.052849582674950324	373
0.21111111111111114	255
0.525500679638617	149
0.023083752589523554	805
0.5467308639300203	266
0.9630316747855436	114
0.855695812173708	94
0.5891176006865417	100
0.0034027777777778656	561
0.0	136
-0.6791692104192103	211
0.005494505494505475	295
0.0	213
0.5993771819578271	715
0.5215818281335521	349
0.5437651331719129	336
0.8319747999187594	37
0.08263472638472635	338
0.593868617032732	137
0.501474421635712	396
0.0	71
0.4467592592592593	278
0.5604946524064172	269
0.09641206693647919	346
0.07185478327061035	512
0.004778972520907976	372
0.2001821337200128	168
1.0	24
0.11176615358537545	78
0.6132834501709751	187
0.06617647058823528	210
0.294222325196382	73
0.0	475
0.6481180223285486	447
0.04166666666666663	119
0.09066486489087108	24
0.011111111111111183	214
-2.220446049250313e-16	281
0.14819624819624821	182
0.7768340496758728	108
0.3076479076479075	91
0.0	166
0.010882167611846016	191
0.72311103928751	135
0.1560184949400636	191
0.6665525854388488	147
0.032547699214365844	146
0.0	193
0.011111111111111183	283
0.4895765811082713	161
0.6636147186147187	209
0.23872867987774837	414
0.5506675911065956	126
0.2629419191919192	451
0.32337692652818684	415
0.0	164
0.0	467
0.0	245
0.6112554471777772	498
0.7373519033743257	194
0.525	272
0.14792349959226425	140
0.7738095238095238	66
0.554984459730858	227
0.0	151
0.4043544569860359	133
-0.041425748281118	296
0.49367415763752076	59
0.24880571426979792	390
0.0	470
0.5079493479541838	692
0.26241496598639436	104
0.29830515202032215	468
0.017821921668075502	504
0.018452380952380887	655
0.69319931321811	414
0.7160203734192438	260
0.5208333333333334	181
0.0	166
0.490896017291041	168
-0.07333333333333347	232
0.0	119
0.609739692886146	168
0.6759259259259259	650
0.29938168449197855	145
0.40719457382170854	788
0.1725993022257878	245
-0.406718443002157	324
0.0	237
0.6815135515568661	218
0.0056776556776554354	510
0.34976306402638113	169
0.0	329
0.7607893506663129	91
0.0	105
0.2925455116133081	176
0.08333333333333337	110
0.48954088201730955	237
0.09576812076812047	139
0.0016666666666665941	155
-0.01770837881206544	639
-0.1485749738673715	464
0.46064272563813846	506
0.0016666666666667052	564
0.08986796032250566	159
0.0	377
0.6434376626287576	70
-0.010119561029323987	195
0.2211802595434308	765
0.30321428571428566	284
0.9155127638099774	187
0.26547619047619053	219
0.13888888888888884	109
0.31251757835865157	90
0.15000000000000002	144
0.7426767676767677	188
0.0016666666666665941	219
-0.039295929080875314	95
0.47729465694955187	395
0.0	156
0.11030864197530876	137
0.07545911991788268	233
0.0	562
-0.03813819410169117	431
0.5500397580360815	711
-0.18901147845593308	104
0.02875037304563466	101
0.23759180649125544	415
0.49643615964831367	122
0.018066463798080523	223
0.07833371635986297	390
0.25	117
0.28985507246376807	99
0.7254670847592375	148
0.03571428571428559	427
0.0	110
0.0	309
-0.10200646489669693	160
0.37011394351650373	146
2.220446049250313e-16	89
0.3195560625728303	251
0.312144707637834	499
0.7957560781749771	164
0.25101767513532214	106
0.06326530612244896	732
0.4310083594566353	525
0.36193088427525255	67
0.09271284271284286	189
0.557869755351509	257
0.2625083250083251	216
0.0	381
0.9232058145101624	147
-0.13361471861471852	345
0.02083333333333337	508
0.3042408847868087	426
0.8433671657289469	188
0.6354642083059274	387
0.3338709677419355	157
0.7682653061224489	729
0.06574074074074054	213
0.501037716979746	208
0.756623275593818	336
0.41666666666666663	35
-0.023809523809523947	334
0.5097435897435898	472
0.06281828587717071	41
0.05945671468939617	605
0.10784313725490191	290
0.11250000000000004	201
0.047499999999999876	187
0.21133209105217798	242
0.6039581174343484	343
0.0	170
-0.01116552900504264	135
0.25565268065268076	129
0.6728545654917435	278
0.17202391372351844	176
0.8779098241318117	283
0.28480332798514607	69
0.8161105410233409	112
0.2308876811594203	110
0.3015873015873016	330
0.41232513284059397	106
0.22499999999999998	372
0.6444951444951446	259
0.34456258491346214	618
-0.002431343820622933	560
0.01619047619047631	217
0.07511653670249982	142
2.220446049250313e-16	397
0.41915551366429826	126
0.9661901542226086	100
0.458015873015873	175
1.0	57
0.03344481605351168	287
0.16373737373737385	228
0.0055172413793103114	319
0.4180422660117944	248
0.5888888888888889	255
0.18704726645903147	362
0.3422181561102562	252
0.015840220385674897	570
0.9781332127369983	119
0.0	145
0.06148000035693246	342
-0.0505056032298713	321
0.06292517006802734	261
0.020701211882359516	511
0.03333333333333344	138
0.0714285714285714	165
0.21502936842595644	123
0.07944638694638706	140
0.36057692307692313	445
0.06988536155202807	307
0.4360998650472334	266
0.26481481481481484	315
0.2822039106046461	400
0.964665422620979	269
0.9263380182929865	266
0.3059205372530587	414
0.7709985849610042	254
0.0011472527472525806	447
0.3411076137694656	218
-0.04507490914713541	992
0.26196581196581203	216
-0.027817460317460352	274
0.20833333333333337	590
0.0	385
0.6855998168498169	213
0.5249631089072743	225
0.18218575404808482	402
-0.008828935943808291	196
0.4910813823857302	173
0.522524421230943	163
0.19875222816399285	431
0.29480519480519485	363
0.4963325083297183	277
-0.015524689924844681	327
0.2251129886208733	158
0.7110511100201822	225
0.863725646334342	301
0.4978363422637252	211
0.226273726273726	695
0.898728354978355	122
0.7682154801720019	204
0.7745038486273759	458
0.30582010582010577	374
0.11808981923926243	606
0.033333333333333326	167
0.9211073305851818	172
0.0	535
0.12001819452477369	117
1.0	35
0.6605914154652687	291
0.013368983957219416	416
0.059550370264655816	205
-1.1102230246251565e-16	231
0.3249266034505338	167
0.11308579455108814	380
0.42849368318756054	457
0.004761904761904745	354
0.4444444444444444	70
0.030254948869499865	411
0.6904761904761905	108
0.060493385465578364	380
0.10132044412904184	644
-0.05592286501377397	377
-0.33699263325148054	524
0.38994534350559684	429
0.28329800986051	284
0.0541356315253374	113
0.08974358974358976	374
0.06666666666666676	202
0.008408035071648223	435
0.0996575543127205	138
0.4021768707482991	350
0.9141646640593104	117
0.32738239235087974	155
0.7638888888888888	79
0.1413820299540529	448
0.7605636185343754	95
-0.0002793040293039839	307
0.19597695537545157	342
0.49969302186283326	541
-0.0016570013004704176	719
0.6345046524356868	176
0.9674764003099707	260
0.6249450549450548	331
0.03852094854188681	328
0.0	383
0.7566808191808192	303
0.2055555555555555	339
0.6592442461662817	243
0.8724427798247004	247
0.7373232271694767	259
0.6047597441554295	149
0.49438405797101437	318
0.06370192307692313	292
0.04807692307692313	240
0.0016666666666667052	576
0.1094475579365688	688
0.4041799401512076	240
0.0	312
0.9583919430794431	50
1.0	37
0.1563971237521946	331
0.0	274
0.14897186147186148	55
0.6169713457088508	927
0.0	144
0.0	287
0.46628462214620936	112
0.33209616324535673	140
0.0	436
0.6475623014703473	99
1.0	32
0.5567708795131311	267
0.02039862971037043	262
-0.19065545808966855	774
0.3858045984516573	96
0.04828504828504809	183
-0.02470872824014081	397
0.4586309523809522	388
0.357644110275689	41
0.07333333333333347	328
0.07732267732267739	399
0.0	763
0.09676141166525754	187
0.055255513850023696	505
0.5495238851276002	128
0.01388888888888884	210
0.5637626262626263	167
0.013734045913643578	520
0.25	311
0.808390022675737	34
0.008276498160761148	188
0.2725940725940726	89
0.7282051282051282	315
0.0768919352252686	141
0.0	202
0.263161046794094	567
0.036601307189542465	442
0.10000000000000009	101
-0.27503501400560215	253
0.5817384370015949	222
0.02034023668639029	251
0.08333333333333326	114
-0.426490651036979	339
0.1576599423967845	507
0.5504108381379778	776
-0.5370697233261852	129
0.4411764705882353	90
0.12454545454545463	293
0.12777777777777777	283
0.5357895730126838	497
0.3006475006475007	244
0.43333333333333335	186
0.18333333333333313	458
-0.04720160791589367	115
0.054487179487179516	473
0.212535873306272	136
0.33861575836505686	112
0.7305463095884323	207
0.6630683222139857	405
0.9840727441213947	173
0.06148322638407899	399
0.312532249742002	151
0.41388888888888886	128
-0.017106549364613977	179
0.9436813186813187	101
0.2753246753246754	419
0.9010915750915751	221
0.05411311220534165	432
0.8491876310272535	108
-0.16666666666666674	242
0.0	307
0.05894308943089421	362
-0.10248845729789469	320
0.33350331521352383	579
0.15270658604871176	360
0.0	182
0.1611111111111111	275
0.030303030303030054	186
0.013986013986013957	208
0.02015856950067496	431
0.0	344
0.534112007739098	188
0.0	122
-0.03174603174603163	146
0.16666666666666674	251
-0.24500457886197047	452
0.06756969881969899	455
0.7082661698461661	358
0.26654589371980686	151
-0.2465337132003798	65
-0.23567451105114162	542
0.6080048991088783	262
0.677350562866656	186
0.04166666666666663	231
0.16296296296296298	534
0.2984109211767017	396
-0.13982683982683963	182
0.6071428571428572	134
-0.24536936698823836	198
0.01025641025641022	333
0.8888888888888888	426
0.6262142896599707	323
0.2655944055944057	232
0.47033016910467884	99
-2.220446049250313e-16	164
0.03452380952380929	486
0.6329475239635749	218
0.036202359731771494	99
0.09511632349514608	131
0.6499074292276626	259
0.28191889129389125	178
0.4170434832189821	249
0.6355777555777555	312
-0.022784910193116015	367
0.5979303299910705	86
0.16666666666666663	356
0.3580396150755434	274
-0.0793154761904763	256
0.3521672953127172	348
0.7844015228636766	393
0.004166666666666652	375
-0.3885496051986538	615
-0.13163830468782511	495
0.3181515595059238	198
0.7349368184497493	96
0.30000000000000004	280
0.7756944444444445	138
0.2360544217687074	275
0.16766577677568395	565
0.2579365079365079	216
0.04971458121206773	389
0.33863556807254425	238
0.2581387362637363	315
0.7803442834623728	478
0.45938267022384344	572
0.0999800008420697	351
0.289408248469857	277
-0.041511326837413876	358
0.8015242494234613	239
0.37222222222222223	257
0.0	317
0.43775869182678645	389
0.004761904761904967	140
0.05634920634920626	201
0.4210450018163632	89
0.602260401429951	136
0.03439153439153442	175
0.21734278874676338	72
0.0	93
0.018796992481202812	360
0.05143288084464581	180
0.02918087524865043	194
0.46550653220888993	350
0.0	443
0.4125930113394779	162
0.0	166
-0.5186785436785437	113
0.4545454545454546	94
0.14444444444444438	409
0.34359095490047864	245
0.5833333333333334	129
0.19028991781165683	164
-0.13933000385454797	108
0.40617281581606246	323
0.02636952559447847	381
0.0	269
0.11619263089851328	268
0.5391628959276018	395
0.6735769020251778	67
0.4453953462560765	225
0.6992364944996524	473
0.5728758333725156	252
0.5552420670430929	489
-0.26378423269072115	63
-0.08084415584415583	132
0.4848214285714285	160
0.10917366946778706	145
0.40464852607709734	290
0.34555525493025496	228
0.0	97
-0.040909090909090784	574
0.032671250318309086	173
-0.11944444444444435	427
0.39888114336643743	508
0.025000000000000022	92
0.01388888888888884	250
0.9030172413793104	173
0.016107257099421624	505
-0.22605219248897246	155
0.07809422814725031	325
0.020754395604395626	780
0.02210031621796338	428
0.70001104667219	288
-0.11934301216238541	66
0.4868121641835089	294
-0.10683165825994545	130
0.2853540075840215	431
0.0	732
0.2954632393502582	175
0.0	492
0.12481637865752315	232
0.2651578829970411	213
0.19487727688725887	195
-0.011111111111111183	374
-0.21160839160839173	164
0.5390942431972223	177
0.0	253
0.2047198325970705	394
-0.03752804579403193	45
0.05714285714285716	338
0.0064102564102562765	154
0.0	196
0.8529363718042964	275
0.07881649607685692	327
-0.17211399711399722	503
0.6284218859957776	175
0.0	169
0.4092807935446766	437
0.41882974042971943	134
0.8961327627994294	53
0.25183150183150177	114
0.06640128641869625	213
0.5362297982631219	339
-0.0043327136225270735	474
0.4700678347497517	215
0.0	171
0.012163561076604767	314
0.3524407146522549	608
0.0	198
0.1087019260932306	293
0.0997545652309296	261
-0.06176689643608002	222
0.593345659200238	485
-0.059124304742282474	645
-0.10848595848595849	393
0.5199137990192298	152
0.31070986246657617	765
0.5805519009749464	375
0.01948051948051943	421
0.5178571428571428	291
0.24394435489434474	334
0.17758843377399036	209
0.16499999999999992	471
0.23915773599734147	329
0.02363192363192368	157
0.21303854875283457	454
0.0	365
0.07280868082725667	291
0.31644446240034474	394
0.057751393273629215	115
0.4866310160427807	296
0.09280712193475671	219
0.0	119
0.11887463792233854	278
0.08389607419707779	164
2.220446049250313e-16	205
0.6868546961277724	167
0.15493443754313319	317
0.43333333333333335	338
0.24860945360933218	718
0.8169956522406634	153
0.06944444444444442	205
0.26168941522815464	303
0.0	128
0.4711805555555556	122
0.957273725038796	179
0.6519607843137255	141
0.8315329275450485	734
0.019904931669637582	413
-0.10987850098732876	243
0.5019476137897191	331
0.7209940791802993	56
0.6092577515387982	534
1.0	46
0.07499999999999996	129
0.05053590227610971	381
0.9999999999999998	43
0.05714285714285716	83
0.8743714319303011	84
0.03240681386514732	298
0.16740642037781683	200
0.5041298858810566	150
0.017296014409871163	521
0.0	178
0.28088747816690707	497
0.7583937139858192	394
0.028231292517006956	258
0.0	148
0.5853961621078302	211
0.43010654195198395	142
0.07036435786435791	46
0.4425303514768395	527
0.02716877716877719	192
0.3762243191591017	455
0.18167388167388165	217
0.3887912087912089	487
0.01286659700452808	504
0.2903596776904106	126
0.03837209302325584	409
0.5836510263929618	357
0.20268876154675985	299
0.0	216
0.6811326044294925	128
0.5622131519274377	348
0.46640582857796353	156
0.42858052554811843	273
0.1665711739241151	32
-0.12351206311512253	107
0.0	123
0.7099594514013119	373
0.33825757575757565	337
0.0	362
0.1325369366598752	260
0.2825793650793651	266
0.2294914387937641	116
0.4191919191919192	88
0.2752957808840162	217
0.11369047619047623	153
0.029709895654167928	405
0.023809523809523947	404
0.0	156
0.4162962962962963	241
0.003676470588235281	200
0.8872567910412895	207
0.07528776692863381	163
0.5053715710578457	650
-0.08130497494265665	206
0.24418423106947695	42
0.4874503968253968	271
-0.015341563159886995	158
0.20476190476190476	109
0.6778077546723633	223
0.0	501
-0.01827433340232998	585
0.4595246937068854	381
0.4282776523149846	224
0.0754272248616139	220
0.27248677248677255	226
0.16254544067044074	348
0.11365893365893365	93
0.0	97
-0.07499999999999996	237
0.02243501448046925	313
0.145163590252523	329
0.11078011602487126	259
0.5424164711571495	177
0.4504502887194136	244
0.11816722179164785	256
0.8650659133709981	207
1.0	58
0.2457630131543176	210
0.0	117
0.27450980392156865	277
0.0016666666666667052	358
0.7987837544285065	86
0.018999702251120132	392
0.7304292885055136	696
0.7530887345145657	154
0.0	171
0.006521739130435078	696
0.13050427833036526	585
0.037330316742081426	257
0.6658337019018133	46
0.48221701677565687	304
0.8011323755908168	446
0.0816811406648067	785
0.1789527885132255	217
0.1654363664657783	424
0.022732025318232152	301
0.2086814876674784	303
0.44635457135457135	390
0.027666972491548036	415
0.6236965174876491	503
0.26106828519109226	189
0.3137429221453001	399
0.7466842623606322	89
0.48438940092165894	84
0.23547619047619045	154
0.3265431765623743	288
0.030462184873949694	468
0.623848793815807	349
0.37496445970554637	185
0.14051225654560007	395
0.9411764705882353	511
0.2860958001996131	296
0.12307692307692308	342
0.6841406677613574	236
0.16691080195460273	143
0.4439722968686469	168
0.6698062204309294	529
0.8746399151376525	44
0.20941613594825279	44
-0.4920634920634921	92
0.35069444444444453	70
0.1652152846784647	440
0.03333333333333344	139
0.4331709956709957	46
0.3900382501485443	235
0.35275886743753826	191
0.6204906292239101	571
-0.21191919191919195	276
0.7572915008888361	363
0.14000000000000012	323
0.5020384343854142	212
0.5272683514470864	347
0.12723417790146224	122
-0.06362179487179487	79
0.0	121
0.40705800139762405	403
0.5324314574314575	140
0.23888119641796124	201
0.56925170380681	121
0.18788638262322466	95
0.07333333333333347	129
0.3013020391415351	274
0.6779986318029796	260
0.0	123
0.0535714285714286	170
0.39695844741173547	372
1.1102230246251565e-16	224
0.1487347797130405	336
0.05247639314734909	254
-0.10632478632478637	320
0.023688328689185578	745
0.7169858546720991	66
0.22911445279866327	87
0.411904761904762	205
0.26938775510204094	386
0.40335227525353573	161
0.0063657407407407	145
0.1428706093475947	122
0.08521373327759196	783
-0.09146825396825387	495
0.8376671980349054	108
0.14910883152220145	388
0.0	181
0.4314082450554595	92
0.41343398427964184	203
0.22864678710395836	224
0.16908011650658716	59
-0.15720157117215972	317
0.0	72
0.9428571428571428	53
0.03630103270862184	415
0.7634000190985486	199
0.4169915994688791	313
0.156424693330802	264
0.018534111241996915	38
-0.2147039321502886	415
0.1499999999999999	263
-0.22414378685700168	181
-0.0039754864920976685	528
0.8080273385151434	91
0.0	476
0.045221956406166774	569
0.7594037598016286	246
0.0	330
0.0	280
0.0	80
0.520090044172613	112
-0.25291819291819295	144
0.6211951447245565	390
0.33475447917288914	262
0.0	104
0.0	109
0.6584466631185253	308
0.4305555555555556	220
0.48982041213499006	526
0.09827068773868641	500
0.01602276655588819	737
-0.06374565605334825	469
0.22748632946001368	605
-0.09352346999405814	127
0.0	94
0.13888888888888884	98
-0.00619324316900749	146
0.6610386370891682	109
0.0029761904761904656	299
-0.06666666666666665	126
0.3889816580501172	410
-0.23247863247863249	430
0.2739087301587302	180
-0.000661375661375585	260
-0.016858450538225656	227
0.3530859140044227	199
1.0	29
0.38145905030861016	197
0.01785714285714257	203
0.6162421929685356	261
0.09496007804831347	686
0.037330316742081315	447
0.0	166
0.009090909090908927	241
0.36512890537280784	422
0.30114065996372125	165
0.2102442860330157	381
0.5071428571428571	288
0.5563427800269906	796
-0.11440782976780502	343
0.3422650659954581	354
-0.04583333333333339	280
0.6775373335805321	265
0.7237854967998508	219
0.37025865672889724	373
0.0414522503368846	153
0.3308822247800163	674
0.883531746031746	48
0.2649366878045415	128
0.30338512847051746	309
0.11838023088023064	525
0.8192448953574676	372
0.17271825396825413	179
0.6071428571428572	411
0.6133971291866029	127
0.5437229437229437	285
0.268846306576779	62
0.01825396825396819	150
0.014233338003829865	310
0.0	274
0.4652827817808054	123
0.1494038606255124	124
0.12471850068022283	262
-0.05413752913752912	144
0.36889967454231887	234
-0.20322287140468975	424
-0.26932837693707246	282
0.052028218694885275	114
0.5857142857142857	374
0.06292517006802711	256
0.970612316399571	136
-0.14787294422795105	447
0.6740376725636568	216
0.6637235164413766	353
0.9281726934414998	71
0.010324353066288428	439
0.40728686951922044	296
0.08503580601924432	679
0.5493395493395493	123
-0.20605999755889004	273
0.19480519480519476	94
0.32866986860210273	397
0.6801282051282052	139
0.0015384615384614886	360
0.0	436
0.34438844561393567	158
2.220446049250313e-16	448
-0.09686637547049431	755
0.17282167587314645	154
0.0	294
0.012631578947368438	279
0.08649626235833119	78
0.5068181818181818	60
0.2384922360659335	276
0.007763975155279518	749
-0.25	247
0.23421052631578948	26
0.0329849888673418	227
-0.02596504227044527	84
0.09022556390977443	112
0.0	406
0.5427749523647399	143
0.190496542969805	81
0.0663707207824854	97
0.34054165152204363	324
-0.3310323593853245	154
0.655989331006431	199
0.260091699754207	313
-0.0014245014245015675	485
0.5590393917758892	225
0.002536804541291071	333
0.9465739016483895	106
0.0	339
0.5729434259134181	427
0.047371031746031744	483
0.028778672854445575	287
0.9709114414996767	58
0.0	440
0.3264762284499127	105
0.0	402
0.26477272727272727	216
0.8057019034028705	322
0.2703649695671998	545
0.01785714285714257	418
0.0019762845849802257	830
0.15570781320165195	449
0.13680589521660458	310
0.5140155206711268	363
0.06370192307692313	387
0.5071428571428571	275
0.13239087301587305	154
0.16407912313343828	39
0.4	394
0.375	300
0.0	335
0.44410449634770655	132
0.0	124
0.8993470750581909	78
-0.03572641537311816	108
0.06178574647644164	443
0.5472181919728816	221
0.4412280701754385	149
0.20383968046927525	245
0.0	205
0.5777410134651753	510
0.004844006568144543	525
-0.32307692307692315	272
0.3102440644048915	275
0.009711779448621671	360
0.03373573961809262	252
0.3651870730000519	127
0.24653371320037976	167
0.16033716086907557	93
-0.4917434760159562	61
0.8429209351195167	168
0.017409986527633703	282
-0.0068130282415996835	396
0.25568377052144853	256
0.04807692307692313	388
0.4985671936758893	338
0.06027847509204054	72
0.41200014552362885	440
0.07141161307827981	125
0.3978898853419748	375
0.6431286549707602	131
0.5141595956833962	123
0.03886257890887501	377
0.07931547619047619	185
0.9323840633051159	151
0.2071548821548821	421
0.6154095531624122	70
0.03174149939463422	320
-0.5526315789473685	121
0.5777777777777777	113
0.3774702207391545	286
0.6981566820276498	389
-0.09320436507936514	166
0.023188405797101463	292
0.6166666666666667	584
0.2587499999999999	189
0.3358296644868288	468
0.0029147329147329107	62
0.8368204522511765	86
0.7005265068990559	153
0.04259379509379513	200
0.5626655217162364	327
0.28464356688800385	229
0.6029604483041993	361
0.5224920007528704	194
0.007706552706552516	309
0.8640694232068271	182
0.033653846153846256	271
0.8915884602015989	144
0.875	100
0.0	427
0.6346585804132974	59
0.0006930762735716245	232
0.054869360530894196	270
0.0	82
0.06905315533014872	143
-0.07525853775853764	210
0.32253042737562865	234
0.0	393
0.03333333333333344	215
0.26327043040737685	222
0.15330275477483613	596
0.2763059163059163	291
0.004687943811116924	195
0.6761102385225808	350
-0.0015384615384614886	589
0.025031870333272588	566
0.13220441838862884	383
0.14807196539463074	390
0.46848330241187364	469
-0.46417164907058955	98
0.5145710187418229	396
0.8398416415746626	330
-0.017986685032139405	454
-0.11873737373737381	376
0.29873269020991766	380
-0.012528718023288143	332
0.30880896490260124	577
-0.011213766633533129	193
0.0	272
0.8680426556587547	308
-0.25261437908496737	85
0.060274142913900985	578
0.43334056365425055	153
0.10000000000000009	91
0.20819805194805185	257
0.02884363739183038	550
0.04422116058228531	279
0.8014963065065253	428
0.2492470492470491	217
0.16666666666666674	452
0.41666666666666663	144
0.5568181818181819	166
0.15969498910675384	111
0.18682904263345967	207
0.8463059494373517	106
0.011111111111111072	615
0.8827823527071648	332
0.05148944193061841	283
0.531327763145945	122
0.056868343388014164	266
0.9796943671602981	191
1.0	53
0.25733362586911346	298
0.4642936254885556	240
-0.43442595027429953	86
-0.9407936507936507	415
0.0	249
0.5338805563136158	274
0.42324328370459663	280
0.05698582933094343	225
0.016975308641975273	372
-0.035804325099829115	138
0.5921067996430168	225
0.0029239766081871066	175
0.055428252015183865	217
0.12879535852130963	210
0.4545454545454546	353
0.2271190937615356	338
0.9900595615587028	86
0.3489670847378358	92
0.16825396825396832	135
0.7638888888888888	217
-0.054427939002705594	305
0.2605643508112533	96
0.46020381201832805	388
-0.20105308530417865	152
0.7539418580616655	219
0.0	338
0.006075913333977945	222
0.0	243
0.0034027777777778656	225
0.2941666666666667	248
0.006010396361273429	235
-0.05360964306927524	77
0.020586608310835253	385
0.3021488729814205	236
0.8109768091508703	141
0.6048951048951049	257
-0.2044395598813703	171
0.5735788658638467	551
0.3170634920634921	121
0.0	114
0.0	194
0.40879347639581565	189
0.49071859513035965	295
0.01388888888888884	202
0.014358974358974153	329
-0.18835310918265313	257
0.0	160
0.4859275222414081	262
0.39409140337932913	551
0.020571309367988733	177
0.010101010101009944	124
0.3281015759151299	239
-0.03520482785188672	375
-0.002883944699801466	131
0.27900480367585634	329
0.2857142857142858	248
0.47285714285714286	227
0.04335056390977443	163
0.00909090909090915	277
-0.1792387679131082	300
0.08908250514766336	279
0.0	517
0.0	121
0.26091892955529317	226
-0.25962681706178004	299
-0.009896171080381544	294
-0.0612587412587412	285
0.4345563427800271	237
-0.16054158834122123	326
0.021367521367521403	109
0.03431944619427163	419
-0.30654963397056895	79
0.5025290481224661	609
0.009781466385847981	322
0.46846302988643007	151
0.015131578947368496	335
0.7397111274469765	357
0.705438842203548	163
0.6967834722417313	78
0.0	112
0.0	364
0.4637566137566138	253
0.8122662940774394	66
0.27819975826179877	754
0.48831168831168825	256
0.6381977671451355	122
0.0642572620052615	52
0.9170671403846538	188
0.028493246777975656	450
0.24507743390486458	403
0.025268065268065243	446
0.0	150
-0.11376262626262629	384
0.5113769990803061	64
0.3333931493978659	669
0.0	390
0.17050473388113108	502
0.15876100242605196	371
0.5208333333333334	454
0.8315217391304348	230
-0.17741654835702367	179
-0.08529530897951954	121
0.14322390572390575	252
0.248349628037128	127
0.7253762875301337	232
0.06352539101765109	427
0.02429149797570851	274
0.2530297207144915	69
0.35861266336517394	346
0.0	214
-0.004761904761904745	764
-0.01388888888888884	406
0.7328955074784864	269
0.32799425114213343	165
0.03907037642566697	52
-0.1912795841024919	315
-0.08139111147424472	119
-0.14237253831776325	960
0.0027472527472526265	284
0.0	196
0.011111111111111072	154
0.0	235
0.2982961557620083	403
0.26931216931216917	285
-0.02083333333333348	344
0.9554367201426025	89
0.40998330956314144	169
0.45682375737573755	234
0.016883116883116722	360
0.6430930764004692	215
0.24451010380846872	364
0.10317460317460314	225
0.6625353322444694	461
0.5515660809778458	289
0.0	188
0.054874836624231316	288
0.38060246638201845	145
0.016956574523659285	375
0.20622431617498482	275
0.7305693770814901	189
0.49869554086244117	681
-0.20331855957903444	458
0.34972036463435396	341
-0.04802042676691909	145
0.08152173913043481	144
0.25363973321725886	143
0.27161897400395596	82
0.2960588888802489	144
0.7644993978452626	116
0.0	113
0.5827962489343563	244
-0.11195324283559582	407
0.6547857142857143	213
0.710485347985348	197
0.11250000000000004	457
0.002962962962962945	217
0.9523766469046481	215
0.685354847126355	134
0.058459595959596045	373
0.6040102990508349	558
0.2981060756409054	246
-0.0003077398350800342	206
0.5016835016835017	122
-0.059523809523809534	213
-0.12928532931781545	98
0.5692442944613874	92
0.11741249868482773	304
0.2119830094490729	121
0.058741258741258746	348
0.8928972848429401	163
0.5594561688311689	456
0.017222593582887802	561
0.369113218917553	349
0.19155052963330754	140
0.06175037084127988	245
0.006622608829964308	242
0.5645729097073691	228
0.0	260
0.0036866359447004227	447
0.0012315270935960854	217
0.850610100561064	173
0.48461538461538467	401
0.7622126236329916	245
0.0808281224947891	116
0.0	475
0.6566301224331825	225
0.03464868464868465	244
0.26347142770814347	128
0.3672780278442286	99
0.8366666666666667	214
0.0	319
0.6328638371054822	317
0.19856011032862375	414
0.07781527105954816	344
0.3806665749157267	123
0.192054580809972	295
0.7481010662765928	626
0.13986702868216816	307
0.30000000000000004	327
0.46789028105031794	402
0.2749414385637296	51
0.02020202020202011	130
0.2730000619437106	113
0.3440407844250014	422
0.05952380952380942	643
0.08985672551849022	267
0.18594688519500535	305
0.6217233282484138	488
0.2666666666666666	290
0.2814437354510153	330
0.04348067381400711	301
0.5878010878010878	154
0.30544217687074804	386
0.033444816053511905	462
0.9554827365728901	67
-0.03898601398601376	244
0.125	390
-0.09541907672159788	151
0.6049679487179487	333
-0.10361432861432857	441
0.0	312
-0.032775168009919975	136
0.9999999999999998	332
0.013986013986013957	120
0.25833333333333325	280
0.4134583243497437	239
0.014501060409157551	479
0.06888888888888889	291
0.4416172899040014	335
0.35556252232167884	246
0.07218614718614713	268
0.2536977577706818	336
0.08132107520214937	121
0.03485534961687875	402
0.19368904706704398	140
0.05154320987654337	319
0.5690217391304347	128
0.29824253075571183	39
0.6197430988391556	112
0.07575757575757569	332
0.19999999999999996	519
0.8923666002613371	216
0.22617784261522367	367
-0.35146632156156044	199
0.05848338752750515	151
-0.3002858395674147	136
0.3853217763990016	190
0.7268778564306135	481
0.28338335275835275	91
0.5740327790898885	274
0.1138975940640028	291
0.032790126540126696	349
0.3147679603428769	329
0.6779334700387329	310
0.06921119047157831	183
3.3306690738754696e-16	438
0.01388888888888884	181
0.485283362303246	356
0.16292287420727836	124
0.0	297
0.6390444015444016	172
0.10030864197530853	394
-0.03988603988603989	307
0.40169044570453005	95
0.07499999999999996	209
0.5920661232823778	115
0.4756722003656646	199
0.5990820754752642	273
0.026561742351216	206
0.8270597670741349	361
0.042832782838763794	670
0.03333333333333344	322
0.0	751
0.3268785612535613	258
-0.18777777777777777	253
0.6783951774112944	288
0.0016666666666668162	200
0.01674981069777237	247
0.23209011859694884	67
0.6504835343611021	251
-0.21815757338567104	87
0.10449431856946867	144
0.009863945578231226	354
0.03724021010022027	380
0.22943722943722944	287
0.19611735613327624	80
-0.016479289940828368	446
0.6014028375577873	185
0.6852617012617013	114
0.0	262
0.0	143
0.06169386169386182	129
0.09679330065359493	196
-0.24059630237791163	709
0.21466379481085363	335
-0.31447974819831215	299
0.025480010185892632	621
0.28968253968253965	113
0.08033800893337745	162
0.0	223
0.0	143
0.26313628899835795	314
0.0	353
0.22028805120910377	234
0.05811809589009065	240
0.0650974025974026	417
-0.004761904761904745	768
0.0	128
0.05566066179396634	459
0.16381766381766383	192
0.010101010101010277	449
0.10990375196655477	126
0.2332399626517273	177
0.22582022971455884	308
0.0	306
0.26410232104530745	52
0.0	227
0.06284320067281524	322
-0.011009468265911537	784
0.1725351940869182	337
0.16428571428571437	114
0.2454365079365079	489
0.3139383179561751	331
-0.05487296758034743	520
0.05913276678277048	20
0.6861661108031754	154
2.220446049250313e-16	180
-0.28300656161808024	81
0.3406120422618995	224
0.1071428571428572	250
0.4092592592592591	93
0.017296014409871163	462
0.0	142
0.0	92
0.11805555555555547	222
0.9051431864622725	301
0.7394470950585563	113
-0.007575757575757569	662
[truncated: 741 more rows]
