# Supplementary material for: Accurate prediction of protein function using statistics-informed graph networks
Source: Nat Commun. 2024 Aug 4;15:6601. doi: 10.1038/s41467-024-50955-0 (PMC11297950; doi:10.1038/s41467-024-50955-0)
Supplement: Supplementary file 4 — Source Data [file 41467_2024_50955_MOESM4_ESM.zip › Source data/Figure S19 5TF2-A_Layer2.txt]

-0.5562049766490722,-0.31277378026423286,-0.7082720455898421,-0.6088582259480948,-0.609203497883986,-0.5756419411185235,-0.5831861970382355,-0.5413477413758847,-0.5014058129709066,-0.3849302966116346,-0.4990307943232886,-0.4291850328095328,-0.43953390749118637,-0.43953390749118637,-0.37514805098988757,-0.3474444954952627,-0.29357740433820867,-0.2626457523893523,-0.24532011828668987,-0.21552833088255763,-0.1549766948470625,-0.1425837460366452,-0.1106308464872024,-0.10749963757422468,-0.13189371081704182,-0.11192040327551254,-0.10986270878551377,-0.1314264822958521,-0.11006604746107894,-0.03977470872593111,-0.15892227295451303,-0.17117323338804244,-0.20932608815859444,-0.20686194885870346,-0.231092024046444,-0.26220458998403423,-0.23751127817698378,-0.24612252844597376,-0.2933251791322367,-0.28568808872435103,-0.32029427711569575,-0.36647195478792144,-0.40300500356402447,-0.3365026385485421,-0.20423662852568086,-0.32150930283727863,-0.11033553330809365,0.019368627660616138,-0.05949405877859664,0.01713640967733635,-0.17301603935413484,-0.38178513026602456,-0.38178513026602456,-0.3255653834041355,-0.2962878149606914,-0.2962878149606914,-0.3195004784448436,-0.3195004784448436,-0.3425679455724676,-0.29978056129718744,-0.29978056129718744,-0.27138824501882736,-0.16038113112621158,-0.24257541874011063,-0.1220749491206085,-0.13070061115144513,-0.3173494946047119,-0.36536817926036336,-0.36536817926036336,-0.4002989004254302,-0.3467311333561786,-0.3467311333561786,-0.36110517266373565,-0.2314688534832881,-0.2314688534832881,-0.2314688534832881,-0.2314688534832881,-0.3648191164973889,-0.3648191164973889,-0.3648191164973889,-0.25907028084659756,-0.3122406286475051,-0.2650601068704732,-0.32627535843939093,-0.2545085956069734,-0.21029282333865776,-0.2545085956069734,-0.21029282333865776,-0.21029282333865776,-0.18060388978065128,-0.17534964038244794,-0.21432910779347852,-0.21447111164278834,-0.3458232399284506,-0.2936538362589199,-0.3926560828054013,-0.3926560828054013,-0.4443779120855168,-0.6410438366410209,-0.6410438366410209,-0.5545537168015655,-0.08837909881267446,-0.2755260913924427,-0.041211303106423805,-0.3705066883426469,-0.08914322486223454,-0.3505977828204651,-0.06390540359391518,-0.06390540359391518,-0.3737743019812604,-0.2010053958833787,-0.15364418418894135,-0.30400080319246986,-0.2128342168486132,-0.2858361234701715,-0.2527784237411952,-0.23767489693533306,-0.23767489693533306,-0.12887086619922328,-0.142004777388328,-0.01334628535038563,-0.07639930348489046,-0.011202638433149078,-0.011202638433149078,-0.011202638433149078,0.23842481654950046,0.22845000704782198,0.16415198322938987,0.16415198322938987,0.16415198322938987,0.16415198322938987,0.5158277205686203,0.5747841835875099,0.5158277205686203,0.6327783274400629,0.6327783274400629,0.6327783274400629,0.7157402792775682,0.7602455059089591,0.7295603209982299,0.667702631331061,0.5423446647711494,0.4460065695749683,0.5685914358606285,0.46586233224930734,0.49158917162708815,0.49158917162708815,0.3999108844487885,0.3357010488687827,0.27798084528742717,0.21830139944904953,0.1609481416501084,0.03687345472520572,0.03687345472520572,-0.13617692823918204,-0.576742594028552,-0.576742594028552,-0.576742594028552,-0.46955787250699477,-0.46955787250699477,-0.46955787250699477,-0.08188355813138906,-0.08188355813138906,-0.05105703404082455,-0.17403302766038872,-0.2369785537691626,-0.20815114697477488,-0.2085610993294221,-0.2563462589402076,-0.22983566699648567,-0.004500728676520452,-0.10091028555313002,-0.10091028555313002,-0.0919812977849386,-0.07578260874697322,-0.008356617483578934,0.08103581852803445,0.08783460231926982,0.03927825499177549,0.02038359786283825,0.14341662949073855,0.07563641720529059,0.15252358766303853,0.231401976713188,0.18750067087608846,0.0457569630578789,-0.27575260807233953,-0.1434570843005418,0.09150155850811949,-0.3428860139000623,-0.05207372751354932,-0.11745026328827281,-0.0422299821424795,-0.18090969535367515,-0.20351661881298094,0.024328805044044007,-0.1856716683712515,-0.23763005387001152,0.036702748529473694,0.3221642928652656,0.26090490540848466,0.2409204854961928,0.09186509761301935,-0.1296020851035884,0.719486646843602,0.6346741144598043,0.014249573721614681,0.44695036633734864,0.02002713663439442,-0.6016120490006425,-0.030577367637534447,0.00907062911458147,0.07581021297922604,-0.3677639074728529,-0.36027244064910535,0.2370518146724805,0.2370518146724805,-0.11997396068374641,0.0375868788565289,0.19883894211841222,-0.41909029198011305,0.04578697218535812,0.28359968804595115,0.15951671501548173,0.2181989949005863,0.46603399456696165,0.030572258456858948,0.30426210949033616,0.07627434740641854,0.39582928994219474,0.906906090405725,1.775108938859326,1.3873506021623871,0.593632175959795,0.02896654576439314,1.1484890582613756,1.1265193380462175,1.1265193380462175,1.6911410381283143,0.44310207838851007,0.4538269737538676,0.17868981314903876,0.3012519032836211,0.47458517052372645,0.3079604606525057,0.42441259782096596,0.5512290911341358,0.47169303529495615,0.6601801397652213,0.6601801397652213,0.7035140729404001,0.7035140729404001,0.4797464963078568,0.4797464963078568,-0.12903875827461966,-0.12903875827461966,-0.038711019571726915,-0.038711019571726915,-0.1053489114148218,-0.00130436999534163,0.061282451081251646,0.027889552652378087,0.11297231398149005,0.11179696263916121,0.1454295979766642,0.17199427453399577,0.12520837778985203,0.12520837778985203,0.08117517371784605,0.03007382193745575,-0.022074604524421122,-0.0704489574468969,-0.16085149836696194,-0.07576861140086803,-0.07576861140086803,0.02312695982669051,-0.08064678966774266,0.0836859655761856,0.0032015795842252337,0.0032015795842252337,0.09128223971855855,-0.06833548030617606,-0.0006314572906736123,0.04254751335859513,-0.08173471086241926,-0.08732838373475327,0.0350665131498244,0.26315355913467275,0.26315355913467275,0.39492457194607994,0.39492457194607994,0.39492457194607994,0.4535813770486193,0.3650538234575164,0.3650538234575164,0.16459239152614424,-0.13927949292906724,-0.13927949292906724,-0.13927949292906724,-0.07765839727239157,-0.027377374414638368,-0.2103514693200129,0.01912457843988115,0.06081457503106026,0.048637708853713504,-0.177903171780842,-0.0486163758951788,-0.007540460041219823,-0.030523518069909866,0.9595039383685193,0.47834799580750154,0.23820987570554175,0.2857917797729721,-0.2914666854622025,-0.30135963184962605,-0.36919274894056636,-0.44083229202911783,-0.13030997035418423,-0.13030997035418423,0.5396204673746597,0.3592685999402093,0.3260827035094314,0.3260827035094314,0.4667491204180206,-0.6680588592789217,0.19681853342254726,-0.15193764025626222,-0.17686787517362984,-0.08590885991736676,-0.16316874339586174,-0.1266888053377192,-0.20474827045067873,-0.5285989825627183,-0.10716280682652234,-0.44561001299895536,-0.33648714522803985,-0.26369734506658055,-0.11286000023478583,-0.03907199587440131,-0.21612133056411395,-0.19501295778960204,-0.1312945331754722,-0.07009756766808774,-0.021927760014506685,-0.10525992946507998,0.05765424931264041,-0.037483273006246313,0.1331009291226911,0.15884389666325474,0.06063484866215817,-0.017533901700035465,0.3975725827236487,0.6087735485646393,0.46270357719963323,0.46270357719963323,0.31857964141796363,0.09738514007543056,0.05577257310983286,0.0038502156165115013,0.20934948957974775,0.004628592217832501,0.2366090834716761,0.07785305563734053,0.2765710681238846,0.07728230903807319,0.12200985858573314,0.12200985858573314,-0.025277601529371595,-0.11463700267347218,-0.17521519551484735,-0.36220828158731555,-0.3175358282371038,-0.3371993845768249,-0.35269227663953373,-0.271093865563001,-0.20405648799533066,-0.20405648799533066,-0.20405648799533066,-0.21377406435367374,-0.21377406435367374,-0.21377406435367374,-0.23135062421099722,-0.23135062421099722,-0.23135062421099722,-0.0650295316674068,0.05076208271227968,0.16626322052376571,0.16626322052376571,0.5531721494347421,0.5832537750863369,0.659412584720099,0.7355220384340045,0.8285404312205241,0.777113123602264,0.7113579936080311,0.6496137607593442,0.5494225514650943,0.5609041319849998,0.31846113698768663,0.2628515018343542,0.10462169487624788,0.05357339060102682,0.08105357533328902,0.027755181086120056,-0.036090528010232194,-0.08535839826803196,-0.12897015514782081,-0.22435571505927412,-0.6042154749070259
-0.7657152025041125,-0.5377456785739705,-0.7713104216666895,-0.7018325308799971,-0.7319456869184429,-0.7066146759626996,-0.7259358134947851,-0.7980168410072752,-0.8612405406065484,-0.7377349096519499,-0.9437060601938873,-0.5743416544895188,-0.7890323834649379,-0.7942909122558719,-0.4743948272398561,-0.6932445278516538,-0.7848318107966086,-0.4770643167014795,-0.8474806412502928,-0.610070852461421,-0.24701231619074,-0.49641905077411086,0.013532277609707025,0.024445023106001506,-0.4360650546101185,-0.4101589348786366,-0.2647541741913101,-0.17889544550684983,-0.5299864747197041,-0.04307947822715502,-0.22026552432904295,-0.48831008392459596,-0.6870253493430795,0.1287395418277852,-0.40172502132361904,-0.3361245099968738,-0.29221214206587215,-0.3364525884182886,-0.2932538721783969,-0.21249560161633071,-0.24392362877870863,-0.16170904041406456,-0.23012391275033733,-0.24910120800520905,-0.21229235509605376,-0.2180409899153073,-0.18946066152435292,-0.18298728097573894,-0.2028371023154388,-0.2210631113185169,-0.28404276541040707,-0.41090550012331156,-0.37758816742085666,-0.5299777204846996,-0.5074889736084345,-0.2542504819340204,-0.11909135337829849,-0.49353410977952705,-0.38427520229162154,-0.3489438208517818,-0.3489438208517818,-0.29444644707177586,-0.23536777091482608,-0.3228909100939715,-0.29364077918419806,-0.19656348271193547,-0.20950836362947034,-0.2873825991140893,-0.32516710679921634,-0.35500970224352174,-0.5873270904175227,-0.3586131152720317,-0.3184636448491364,-0.6328739013380725,-0.33473127342538445,-0.22649192692433237,-0.45601361204643587,-0.4494415827991825,-0.38441780763275957,-0.38441780763275957,-0.3891911309924633,-0.4464662791422316,-0.4464662791422316,-0.02513203145547689,-0.6452442876571166,-0.7062071368508237,-0.2191764069824113,-0.6378575688174313,-0.16077227429687496,-0.022887428232328658,0.2580757757253435,0.3832391882278015,-0.2508578840540546,-0.4566656452337152,0.0018289690488904387,-0.5695975324904694,-0.3739088744102746,-0.332387629144168,-0.4373664852711208,-1.0005764995818056,-0.7681045597125039,0.41499563125544936,-0.11379386088273764,0.3547307857255476,-0.26670385908048905,0.1721403275249378,-0.46061936509727935,-0.4478047890138974,0.18231348487228982,-0.18286643980129685,-0.025494340410784726,0.3674556299562983,-0.19181684255842266,-0.28032173610850003,-0.5860328895090182,-0.4937727149651155,-0.31699449577004435,-0.31699449577004435,-0.2781111377862796,-0.2781111377862796,-0.16390852621384613,-0.16390852621384613,-0.12538948674293737,-0.12538948674293737,-0.12538948674293737,-0.12538948674293737,-0.15136979378851173,-0.1422177481119848,-0.1422177481119848,-0.10761963114612451,-0.11547511742175977,0.28283044331199814,0.2544088842963048,0.21453185591385374,0.2054273831140384,0.2054273831140384,0.2054273831140384,0.2054273831140384,0.2054273831140384,0.2054273831140384,0.2054273831140384,0.2054273831140384,0.2054273831140384,0.2054273831140384,0.2054273831140384,0.2054273831140384,0.20610810994639123,0.19918682928645565,0.2054273831140384,0.20610810994639123,0.20075597901716982,0.20075597901716982,0.20075597901716982,0.20075597901716982,0.1490660268138158,-0.31696051381604196,-0.36073355384397243,-0.36073355384397243,-0.8079438443706225,-0.3097119912645397,-0.5128054863270751,0.031447582460035976,0.14609249550677259,-0.185487150831139,-0.0756910178243132,0.1629649200695738,-0.6744358896520799,-0.15713009371338177,-0.05596920189402081,-0.15924799207449825,0.13361612883441296,0.008543392373920261,0.02480008600477708,-0.17777220847076347,0.3592192620715151,-0.1376849726226047,0.9631315281812518,0.23921575255254804,0.10968233318530507,0.9070198354214644,-0.45525239490161024,0.4804217635881139,-0.39661809089659444,0.007585200481656586,0.3304742177379719,0.05359492562640925,-0.257878663566809,0.518519937196291,-0.17328591573315466,-0.3874589248063905,-0.05425315189361883,-0.1277353868485907,0.18361314063522016,-0.1729462116789282,-0.30650618212215225,0.07548591742374261,0.12719393381076385,-0.12595860777321288,1.3527654302103018,0.6740300493211214,0.2875421255525771,0.9097535638139046,0.5372011446809493,-0.05903385712900975,0.6278030501310843,0.6068713582725079,0.1237019131698926,0.5851715642472376,0.10792912834997144,-0.3769238620967101,0.6625493443770688,0.1035278070677293,0.24146978247067766,-0.7379946302791595,-0.08045913124478701,0.32521701892994387,0.19756405537022612,-0.09248525415310434,0.4785763114143522,0.4639440032107128,-0.18316654937087157,0.47298779738619834,0.19448935225773864,0.3327314612782139,0.07636926595942999,0.2801649339275627,0.002904612409591557,0.5432344231891417,0.9337979437545706,0.7819772063722303,1.3901728964297875,2.1034906801556663,1.162982412535781,0.9614252779899152,0.23049227505772601,1.3470673929070156,0.984905018558308,1.6984342938078367,2.826083051104235,1.3907277239253324,0.14561653854257392,0.5179257294193647,1.1344769019530871,0.38993374726526814,0.6199371388085199,0.6294334208110014,0.07616799799640855,0.051570743382273854,1.400836013466214,0.683247668488037,0.31332094499081914,1.5931775088518376,0.396987087858971,0.20086143211959548,-0.3297216563140693,-0.17114235911458003,0.08831964374097176,0.16512038023140854,-0.2271024329770607,-0.2583272648274881,-0.5174001717654867,-0.3932000987188494,0.5593316584456807,0.19875778573532762,0.5644415462965179,0.3593939310590646,0.5442180607307,0.30318407452073365,-0.05529871316921692,-0.08485937194115523,-0.704732066023526,-0.5196098611085286,-0.22162565834475867,-0.26451352608941614,-0.319630359803722,-0.3742780677592441,0.04210387136060525,0.2728318942957383,0.10683907594725332,-0.2304570068837583,0.053379111333045924,0.02989134829396325,0.28148223456114885,-0.42183371997097446,-0.15662343854809788,0.16416925381337794,-0.1692538586384365,-0.051652312441723046,-0.17245551115525554,-0.14764210860682184,0.19573208718983012,1.0826024450129836,0.3529628767851724,0.9846277419452603,0.6218561185736626,0.04112860749627473,-0.32244753508213975,0.046880782429820377,0.08352835094456319,0.3268923662514218,0.10398108140391636,-0.09460733195668584,0.9008871049170204,-0.30279274194045436,-0.15085670982861596,0.2642291657612741,-0.2779119440543735,0.2863278945672553,0.08585993068406839,0.8605770404834464,0.5110158510955165,0.2022126059017716,0.015279521212818998,-0.21279164554773936,0.022305865226715467,-0.539970626777003,-0.45220323007313984,-0.12136178248733039,-0.30655903581287397,0.6873452820078408,0.2682132291420591,0.47925194914381636,0.5549430630557469,0.6077080890089732,-0.7367012285922944,0.43027576051921573,-0.5165033919771661,0.19712387146729013,-0.3893109237050195,-0.37574184339413197,-0.5174654887568897,0.17778258034415553,-0.7443329954244721,-0.14895566736793275,-0.298215090382466,-0.5006941863413973,-0.3944385007684445,0.36498469035516307,0.1884040549907176,0.04357529066646889,-0.6652790436257807,-0.4729831821022117,-0.008936850461529446,0.3110014565416307,0.49695211157570646,-0.5874253932350434,0.20931164679563963,0.4534151043038501,0.4709529145643049,-0.17105633206251197,0.015298868544923622,0.6871950402451262,0.4515546000194283,0.8634886909678909,0.2816538967327329,0.03647351983453955,-0.03880169947851036,0.2096438768530908,-0.21389067745758122,-0.20163169488662772,-0.30722764476499753,1.1639275924317576,-0.011437694929952313,-0.02428110055952356,0.26289321224076817,0.04117781780053424,0.5495801441948053,-0.26737386023081766,0.055738024929442125,-0.6951959154588965,-0.4900321569960921,-0.3190672638598018,-0.4876852546540863,-0.5451273637948957,-0.2949938405930296,-0.6574517298093555,-0.5979651428455631,-0.14173454353567194,-0.5527137891680132,0.20071338999902677,-0.20153383858583,-0.42281740019090697,-0.28299620451197455,-0.07445664692252879,0.10864594250267322,0.7205010575957602,-0.10539921727037732,0.7863947693122427,-0.15795419976403105,0.6208365123136467,1.2229660682423271,2.2171648638849137,1.6029049469875165,0.5474794316232289,1.1433962336141203,0.591917616860636,1.1588614552044743,0.4307340128397483,0.05434153260177861,-0.2988920249513088,0.2256740690550419,0.5356688480030486,-0.21422575294834,-0.001049714298461119,-0.40641013597048903,-0.4609240302874777,-0.08005336629201479,-0.3318390975034068,-0.8468614547174136
0.7794186100221241
