# Supplementary material for: Accurate prediction of protein function using statistics-informed graph networks
Source: Nat Commun. 2024 Aug 4;15:6601. doi: 10.1038/s41467-024-50955-0 (PMC11297950; doi:10.1038/s41467-024-50955-0)
Supplement: Supplementary file 4 — Source Data [file 41467_2024_50955_MOESM4_ESM.zip › Source data/Figure S1 1L5P-A-GO_0046872.txt]

G	0.375
T	0.380
I	0.397
T	0.405
A	0.413
V	0.405
K	0.406
G	0.406
G	0.393
V	0.379
K	0.282
K	0.192
Q	0.120
L	0.137
K	0.150
F	0.115
E	0.019
D	0.000
D	0.023
Q	0.101
T	0.185
L	0.314
F	0.473
T	0.420
V	0.334
L	0.276
T	0.366
E	0.347
A	0.405
G	0.382
L	0.443
M	0.449
S	0.446
A	0.473
D	0.420
D	0.588
T	0.623
C	0.932
Q	0.711
G	0.589
N	0.508
K	0.736
A	0.862
C	0.944
G	0.782
K	0.897
C	1.000
I	0.973
C	0.829
K	0.413
H	0.454
V	0.473
S	0.495
G	0.587
K	0.514
V	0.441
A	0.294
A	0.286
A	0.286
E	0.282
D	0.261
D	0.258
E	0.244
K	0.253
E	0.187
F	0.224
L	0.237
E	0.294
D	0.211
Q	0.204
P	0.217
A	0.285
N	0.356
A	0.389
R	0.433
L	0.458
A	0.616
C	0.749
A	0.661
I	0.607
T	0.499
L	0.481
S	0.281
G	0.210
E	0.179
N	0.213
D	0.178
G	0.189
A	0.182
V	0.180
F	0.194
E	0.191
L	0.314
