# Supplementary material for: Accurate prediction of protein function using statistics-informed graph networks
Source: Nat Commun. 2024 Aug 4;15:6601. doi: 10.1038/s41467-024-50955-0 (PMC11297950; doi:10.1038/s41467-024-50955-0)
Supplement: Supplementary file 4 — Source Data [file 41467_2024_50955_MOESM4_ESM.zip › Source data/Figure S2 2Y7H-B.txt]

0.32762191064806345
0.318089447929044
0.26847940747433163
0.21763542071327158
0.11013238524016247
0.0820981438277798
0.06281123708585762
0.08081749160111339
0.07964875361856069
0.17125869309273034
0.21253220045110038
0.3359315509135134
0.3559833481696362
0.3348368700826983
0.26566090297443695
0.1971595248722005
0.25930393350317005
0.21305336449866086
0.3136993902283191
0.32101593801076167
0.3866670088032375
0.3838235401502215
0.5751640353602084
0.6124842218750975
0.6006617259476934
0.46980157754602375
0.4186166562422143
0.38166108490172146
0.3259426570924046
0.2809585910183083
0.26362273878426806
0.2587670751798035
0.32312503543796856
0.41442683468261576
0.3670904744219476
0.33629272299062124
0.2246320117192845
0.23621193567026366
0.31789177883086644
0.3153895231564753
0.3080776884105578
0.24548223403479638
0.26928482738620024
0.27170679166169237
0.22968136482624407
0.23291134322102935
0.2273004257001006
0.20353144838731205
0.2106524255273209
0.2371896258955782
0.2567500313694516
0.22852944844523693
0.21284943398884623
0.23383947186052262
0.27822570215453973
0.30403165521168746
0.30214125218681037
0.27566767781164153
0.2457770432978941
0.2709665529091432
0.25344281078815895
0.2642375931083413
0.23292224975800233
0.26618185649731113
0.22248403513630527
0.21529602286151406
0.21258663806030062
0.23382695582836738
0.24023449197105454
0.22904627296781252
0.2760425339933575
0.2723145696398591
0.2648035106295332
0.24859601638499376
0.26079565710118724
0.25171781225550754
0.22635467410703017
0.2642872022319949
0.30396794772517205
0.3372436629985406
0.29671230948825306
0.2580794336432293
0.28614875797591244
0.3132920317514894
0.39025914398737277
0.37098027113912374
0.33266917209039804
0.25108257099245984
0.1867302134073974
0.27109361474399046
0.29752607568526485
0.2687408995080461
0.1975127105934676
0.211824925789751
0.29479468765877587
0.36083500501394256
0.37514265657831697
0.3831963259897281
0.340530089173724
0.3418043611441724
0.3854153784232424
0.4075560016166191
0.3757721118080514
0.3507563054363388
0.36193547866918974
0.36875518819201536
0.26062628659551684
0.2673434230582925
0.24514575446605333
0.3626988955105864
0.30327683592683363
0.3152939924867373
0.2522676823627099
0.2600502638893836
0.259024465377695
0.26773867976122073
0.28303699258803194
0.3504033574042336
0.39879249729202865
0.39201591137429553
0.36980804252145016
0.36185704124575374
0.39148714127355344
0.3934534961723446
0.40010221890319875
0.34752189923202276
0.29502872319872825
0.33141127350764704
0.393197661140684
0.4019640313174554
0.4215554857869955
0.35554153155544593
0.25605607918562817
0.14629940071482536
0.12291542551540761
0.23873210631634517
0.289918317932748
0.287092024019461
0.22783394279296235
0.2163595052920465
0.2664134200699795
0.3333875706045257
0.3484014713712938
0.3706606131719262
0.3549772574850308
0.3045895184658495
0.29764137530215623
0.2969738354775621
0.34466884151910276
0.36877082134775124
0.4221709105650573
0.4245043526055288
0.37631757447907976
0.3496946769812693
0.34641542222765714
0.3303758995182922
0.3167168541389847
0.2961589691192866
0.3150654849175794
0.2807123110909572
0.19483840871255462
0.20143849344975953
0.24145169816928364
0.33013178595787407
0.3596913805891272
0.38113883427513506
0.35503597349914573
0.34583585455745175
0.2728259341028293
0.35899929766078437
0.41811696571265416
0.4114472176776479
0.42559090446700604
0.33733443309392114
0.49199354159837666
0.4938400332483675
0.4558113360884869
0.38110244066888455
0.3472847329862518
0.44549959926541083
0.4345785157156992
0.42338768892279494
0.37180577238961576
0.3628801912210666
0.3796343705380386
0.32783969504045896
0.3289453571105551
0.27288363824022627
0.30954668213357583
0.2934501819365375
0.32642579087405676
0.3463345535836506
0.3585766184196887
0.3616312093774473
0.3650282764619484
0.36925182271806495
0.33861720754524754
0.37839755837950995
0.4267605117127795
0.43352092118526375
0.389636208231794
0.3278863568185047
0.30894083283318013
0.28075108837994583
0.2243814601781376
0.23059819983498636
0.282945326064955
0.36837738466469155
0.5272000874275067
0.6005782495140245
0.8847018771547404
0.8045328270540602
0.711672221538781
0.4289051334830161
0.30667722386848284
0.21670875895546335
0.043731571524219734
0.16772075782863338
0.1890811901169003
0.3348210603578707
0.1548525314555333
0.11117439754825396
0.0625170899568538
0.13794340596946042
0.23235283481057065
0.2214538427706805
0.21056023608808774
0.18162677582942102
0.26528885831595067
0.29363219071450347
0.5546113115908837
0.522720746886443
0.6340460515858248
0.4352739670390226
0.4685328199641321
0.4664226291667804
0.5560010461650773
0.5291458380715183
0.4840350021806877
0.4847010207946455
0.47281349311253806
0.5130475178546113
0.45776555525778195
0.5719317887317066
0.5746361209404492
0.641301139742112
0.6683615211202466
0.6983666674810916
0.6508152256933549
0.6589582662296507
0.7948554826041676
0.8435290888809571
0.8044855880309069
0.6617416742270071
0.5484973758921279
0.5350186618844152
0.5037179058574995
0.5445679665783368
0.4874623576555373
0.5061032184642225
0.6597052485632798
0.8650386813050117
0.8455796808187352
0.7682119672693399
0.5649859545484436
0.5734126465394642
0.5229561134857023
0.6322780381059835
0.6023099848366369
0.6630168426251519
0.7267025432310787
0.8217581742011609
0.9019493090205436
0.7541170407137714
0.6974369497197729
0.5747883099152717
0.6745423629225253
0.7559755118975233
0.8467655460031847
0.8705905840025934
0.8447780571423387
0.7349236952171027
0.591977188753814
0.6019073529785701
0.7872410899284736
0.9939937171182404
0.9093856113938839
0.7360628918323873
0.655673564998671
0.646943894028501
0.7824306280114887
0.8526532695309748
0.9566153442965116
0.8515882183519737
0.789156620093326
0.8310160719825599
0.8774760723032026
1.0
0.8256535735914398
0.6666967733945843
0.3641513528590532
0.3079675025062073
0.47500130639905624
0.5529674261825196
0.6455913883681841
0.48156704165680325
0.517874169799083
0.4803316284687705
0.6355859513814052
0.7188050016434592
0.7761030029650415
0.6584706367272788
0.596460060676712
0.7139377795546061
0.764055286370033
0.7047677452696932
0.6609588619499973
0.6809739735817564
0.5907972454250562
0.4828318060607745
0.5023168572791982
0.6310087779812924
0.6612609988304013
0.5382133672075703
0.4672539436150613
0.42549165905522307
0.44504265203828414
0.42262246564376765
0.3580121134512305
0.34709096199032985
0.43994681372237054
0.5104083396407124
0.5187360986114201
0.37168539980689697
0.24310025586745926
0.15521616191768728
0.19253415490116776
0.1811854889225059
0.2842764600740552
0.3767541551405887
0.481840655837776
0.4053913324633537
0.3670203153724656
0.32988420892681075
0.385052936406898
0.35653451538055075
0.3813503776292503
0.4408767352172566
0.4855328242034881
0.5034448757127532
0.4773124871517336
0.4168474203609687
0.3602010133167747
0.29280756551835113
0.24496136879646807
0.300076595841765
0.28318974522572415
0.34491353911574735
0.41570053619907554
0.48504148675019
0.4982800803754051
0.4391570201751189
0.4145125793500013
0.4092402534357973
0.38451048899266677
0.3840144520850814
0.366002869937039
0.3709314158296693
0.38653675514250135
0.453673933277654
0.45440157450462115
0.4068647064580701
0.33183499858105514
0.3781929962956365
0.3964226412719498
0.45577544502503586
0.4734689990744198
0.6035721550331837
0.5675290384297349
0.5067475326621369
0.49452520281765766
0.5023180525161266
0.5557292791684487
0.4497447141151925
0.42956040854685473
0.4822137055818612
0.4704276100518265
0.4560309812474644
0.33503151034184103
0.3394815132492039
0.3358055892399298
0.3295617937653349
0.2437362984825386
0.17540422297478345
0.12333849354806099
0.21158265941367693
0.3206841035673546
0.3611892026119275
0.3665588316779056
0.37176987453504584
0.3184624501352969
0.29282821731096315
0.22868762039582113
0.26712301050287796
0.26739989800316644
0.28263983437180834
0.27108585249507383
0.25716487365932256
0.259013715036457
0.25954312350237685
0.27491552743652026
0.28551746914407167
0.29941833947672386
0.28798042461331785
0.2540611421651152
0.26067604512378656
0.24396836459800644
0.2109246814845112
0.18320818294379282
0.20788693929277383
0.28160903759660033
0.32076839493529286
0.3024354977870384
0.22355379935183148
0.1999316256565681
0.15985042825449505
0.18097876726281845
0.15975878889589376
0.20337206082644263
0.18909202195156521
0.1714418224053169
0.1870005067312221
0.18730605954443896
0.16344955149999102
0.08166249694512126
0.08758775498713926
0.0881514925591603
0.07837422358559368
0.0
0.07246242723903944
0.13358454836679795
0.23125680254709205
0.17893510905744955
0.17386838426831264
0.16291049964521584
0.17051514027415196
0.15135034464139013
0.1046622985476756
0.1362910724091696
0.14111842383888917
0.2620933923874773
0.24543055361987448
0.29159605706888936
0.20564862724602442
0.1879171108419213
0.11579339744974708
0.12322799525224047
0.09151942913908753
0.19785965188089488
0.21426224138954417
0.20512175186745882
0.11017475163549625
0.14639762915655125
0.2119487414697583
0.2669183397611019
0.22313327968654995
0.24833584182834822
0.24786948211040932
0.2901584315241268
0.30758046305716286
0.36839452544882595
0.4061520736038989
0.471513360561272
0.3814075316860154
0.3056336597897199
0.20100559357470102
0.2158431086099624
0.18143354812301207
0.1681120824737114
0.19521079971810543
0.2914381160163482
0.21757560623567265
0.19358907542853165
0.18700998883100328
0.1822062484239617
0.17509853433918837
0.12204676840200823
0.18792006497864813
0.18268151808991345
0.19600442345642355
0.19963416106597576
0.2012049536614877
0.1810204443595826
0.20119291300765638
0.23232486898289018
0.18550516007126522
0.20424712705831538
0.1850260466320092
0.2581916433010156
0.23705401404202034
0.24489994312590715
0.24382883426883634
0.20239317536419948
0.17833848888765563
0.15677517871300553
0.22436592209806644
0.20392997840955587
0.17589053500008645
0.10181019838252219
0.12359270550230156
0.13597154347323143
0.14147540579562817
0.07397907594124413
0.1151546214093056
0.177571550851103
0.27375104748552553
0.26933984903162694
0.26909028899384124
0.2677057699989721
0.27379080269563755
0.2728439169857088
0.2705875813093664
0.2695567709519206
0.27148792069027095
0.2759857602392514
0.2828632214373064
0.2854608380034627
0.27973051902981966
0.28223603444128864
