# Supplementary material for: Accurate prediction of protein function using statistics-informed graph networks
Source: Nat Commun. 2024 Aug 4;15:6601. doi: 10.1038/s41467-024-50955-0 (PMC11297950; doi:10.1038/s41467-024-50955-0)
Supplement: Supplementary file 4 — Source Data [file 41467_2024_50955_MOESM4_ESM.zip › Source data/Figure S1 2A8N-A-GO_0016787.txt]

A	0.187
E	0.259
R	0.291
T	0.288
H	0.305
F	0.370
M	0.469
E	0.484
L	0.433
A	0.415
L	0.405
V	0.446
E	0.458
A	0.370
R	0.271
S	0.092
A	0.122
G	0.190
E	0.341
R	0.422
D	0.444
E	0.391
V	0.486
P	0.490
I	0.508
G	0.359
A	0.354
V	0.411
L	0.483
V	0.498
L	0.460
D	0.471
G	0.469
R	0.465
V	0.411
I	0.436
A	0.424
R	0.528
S	0.587
G	0.724
N	0.630
R	0.543
T	0.459
R	0.446
E	0.548
L	0.621
N	0.740
D	0.769
V	0.846
T	0.932
A	0.954
H	0.784
A	0.762
E	0.732
I	0.796
A	0.766
V	0.839
I	0.817
R	0.614
M	0.416
A	0.375
C	0.457
E	0.475
A	0.435
L	0.465
G	0.452
Q	0.493
E	0.394
R	0.441
L	0.464
P	0.488
G	0.569
A	0.536
D	0.538
L	0.465
Y	0.534
V	0.597
T	0.494
L	0.417
E	0.593
P	0.829
C	0.722
T	0.645
M	0.718
C	1.000
A	0.888
A	0.647
A	0.496
I	0.505
S	0.586
F	0.607
A	0.612
R	0.584
I	0.557
R	0.529
R	0.364
L	0.359
Y	0.374
Y	0.389
G	0.309
A	0.181
Q	0.263
D	0.150
P	0.081
K	0.000
G	0.020
G	0.161
A	0.227
V	0.380
E	0.429
S	0.496
G	0.478
V	0.449
R	0.321
F	0.300
F	0.379
S	0.480
Q	0.553
P	0.439
T	0.435
C	0.407
H	0.498
H	0.356
A	0.416
P	0.333
D	0.361
V	0.246
Y	0.211
S	0.212
G	0.161
