# Supplementary material for: Accurate prediction of protein function using statistics-informed graph networks
Source: Nat Commun. 2024 Aug 4;15:6601. doi: 10.1038/s41467-024-50955-0 (PMC11297950; doi:10.1038/s41467-024-50955-0)
Supplement: Supplementary file 4 — Source Data [file 41467_2024_50955_MOESM4_ESM.zip › Source data/Figure S2 1IG0-A.txt]

0.2733779355761342
0.255301498007578
0.2635133738335801
0.29056107950230237
0.2962379612175326
0.30382813976255274
0.30201451517677314
0.2711966506536279
0.26018065577235866
0.25202628981786956
0.27254139802310134
0.2688690702070902
0.22747832349768737
0.18408519155740471
0.1599447124574659
0.17150613051530925
0.15891646709466672
0.10871142433018367
0.08841333742242648
0.11061867236708449
0.1911432431488305
0.22584287571408782
0.2257079734220149
0.18497655131606008
0.19665591156742648
0.19946140225907907
0.17648248292864713
0.10179929755025269
0.06165321818252281
0.0609761673412825
0.10684172947324157
0.14583140197572342
0.1761723695346871
0.1458078308369372
0.1496890180960753
0.19376756662384115
0.3202092285801352
0.3594134324275541
0.32011918868353456
0.21912655929599498
0.22036745772687902
0.2069186000386744
0.25575055446026
0.21208575819460618
0.3871257391748288
0.39399830474856107
0.43584832721957173
0.31072629685839576
0.23909312416080286
0.1768659726906871
0.09116116377900921
0.04985395096118951
0.023086905575393512
0.036930380580278754
0.06355281718408493
0.15214339458721868
0.1583169384233741
0.16446565069811886
0.11912952167532144
0.2749098989551387
0.3008743208064596
0.3536001593915622
0.2628117941795007
0.31152860528721477
0.26294362573606195
0.2663831090078275
0.25981167322758475
0.2549918850755424
0.209072754982043
0.18990075065403908
0.19427990370652273
0.2398320160316922
0.20492683572196843
0.2076457465006955
0.18020066170689486
0.20396184627499975
0.16037215019072112
0.13137735106595458
0.11833205104510515
0.15588542871719738
0.1853546286750656
0.19636472304846045
0.19583710025218595
0.19263142537726122
0.22893495808925246
0.27478679150027235
0.25288516897977553
0.17676722722801838
0.07831623388419828
0.12972692031733357
0.1520284551652423
0.2565100270554736
0.2692819389376566
0.2418064186446002
0.17411226436185678
0.102037467997941
0.09422566514145
0.13628975556672698
0.15129603222811677
0.18328521861756636
0.12061858125675545
0.06117374167694073
0.0874301243650122
0.041743625656049874
0.06381770055930722
0.09721065793260102
0.15269195028472718
0.15636451288534486
0.11181141523946272
0.1411815237362947
0.14175468238914965
0.1504090468773934
0.1289032897391171
0.16606309426817348
0.15692548127428763
0.2229012408433646
0.21764396246978257
0.2479827798960339
0.2140011680858548
0.28463527667582206
0.23373090324664839
0.28893994740115825
0.2678895920784823
0.32121487901382784
0.2748586232327831
0.24155369772984991
0.1660292420350386
0.14692846394240222
0.1329549120869623
0.17270699817078153
0.17299162507784954
0.17665648303624798
0.2263364423853323
0.20238703470530525
0.17081061201120343
0.09209703993476934
0.11508144581074316
0.11881788835996128
0.11172523693178511
0.08136172387205316
0.1057650566960764
0.11802580541861044
0.11574600363949966
0.08931863597245845
0.0746553950675509
0.10132747625855161
0.17262574107202747
0.25574315256661234
0.30638952860593127
0.3054728924308213
0.25608443670635916
0.18252764901337404
0.12353186279697016
0.06174887900795985
0.09168510261945116
0.10092149814725945
0.16096619849501415
0.18159864339662576
0.16017145878048428
0.1431262631677315
0.10967223090403093
0.11397985497257541
0.11239368724217604
0.1280112997691495
0.17402888493383062
0.1572514055579341
0.109374907092584
0.04393000169739229
0.12610893278064736
0.1972722767664235
0.23770691259410937
0.17379201198002048
0.1445066421905156
0.12026355603898493
0.14469962277999096
0.09460898499357737
0.10484921446364896
0.10879882289996094
0.13572287431282531
0.11295152311018439
0.08800414492451476
0.05930435574711245
0.09822817116746528
0.12600437639896728
0.16926816364595504
0.16675128502113898
0.16261704320596765
0.1603073558178637
0.2051745767316436
0.20424339626801388
0.2604497189314312
0.19284935492045052
0.22146387712516105
0.16926380777364985
0.24280608824936895
0.25335298348681
0.304349262732352
0.25297940410658215
0.24776344164520547
0.2482636687850244
0.23554614661050455
0.28849353536457073
0.24306620487922462
0.20775962939194254
0.12452704060150357
0.13863585928301073
0.1968426271150331
0.22544368009758003
0.2144740242833872
0.1590234423756482
0.11464113199538292
0.11581996696909594
0.14452735884276988
0.11473340852428779
0.11171418969819409
0.08438317624117996
0.1041515087555771
0.10628856767246567
0.1522838390317139
0.1841192723966039
0.1274378414569941
0.08549321314664014
0.10656713960810234
0.06998680511283671
0.1541775931322821
0.14324440307460728
0.23440431492648764
0.17717218742447047
0.1443466920880523
0.11242739736883856
0.08189995831468819
0.07806446137568748
0.02969789097706823
0.0
0.018578746877122413
0.145002450127971
0.2207147474097189
0.2403947020553879
0.2041561367154378
0.19437838967041582
0.17329826613104996
0.19365530868921293
0.18542118393247187
0.17341762938929658
0.16467549870801002
0.22359774791423476
0.2249148586641038
0.21469098379543902
0.21849191179040076
0.2737583175314089
0.3072059735394798
0.30458221849035866
0.416468760942319
0.5703567248652422
0.6626129140089323
0.6043311077809574
0.4044385336321345
0.347527313437435
0.2939539394940467
0.4339270600702447
0.48927975533269147
0.5523488444017901
0.4738575577408505
0.48732000822206417
0.489597221191961
0.4747076015873005
0.5625891109431154
0.4980446848349796
0.5007216865614428
0.5067221879640502
0.6414135816748767
0.6385002136350703
0.5562664603461925
0.42172251136826094
0.5087340819714942
0.3960951166410581
0.5049649981834274
0.632868212850939
0.6296525410946103
0.7272799841812636
0.734219549867446
0.7368895698411363
0.8073010037674456
0.8359619021104863
1.0
0.9060737014505372
0.7796444398285928
0.7218093051359812
0.6127114971690185
0.44450836360962565
0.38041553951359003
0.30580815867039035
0.347835239627429
0.34722204402062
0.36143511324596456
0.3957038666299184
0.3568405144242869
0.29869642790366324
0.3010684567833407
0.4375676301789529
0.4894822755914423
0.4426529782565968
0.29386504262776725
0.2819204869847937
0.3811072087858574
0.42938627635179843
0.5871967372675228
0.5764892987875597
0.5779385747352732
0.40476577394528596
0.28504090415484007
0.20081474398085963
0.17646926702671695
0.17349048675982526
0.17003288800210398
0.16262734901448545
0.18110306869914125
