# Supplementary material for: Accurate prediction of protein function using statistics-informed graph networks
Source: Nat Commun. 2024 Aug 4;15:6601. doi: 10.1038/s41467-024-50955-0 (PMC11297950; doi:10.1038/s41467-024-50955-0)
Supplement: Supplementary file 4 — Source Data [file 41467_2024_50955_MOESM4_ESM.zip › Source data/Figure S19 5TF2-A_Layer1.txt]

-0.2909919074179548,-0.2833973461820601,-0.3211091491265127,-0.2636652280738829,-0.2752898868504396,-0.2561834166501848,-0.25135747299869016,-0.31133781706115216,-0.41205678808457724,-0.424286330830248,-0.42769943977973135,-0.4466550861095425,-0.43063213696425773,-0.43063213696425773,-0.4488800862228836,-0.45223563105689646,-0.42365760364091043,-0.41719763244156055,-0.38419884192438153,-0.3302642090994967,-0.28498250204202935,-0.243294905823119,-0.20386590232617477,-0.1645925696184226,-0.14663775934900927,-0.1297314934558297,-0.11956971110877923,-0.10965773362375116,-0.11342186935021094,-0.04277030916196343,-0.12668328441655832,-0.11112111617685393,-0.1156019965286588,-0.10507957816752361,-0.1353698209539984,-0.1391653298818567,-0.05699690454674856,-0.05418239089244823,-0.09692722149699345,-0.09836422416223457,-0.11852499293888248,-0.16450910929359278,-0.21843337224229536,-0.11177632993605156,-0.03892375467189676,-0.06306421688732851,0.025916160932549306,0.04359691358582054,0.018294406119117625,0.05056149819125776,-0.12927315587239308,-0.21855612745010589,-0.21855612745010589,-0.17562424940362117,-0.16308213064439092,-0.16308213064439092,-0.16933347186516506,-0.16933347186516506,-0.17672659013311953,-0.20651726327743886,-0.20651726327743886,-0.17651939000169853,-0.09407811736210642,-0.17154203801762893,0.01700516829568133,0.03813399268504369,-0.13206729819975477,-0.1466965869333631,-0.1466965869333631,-0.20248664448432158,-0.15905329995331138,-0.15905329995331138,-0.18210839254318167,-0.13185801626323665,-0.13185801626323665,-0.13185801626323665,-0.13185801626323665,-0.09733735969335457,-0.09733735969335457,-0.09733735969335457,-0.14293558027137632,-0.12828642526832904,-0.026474979523675866,-0.08633686019867857,-0.15221017815258,-0.1322665120574375,-0.15221017815258,-0.1322665120574375,-0.1322665120574375,-0.07783330729774506,-0.0246888091653481,-0.027060560444989227,0.014022939773012243,-0.0961813850891793,-0.0811774623499636,-0.10616199656939639,-0.10616199656939639,-0.18256074005484402,-0.2272589077123717,-0.2272589077123717,-0.17897700357476418,0.05156242232077139,-0.09328034750008755,0.010106136030030733,-0.1598443422845488,0.052628476934565745,-0.21501430046985856,-0.08663381779747614,-0.08663381779747614,0.0004043168070090122,-0.027541301454925157,0.0004877130423969141,-0.15676494264788798,-0.07121393909358475,-0.1715322746327212,-0.1703394875541132,-0.2177205742546258,-0.2177205742546258,-0.15912591738169707,-0.16966293355910586,-0.13836997265873763,-0.1546886866282187,-0.13258758555687686,-0.13258758555687686,-0.13258758555687686,-0.006409660123939871,-0.012284675765365929,-0.0489369556168235,-0.0489369556168235,-0.0489369556168235,-0.0489369556168235,0.1331379803247697,0.14304430249595632,0.1331379803247697,0.1494501249620353,0.1494501249620353,0.1494501249620353,0.1890123289791744,0.205757262308027,0.19759071969496575,0.18192713517968945,0.11004958431631705,0.08483696055272462,0.11783753787071732,0.06044403559716784,0.06460913303198913,0.06460913303198913,0.0395653948620739,0.015834601720346973,-0.013946018106846482,-0.039224215401991745,-0.05392134275620734,-0.12312620168482208,-0.12312620168482208,-0.15461405136923131,-0.2651035415661137,-0.2651035415661137,-0.2651035415661137,-0.16994556582829598,-0.16994556582829598,-0.16994556582829598,0.09328940000940654,0.09328940000940654,0.13311633183396587,0.006637325110592398,-0.03540226262073508,-0.0042677327444732216,-0.038156292109853156,-0.12157996635175038,-0.072848857841887,0.03785230904556891,0.038998125230252444,0.038998125230252444,0.11375134847475607,0.07283661096373971,0.18895623395125974,0.13359262712871853,0.14577592207353451,0.1195538308928874,0.04251351709639604,0.09550524728367821,-0.028659251173746732,-0.04019371053474116,-0.012021268894205095,0.0032881821303541716,0.01044963430500693,0.06831336123617346,0.1037887563373232,0.21321239817028395,-0.13228031624982564,-0.01311260673397689,-0.08961040584761945,0.033249656105568,-0.06799216900927825,-0.10227603331329863,0.013573399539308952,0.00964500884756093,-0.0063890251552055745,0.17572770723258757,0.3229436307608224,0.1611817726069101,0.29279389941506406,0.11674711989497706,-0.02871242776470096,0.27303618809951963,0.2577499798217811,0.07463798720934679,0.17371469680183424,0.09892708640556679,-0.10383398498481632,0.09957685830286982,0.13114598874136646,0.09906649969592426,-0.11932324760029246,-0.011075090776230206,0.13686584842868507,0.13686584842868507,-0.09833823880252295,0.15863288679204932,0.3251634991811092,-0.05406014456915817,0.10475511873803689,0.12436332094728726,0.1326012001893122,-0.008534588957780505,0.027415374457433188,-0.09724642501098411,0.14458831529700494,0.3261072714980575,0.30510298454310464,0.624245071415997,0.8723291456866581,0.5569556818257263,0.3771118984281535,0.07034410239902833,0.47419862360795556,0.47112403541360376,0.47112403541360376,1.0396427497522125,0.31263913496379997,0.22643640436174792,0.03847202000151511,0.13392748983445268,0.23703361041006088,0.052633759452995275,0.09592019814354608,0.22122121199335443,0.15991260431450882,0.30097763921025933,0.30097763921025933,0.3876591298829373,0.3876591298829373,0.25822811464183293,0.25822811464183293,0.017963241713807997,0.017963241713807997,0.0259582033024474,0.0259582033024474,-0.08252456343198789,-0.02301536684996788,0.0004083459037958293,-0.016330323211877797,0.06201144675270684,0.06865563018692172,0.08204829112836172,0.0702920079330978,0.06115587152667168,0.06115587152667168,0.021485043279249817,-0.009431657424869962,-0.04721027711627183,-0.08414704008466073,-0.1806240746889055,-0.15777475675997646,-0.15777475675997646,-0.07454246635626831,-0.0990593584434477,-0.019434317097015555,-0.024758338967065308,-0.024758338967065308,7.86476880459432e-05,-0.07326163183499555,-0.04966595154436578,-0.006945890839459755,-0.0829460704274204,-0.12985400827302976,-0.06895197175786022,0.07467949134882847,0.07467949134882847,0.20659334137767701,0.20659334137767701,0.20659334137767701,0.23235797023787383,0.23644957537932862,0.23644957537932862,0.0877166595189704,0.01449847925831115,0.01449847925831115,0.01449847925831115,0.06351346895671893,0.14698510174619195,0.02421231318631526,0.16171298625680278,0.24836214143509744,0.0005686160501327134,-0.003941595690273411,0.06084042950030128,0.16929523519308773,0.1681277961273024,0.5577670694544599,0.4639217344238661,0.06103708679866279,0.0845660601944573,-0.09710270694144597,-0.06905618358570914,-0.08216739266075429,-0.12885304340114132,-0.06748474973772993,-0.06748474973772993,0.4019860370116135,0.13290680038081532,0.23515309363872686,0.23515309363872686,0.4186575293951767,-0.15781723414534207,0.17029024249922206,-0.07809300379159408,-0.0828352227383742,-0.07715558854223004,-0.18787625357414842,-0.1177539712024234,-0.14056864361463609,-0.3037972444937752,0.02450296860143336,-0.040659952323266434,-0.15510725256933383,-0.13607454053068244,-0.08238633977010024,-0.028274582241287812,-0.09562060545979302,-0.1440620496700995,-0.08293326068833805,-0.04585974764982274,0.08488986371448813,0.026031019512424106,0.1029526704458468,-0.0611635164032571,0.0504390832165996,0.06017559526883171,0.07650173478072958,0.031491908578206565,0.24346784331651963,0.39714855029778273,0.24134966822481854,0.24134966822481854,0.20510663985490943,0.07534632291712952,0.08885312555776449,0.025053180640330876,0.1184062722400498,0.05102341726633515,0.1645607571378654,0.13271466667650114,0.26177422074556017,0.07627889960691832,0.09620563633338641,0.09620563633338641,0.002760381961127705,-0.04695728744529143,-0.09667342480005471,-0.2117566996572217,-0.19512461219187002,-0.23411586109309826,-0.2167315438099596,-0.14652777549698953,-0.11381154626146202,-0.11381154626146202,-0.11381154626146202,-0.11776339230077801,-0.11776339230077801,-0.11776339230077801,-0.13705719059127475,-0.13705719059127475,-0.13705719059127475,0.10184025432143735,0.10668310933249198,0.1656778476683793,0.1656778476683793,0.3686150159727273,0.31628561672363126,0.3179478049631154,0.34319692943160934,0.42514957299397244,0.42815118709306127,0.390389060818576,0.33399846480444373,0.2505785701238331,0.26885985353598757,0.15689236634058976,0.1588449767623912,0.07374130555512926,0.017373633434666306,0.046543923351964785,0.01816052692365173,0.004751321392250985,-0.031668030482882775,-0.08764128775596888,-0.1410798605859121,-0.3405879676893853
-0.3496817642199541,-0.26948443924714216,-0.3569482167374596,-0.3141583194873202,-0.326774656913522,-0.30587833955983956,-0.3052331094438024,-0.3604549391597782,-0.4599486044265143,-0.4296826646883222,-0.4821495784536605,-0.42794368443121533,-0.40981027945213694,-0.41785308594354803,-0.3678728665481319,-0.42337804627809206,-0.5010492068962902,-0.3860648706564109,-0.5096061827678184,-0.4189124298177639,-0.22752381823010873,-0.3233662701794489,-0.08971102095997982,0.013750678707658162,-0.18662437045252442,-0.1246539822957232,-0.1446831372411427,-0.15346879297549146,-0.2391709813449908,-0.1257144133100426,-0.12504068222021544,-0.24273492611736716,-0.31681731452453027,0.10866447360183588,-0.15937227221023953,-0.13150080421596755,-0.12071873250013285,-0.15306362962355244,-0.15120639484728526,-0.08328405850698964,-0.11238883537319248,-0.05612930089846322,-0.07387429867898448,-0.11098613654746396,-0.09812759307502895,-0.06933484658817918,-0.09904135065889623,-0.059240770393853955,-0.11249259376178528,-0.1219267262554285,-0.10678867309510344,-0.21640877247107426,-0.17541654082255273,-0.2779966452627117,-0.233855479113676,-0.1374586386690764,-0.0824889266118281,-0.23548002730521933,-0.22119402629327292,-0.23591967811856615,-0.23591967811856615,-0.11506649401437884,-0.09805621654909029,-0.13282257577360362,-0.14720953066951512,-0.09015802656249516,-0.1152825367698601,-0.11750797453480005,-0.1316008326116564,-0.19830083965350678,-0.25632600785692145,-0.15469251130103578,-0.13934387941344495,-0.29047352850657876,-0.21710680348938832,-0.005855829059459814,-0.20861302186252614,-0.1568600299413566,-0.09674332568245937,-0.09674332568245937,-0.18328078415719354,-0.2076395082581373,-0.2076395082581373,-0.01928534602457618,-0.2809610310759216,-0.29986588733521397,-0.05692452040417948,-0.28797909382809456,0.017053462634505846,-0.0806876967822141,0.05507047187253534,0.19940103066726939,-0.04849182230214589,-0.18500967044620947,0.07032603740851251,-0.25136313439230806,-0.1162630917755131,-0.1761523202469482,-0.23180954296373446,-0.3636416107752696,-0.2614909354057231,0.2840085626864152,-0.08234575947444223,0.06255411856963636,-0.179232804029661,0.006346172219720677,-0.21729156320361567,-0.18212849420043817,-0.021722058049749585,0.0014234637339209223,-0.023575144532049667,0.11743817999022135,-0.1829741995670832,-0.08537151170661296,-0.2596208612314768,-0.21953544054948254,-0.24487468304006674,-0.24487468304006674,-0.22694013019372167,-0.22694013019372167,-0.16635210845421605,-0.16635210845421605,-0.14719618455979425,-0.14719618455979425,-0.14719618455979425,-0.14719618455979425,-0.14280878936932737,-0.13373640540993254,-0.13373640540993254,-0.12283097219377936,-0.10501483961907666,0.06507243398855188,0.039326574875347194,0.03205554981340167,0.017932155750077616,0.017932155750077616,0.017932155750077616,0.017932155750077616,0.017932155750077616,0.017932155750077616,0.017932155750077616,0.017932155750077616,0.017932155750077616,0.017932155750077616,0.017932155750077616,0.017932155750077616,0.013500540882139804,0.015185639777316661,0.017932155750077616,0.013500540882139804,0.011291712626900412,0.011291712626900412,0.011291712626900412,0.011291712626900412,-0.011820700009506033,-0.2529902444780487,-0.27776594212283773,-0.27776594212283773,-0.3503588773938933,-0.048976363192238095,-0.20655220115949727,0.10363853562015479,0.19216353521166812,0.02729537055459159,0.03222054356522186,0.1434230962280479,-0.2822005472054769,-0.05769458058297509,-0.0029445861074383827,-0.069652927258821,0.05821345795792077,0.06997059071317897,0.05924562005746558,0.05283498496633253,0.26585538740426623,-0.0081133408993478,0.43538489884271037,0.016042404272817206,0.0914660992953285,0.3575439123804247,-0.20524642914528513,0.16092130451949396,-0.2175673720475457,-0.087691559775418,0.08216386001013803,-0.0201849358845745,-0.058127911979326354,0.387654423558256,-0.005271064531621466,-0.1654229764306286,-0.020009762495982897,-0.050721739859579534,0.090720002141608,-0.024755212371555396,-0.12207688961548359,0.030494963213630807,0.05316014788077828,0.009270067277994136,0.5671152438660759,0.3119675874892854,0.1904125980683628,0.5539438206361992,0.23379195059828847,-0.01043714651102877,0.28954292821429295,0.28959001847532323,0.05000025366781007,0.21506402792839385,0.09976894304206678,-0.0794817739636368,0.3189502468739078,-0.012910968151502287,0.07820987445988539,-0.22011132603466632,0.030190696618772418,0.1342061242223099,0.14043890024664338,-0.10673963174171995,0.23259774631118565,0.331168039335109,-0.060726663607329125,0.11695550266650187,0.027876988025645016,0.2390664572701655,-0.10164231340158413,-0.0012209855784419406,-0.07086220237956072,0.15985314172671738,0.48543998352134454,0.4262771612154362,0.5838316019086606,0.8850673773599496,0.5722492843334763,0.5033058201612189,0.11875386945365092,0.6080586937121565,0.4235638972382257,0.579123894575506,1.2032840457388803,0.4850630867832691,0.11501708643534395,0.10389763092520299,0.40651556751027246,0.1855067944903902,0.18958043222205354,0.16958825610393352,-0.020665147835236083,0.07244630327589124,0.5913908421920476,0.29596515938256474,0.18258048941653976,0.8358983609168396,0.18947148831198218,0.17728870207628508,-0.009707653945281667,0.045070734290960625,0.07149445051269966,0.10904372703334157,-0.11900454885396558,-0.11267419664532834,-0.15206508043352618,-0.16575198391829848,0.24855882836988383,0.09879913730972877,0.18129511838385887,0.19358253075230214,0.32448454337328075,0.11327743078515579,-0.06472221414474798,-0.052304146708603644,-0.3115722067570333,-0.26505196627071403,-0.1681338169239362,-0.1895828201655805,-0.17469132800011566,-0.1762875705050464,-0.0766814359723189,0.09771724203009705,-0.004959391067771328,-0.10321485750180118,0.05992145127340905,-0.0073801447424309986,0.1160134101642262,-0.190105427729186,-0.17397062610953046,0.00506531482804379,-0.15619242186306967,-0.07469740446676493,-0.038299091750380855,0.0876161950738783,0.18393778669989946,0.4907163292950201,0.20219725443871267,0.47063347904959685,0.3507722432892921,0.07381890980311685,-0.09453696968847752,0.07494178824959238,0.08729294793633238,0.15259566188121595,0.041391933132708,0.14488176562921054,0.5570986821664327,-0.024137739415217293,-0.06372229676241171,0.15487666337310815,-0.04144199712036411,0.31223920381887593,0.10934546943057787,0.5469335953372425,0.4635870604955223,0.04497570238436493,0.013244845755366531,-0.08501638555896948,0.027249651656191854,-0.2103055500961359,-0.2510239525206258,-0.10792259550129545,-0.09209398039064046,0.38843846668472665,0.12896169626512224,0.30007151718705555,0.21350670411307807,0.35909998329257203,-0.22973853138595074,0.19332672359360317,-0.25392873527148047,0.13743150885046954,-0.15571845036129095,-0.1814638352100776,-0.20783697756364403,0.09508541585228639,-0.34210598372669154,0.0823655309666591,0.14244317713989832,-0.10018548456739491,-0.2351357575387029,-0.052546920762850696,0.13954023155521755,-0.01503901363628343,-0.24286860440614563,-0.22296146996479954,0.005832819175609121,0.12262385168220565,0.3012205774757462,-0.2508640521068924,0.07512099560810774,0.1311192490544659,0.2241322502101057,-0.07780484115381542,0.05086451262301369,0.3613828196564666,0.3074899360610526,0.44704522717194073,0.22261652975623172,0.08263418074244791,0.053764242074466916,0.17118680912345016,0.01639112144957259,-0.10050668300110688,-0.05663524000726024,0.5832124514487403,0.11362033684609628,0.06522845256501537,0.11669983666928688,0.06819875848231387,0.23660869011734692,-0.07437869301753966,-0.0020325611156697195,-0.33230041514154607,-0.18112888323725826,-0.14931301082888543,-0.23414526338173125,-0.2366931619315244,-0.037442881605273905,-0.323256580219581,-0.22513899723318334,-0.11877286234052713,-0.19004294197026408,0.10621271536724262,-0.02419778113832303,-0.23106800832647312,-0.14621548571644355,-0.059766650485810625,0.0605666254478055,0.3645047222845389,0.07766165969355407,0.4949817091496383,0.01579689678222529,0.29500070404487644,0.4849012788812162,0.7810989087338625,0.7494566567526111,0.2469129794752842,0.6574240789936492,0.3208347720083122,0.4356179737653614,0.43481704416503775,0.11322445199165293,-0.06285105504297188,0.1311964759444411,0.2839656640221137,-0.0006968621964957382,0.07214788811537975,-0.09036223384443587,-0.13514419949944936,-0.0242698804074131,-0.17270678012144539,-0.40925094296614517
0.8631401109673374
