# Supplementary material for: Accurate prediction of protein function using statistics-informed graph networks
Source: Nat Commun. 2024 Aug 4;15:6601. doi: 10.1038/s41467-024-50955-0 (PMC11297950; doi:10.1038/s41467-024-50955-0)
Supplement: Supplementary file 4 — Source Data [file 41467_2024_50955_MOESM4_ESM.zip › Source data/Figure2 6W8I-D_EC 2.3.2.27.txt]

S	0.014
I	0.053
S	0.202
N	0.098
L	0.106
S	0.107
M	0.228
Q	0.275
T	0.290
H	0.324
A	0.231
A	0.242
R	0.295
M	0.354
R	0.388
T	0.349
F	0.426
M	0.366
Y	0.390
W	0.426
P	0.428
S	0.371
S	0.218
V	0.311
P	0.317
V	0.347
Q	0.274
P	0.250
E	0.269
Q	0.285
L	0.323
A	0.365
S	0.554
A	0.533
G	0.495
F	0.297
Y	0.274
Y	0.253
V	0.148
G	0.126
R	0.189
N	0.373
D	0.606
D	0.591
V	0.646
K	0.802
C	0.815
F	0.903
C	0.838
C	0.992
D	0.795
G	0.623
G	0.673
L	0.670
R	0.643
C	0.732
W	0.873
E	0.858
S	0.606
G	0.456
D	0.496
D	0.805
P	1.000
W	0.922
V	0.858
E	0.787
H	0.821
A	0.668
K	0.776
W	0.687
F	0.701
P	0.428
R	0.533
C	0.383
E	0.304
F	0.422
L	0.468
I	0.673
R	0.549
M	0.588
K	0.556
G	0.534
Q	0.475
E	0.441
F	0.400
V	0.313
D	0.241
E	0.199
I	0.186
Q	0.146
G	0.092
R	0.000
