# Supplementary material for: Accurate prediction of protein function using statistics-informed graph networks
Source: Nat Commun. 2024 Aug 4;15:6601. doi: 10.1038/s41467-024-50955-0 (PMC11297950; doi:10.1038/s41467-024-50955-0)
Supplement: Supplementary file 4 — Source Data [file 41467_2024_50955_MOESM4_ESM.zip › Source data/Figure S3_Fmax_box.csv]

0.214669949	30	DeepGO
0.269539024	30	DeepGO
0.259996139	30	DeepGO
0.251931984	30	DeepGO
0.23702443	30	DeepGO
0.237006098	30	DeepGO
0.235650093	30	DeepGO
0.248604846	30	DeepGO
0.241703722	30	DeepGO
0.257308455	30	DeepGO
0.256631387	30	DeepGO
0.259734076	30	DeepGO
0.244950168	30	DeepGO
0.278874391	30	DeepGO
0.276339567	30	DeepGO
0.232471224	30	DeepGO
0.246700803	30	DeepGO
0.229868162	30	DeepGO
0.237373117	30	DeepGO
0.253359467	30	DeepGO
0.241420326	30	DeepGO
0.229243463	30	DeepGO
0.257500148	30	DeepGO
0.25914166	30	DeepGO
0.263555477	30	DeepGO
0.24410104	30	DeepGO
0.265155694	30	DeepGO
0.197092633	30	DeepGO
0.251280421	30	DeepGO
0.220854391	30	DeepGO
0.256877459	30	DeepGO
0.269865303	30	DeepGO
0.239463268	30	DeepGO
0.256502771	30	DeepGO
0.251619855	30	DeepGO
0.249262674	30	DeepGO
0.241077561	30	DeepGO
0.241435633	30	DeepGO
0.232042817	30	DeepGO
0.222668568	30	DeepGO
0.25676283	30	DeepGO
0.255700113	30	DeepGO
0.230021838	30	DeepGO
0.251901067	30	DeepGO
0.251388678	30	DeepGO
0.211036178	30	DeepGO
0.21806654	30	DeepGO
0.253394486	30	DeepGO
0.269898547	30	DeepGO
0.229815505	30	DeepGO
0.321088094	40	DeepGO
0.314309959	40	DeepGO
0.296517961	40	DeepGO
0.338294179	40	DeepGO
0.310333846	40	DeepGO
0.285164373	40	DeepGO
0.310353803	40	DeepGO
0.313812941	40	DeepGO
0.320576865	40	DeepGO
0.294798343	40	DeepGO
0.296327924	40	DeepGO
0.322174242	40	DeepGO
0.286902401	40	DeepGO
0.288233537	40	DeepGO
0.320732869	40	DeepGO
0.32900169	40	DeepGO
0.305673875	40	DeepGO
0.292443886	40	DeepGO
0.30978667	40	DeepGO
0.299265029	40	DeepGO
0.303855997	40	DeepGO
0.305286478	40	DeepGO
0.326205998	40	DeepGO
0.316873266	40	DeepGO
0.322885566	40	DeepGO
0.314723404	40	DeepGO
0.326109076	40	DeepGO
0.296686605	40	DeepGO
0.306492793	40	DeepGO
0.333853161	40	DeepGO
0.300265696	40	DeepGO
0.311927572	40	DeepGO
0.329730018	40	DeepGO
0.276488936	40	DeepGO
0.329369733	40	DeepGO
0.323081375	40	DeepGO
0.293517795	40	DeepGO
0.324317719	40	DeepGO
0.320914742	40	DeepGO
0.312035869	40	DeepGO
0.320218071	40	DeepGO
0.317629624	40	DeepGO
0.319084577	40	DeepGO
0.296923281	40	DeepGO
0.302433768	40	DeepGO
0.324922201	40	DeepGO
0.279677686	40	DeepGO
0.31018432	40	DeepGO
0.306964838	40	DeepGO
0.321127881	40	DeepGO
0.359097947	50	DeepGO
0.334563272	50	DeepGO
0.326112306	50	DeepGO
0.336811498	50	DeepGO
0.326340097	50	DeepGO
0.333173347	50	DeepGO
0.330495094	50	DeepGO
0.317986316	50	DeepGO
0.361791488	50	DeepGO
0.343331856	50	DeepGO
0.355422632	50	DeepGO
0.356162288	50	DeepGO
0.351072585	50	DeepGO
0.336903874	50	DeepGO
0.335688906	50	DeepGO
0.33036724	50	DeepGO
0.329877835	50	DeepGO
0.335328642	50	DeepGO
0.325946455	50	DeepGO
0.340279706	50	DeepGO
0.351643499	50	DeepGO
0.345267625	50	DeepGO
0.344916937	50	DeepGO
0.321657308	50	DeepGO
0.345053725	50	DeepGO
0.327173816	50	DeepGO
0.337428077	50	DeepGO
0.331176927	50	DeepGO
0.332450449	50	DeepGO
0.353872027	50	DeepGO
0.345349365	50	DeepGO
0.346350688	50	DeepGO
0.360960641	50	DeepGO
0.320740568	50	DeepGO
0.338584763	50	DeepGO
0.323322879	50	DeepGO
0.344303714	50	DeepGO
0.354733801	50	DeepGO
0.35505919	50	DeepGO
0.347268819	50	DeepGO
0.363335234	50	DeepGO
0.360412855	50	DeepGO
0.33376932	50	DeepGO
0.359542106	50	DeepGO
0.326800401	50	DeepGO
0.336558242	50	DeepGO
0.362096584	50	DeepGO
0.329830033	50	DeepGO
0.334304781	50	DeepGO
0.320138091	50	DeepGO
0.404033272	70	DeepGO
0.371096934	70	DeepGO
0.403261163	70	DeepGO
0.40579761	70	DeepGO
0.398490986	70	DeepGO
0.376747602	70	DeepGO
0.396344374	70	DeepGO
0.392306644	70	DeepGO
0.405222527	70	DeepGO
0.413240357	70	DeepGO
0.387928745	70	DeepGO
0.403456418	70	DeepGO
0.378309829	70	DeepGO
0.383852162	70	DeepGO
0.372137275	70	DeepGO
0.39972525	70	DeepGO
0.406531594	70	DeepGO
0.388189517	70	DeepGO
0.41199168	70	DeepGO
0.357714575	70	DeepGO
0.390836159	70	DeepGO
0.364166742	70	DeepGO
0.39013735	70	DeepGO
0.396820714	70	DeepGO
0.387564249	70	DeepGO
0.401153149	70	DeepGO
0.384607527	70	DeepGO
0.390459475	70	DeepGO
0.393042552	70	DeepGO
0.399056294	70	DeepGO
0.399067279	70	DeepGO
0.39028371	70	DeepGO
0.405650571	70	DeepGO
0.385611883	70	DeepGO
0.385827672	70	DeepGO
0.3943371	70	DeepGO
0.398836309	70	DeepGO
0.387787519	70	DeepGO
0.396845408	70	DeepGO
0.379529755	70	DeepGO
0.380017458	70	DeepGO
0.394047084	70	DeepGO
0.388602688	70	DeepGO
0.40040505	70	DeepGO
0.381423236	70	DeepGO
0.375615632	70	DeepGO
0.39041102	70	DeepGO
0.383107072	70	DeepGO
0.404292669	70	DeepGO
0.429263503	70	DeepGO
0.439843772	95	DeepGO
0.443925487	95	DeepGO
0.451602709	95	DeepGO
0.460006177	95	DeepGO
0.43222509	95	DeepGO
0.453306039	95	DeepGO
0.450896568	95	DeepGO
0.440079504	95	DeepGO
0.453323973	95	DeepGO
0.44409606	95	DeepGO
0.437906197	95	DeepGO
0.449663314	95	DeepGO
0.453947637	95	DeepGO
0.456388338	95	DeepGO
0.425845979	95	DeepGO
0.433791788	95	DeepGO
0.433403474	95	DeepGO
0.443742308	95	DeepGO
0.462684773	95	DeepGO
0.444365794	95	DeepGO
0.448230243	95	DeepGO
0.459821771	95	DeepGO
0.453706188	95	DeepGO
0.449917591	95	DeepGO
0.458871104	95	DeepGO
0.429475808	95	DeepGO
0.443952954	95	DeepGO
0.458482355	95	DeepGO
0.441565776	95	DeepGO
0.45779747	95	DeepGO
0.439403798	95	DeepGO
0.455378595	95	DeepGO
0.433271817	95	DeepGO
0.450290683	95	DeepGO
0.454427645	95	DeepGO
0.438788273	95	DeepGO
0.451154762	95	DeepGO
0.453950992	95	DeepGO
0.449442954	95	DeepGO
0.457326896	95	DeepGO
0.427647849	95	DeepGO
0.437776233	95	DeepGO
0.446861351	95	DeepGO
0.426448457	95	DeepGO
0.434358153	95	DeepGO
0.439564319	95	DeepGO
0.449425124	95	DeepGO
0.445206218	95	DeepGO
0.457695817	95	DeepGO
0.445555109	95	DeepGO
0.346469574	30	DeepFRI
0.341150282	30	DeepFRI
0.359451214	30	DeepFRI
0.353226833	30	DeepFRI
0.38766575	30	DeepFRI
0.333963379	30	DeepFRI
0.385030899	30	DeepFRI
0.419303855	30	DeepFRI
0.355179297	30	DeepFRI
0.350497795	30	DeepFRI
0.337869501	30	DeepFRI
0.36763764	30	DeepFRI
0.374942404	30	DeepFRI
0.337356948	30	DeepFRI
0.363307993	30	DeepFRI
0.35016749	30	DeepFRI
0.339936186	30	DeepFRI
0.388005252	30	DeepFRI
0.331053596	30	DeepFRI
0.400288602	30	DeepFRI
0.321221955	30	DeepFRI
0.313717417	30	DeepFRI
0.396111836	30	DeepFRI
0.342053199	30	DeepFRI
0.320022548	30	DeepFRI
0.335842053	30	DeepFRI
0.407562221	30	DeepFRI
0.353784924	30	DeepFRI
0.373541852	30	DeepFRI
0.363518797	30	DeepFRI
0.325243823	30	DeepFRI
0.395869789	30	DeepFRI
0.395487977	30	DeepFRI
0.367995236	30	DeepFRI
0.364683365	30	DeepFRI
0.352470774	30	DeepFRI
0.404198844	30	DeepFRI
0.358435883	30	DeepFRI
0.370546996	30	DeepFRI
0.361408112	30	DeepFRI
0.362414412	30	DeepFRI
0.329378244	30	DeepFRI
0.378101188	30	DeepFRI
0.332746513	30	DeepFRI
0.371476317	30	DeepFRI
0.322794325	30	DeepFRI
0.359217354	30	DeepFRI
0.371950222	30	DeepFRI
0.323708364	30	DeepFRI
0.353490278	30	DeepFRI
0.469470758	40	DeepFRI
0.491025827	40	DeepFRI
0.496068239	40	DeepFRI
0.488234426	40	DeepFRI
0.467564379	40	DeepFRI
0.473139384	40	DeepFRI
0.470204005	40	DeepFRI
0.438303597	40	DeepFRI
0.470640811	40	DeepFRI
0.444833893	40	DeepFRI
0.489017754	40	DeepFRI
0.474383001	40	DeepFRI
0.462331175	40	DeepFRI
0.482645968	40	DeepFRI
0.514467703	40	DeepFRI
0.442030004	40	DeepFRI
0.53257523	40	DeepFRI
0.486968745	40	DeepFRI
0.461440741	40	DeepFRI
0.468410915	40	DeepFRI
0.494060126	40	DeepFRI
0.442219963	40	DeepFRI
0.472620223	40	DeepFRI
0.458952019	40	DeepFRI
0.487992658	40	DeepFRI
0.495736514	40	DeepFRI
0.470912718	40	DeepFRI
0.470331143	40	DeepFRI
0.462211826	40	DeepFRI
0.493348896	40	DeepFRI
0.445821815	40	DeepFRI
0.4820195	40	DeepFRI
0.501907829	40	DeepFRI
0.465825969	40	DeepFRI
0.497556001	40	DeepFRI
0.473360622	40	DeepFRI
0.449291945	40	DeepFRI
0.46315566	40	DeepFRI
0.525319095	40	DeepFRI
0.500423869	40	DeepFRI
0.460553607	40	DeepFRI
0.47957651	40	DeepFRI
0.479938418	40	DeepFRI
0.523383791	40	DeepFRI
0.496242032	40	DeepFRI
0.462986062	40	DeepFRI
0.48817166	40	DeepFRI
0.474617946	40	DeepFRI
0.482929102	40	DeepFRI
0.500107581	40	DeepFRI
0.561954025	50	DeepFRI
0.551032569	50	DeepFRI
0.557768838	50	DeepFRI
0.539336976	50	DeepFRI
0.572254706	50	DeepFRI
0.553517596	50	DeepFRI
0.544706147	50	DeepFRI
0.532978939	50	DeepFRI
0.560722697	50	DeepFRI
0.51946734	50	DeepFRI
0.558589684	50	DeepFRI
0.535137094	50	DeepFRI
0.544858036	50	DeepFRI
0.51610509	50	DeepFRI
0.546928222	50	DeepFRI
0.536757898	50	DeepFRI
0.533626712	50	DeepFRI
0.525544816	50	DeepFRI
0.563655206	50	DeepFRI
0.571059737	50	DeepFRI
0.551007851	50	DeepFRI
0.56584317	50	DeepFRI
0.527193625	50	DeepFRI
0.540502542	50	DeepFRI
0.561232474	50	DeepFRI
0.562606355	50	DeepFRI
0.515526842	50	DeepFRI
0.56800131	50	DeepFRI
0.538509562	50	DeepFRI
0.559339471	50	DeepFRI
0.539273497	50	DeepFRI
0.54933995	50	DeepFRI
0.569220984	50	DeepFRI
0.527750942	50	DeepFRI
0.558234355	50	DeepFRI
0.567949024	50	DeepFRI
0.542465841	50	DeepFRI
0.538315856	50	DeepFRI
0.543744299	50	DeepFRI
0.55724332	50	DeepFRI
0.547136998	50	DeepFRI
0.540052945	50	DeepFRI
0.559845858	50	DeepFRI
0.562040818	50	DeepFRI
0.536313184	50	DeepFRI
0.529951831	50	DeepFRI
0.556432589	50	DeepFRI
0.532923578	50	DeepFRI
0.579210924	50	DeepFRI
0.553225091	50	DeepFRI
0.647577417	70	DeepFRI
0.628047604	70	DeepFRI
0.6477314	70	DeepFRI
0.629026301	70	DeepFRI
0.629219348	70	DeepFRI
0.662322238	70	DeepFRI
0.648855345	70	DeepFRI
0.631395877	70	DeepFRI
0.647420335	70	DeepFRI
0.629981853	70	DeepFRI
0.635119441	70	DeepFRI
0.628018743	70	DeepFRI
0.630004294	70	DeepFRI
0.658786256	70	DeepFRI
0.6409714	70	DeepFRI
0.626643351	70	DeepFRI
0.645758886	70	DeepFRI
0.638737523	70	DeepFRI
0.637383816	70	DeepFRI
0.634024944	70	DeepFRI
0.630839578	70	DeepFRI
0.657927474	70	DeepFRI
0.646768229	70	DeepFRI
0.637080825	70	DeepFRI
0.650970111	70	DeepFRI
0.634157438	70	DeepFRI
0.648519705	70	DeepFRI
0.643300583	70	DeepFRI
0.645418244	70	DeepFRI
0.655780857	70	DeepFRI
0.640529274	70	DeepFRI
0.614342707	70	DeepFRI
0.653780472	70	DeepFRI
0.66170618	70	DeepFRI
0.643973174	70	DeepFRI
0.619390249	70	DeepFRI
0.632200668	70	DeepFRI
0.634598458	70	DeepFRI
0.639702839	70	DeepFRI
0.619398641	70	DeepFRI
0.631011368	70	DeepFRI
0.634031493	70	DeepFRI
0.636153568	70	DeepFRI
0.655734562	70	DeepFRI
0.64009914	70	DeepFRI
0.656113705	70	DeepFRI
0.642656195	70	DeepFRI
0.633023466	70	DeepFRI
0.648993487	70	DeepFRI
0.631571883	70	DeepFRI
0.70384642	95	DeepFRI
0.705664674	95	DeepFRI
0.706739041	95	DeepFRI
0.70524703	95	DeepFRI
0.718971004	95	DeepFRI
0.691910638	95	DeepFRI
0.71468006	95	DeepFRI
0.720612211	95	DeepFRI
0.709360281	95	DeepFRI
0.709462849	95	DeepFRI
0.713288005	95	DeepFRI
0.717979023	95	DeepFRI
0.705241835	95	DeepFRI
0.723801137	95	DeepFRI
0.695151117	95	DeepFRI
0.700620156	95	DeepFRI
0.723255578	95	DeepFRI
0.70730244	95	DeepFRI
0.728682507	95	DeepFRI
0.699825629	95	DeepFRI
0.727971166	95	DeepFRI
0.709990028	95	DeepFRI
0.698345855	95	DeepFRI
0.713476206	95	DeepFRI
0.711482433	95	DeepFRI
0.700584112	95	DeepFRI
0.720974122	95	DeepFRI
0.71672898	95	DeepFRI
0.700355966	95	DeepFRI
0.72275783	95	DeepFRI
0.729157117	95	DeepFRI
0.713664179	95	DeepFRI
0.720645597	95	DeepFRI
0.729390993	95	DeepFRI
0.711578751	95	DeepFRI
0.715591438	95	DeepFRI
0.708206483	95	DeepFRI
0.700969179	95	DeepFRI
0.717016988	95	DeepFRI
0.725017765	95	DeepFRI
0.722068282	95	DeepFRI
0.714836791	95	DeepFRI
0.710962995	95	DeepFRI
0.706208774	95	DeepFRI
0.712305619	95	DeepFRI
0.70517399	95	DeepFRI
0.715094907	95	DeepFRI
0.714223884	95	DeepFRI
0.703973255	95	DeepFRI
0.698010141	95	DeepFRI
0.12630484	30	Pannzer
0.105555556	30	Pannzer
0.107593308	30	Pannzer
0.099744589	30	Pannzer
0.167901235	30	Pannzer
0.094917769	30	Pannzer
0.130666667	30	Pannzer
0.102475379	30	Pannzer
0.088005678	30	Pannzer
0.110436893	30	Pannzer
0.118017309	30	Pannzer
0.12033327	30	Pannzer
0.131278891	30	Pannzer
0.104191333	30	Pannzer
0.173555756	30	Pannzer
0.130039012	30	Pannzer
0.113907505	30	Pannzer
0.151208219	30	Pannzer
0.138718619	30	Pannzer
0.132871617	30	Pannzer
0.154283908	30	Pannzer
0.133167512	30	Pannzer
0.163710778	30	Pannzer
0.095680315	30	Pannzer
0.115366724	30	Pannzer
0.124738092	30	Pannzer
0.133836336	30	Pannzer
0.090543559	30	Pannzer
0.099893276	30	Pannzer
0.099662911	30	Pannzer
0.121836926	30	Pannzer
0.071557299	30	Pannzer
0.115615086	30	Pannzer
0.128831582	30	Pannzer
0.149256371	30	Pannzer
0.103191976	30	Pannzer
0.079971405	30	Pannzer
0.12108041	30	Pannzer
0.209733799	30	Pannzer
0.127644213	30	Pannzer
0.123219925	30	Pannzer
0.144639455	30	Pannzer
0.105759185	30	Pannzer
0.133441249	30	Pannzer
0.135895893	30	Pannzer
0.112132674	30	Pannzer
0.104426619	30	Pannzer
0.098253275	30	Pannzer
0.119365869	30	Pannzer
0.132941636	30	Pannzer
0.148597126	40	Pannzer
0.122746502	40	Pannzer
0.127570262	40	Pannzer
0.155645288	40	Pannzer
0.105887778	40	Pannzer
0.14349595	40	Pannzer
0.171050631	40	Pannzer
0.16270365	40	Pannzer
0.138586957	40	Pannzer
0.13244065	40	Pannzer
0.111546771	40	Pannzer
0.14385543	40	Pannzer
0.098054081	40	Pannzer
0.163193535	40	Pannzer
0.118662845	40	Pannzer
0.096112155	40	Pannzer
0.130489373	40	Pannzer
0.135247305	40	Pannzer
0.124854691	40	Pannzer
0.139245145	40	Pannzer
0.145940095	40	Pannzer
0.130499751	40	Pannzer
0.122831907	40	Pannzer
0.172655885	40	Pannzer
0.148988327	40	Pannzer
0.121838749	40	Pannzer
0.123643656	40	Pannzer
0.124885507	40	Pannzer
0.142398203	40	Pannzer
0.145166409	40	Pannzer
0.125130171	40	Pannzer
0.141327623	40	Pannzer
0.110989723	40	Pannzer
0.13088345	40	Pannzer
0.139705882	40	Pannzer
0.117697448	40	Pannzer
0.142285186	40	Pannzer
0.116830637	40	Pannzer
0.126987899	40	Pannzer
0.128787643	40	Pannzer
0.132495679	40	Pannzer
0.116727668	40	Pannzer
0.140802231	40	Pannzer
0.137544208	40	Pannzer
0.120609768	40	Pannzer
0.124505824	40	Pannzer
0.106312559	40	Pannzer
0.132147596	40	Pannzer
0.123124469	40	Pannzer
0.131410751	40	Pannzer
0.113132775	50	Pannzer
0.1165309	50	Pannzer
0.140341687	50	Pannzer
0.138909654	50	Pannzer
0.129207411	50	Pannzer
0.144457804	50	Pannzer
0.131817507	50	Pannzer
0.127538816	50	Pannzer
0.132531943	50	Pannzer
0.138396804	50	Pannzer
0.115583425	50	Pannzer
0.161314901	50	Pannzer
0.133758829	50	Pannzer
0.114157958	50	Pannzer
0.131458278	50	Pannzer
0.13163242	50	Pannzer
0.121785097	50	Pannzer
0.108349062	50	Pannzer
0.130102887	50	Pannzer
0.127334241	50	Pannzer
0.130502292	50	Pannzer
0.121464544	50	Pannzer
0.128409428	50	Pannzer
0.148075	50	Pannzer
0.167360955	50	Pannzer
0.153292861	50	Pannzer
0.125824939	50	Pannzer
0.126009854	50	Pannzer
0.171018099	50	Pannzer
0.113047461	50	Pannzer
0.126664296	50	Pannzer
0.147821647	50	Pannzer
0.137062075	50	Pannzer
0.168439504	50	Pannzer
0.150506673	50	Pannzer
0.138175907	50	Pannzer
0.116868033	50	Pannzer
0.144734957	50	Pannzer
0.111989665	50	Pannzer
0.108162315	50	Pannzer
0.151571165	50	Pannzer
0.12267329	50	Pannzer
0.133231668	50	Pannzer
0.120994519	50	Pannzer
0.11666244	50	Pannzer
0.12370946	50	Pannzer
0.139959106	50	Pannzer
0.131813494	50	Pannzer
0.126912557	50	Pannzer
0.156255997	50	Pannzer
0.145635561	70	Pannzer
0.141361643	70	Pannzer
0.128721544	70	Pannzer
0.129623218	70	Pannzer
0.12844344	70	Pannzer
0.133786258	70	Pannzer
0.135665181	70	Pannzer
0.131671459	70	Pannzer
0.125169541	70	Pannzer
0.122782232	70	Pannzer
0.132912654	70	Pannzer
0.140658608	70	Pannzer
0.095559969	70	Pannzer
0.143183086	70	Pannzer
0.127846101	70	Pannzer
0.137887306	70	Pannzer
0.115617834	70	Pannzer
0.148547176	70	Pannzer
0.138271605	70	Pannzer
0.129946005	70	Pannzer
0.128695562	70	Pannzer
0.142580213	70	Pannzer
0.138240402	70	Pannzer
0.11856676	70	Pannzer
0.126837425	70	Pannzer
0.12964573	70	Pannzer
0.128316253	70	Pannzer
0.150024319	70	Pannzer
0.15002685	70	Pannzer
0.121781276	70	Pannzer
0.142277055	70	Pannzer
0.148447513	70	Pannzer
0.145630011	70	Pannzer
0.137630069	70	Pannzer
0.120068991	70	Pannzer
0.116824464	70	Pannzer
0.140437335	70	Pannzer
0.135652117	70	Pannzer
0.156750466	70	Pannzer
0.131769032	70	Pannzer
0.128689849	70	Pannzer
0.13035746	70	Pannzer
0.142060448	70	Pannzer
0.127008833	70	Pannzer
0.112989124	70	Pannzer
0.122321334	70	Pannzer
0.127810184	70	Pannzer
0.127412279	70	Pannzer
0.121312283	70	Pannzer
0.152150208	70	Pannzer
0.122292675	95	Pannzer
0.136630404	95	Pannzer
0.119413179	95	Pannzer
0.125591333	95	Pannzer
0.111600165	95	Pannzer
0.123865039	95	Pannzer
0.114817748	95	Pannzer
0.122418071	95	Pannzer
0.123936956	95	Pannzer
0.12819698	95	Pannzer
0.132909776	95	Pannzer
0.123074386	95	Pannzer
0.125168826	95	Pannzer
0.124020522	95	Pannzer
0.133430243	95	Pannzer
0.116980001	95	Pannzer
0.146344393	95	Pannzer
0.116055104	95	Pannzer
0.12607318	95	Pannzer
0.136348128	95	Pannzer
0.143959214	95	Pannzer
0.12701866	95	Pannzer
0.132614057	95	Pannzer
0.128230983	95	Pannzer
0.121912098	95	Pannzer
0.122416267	95	Pannzer
0.125766541	95	Pannzer
0.142667162	95	Pannzer
0.129264644	95	Pannzer
0.130848493	95	Pannzer
0.105102353	95	Pannzer
0.118973868	95	Pannzer
0.124954528	95	Pannzer
0.112864704	95	Pannzer
0.122061109	95	Pannzer
0.117745682	95	Pannzer
0.132175603	95	Pannzer
0.120636481	95	Pannzer
0.132683323	95	Pannzer
0.117223623	95	Pannzer
0.110664803	95	Pannzer
0.122955877	95	Pannzer
0.115949101	95	Pannzer
0.106843909	95	Pannzer
0.138138588	95	Pannzer
0.115579115	95	Pannzer
0.111679048	95	Pannzer
0.124576521	95	Pannzer
0.131890181	95	Pannzer
0.144584481	95	Pannzer
0.483393195	30	ProteInfer
0.485690919	30	ProteInfer
0.509188399	30	ProteInfer
0.52688898	30	ProteInfer
0.552756043	30	ProteInfer
0.527797743	30	ProteInfer
0.529038404	30	ProteInfer
0.51675171	30	ProteInfer
0.532439287	30	ProteInfer
0.524862963	30	ProteInfer
0.52126681	30	ProteInfer
0.511194456	30	ProteInfer
0.484852115	30	ProteInfer
0.478014128	30	ProteInfer
0.511293245	30	ProteInfer
0.476946116	30	ProteInfer
0.530829406	30	ProteInfer
0.530540326	30	ProteInfer
0.501208257	30	ProteInfer
0.505149104	30	ProteInfer
0.508165981	30	ProteInfer
0.549859559	30	ProteInfer
0.507003573	30	ProteInfer
0.548687187	30	ProteInfer
0.503215977	30	ProteInfer
0.521680452	30	ProteInfer
0.55810453	30	ProteInfer
0.538262865	30	ProteInfer
0.483177852	30	ProteInfer
0.531846684	30	ProteInfer
0.531350852	30	ProteInfer
0.493798899	30	ProteInfer
0.509618972	30	ProteInfer
0.511825519	30	ProteInfer
0.518411026	30	ProteInfer
0.546074129	30	ProteInfer
0.535733809	30	ProteInfer
0.557232283	30	ProteInfer
0.514524524	30	ProteInfer
0.459851024	30	ProteInfer
0.555126516	30	ProteInfer
0.562178462	30	ProteInfer
0.527176817	30	ProteInfer
0.534498857	30	ProteInfer
0.54604598	30	ProteInfer
0.565055721	30	ProteInfer
0.551460029	30	ProteInfer
0.509310762	30	ProteInfer
0.497367885	30	ProteInfer
0.52401414	30	ProteInfer
0.633222663	40	ProteInfer
0.62476124	40	ProteInfer
0.662581222	40	ProteInfer
0.644029912	40	ProteInfer
0.621964157	40	ProteInfer
0.654709196	40	ProteInfer
0.635754343	40	ProteInfer
0.62202121	40	ProteInfer
0.670246209	40	ProteInfer
0.65089877	40	ProteInfer
0.67458485	40	ProteInfer
0.656389093	40	ProteInfer
0.612972964	40	ProteInfer
0.647587503	40	ProteInfer
0.649957502	40	ProteInfer
0.626164611	40	ProteInfer
0.641980088	40	ProteInfer
0.625806948	40	ProteInfer
0.633516402	40	ProteInfer
0.620316577	40	ProteInfer
0.670975613	40	ProteInfer
0.61197033	40	ProteInfer
0.635355259	40	ProteInfer
0.610064413	40	ProteInfer
0.657822641	40	ProteInfer
0.643203025	40	ProteInfer
0.665444219	40	ProteInfer
0.615317059	40	ProteInfer
0.641337473	40	ProteInfer
0.657009082	40	ProteInfer
0.654597285	40	ProteInfer
0.609582273	40	ProteInfer
0.648499303	40	ProteInfer
0.659452424	40	ProteInfer
0.633338756	40	ProteInfer
0.637553841	40	ProteInfer
0.645178713	40	ProteInfer
0.65612924	40	ProteInfer
0.625178513	40	ProteInfer
0.657621622	40	ProteInfer
0.650487321	40	ProteInfer
0.612881214	40	ProteInfer
0.6512711	40	ProteInfer
0.676380849	40	ProteInfer
0.6330987	40	ProteInfer
0.646789165	40	ProteInfer
0.653089076	40	ProteInfer
0.624821647	40	ProteInfer
0.663369519	40	ProteInfer
0.580617861	40	ProteInfer
0.690618632	50	ProteInfer
0.696461952	50	ProteInfer
0.718678705	50	ProteInfer
0.692586571	50	ProteInfer
0.687063561	50	ProteInfer
0.719718637	50	ProteInfer
0.72540526	50	ProteInfer
0.724297315	50	ProteInfer
0.712493505	50	ProteInfer
0.678861228	50	ProteInfer
0.719912652	50	ProteInfer
0.696504411	50	ProteInfer
0.713825976	50	ProteInfer
0.693352047	50	ProteInfer
0.715499917	50	ProteInfer
0.705945806	50	ProteInfer
0.72770577	50	ProteInfer
0.690695924	50	ProteInfer
0.696451241	50	ProteInfer
0.740211855	50	ProteInfer
0.722751417	50	ProteInfer
0.690034546	50	ProteInfer
0.703862875	50	ProteInfer
0.712203094	50	ProteInfer
0.71436291	50	ProteInfer
0.722150534	50	ProteInfer
0.720009744	50	ProteInfer
0.711486758	50	ProteInfer
0.701434266	50	ProteInfer
0.716799628	50	ProteInfer
0.732988218	50	ProteInfer
0.725599657	50	ProteInfer
0.714130915	50	ProteInfer
0.702830598	50	ProteInfer
0.698547132	50	ProteInfer
0.715992802	50	ProteInfer
0.713675167	50	ProteInfer
0.704387782	50	ProteInfer
0.713662204	50	ProteInfer
0.712808283	50	ProteInfer
0.700051198	50	ProteInfer
0.696572126	50	ProteInfer
0.707262968	50	ProteInfer
0.699529655	50	ProteInfer
0.686702087	50	ProteInfer
0.712097055	50	ProteInfer
0.704440626	50	ProteInfer
0.711965153	50	ProteInfer
0.740240159	50	ProteInfer
0.70782075	50	ProteInfer
0.72387666	70	ProteInfer
0.738896976	70	ProteInfer
0.727510574	70	ProteInfer
0.73717719	70	ProteInfer
0.725570813	70	ProteInfer
0.74152355	70	ProteInfer
0.729194423	70	ProteInfer
0.732945163	70	ProteInfer
0.757834279	70	ProteInfer
0.750952557	70	ProteInfer
0.74775895	70	ProteInfer
0.734429646	70	ProteInfer
0.750685851	70	ProteInfer
0.724288877	70	ProteInfer
0.74283094	70	ProteInfer
0.743209851	70	ProteInfer
0.739681777	70	ProteInfer
0.760028324	70	ProteInfer
0.742927183	70	ProteInfer
0.737496089	70	ProteInfer
0.739982485	70	ProteInfer
0.74110366	70	ProteInfer
0.746483566	70	ProteInfer
0.735266397	70	ProteInfer
0.752352205	70	ProteInfer
0.758113186	70	ProteInfer
0.75158868	70	ProteInfer
0.732016668	70	ProteInfer
0.754289929	70	ProteInfer
0.74188886	70	ProteInfer
0.743359526	70	ProteInfer
0.7346107	70	ProteInfer
0.754683936	70	ProteInfer
0.73182505	70	ProteInfer
0.750973258	70	ProteInfer
0.761337935	70	ProteInfer
0.740186178	70	ProteInfer
0.748144873	70	ProteInfer
0.733013091	70	ProteInfer
0.748961282	70	ProteInfer
0.737181428	70	ProteInfer
0.753419111	70	ProteInfer
0.743833595	70	ProteInfer
0.755600015	70	ProteInfer
0.737454632	70	ProteInfer
0.762202173	70	ProteInfer
0.72457748	70	ProteInfer
0.751677778	70	ProteInfer
0.770016433	70	ProteInfer
0.759565909	70	ProteInfer
0.762177001	95	ProteInfer
0.749202961	95	ProteInfer
0.747452292	95	ProteInfer
0.74147015	95	ProteInfer
0.754830631	95	ProteInfer
0.730697132	95	ProteInfer
0.731453973	95	ProteInfer
0.729706886	95	ProteInfer
0.754780223	95	ProteInfer
0.739542994	95	ProteInfer
0.745015232	95	ProteInfer
0.751930727	95	ProteInfer
0.726498198	95	ProteInfer
0.75427422	95	ProteInfer
0.756232513	95	ProteInfer
0.735320782	95	ProteInfer
0.743805082	95	ProteInfer
0.742080455	95	ProteInfer
0.72676346	95	ProteInfer
0.734298582	95	ProteInfer
0.746222115	95	ProteInfer
0.752050426	95	ProteInfer
0.735424476	95	ProteInfer
0.73800571	95	ProteInfer
0.75366911	95	ProteInfer
0.743568053	95	ProteInfer
0.73233763	95	ProteInfer
0.749175616	95	ProteInfer
0.736660625	95	ProteInfer
0.755785203	95	ProteInfer
0.747795946	95	ProteInfer
0.737966374	95	ProteInfer
0.742369807	95	ProteInfer
0.742489654	95	ProteInfer
0.752673589	95	ProteInfer
0.74433806	95	ProteInfer
0.737615154	95	ProteInfer
0.736551318	95	ProteInfer
0.739278001	95	ProteInfer
0.755486114	95	ProteInfer
0.728995939	95	ProteInfer
0.745360351	95	ProteInfer
0.762484932	95	ProteInfer
0.721328461	95	ProteInfer
0.741174175	95	ProteInfer
0.729139902	95	ProteInfer
0.737750081	95	ProteInfer
0.739586942	95	ProteInfer
0.741897799	95	ProteInfer
0.738825697	95	ProteInfer
0.534771541	30	CLEAN
0.552207327	30	CLEAN
0.576215223	30	CLEAN
0.526983618	30	CLEAN
0.596446589	30	CLEAN
0.526819576	30	CLEAN
0.580063264	30	CLEAN
0.555521519	30	CLEAN
0.58664706	30	CLEAN
0.556280355	30	CLEAN
0.588462173	30	CLEAN
0.516125318	30	CLEAN
0.568352651	30	CLEAN
0.611799849	30	CLEAN
0.602561886	30	CLEAN
0.54887085	30	CLEAN
0.564407059	30	CLEAN
0.579433935	30	CLEAN
0.551180042	30	CLEAN
0.55225369	30	CLEAN
0.530256201	30	CLEAN
0.559331728	30	CLEAN
0.58451739	30	CLEAN
0.574628683	30	CLEAN
0.575182573	30	CLEAN
0.529738	30	CLEAN
0.575553792	30	CLEAN
0.539932943	30	CLEAN
0.548447789	30	CLEAN
0.634762119	30	CLEAN
0.57208842	30	CLEAN
0.556461243	30	CLEAN
0.592355958	30	CLEAN
0.585514433	30	CLEAN
0.574946007	30	CLEAN
0.549585819	30	CLEAN
0.562862669	30	CLEAN
0.611529086	30	CLEAN
0.54200786	30	CLEAN
0.589697753	30	CLEAN
0.580074154	30	CLEAN
0.526748971	30	CLEAN
0.557537373	30	CLEAN
0.557397302	30	CLEAN
0.532083484	30	CLEAN
0.591418232	30	CLEAN
0.519635394	30	CLEAN
0.578364874	30	CLEAN
0.558497955	30	CLEAN
0.563962326	30	CLEAN
0.662612159	40	CLEAN
0.669473934	40	CLEAN
0.670541677	40	CLEAN
0.681357287	40	CLEAN
0.677197141	40	CLEAN
0.681451893	40	CLEAN
0.661130624	40	CLEAN
0.68695104	40	CLEAN
0.677409107	40	CLEAN
0.65404379	40	CLEAN
0.653679722	40	CLEAN
0.674768925	40	CLEAN
0.656785108	40	CLEAN
0.704990336	40	CLEAN
0.674374184	40	CLEAN
0.690767449	40	CLEAN
0.677315724	40	CLEAN
0.661384078	40	CLEAN
0.664949624	40	CLEAN
0.667463133	40	CLEAN
0.664128738	40	CLEAN
0.650677053	40	CLEAN
0.668954202	40	CLEAN
0.684982082	40	CLEAN
0.657004831	40	CLEAN
0.671751516	40	CLEAN
0.677176106	40	CLEAN
0.691697324	40	CLEAN
0.65486918	40	CLEAN
0.664994304	40	CLEAN
0.665194148	40	CLEAN
0.674602095	40	CLEAN
0.67458792	40	CLEAN
0.678944963	40	CLEAN
0.668598237	40	CLEAN
0.682327689	40	CLEAN
0.642933592	40	CLEAN
0.648129626	40	CLEAN
0.66863677	40	CLEAN
0.685103719	40	CLEAN
0.664836279	40	CLEAN
0.63949856	40	CLEAN
0.685612759	40	CLEAN
0.686359439	40	CLEAN
0.681753973	40	CLEAN
0.667195671	40	CLEAN
0.674328077	40	CLEAN
0.673949098	40	CLEAN
0.665082206	40	CLEAN
0.667649151	40	CLEAN
0.748474627	50	CLEAN
0.740501583	50	CLEAN
0.736388607	50	CLEAN
0.735611739	50	CLEAN
0.72851302	50	CLEAN
0.744029137	50	CLEAN
0.710137282	50	CLEAN
0.718003121	50	CLEAN
0.713612414	50	CLEAN
0.74024137	50	CLEAN
0.727001793	50	CLEAN
0.73453942	50	CLEAN
0.719028062	50	CLEAN
0.74004119	50	CLEAN
0.731460014	50	CLEAN
0.72612833	50	CLEAN
0.744856245	50	CLEAN
0.725253861	50	CLEAN
0.728193215	50	CLEAN
0.74687278	50	CLEAN
0.712684403	50	CLEAN
0.734827138	50	CLEAN
0.74751936	50	CLEAN
0.744468472	50	CLEAN
0.723640329	50	CLEAN
0.746283607	50	CLEAN
0.7311413	50	CLEAN
0.715541613	50	CLEAN
0.725441927	50	CLEAN
0.739751324	50	CLEAN
0.718055233	50	CLEAN
0.745472063	50	CLEAN
0.737847812	50	CLEAN
0.727676184	50	CLEAN
0.729851879	50	CLEAN
0.75319216	50	CLEAN
0.739982586	50	CLEAN
0.750810321	50	CLEAN
0.725902079	50	CLEAN
0.712894485	50	CLEAN
0.72838694	50	CLEAN
0.745425883	50	CLEAN
0.736434131	50	CLEAN
0.758989722	50	CLEAN
0.732861397	50	CLEAN
0.728682393	50	CLEAN
0.713120525	50	CLEAN
0.755037707	50	CLEAN
0.739325219	50	CLEAN
0.722138554	50	CLEAN
0.796136765	70	CLEAN
0.791260591	70	CLEAN
0.788125684	70	CLEAN
0.769385284	70	CLEAN
0.77402573	70	CLEAN
0.749216361	70	CLEAN
0.770318247	70	CLEAN
0.77175511	70	CLEAN
0.760320582	70	CLEAN
0.772101807	70	CLEAN
0.763736138	70	CLEAN
0.771895105	70	CLEAN
0.76416386	70	CLEAN
0.781550589	70	CLEAN
0.786622574	70	CLEAN
0.768414489	70	CLEAN
0.78225576	70	CLEAN
0.774675076	70	CLEAN
0.767508552	70	CLEAN
0.764729974	70	CLEAN
0.780544618	70	CLEAN
0.776444371	70	CLEAN
0.762947782	70	CLEAN
0.778438759	70	CLEAN
0.771797702	70	CLEAN
0.763569523	70	CLEAN
0.767920455	70	CLEAN
0.787725695	70	CLEAN
0.77790723	70	CLEAN
0.780732328	70	CLEAN
0.751738271	70	CLEAN
0.775228875	70	CLEAN
0.781626625	70	CLEAN
0.764728495	70	CLEAN
0.758090358	70	CLEAN
0.772056539	70	CLEAN
0.766259278	70	CLEAN
0.770242509	70	CLEAN
0.774038798	70	CLEAN
0.780402081	70	CLEAN
0.78151032	70	CLEAN
0.780950127	70	CLEAN
0.759418091	70	CLEAN
0.776580345	70	CLEAN
0.772810093	70	CLEAN
0.768923548	70	CLEAN
0.783855971	70	CLEAN
0.770212603	70	CLEAN
0.779977442	70	CLEAN
0.764552779	70	CLEAN
0.764869711	95	CLEAN
0.790714032	95	CLEAN
0.779122362	95	CLEAN
0.776009578	95	CLEAN
0.769228376	95	CLEAN
0.778778963	95	CLEAN
0.764046141	95	CLEAN
0.784602971	95	CLEAN
0.77496954	95	CLEAN
0.779130347	95	CLEAN
0.782126575	95	CLEAN
0.792746792	95	CLEAN
0.778641439	95	CLEAN
0.771715362	95	CLEAN
0.76800417	95	CLEAN
0.778738507	95	CLEAN
0.784725537	95	CLEAN
0.78771775	95	CLEAN
0.783652342	95	CLEAN
0.774804928	95	CLEAN
0.76747682	95	CLEAN
0.773674017	95	CLEAN
0.76961265	95	CLEAN
0.780463736	95	CLEAN
0.795982681	95	CLEAN
0.769932289	95	CLEAN
0.775149631	95	CLEAN
0.770988662	95	CLEAN
0.786717842	95	CLEAN
0.78519864	95	CLEAN
0.773272383	95	CLEAN
0.777124591	95	CLEAN
0.78708012	95	CLEAN
0.782911326	95	CLEAN
0.788157164	95	CLEAN
0.775437248	95	CLEAN
0.774725334	95	CLEAN
0.76655262	95	CLEAN
0.757538729	95	CLEAN
0.776653	95	CLEAN
0.767328552	95	CLEAN
0.770655972	95	CLEAN
0.765187067	95	CLEAN
0.763710876	95	CLEAN
0.784451818	95	CLEAN
0.784704161	95	CLEAN
0.771657038	95	CLEAN
0.77672733	95	CLEAN
0.771054244	95	CLEAN
0.783106721	95	CLEAN
0.67155772	30	PhiGnet
0.685256419	30	PhiGnet
0.699476651	30	PhiGnet
0.721424338	30	PhiGnet
0.733723855	30	PhiGnet
0.689226944	30	PhiGnet
0.683309486	30	PhiGnet
0.715262584	30	PhiGnet
0.664296905	30	PhiGnet
0.685275664	30	PhiGnet
0.673035503	30	PhiGnet
0.684609742	30	PhiGnet
0.708778995	30	PhiGnet
0.736949938	30	PhiGnet
0.694701052	30	PhiGnet
0.675518863	30	PhiGnet
0.743696882	30	PhiGnet
0.6909102	30	PhiGnet
0.657302017	30	PhiGnet
0.670937961	30	PhiGnet
0.699004464	30	PhiGnet
0.679668441	30	PhiGnet
0.676255456	30	PhiGnet
0.682278383	30	PhiGnet
0.73388331	30	PhiGnet
0.667536533	30	PhiGnet
0.697171771	30	PhiGnet
0.709068507	30	PhiGnet
0.692179645	30	PhiGnet
0.703220222	30	PhiGnet
0.683302067	30	PhiGnet
0.697687707	30	PhiGnet
0.658921615	30	PhiGnet
0.705313467	30	PhiGnet
0.665863982	30	PhiGnet
0.712378394	30	PhiGnet
0.699531633	30	PhiGnet
0.725747326	30	PhiGnet
0.717018485	30	PhiGnet
0.681152833	30	PhiGnet
0.655064405	30	PhiGnet
0.708270348	30	PhiGnet
0.7479385	30	PhiGnet
0.672473515	30	PhiGnet
0.705458888	30	PhiGnet
0.721851267	30	PhiGnet
0.71804703	30	PhiGnet
0.656813743	30	PhiGnet
0.708625113	30	PhiGnet
0.695154144	30	PhiGnet
0.78910381	40	PhiGnet
0.815937737	40	PhiGnet
0.798971015	40	PhiGnet
0.783226429	40	PhiGnet
0.757166548	40	PhiGnet
0.786241408	40	PhiGnet
0.801202137	40	PhiGnet
0.775553668	40	PhiGnet
0.803817277	40	PhiGnet
0.794507164	40	PhiGnet
0.782687091	40	PhiGnet
0.780673744	40	PhiGnet
0.786193294	40	PhiGnet
0.802362559	40	PhiGnet
0.804073558	40	PhiGnet
0.790312191	40	PhiGnet
0.782617069	40	PhiGnet
0.778105953	40	PhiGnet
0.795735284	40	PhiGnet
0.770522574	40	PhiGnet
0.798852124	40	PhiGnet
0.788733811	40	PhiGnet
0.769417973	40	PhiGnet
0.795748271	40	PhiGnet
0.798338346	40	PhiGnet
0.813028278	40	PhiGnet
0.791939264	40	PhiGnet
0.816184337	40	PhiGnet
0.7961869	40	PhiGnet
0.783597072	40	PhiGnet
0.777742216	40	PhiGnet
0.774836805	40	PhiGnet
0.795892364	40	PhiGnet
0.826695912	40	PhiGnet
0.786424984	40	PhiGnet
0.790659697	40	PhiGnet
0.817178578	40	PhiGnet
0.791365042	40	PhiGnet
0.789597976	40	PhiGnet
0.76998741	40	PhiGnet
0.778349228	40	PhiGnet
0.794848103	40	PhiGnet
0.803060558	40	PhiGnet
0.79214733	40	PhiGnet
0.781604909	40	PhiGnet
0.807342057	40	PhiGnet
0.787178107	40	PhiGnet
0.789388966	40	PhiGnet
0.798286143	40	PhiGnet
0.783406052	40	PhiGnet
0.846069113	50	PhiGnet
0.828145511	50	PhiGnet
0.840824448	50	PhiGnet
0.836782009	50	PhiGnet
0.841532614	50	PhiGnet
0.832621905	50	PhiGnet
0.828221032	50	PhiGnet
0.850676742	50	PhiGnet
0.815906353	50	PhiGnet
0.83514586	50	PhiGnet
0.844149175	50	PhiGnet
0.831319433	50	PhiGnet
0.845097677	50	PhiGnet
0.853127492	50	PhiGnet
0.823542675	50	PhiGnet
0.833884074	50	PhiGnet
0.853853643	50	PhiGnet
0.838425752	50	PhiGnet
0.838119788	50	PhiGnet
0.865473387	50	PhiGnet
0.837800923	50	PhiGnet
0.850623149	50	PhiGnet
0.836183882	50	PhiGnet
0.845775596	50	PhiGnet
0.845519339	50	PhiGnet
0.833065904	50	PhiGnet
0.853049542	50	PhiGnet
0.850215312	50	PhiGnet
0.847034751	50	PhiGnet
0.827962747	50	PhiGnet
0.840003532	50	PhiGnet
0.84560088	50	PhiGnet
0.836200428	50	PhiGnet
0.825181234	50	PhiGnet
0.823441043	50	PhiGnet
0.834842614	50	PhiGnet
0.832762395	50	PhiGnet
0.83245529	50	PhiGnet
0.842116217	50	PhiGnet
0.855323558	50	PhiGnet
0.825096675	50	PhiGnet
0.840248017	50	PhiGnet
0.838251239	50	PhiGnet
0.84457059	50	PhiGnet
0.854433478	50	PhiGnet
0.84417198	50	PhiGnet
0.849936146	50	PhiGnet
0.845284253	50	PhiGnet
0.829795904	50	PhiGnet
0.856967624	50	PhiGnet
0.883341742	70	PhiGnet
0.885301962	70	PhiGnet
0.880945927	70	PhiGnet
0.892605884	70	PhiGnet
0.87533053	70	PhiGnet
0.873888218	70	PhiGnet
0.883220263	70	PhiGnet
0.888140401	70	PhiGnet
0.889277192	70	PhiGnet
0.894537827	70	PhiGnet
0.896357915	70	PhiGnet
0.886589955	70	PhiGnet
0.884834466	70	PhiGnet
0.890402055	70	PhiGnet
0.882734531	70	PhiGnet
0.89102061	70	PhiGnet
0.879767247	70	PhiGnet
0.890511227	70	PhiGnet
0.888402693	70	PhiGnet
0.878876168	70	PhiGnet
0.887274079	70	PhiGnet
0.879962617	70	PhiGnet
0.882852451	70	PhiGnet
0.878865807	70	PhiGnet
0.883637436	70	PhiGnet
0.881010819	70	PhiGnet
0.892251774	70	PhiGnet
0.889237708	70	PhiGnet
0.86968437	70	PhiGnet
0.88718743	70	PhiGnet
0.874614945	70	PhiGnet
0.913342745	70	PhiGnet
0.882064767	70	PhiGnet
0.880703124	70	PhiGnet
0.891439837	70	PhiGnet
0.887712708	70	PhiGnet
0.903233183	70	PhiGnet
0.879545849	70	PhiGnet
0.887381358	70	PhiGnet
0.886956984	70	PhiGnet
0.879592856	70	PhiGnet
0.88044334	70	PhiGnet
0.890956435	70	PhiGnet
0.898178469	70	PhiGnet
0.880945521	70	PhiGnet
0.883779935	70	PhiGnet
0.884496946	70	PhiGnet
0.88468861	70	PhiGnet
0.895154645	70	PhiGnet
0.882255601	70	PhiGnet
0.923607449	95	PhiGnet
0.910343194	95	PhiGnet
0.906686771	95	PhiGnet
0.913616917	95	PhiGnet
0.910340158	95	PhiGnet
0.918466049	95	PhiGnet
0.901408104	95	PhiGnet
0.92676954	95	PhiGnet
0.908266749	95	PhiGnet
0.915723159	95	PhiGnet
0.913767299	95	PhiGnet
0.920803856	95	PhiGnet
0.914054713	95	PhiGnet
0.915719761	95	PhiGnet
0.910037083	95	PhiGnet
0.911250229	95	PhiGnet
0.908729175	95	PhiGnet
0.908072977	95	PhiGnet
0.912018636	95	PhiGnet
0.908927625	95	PhiGnet
0.916600211	95	PhiGnet
0.912503702	95	PhiGnet
0.912134615	95	PhiGnet
0.919119339	95	PhiGnet
0.916567347	95	PhiGnet
0.915737949	95	PhiGnet
0.920050981	95	PhiGnet
0.924872223	95	PhiGnet
0.911861522	95	PhiGnet
0.911342524	95	PhiGnet
0.914247185	95	PhiGnet
0.914449158	95	PhiGnet
0.909121375	95	PhiGnet
0.910201207	95	PhiGnet
0.913836409	95	PhiGnet
0.917538104	95	PhiGnet
0.919854412	95	PhiGnet
0.917049925	95	PhiGnet
0.907573568	95	PhiGnet
0.916944387	95	PhiGnet
0.918618922	95	PhiGnet
0.90703422	95	PhiGnet
0.919045523	95	PhiGnet
0.902004138	95	PhiGnet
0.912095895	95	PhiGnet
0.908653644	95	PhiGnet
0.915403299	95	PhiGnet
0.920614283	95	PhiGnet
0.911169002	95	PhiGnet
0.907632685	95	PhiGnet
