# Supplementary material for: Accurate prediction of protein function using statistics-informed graph networks
Source: Nat Commun. 2024 Aug 4;15:6601. doi: 10.1038/s41467-024-50955-0 (PMC11297950; doi:10.1038/s41467-024-50955-0)
Supplement: Supplementary file 4 — Source Data [file 41467_2024_50955_MOESM4_ESM.zip › Source data/Figure2 1MNM-A_GO_0003677.txt]

Q	0.807
K	0.806
E	0.928
R	0.989
R	1.000
K	0.852
I	0.759
E	0.684
I	0.643
K	0.621
F	0.595
I	0.494
E	0.473
N	0.418
K	0.585
T	0.719
R	0.918
R	0.914
H	0.779
V	0.621
T	0.495
F	0.448
S	0.420
K	0.412
R	0.399
K	0.380
H	0.381
G	0.352
I	0.310
M	0.241
K	0.201
K	0.148
A	0.124
F	0.067
E	0.091
L	0.091
S	0.124
V	0.112
L	0.101
T	0.084
G	0.074
T	0.071
Q	0.080
V	0.084
L	0.095
L	0.089
L	0.097
V	0.069
V	0.070
S	0.037
E	0.037
T	0.000
G	0.005
L	0.042
V	0.097
Y	0.124
T	0.132
F	0.137
S	0.150
T	0.116
P	0.139
K	0.099
F	0.071
E	0.008
P	0.088
I	0.165
V	0.193
T	0.192
Q	0.163
Q	0.226
E	0.215
G	0.252
R	0.228
N	0.270
L	0.308
I	0.278
Q	0.265
A	0.297
C	0.289
L	0.220
N	0.203
A	0.246
P	0.281
D	0.329
D	0.408
