# Supplementary material for: Accurate prediction of protein function using statistics-informed graph networks
Source: Nat Commun. 2024 Aug 4;15:6601. doi: 10.1038/s41467-024-50955-0 (PMC11297950; doi:10.1038/s41467-024-50955-0)
Supplement: Supplementary file 4 — Source Data [file 41467_2024_50955_MOESM4_ESM.zip › Source data/Figure2 3TMK-A_GO_0000166.txt]

M	0.234
M	0.243
G	0.279
R	0.329
G	0.331
K	0.322
L	0.286
I	0.305
L	0.392
I	0.534
E	0.548
G	0.575
L	0.550
D	0.719
R	0.824
T	0.792
G	0.699
K	0.631
T	0.737
T	0.818
Q	0.765
C	0.663
N	0.666
I	0.754
L	0.699
Y	0.491
K	0.266
K	0.274
L	0.262
Q	0.305
P	0.292
N	0.307
C	0.310
K	0.331
L	0.499
L	0.582
K	0.769
F	0.740
P	0.743
E	0.612
R	0.582
S	0.567
T	0.566
R	0.566
I	0.560
G	0.555
G	0.539
L	0.530
I	0.443
N	0.370
E	0.267
Y	0.246
L	0.145
T	0.161
D	0.117
D	0.191
S	0.120
F	0.099
Q	0.053
L	0.081
S	0.131
D	0.181
Q	0.180
A	0.143
I	0.162
H	0.235
L	0.369
L	0.399
F	0.359
S	0.528
A	0.623
N	0.762
R	0.639
W	0.678
E	0.563
I	0.558
V	0.584
D	0.667
K	0.625
I	0.483
K	0.391
K	0.341
D	0.390
L	0.377
L	0.383
E	0.273
G	0.305
K	0.269
N	0.379
I	0.450
V	0.608
M	0.680
D	0.772
R	0.770
Y	0.756
V	0.727
Y	0.783
S	0.801
G	0.823
V	0.809
A	0.804
Y	0.763
S	0.704
A	0.656
A	0.644
K	0.616
G	0.549
T	0.470
N	0.398
G	0.414
M	0.423
D	0.463
L	0.469
D	0.441
W	0.393
C	0.336
L	0.331
Q	0.363
P	0.389
D	0.430
V	0.464
G	0.434
L	0.425
L	0.418
K	0.364
P	0.215
D	0.085
L	0.094
T	0.165
L	0.175
F	0.139
L	0.166
S	0.222
T	0.472
Q	0.553
D	0.677
V	0.754
D	0.854
N	0.903
N	0.695
A	0.668
E	0.507
K	0.547
S	0.528
G	0.677
F	0.736
G	0.818
D	0.902
E	0.904
R	0.922
Y	0.925
E	0.869
T	0.956
V	0.834
K	0.954
F	0.769
Q	0.916
E	0.911
K	0.995
V	1.000
K	0.971
Q	0.952
T	0.872
F	0.799
M	0.797
K	0.755
L	0.882
L	0.860
D	0.837
K	0.640
E	0.508
I	0.424
R	0.450
K	0.474
G	0.500
D	0.486
E	0.475
S	0.366
I	0.224
T	0.194
I	0.190
V	0.330
D	0.314
V	0.435
T	0.491
N	0.706
K	0.759
G	0.812
I	0.601
Q	0.526
E	0.394
V	0.489
E	0.332
A	0.382
L	0.286
I	0.371
W	0.376
Q	0.393
I	0.429
V	0.447
E	0.430
P	0.397
V	0.296
L	0.298
S	0.309
T	0.303
H	0.277
I	0.244
D	0.197
H	0.149
D	0.074
K	0.030
F	0.000
S	0.027
F	0.026
F	0.027
