# Supplementary material for: Accurate prediction of protein function using statistics-informed graph networks
Source: Nat Commun. 2024 Aug 4;15:6601. doi: 10.1038/s41467-024-50955-0 (PMC11297950; doi:10.1038/s41467-024-50955-0)
Supplement: Supplementary file 4 — Source Data [file 41467_2024_50955_MOESM4_ESM.zip › Source data/Figure S15_EC.txt]

1.0
1.0
1.0
1.0
1.0
1.0
1.0
1.0
1.0
1.0
1.0
1.0
1.0
1.0
1.0
1.0
1.0
1.0
1.0
1.0
1.0
1.0
1.0
1.0
1.0
1.0
1.0
1.0
1.0
1.0
0.8333333333333333
0.8333333333333333
0.8333333333333333
0.8333333333333333
0.8333333333333333
0.8333333333333333
0.8333333333333333
0.8333333333333333
0.8333333333333333
0.8333333333333333
0.8333333333333333
0.8333333333333333
0.8333333333333333
0.8333333333333333
0.8333333333333333
0.8333333333333333
0.8333333333333333
0.8333333333333333
0.8333333333333333
0.8333333333333333
0.8333333333333333
0.8333333333333333
0.8333333333333333
0.8333333333333333
0.8333333333333333
0.8333333333333333
0.8333333333333333
0.8333333333333333
0.8333333333333333
0.8333333333333333
0.8333333333333333
0.8333333333333333
0.8333333333333333
0.8333333333333333
0.8333333333333333
0.8333333333333333
0.8333333333333333
0.8333333333333333
0.8333333333333333
0.8333333333333333
0.8333333333333333
0.8333333333333333
0.8333333333333333
0.8333333333333333
0.8333333333333333
0.8333333333333333
0.8333333333333333
0.8333333333333333
0.8333333333333333
0.8333333333333333
0.8333333333333333
0.8333333333333333
0.8333333333333333
0.8333333333333333
0.8333333333333333
0.8333333333333333
0.8333333333333333
0.8333333333333333
0.8333333333333333
0.8333333333333333
0.8333333333333333
0.8333333333333333
0.8333333333333333
0.8333333333333333
0.8333333333333333
0.8333333333333333
0.8333333333333333
0.8333333333333333
0.8333333333333333
0.8333333333333333
0.8333333333333333
0.8333333333333333
0.8333333333333333
0.8333333333333333
0.8333333333333333
0.8333333333333333
0.8333333333333333
0.8333333333333333
0.8333333333333333
0.8333333333333333
0.8333333333333333
0.8333333333333333
0.8333333333333333
0.8333333333333333
0.8333333333333333
0.8333333333333333
0.8333333333333333
0.8333333333333333
0.8333333333333333
0.8333333333333333
0.8333333333333333
0.8333333333333333
0.8333333333333333
0.8333333333333333
0.8333333333333333
0.8333333333333333
0.8333333333333333
0.8333333333333333
0.8333333333333333
0.8333333333333333
0.8333333333333333
0.8333333333333333
0.8333333333333333
0.8333333333333333
0.8333333333333333
0.8333333333333333
0.8333333333333333
0.8333333333333333
0.8333333333333333
0.8333333333333333
0.8333333333333333
0.8333333333333333
0.8333333333333333
0.8333333333333333
0.8333333333333333
0.8333333333333333
0.8333333333333333
0.8333333333333333
0.8333333333333333
0.8333333333333333
0.8333333333333333
0.8333333333333333
0.8333333333333333
0.8333333333333333
0.8333333333333333
0.8333333333333333
0.8333333333333333
0.8333333333333333
0.8333333333333333
0.8333333333333333
0.8333333333333333
0.8333333333333333
0.8333333333333333
0.8333333333333333
0.8333333333333333
0.8333333333333333
0.8333333333333333
0.8333333333333333
0.8333333333333333
0.8333333333333333
0.8333333333333333
0.8333333333333333
0.8333333333333333
0.8333333333333333
0.8333333333333333
0.8333333333333333
0.8333333333333333
0.8333333333333333
0.8333333333333333
0.8333333333333333
0.8333333333333333
0.8333333333333333
0.8333333333333333
0.8333333333333333
0.8333333333333333
0.8333333333333333
0.8333333333333333
0.8333333333333333
0.8333333333333333
0.8333333333333333
0.8333333333333333
0.8333333333333333
0.8333333333333333
0.8333333333333333
0.8333333333333333
0.8333333333333333
0.8333333333333333
0.8333333333333333
0.8333333333333333
0.8672222222222222
0.8672222222222222
0.8672222222222222
0.8672222222222222
0.8672222222222222
0.8672222222222222
0.8672222222222222
0.8672222222222222
0.8672222222222222
0.8672222222222222
0.8672222222222222
0.8672222222222222
0.8672222222222222
0.8672222222222222
0.8672222222222222
0.9062678062678062
0.9062678062678062
0.9062678062678062
0.9062678062678062
0.9062678062678062
0.9062678062678062
0.9062678062678062
0.9062678062678062
0.9062678062678062
0.9062678062678062
0.9062678062678062
0.9062678062678062
0.9062678062678062
0.9062678062678062
0.9062678062678062
0.9062678062678062
0.9062678062678062
0.9062678062678062
0.9062678062678062
0.9062678062678062
0.9062678062678062
0.9062678062678062
0.9062678062678062
0.9062678062678062
0.9062678062678062
0.9062678062678062
0.9062678062678062
0.9062678062678062
0.9062678062678062
0.9062678062678062
0.9062678062678062
0.9062678062678062
0.9062678062678062
0.9062678062678062
0.9062678062678062
0.9062678062678062
0.9062678062678062
0.9062678062678062
0.9062678062678062
0.9062678062678062
0.9062678062678062
0.9062678062678062
0.9062678062678062
0.9062678062678062
0.9062678062678062
0.9062678062678062
0.9062678062678062
0.9062678062678062
0.9062678062678062
0.9062678062678062
0.9062678062678062
0.9062678062678062
0.9062678062678062
0.9062678062678062
0.9062678062678062
0.9062678062678062
0.9062678062678062
0.9062678062678062
0.9062678062678062
0.9062678062678062
0.9062678062678062
1.0
1.0
1.0
1.0
1.0
1.0
1.0
0.03286637931034483
1.0
1.0
1.0
1.0
1.0
0.9999999999999998
0.8265799500722638
1.0
1.0
1.0
1.0
1.0
1.0
1.0
1.0
1.0
1.0
1.0
1.0
1.0
1.0
1.0
1.0
1.0
1.0
1.0
1.0
1.0
1.0
1.0
1.0
1.0
1.0
1.0
1.0
1.0
1.0
1.0
1.0
1.0
0.3666666666666667
0.26666666666666666
0.24358974358974358
1.0
1.0
1.0
1.0
1.0
1.0
1.0
0.6
1.0
1.0
1.0
0.023863895866636217
1.0
1.0
1.0
1.0
1.0
1.0
1.0
1.0
1.0
0.17045454545454547
1.0
1.0
1.0
0.008
0.08333333333333333
1.0
1.0
1.0
1.0
1.0
1.0
1.0
1.0
1.0
1.0
0.8225490196078431
0.8225490196078431
1.0
1.0
1.0
1.0
1.0
1.0
0.5
0.5
0.5
0.5
1.0
1.0
1.0
1.0
1.0
1.0
1.0
1.0
0.8266120507399578
0.8265799500722638
1.0
0.3681077694235589
1.0
1.0
0.5909090909090909
0.5909090909090909
1.0
1.0
1.0
0.005837830499270271
1.0
1.0
1.0
1.0
1.0
1.0
1.0
1.0
1.0
1.0
1.0
0.9166666666666666
1.0
1.0
1.0
1.0
1.0
1.0
1.0
1.0
1.0
1.0
1.0
1.0
1.0
1.0
1.0
1.0
1.0
1.0
1.0
1.0
0.023809523809523808
1.0
0.5333333333333333
1.0
0.5232558139534884
1.0
1.0
1.0
1.0
1.0
1.0
0.5
0.5
1.0
1.0
1.0
1.0
1.0
1.0
1.0
1.0
1.0
1.0
1.0
1.0
1.0
1.0
1.0
0.14285714285714285
0.8666666666666667
1.0
1.0
1.0
1.0
1.0
1.0
0.7884920634920635
1.0
1.0
1.0
1.0
1.0
1.0
1.0
1.0
1.0
1.0
1.0
1.0
1.0
1.0
1.0
1.0
1.0
1.0
1.0
1.0
1.0
1.0
1.0
1.0
1.0
1.0
1.0
1.0
1.0
1.0
0.41666666666666663
0.41666666666666663
1.0
1.0
1.0
1.0
1.0
1.0
1.0
1.0
1.0
1.0
1.0
0.9062678062678062
0.9062678062678062
0.9062678062678062
0.9062678062678062
0.9062678062678062
0.9062678062678062
0.9062678062678062
1.0
1.0
0.5030827713212055
1.0
0.0017331022530329288
1.0
1.0
1.0
1.0
1.0
1.0
1.0
1.0
1.0
1.0
1.0
1.0
1.0
1.0
1.0
1.0
1.0
1.0
1.0
1.0
1.0
1.0
1.0
1.0
1.0
1.0
1.0
1.0
1.0
1.0
1.0
1.0
1.0
1.0
1.0
1.0
1.0
1.0
1.0
1.0
1.0
1.0
0.9999999999999999
0.9999999999999998
1.0
1.0
1.0
1.0
1.0
1.0
0.5
1.0
1.0
1.0
1.0
1.0
1.0
1.0
1.0
1.0
1.0
1.0
1.0
1.0
1.0
1.0
1.0
1.0
1.0
1.0
1.0
1.0
1.0
1.0
1.0
0.8305807622504537
0.8299734748010611
0.8305807622504537
0.8299734748010611
1.0
1.0
1.0
1.0
1.0
1.0
1.0
1.0
1.0
1.0
1.0
1.0
1.0
1.0
1.0
1.0
1.0
1.0
1.0
1.0
1.0
1.0
1.0
1.0
0.325
1.0
1.0
0.732936507936508
1.0
1.0
1.0
1.0
1.0
1.0
1.0
1.0
1.0
1.0
1.0
1.0
1.0
1.0
1.0
1.0
1.0
1.0
1.0
1.0
1.0
1.0
1.0
0.8333333333333333
0.8333333333333333
1.0
1.0
0.14285714285714285
0.14285714285714285
0.5
0.5
1.0
1.0
1.0
1.0
1.0
1.0
1.0
1.0
1.0
1.0
1.0
1.0
0.9166666666666665
1.0
1.0
1.0
1.0
1.0
1.0
1.0
1.0
1.0
1.0
1.0
1.0
1.0
1.0
1.0
1.0
1.0
1.0
1.0
1.0
1.0
1.0
1.0
1.0
1.0
1.0
1.0
1.0
0.015909090909090907
1.0
1.0
1.0
0.54
1.0
1.0
1.0
1.0
1.0
1.0
1.0
1.0
0.8266120507399578
1.0
1.0
1.0
1.0
1.0
1.0
0.8333333333333333
1.0
1.0
1.0
1.0
1.0
1.0
0.8266120507399578
1.0
1.0
1.0
1.0
1.0
1.0
1.0
0.8333333333333333
1.0
1.0
1.0
1.0
1.0
1.0
1.0
1.0
1.0
1.0
1.0
1.0
1.0
1.0
1.0
1.0
1.0
1.0
1.0
0.8490620490620493
0.125
1.0
0.8333333333333333
0.8333333333333333
0.8333333333333333
1.0
1.0
1.0
1.0
1.0
1.0
1.0
1.0
0.015
1.0
1.0
1.0
1.0
1.0
0.5
1.0
1.0
1.0
1.0
1.0
1.0
1.0
1.0
1.0
1.0
1.0
1.0
1.0
1.0
1.0
1.0
1.0
1.0
1.0
1.0
1.0
1.0
1.0
1.0
1.0
0.41666666666666663
0.2
1.0
0.008880566576439616
1.0
1.0
1.0
1.0
1.0
1.0
1.0
1.0
1.0
1.0
1.0
1.0
1.0
1.0
1.0
1.0
1.0
1.0
1.0
1.0
1.0
1.0
1.0
1.0
1.0
1.0
1.0
1.0
1.0
1.0
1.0
1.0
1.0
1.0
1.0
1.0
1.0
1.0
1.0
1.0
1.0
1.0
1.0
0.95
1.0
1.0
1.0
1.0
1.0
1.0
1.0
1.0
1.0
1.0
1.0
1.0
1.0
1.0
1.0
1.0
1.0
1.0
1.0
1.0
1.0
1.0
1.0
1.0
1.0
1.0
1.0
1.0
1.0
1.0
1.0
1.0
1.0
1.0
1.0
1.0
1.0
1.0
1.0
1.0
1.0
1.0
1.0
1.0
1.0
1.0
1.0
1.0
1.0
1.0
1.0
1.0
1.0
1.0
0.8266120507399578
1.0
0.8490620490620493
1.0
1.0
1.0
1.0
1.0
1.0
1.0
1.0
1.0
1.0
1.0
1.0
1.0
1.0
1.0
1.0
1.0
1.0
1.0
1.0
1.0
1.0
1.0
1.0
1.0
1.0
1.0
1.0
1.0
1.0
1.0
1.0
1.0
1.0
1.0
1.0
1.0
1.0
1.0
1.0
1.0
1.0
1.0
1.0
1.0
1.0
0.125
0.125
0.125
0.125
0.125
0.125
1.0
1.0
1.0
0.011627906976744186
1.0
1.0
1.0
1.0
1.0
1.0
1.0
1.0
1.0
1.0
1.0
1.0
1.0
1.0
1.0
1.0
1.0
1.0
1.0
1.0
1.0
1.0
1.0
1.0
1.0
1.0
1.0
1.0
1.0
1.0
0.5
1.0
1.0
1.0
0.01597222222222222
1.0
1.0
1.0
1.0
1.0
1.0
1.0
1.0
1.0
1.0
1.0
1.0
1.0
1.0
1.0
1.0
1.0
1.0
1.0
1.0
0.25
0.25
1.0
0.25
1.0
1.0
1.0
1.0
1.0
1.0
1.0
1.0
1.0
1.0
1.0
1.0
0.3026315789473684
1.0
1.0
1.0
1.0
1.0
1.0
1.0
1.0
1.0
0.0129957805907173
1.0
1.0
1.0
1.0
1.0
1.0
1.0
1.0
1.0
1.0
1.0
1.0
1.0
1.0
1.0
1.0
1.0
1.0
1.0
1.0
0.8265799500722638
1.0
1.0
1.0
1.0
1.0
1.0
1.0
1.0
1.0
1.0
1.0
1.0
1.0
1.0
1.0
1.0
1.0
1.0
1.0
1.0
1.0
1.0
1.0
1.0
1.0
1.0
1.0
0.025
1.0
1.0
1.0
1.0
1.0
1.0
1.0
1.0
0.8260204081632654
0.8266120507399578
1.0
1.0
1.0
1.0
1.0
1.0
1.0
1.0
1.0
1.0
1.0
1.0
1.0
1.0
1.0
1.0
1.0
1.0
1.0
1.0
1.0
0.8672222222222222
1.0
1.0
1.0
1.0
1.0
1.0
1.0
1.0
1.0
0.3026315789473684
0.3026315789473684
1.0
1.0
1.0
1.0
1.0
1.0
0.14285714285714285
0.14285714285714285
1.0
1.0
1.0
1.0
1.0
1.0
1.0
1.0
1.0
1.0
1.0
1.0
1.0
1.0
1.0
1.0
1.0
1.0
1.0
1.0
1.0
1.0
1.0
1.0
0.014724576271186441
0.07142857142857142
1.0
1.0
1.0
1.0
1.0
1.0
1.0
1.0
1.0
1.0
1.0
1.0
1.0
1.0
1.0
1.0
1.0
1.0
1.0
0.00320644495435826
0.18382352941176472
1.0
1.0
0.10317460317460317
1.0
0.10317460317460317
1.0
1.0
0.15476190476190477
0.00320644495435826
0.8265799500722638
1.0
0.9999999999999998
1.0
1.0
1.0
1.0
1.0
1.0
1.0
1.0
1.0
1.0
1.0
1.0
1.0
1.0
1.0
1.0
1.0
1.0
1.0
1.0
1.0
1.0
1.0
1.0
1.0
1.0
1.0
1.0
1.0
1.0
1.0
1.0
1.0
1.0
1.0
1.0
1.0
1.0
0.0036101083032490976
1.0
1.0
1.0
1.0
1.0
0.2
0.2
1.0
0.0017331022530329288
0.0017331022530329288
0.0017331022530329288
0.0017331022530329288
1.0
0.0017331022530329288
0.0017331022530329288
1.0
1.0
1.0
1.0
1.0
1.0
1.0
1.0
1.0
1.0
1.0
1.0
1.0
1.0
1.0
1.0
1.0
1.0
1.0
1.0
1.0
1.0
1.0
1.0
1.0
1.0
1.0
1.0
1.0
0.75
1.0
1.0
1.0
1.0
1.0
1.0
1.0
1.0
1.0
1.0
1.0
1.0
1.0
1.0
1.0
1.0
1.0
1.0
1.0
1.0
1.0
1.0
1.0
1.0
1.0
1.0
1.0
0.03762633160338705
0.3790849673202614
1.0
1.0
1.0
1.0
1.0
1.0
1.0
0.8264247380526449
0.8266120507399578
1.0
1.0
1.0
1.0
0.6111111111111112
1.0
1.0
1.0
1.0
1.0
1.0
1.0
1.0
1.0
1.0
0.3333333333333333
1.0
1.0
0.12222222222222222
1.0
1.0
1.0
0.07142857142857142
0.8264247380526449
1.0
1.0
1.0
0.8222372881355932
1.0
1.0
1.0
1.0
1.0
0.10714285714285714
1.0
1.0
1.0
1.0
1.0
1.0
1.0
1.0
1.0
1.0
0.007246376811594203
0.8265799500722638
1.0
1.0
1.0
1.0
0.8265799500722638
1.0
1.0
1.0
0.2
1.0
1.0
1.0
1.0
1.0
1.0
1.0
1.0
1.0
1.0
1.0
1.0
1.0
1.0
1.0
1.0
0.707236842105263
1.0
1.0
1.0
1.0
1.0
1.0
1.0
1.0
0.002506265664160401
1.0
1.0
1.0
1.0
1.0
1.0
1.0
1.0
1.0
1.0
1.0
1.0
1.0
1.0
1.0
1.0
1.0
1.0
1.0
0.0036231884057971015
0.2
1.0
1.0
1.0
1.0
1.0
1.0
0.0026041666666666665
1.0
1.0
0.002890173410404624
1.0
1.0
1.0
1.0
1.0
1.0
1.0
1.0
1.0
1.0
1.0
1.0
1.0
1.0
0.006535947712418301
1.0
1.0
1.0
1.0
1.0
1.0
1.0
1.0
1.0
1.0
1.0
1.0
1.0
1.0
0.14285714285714285
1.0
1.0
1.0
1.0
1.0
0.012999809201776652
1.0
1.0
1.0
1.0
1.0
0.8314361485108119
0.8314361485108119
0.5
1.0
1.0
1.0
1.0
1.0
1.0
1.0
1.0
0.5
0.5
1.0
1.0
1.0
1.0
1.0
1.0
1.0
1.0
1.0
1.0
1.0
1.0
1.0
0.8299734748010611
1.0
0.5
1.0
0.375
0.375
0.375
1.0
0.8299734748010611
1.0
0.5085311075355323
0.5085311075355323
0.508590367965368
0.5085311075355323
0.5085311075355323
0.508590367965368
0.508590367965368
0.5085311075355323
0.5085311075355323
1.0
1.0
0.508590367965368
0.508590367965368
0.8299734748010611
1.0
1.0
0.8299734748010611
1.0
1.0
1.0
1.0
1.0
0.8265799500722638
1.0
1.0
1.0
1.0
1.0
1.0
1.0
1.0
1.0
1.0
1.0
1.0
1.0
1.0
1.0
1.0
1.0
1.0
1.0
1.0
1.0
1.0
1.0
1.0
1.0
1.0
1.0
0.005952380952380952
1.0
0.014084507042253521
1.0
1.0
1.0
1.0
0.915
1.0
1.0
1.0
1.0
1.0
0.01282051282051282
1.0
1.0
1.0
1.0
0.005224213816418958
1.0
0.005213499148037945
1.0
0.005224213816418958
0.005213499148037945
0.005224213816418958
0.005213499148037945
0.005213499148037945
1.0
1.0
1.0
1.0
1.0
1.0
1.0
1.0
1.0
1.0
1.0
0.0054245604470492025
1.0
0.10555555555555556
0.0054245604470492025
0.10555555555555556
1.0
0.0054245604470492025
1.0
1.0
1.0
0.10555555555555556
0.10555555555555556
1.0
1.0
0.8344944267515922
0.8344944267515922
1.0
1.0
0.8830827067669172
1.0
1.0
1.0
1.0
1.0
1.0
1.0
1.0
1.0
1.0
1.0
1.0
1.0
1.0
0.3333333333333333
0.3333333333333333
0.3333333333333333
1.0
0.011063170704723974
1.0
0.20911878358686092
0.9062678062678062
0.9062678062678062
0.9062678062678062
0.9062678062678062
0.9062678062678062
0.9062678062678062
1.0
1.0
1.0
1.0
1.0
1.0
1.0
1.0
1.0
1.0
1.0
1.0
0.007099742727092816
1.0
0.5
0.5
0.5
1.0
1.0
1.0
1.0
1.0
1.0
1.0
1.0
1.0
1.0
1.0
1.0
1.0
1.0
1.0
1.0
1.0
1.0
1.0
1.0
1.0
1.0
1.0
1.0
1.0
1.0
0.6689549961861174
0.6689549961861174
0.6689549961861174
1.0
1.0
1.0
1.0
1.0
1.0
1.0
1.0
1.0
1.0
1.0
1.0
1.0
1.0
1.0
1.0
1.0
1.0
1.0
1.0
1.0
1.0
1.0
1.0
1.0
1.0
1.0
1.0
1.0
1.0
1.0
0.004201680672268907
1.0
1.0
1.0
1.0
1.0
1.0
1.0
1.0
1.0
1.0
1.0
1.0
1.0
1.0
1.0
1.0
1.0
1.0
1.0
1.0
1.0
0.525
1.0
1.0
0.7333333333333333
1.0
0.125
0.567404284111189
0.567404284111189
1.0
1.0
1.0
1.0
1.0
1.0
1.0
1.0
1.0
1.0
1.0
1.0
1.0
0.3333333333333333
0.16666666666666666
0.16666666666666666
1.0
1.0
0.8703296703296702
0.8511986301369864
0.8511986301369864
0.8511986301369864
0.8511986301369864
0.915
1.0
1.0
1.0
1.0
1.0
1.0
1.0
1.0
1.0
1.0
1.0
1.0
1.0
1.0
1.0
1.0
1.0
1.0
0.125
0.125
1.0
1.0
1.0
1.0
1.0
1.0
1.0
1.0
0.22619047619047616
1.0
1.0
1.0
0.22619047619047616
1.0
1.0
1.0
1.0
0.14285714285714285
0.14285714285714285
0.14285714285714285
0.14285714285714285
0.14285714285714285
0.14285714285714285
0.8333333333333333
0.2
1.0
1.0
1.0
1.0
0.5
1.0
1.0
0.5
1.0
1.0
1.0
1.0
1.0
0.5801587301587302
1.0
1.0
0.06654858299595141
1.0
1.0
1.0
1.0
0.00486061894637373
1.0
1.0
1.0
1.0
1.0
1.0
1.0
1.0
1.0
1.0
1.0
1.0
1.0
1.0
1.0
1.0
1.0
1.0
1.0
1.0
1.0
1.0
1.0
1.0
1.0
1.0
1.0
1.0
1.0
1.0
1.0
1.0
1.0
1.0
1.0
1.0
1.0
1.0
1.0
1.0
1.0
1.0
1.0
1.0
1.0
1.0
1.0
1.0
1.0
1.0
1.0
1.0
0.6666666666666666
1.0
1.0
1.0
1.0
1.0
1.0
1.0
1.0
1.0
0.6994588744588744
0.012195121951219513
1.0
1.0
1.0
1.0
1.0
1.0
1.0
1.0
1.0
1.0
1.0
1.0
1.0
1.0
1.0
1.0
1.0
0.6428571428571428
1.0
1.0
1.0
0.5
0.031009615384615385
0.030536130536130537
0.031009615384615385
1.0
1.0
1.0
1.0
1.0
1.0
1.0
1.0
1.0
1.0
1.0
1.0
1.0
1.0
1.0
1.0
1.0
1.0
1.0
0.004132231404958678
0.004132231404958678
0.8266120507399578
0.8265799500722638
0.8266120507399578
0.8265799500722638
0.8265799500722638
1.0
0.8490620490620493
0.8490620490620493
0.830241484087638
1.0
1.0
1.0
1.0
1.0
1.0
1.0
0.976190476190476
0.16193144019230976
1.0
1.0
1.0
1.0
1.0
1.0
1.0
0.045454545454545456
0.045454545454545456
1.0
1.0
1.0
0.3333333333333333
0.034482758620689655
0.034482758620689655
0.034482758620689655
0.034482758620689655
0.023255813953488372
0.023255813953488372
1.0
1.0
1.0
1.0
1.0
1.0
1.0
1.0
1.0
1.0
1.0
1.0
1.0
1.0
0.6297949735449735
1.0
1.0
1.0
1.0
0.8333333333333333
1.0
1.0
1.0
1.0
1.0
1.0
1.0
1.0
1.0
0.8266120507399578
0.041666666666666664
0.5833333333333333
1.0
1.0
0.004007936507936508
0.14285714285714285
1.0
1.0
1.0
1.0
1.0
0.9999999999999998
1.0
1.0
1.0
1.0
0.9999999999999998
1.0
1.0
1.0
1.0
1.0
0.9999999999999998
1.0
1.0
1.0
1.0
1.0
1.0
1.0
1.0
1.0
1.0
1.0
1.0
1.0
1.0
0.015030946065428824
1.0
0.015030946065428824
1.0
1.0
1.0
1.0
0.015030946065428824
1.0
1.0
1.0
0.0190904462922111
1.0
1.0
1.0
1.0
1.0
1.0
1.0
1.0
1.0
0.14285714285714285
0.14285714285714285
0.14285714285714285
0.14285714285714285
1.0
1.0
1.0
1.0
1.0
1.0
1.0
1.0
1.0
1.0
1.0
1.0
1.0
1.0
1.0
1.0
1.0
1.0
1.0
1.0
1.0
1.0
1.0
1.0
1.0
1.0
1.0
1.0
0.8333333333333333
1.0
1.0
1.0
1.0
1.0
1.0
1.0
1.0
1.0
1.0
1.0
1.0
1.0
1.0
1.0
1.0
1.0
1.0
1.0
1.0
0.029411764705882353
1.0
1.0
1.0
1.0
1.0
0.08834586466165413
0.08834586466165413
0.08834586466165413
1.0
1.0
1.0
1.0
1.0
1.0
1.0
1.0
1.0
1.0
1.0
1.0
1.0
1.0
1.0
1.0
0.8266120507399578
0.8266120507399578
1.0
1.0
1.0
1.0
1.0
1.0
1.0
1.0
1.0
0.054887218045112776
1.0
1.0
1.0
1.0
1.0
1.0
1.0
1.0
1.0
0.9166666666666666
1.0
0.001736111111111111
1.0
1.0
1.0
1.0
0.043478260869565216
1.0
1.0
0.043478260869565216
0.6916666666666667
1.0
0.06420374408318189
0.037727527294300865
1.0
1.0
1.0
0.06420374408318189
1.0
0.0377427852603785
0.06354429019417276
0.0377427852603785
1.0
1.0
1.0
1.0
1.0
1.0
1.0
1.0
1.0
1.0
1.0
1.0
1.0
1.0
1.0
1.0
1.0
1.0
1.0
1.0
1.0
1.0
1.0
1.0
1.0
1.0
1.0
1.0
1.0
1.0
1.0
0.5
1.0
1.0
0.6666666666666666
0.3333333333333333
1.0
1.0
1.0
1.0
1.0
1.0
1.0
1.0
1.0
1.0
1.0
0.6666666666666666
1.0
1.0
1.0
1.0
1.0
0.2111111111111111
1.0
0.2111111111111111
1.0
0.2111111111111111
1.0
1.0
1.0
1.0
1.0
1.0
1.0
0.75
0.75
1.0
1.0
1.0
1.0
1.0
0.75
1.0
1.0
1.0
1.0
1.0
1.0
0.003466960554713689
0.3333333333333333
0.3333333333333333
1.0
1.0
1.0
0.7
0.7
0.7
0.7
0.7
1.0
1.0
1.0
1.0
1.0
1.0
1.0
1.0
1.0
1.0
1.0
1.0
0.0060312732688011916
1.0
1.0
1.0
1.0
0.17142857142857143
1.0
1.0
1.0
1.0
1.0
1.0
1.0
1.0
1.0
1.0
1.0
1.0
1.0
1.0
1.0
1.0
1.0
1.0
1.0
1.0
1.0
1.0
1.0
1.0
1.0
1.0
1.0
1.0
1.0
1.0
1.0
1.0
0.2976190476190476
1.0
1.0
1.0
1.0
1.0
1.0
1.0
1.0
1.0
1.0
1.0
1.0
0.02631578947368421
1.0
1.0
1.0
1.0
0.0034662045060658577
1.0
1.0
1.0
1.0
1.0
0.1111111111111111
0.1111111111111111
0.1111111111111111
1.0
0.5
1.0
1.0
1.0
0.14285714285714285
1.0
1.0
1.0
1.0
1.0
1.0
1.0
1.0
1.0
1.0
0.018867924528301886
1.0
1.0
1.0
1.0
1.0
0.8296013702896294
1.0
1.0
1.0
1.0
1.0
1.0
1.0
1.0
1.0
1.0
1.0
0.0026362692373262248
1.0
1.0
0.22549019607843135
0.3333333333333333
0.10101010101010101
0.17045454545454547
0.04903877484522646
1.0
1.0
1.0
1.0
1.0
1.0
1.0
1.0
1.0
1.0
1.0
0.41666666666666663
1.0
1.0
1.0
1.0
1.0
1.0
1.0
1.0
0.0017331022530329288
0.004278505083010312
1.0
1.0
1.0
1.0
1.0
1.0
1.0
0.0030558482613277133
1.0
0.018872180451127818
1.0
1.0
1.0
1.0
1.0
1.0
1.0
1.0
1.0
1.0
1.0
1.0
1.0
1.0
1.0
1.0
0.0017482517482517483
0.0017482517482517483
0.008370356062069411
0.8095238095238095
1.0
0.8266120507399578
1.0
1.0
1.0
1.0
1.0
1.0
1.0
1.0
1.0
1.0
1.0
1.0
1.0
1.0
0.14285714285714285
0.14285714285714285
0.16666666666666666
0.0125
0.8301801801801801
1.0
0.05334281650071124
1.0
1.0
1.0
1.0
1.0
0.0034662045060658577
1.0
1.0
1.0
1.0
1.0
1.0
1.0
1.0
1.0
1.0
1.0
1.0
1.0
1.0
1.0
1.0
1.0
1.0
1.0
1.0
1.0
1.0
1.0
1.0
1.0
1.0
1.0
1.0
1.0
1.0
1.0
1.0
1.0
1.0
1.0
1.0
1.0
1.0
1.0
1.0
1.0
1.0
1.0
1.0
1.0
1.0
1.0
1.0
1.0
1.0
1.0
1.0
1.0
1.0
1.0
1.0
1.0
1.0
1.0
0.3333333333333333
1.0
1.0
1.0
1.0
1.0
0.9999999999999999
1.0
1.0
1.0
1.0
1.0
0.02857142857142857
0.02857142857142857
0.02
0.02
0.02
0.02
0.02
0.02
0.02
1.0
1.0
0.3333333333333333
1.0
1.0
1.0
1.0
1.0
1.0
1.0
1.0
1.0
1.0
1.0
1.0
1.0
1.0
1.0
1.0
1.0
1.0
1.0
1.0
1.0
1.0
1.0
1.0
1.0
1.0
0.41666666666666663
1.0
1.0
1.0
1.0
1.0
1.0
1.0
1.0
0.14285714285714285
0.14285714285714285
0.14285714285714285
0.14285714285714285
0.14285714285714285
1.0
1.0
1.0
1.0
1.0
1.0
0.8273457311918851
1.0
1.0
1.0
1.0
1.0
1.0
1.0
1.0
1.0
1.0
1.0
1.0
1.0
1.0
1.0
1.0
1.0
1.0
1.0
1.0
1.0
1.0
1.0
1.0
1.0
1.0
1.0
1.0
1.0
1.0
0.05378787878787879
1.0
1.0
1.0
0.039001937984496124
1.0
1.0
1.0
1.0
1.0
1.0
1.0
1.0
1.0
0.8253455642121136
0.8262016718913271
1.0
1.0
0.0019455252918287938
1.0
1.0
1.0
1.0
1.0
0.6690140845070423
1.0
1.0
1.0
1.0
1.0
1.0
0.8301191765980499
0.8301191765980499
0.828781512605042
0.828781512605042
0.8315582262743473
0.8293650793650794
0.8301691216584834
0.8292118924020764
1.0
1.0
1.0
1.0
1.0
1.0
1.0
1.0
0.8265799500722638
0.8255555555555555
0.03811188811188811
0.03811188811188811
1.0
1.0
1.0
1.0
0.5
0.5
1.0
1.0
1.0
1.0
1.0
1.0
1.0
0.8344944267515922
1.0
1.0
0.007042253521126761
0.007042253521126761
1.0
1.0
1.0
1.0
1.0
1.0
1.0
1.0
0.017241379310344827
1.0
1.0
1.0
1.0
1.0
1.0
1.0
1.0
1.0
1.0
1.0
1.0
1.0
1.0
1.0
1.0
1.0
1.0
1.0
1.0
1.0
1.0
1.0
1.0
1.0
1.0
1.0
1.0
1.0
1.0
0.8239313471502591
0.8281497175141243
1.0
1.0
1.0
1.0
1.0
1.0
1.0
1.0
1.0
1.0
1.0
1.0
0.625
1.0
1.0
1.0
0.375
1.0
0.375
1.0
0.8344944267515922
1.0
1.0
1.0
1.0
1.0
1.0
1.0
1.0
0.8751633986928103
0.915
0.8511986301369864
1.0
1.0
