# Supplementary material for: Accurate prediction of protein function using statistics-informed graph networks
Source: Nat Commun. 2024 Aug 4;15:6601. doi: 10.1038/s41467-024-50955-0 (PMC11297950; doi:10.1038/s41467-024-50955-0)
Supplement: Supplementary file 4 — Source Data [file 41467_2024_50955_MOESM4_ESM.zip › Source data/Figure S1 6O5K-A-EC_2.3.2.27.txt]

N	0.090
Q	0.074
C	0.155
C	0.415
T	0.617
S	0.720
C	0.688
E	0.702
D	0.616
N	0.431
A	0.323
P	0.301
A	0.268
T	0.326
S	0.328
Y	0.502
C	0.641
V	0.673
E	0.822
C	0.943
S	0.915
E	0.642
P	0.424
L	0.516
C	0.855
E	0.920
T	1.000
C	0.781
V	0.706
E	0.606
A	0.708
H	0.657
Q	0.613
R	0.429
V	0.457
K	0.244
Y	0.144
T	0.119
K	0.196
D	0.100
H	0.000
T	0.170
V	0.243
R	0.258
S	0.041
T	0.007
