# Supplementary material for: Accurate prediction of protein function using statistics-informed graph networks
Source: Nat Commun. 2024 Aug 4;15:6601. doi: 10.1038/s41467-024-50955-0 (PMC11297950; doi:10.1038/s41467-024-50955-0)
Supplement: Supplementary file 4 — Source Data [file 41467_2024_50955_MOESM4_ESM.zip › Source data/Figure 3f.txt]

Branch	BLAST	DeepGO	DeepFRI	Pannzer	DeepGOWeb	FunFams	ProteInfer	CLEAN	SPROF-GO	ATGO+	PhiGnet
MF	0.18747627462133692	0.36266228526225314	0.49327445540661974	0.2445412784622116	0.2050593906965107	0.051381261575982454	0.6111699224443038	0.0	0.4973425048835455	0.5292064970000151	0.7722141234175546
BP	0.16352174614760007	0.3245844213605866	0.41783069758461	0.14480874194379004	0.2648137464037734	0.034091897091286585	0.4885970764209936	0.0	0.36122037910378935	0.4486750440334261	0.6994463923278675
CC	0.20485914614962378	0.5186019767940842	0.6122095305020173	0.19931441815760914	0.37939989734340057	0.03387438202776235	0.3226001338442963	0.0	0.6077335317475687	0.5011474490926993	0.7996035825544537
EC	0.153809680293064	0.10814272203307657	0.3566476655560959	0.4109676074011406	0.0	0.6088992434726582	0.5094241377857063	0.530223470998115	0.0	0.0	0.7694723335413137
