# Supplementary material for: Accurate prediction of protein function using statistics-informed graph networks
Source: Nat Commun. 2024 Aug 4;15:6601. doi: 10.1038/s41467-024-50955-0 (PMC11297950; doi:10.1038/s41467-024-50955-0)
Supplement: Supplementary file 4 — Source Data [file 41467_2024_50955_MOESM4_ESM.zip › Source data/Figure S2 4DU6-A.txt]

0.16350503499228264
0.22247336267449008
0.21839644409553233
0.21540652837908014
0.14185420400204216
0.09523470601885121
0.06880034306837553
0.07937380257347361
0.1331519224419291
0.07501312457005689
0.06528229694615321
0.0
0.02629202487895648
0.06748950097971862
0.12507302474369783
0.1719913821205063
0.12183332605618168
0.09078018161574702
0.050888131045523956
0.06445429296973258
0.04280013620976213
0.06424743131076033
0.07873420710694667
0.0682523905268111
0.07516203651883074
0.09339681774972075
0.16234968329801927
0.17549668859549383
0.16883241862508833
0.15786135603939064
0.17280607997243044
0.21089013308580754
0.27337347045029153
0.29816707769591827
0.33006197689146466
0.3250372626686978
0.344764437382253
0.3689102809247083
0.2818137105932206
0.2518006975902512
0.23224318586215043
0.3050204657955829
0.3673582794153448
0.37102067064411565
0.39313805047974204
0.39721918413681906
0.40016725362974603
0.49634702797849317
0.452315237719221
0.34916855444579625
0.21894514128059397
0.2160604441471366
0.25881253790762665
0.23593828353884247
0.256742167065739
0.28953568193293394
0.2661222143048565
0.2606574629816665
0.33004288721686087
0.44933622516726807
0.4488900847311867
0.498785998874297
0.5064861912952019
0.5734143224453109
0.5594775930246535
0.5693341877373835
0.5586561644482759
0.4743130238499429
0.47048559891226494
0.4262034500679371
0.45811132342012234
0.4687406662116443
0.4507235097076987
0.4318065071191276
0.38737898680891153
0.34803726889842496
0.3397501694874841
0.24042195715631054
0.2623241669997931
0.23461641189425422
0.26591044926743623
0.28930444956940216
0.3348692369395808
0.47976227927900655
0.5304121807485861
0.5635376147442142
0.598248149576518
0.5759879565594109
0.5564137916180469
0.43047439624575534
0.4307826816991844
0.42207115072270707
0.4380467597224245
0.4131030969139821
0.3801327558649915
0.4433620950539008
0.4414573670362553
0.5460793459248874
0.5428979121647555
0.6371574991486509
0.6817689844723908
0.7941124626363514
0.8307393717715088
0.8015130921354267
0.7408116059520271
0.7395637235472002
0.8237419035304664
0.731352800100074
0.7636855192162235
0.8103611745877393
0.7723213615211545
0.6654436945410671
0.47739609766575386
0.5869999212398644
0.5945078281317673
0.6119763300887245
0.5547309643169989
0.6227398366239679
0.600187524074427
0.6242368837477937
0.5438861774314322
0.6341586903483054
0.5571032005366829
0.6398175667288096
0.6170287103300142
0.793944687908436
0.7991179288145273
0.9398528087715922
0.8695260576974481
0.8195251198882502
0.6975202928410905
0.700290622479219
0.7486048711961437
0.6848100780593027
0.7341614552750905
0.7631704025595891
0.8077573527176289
0.7723080584422347
0.6614718970866504
0.5844911091797316
0.5150608175089496
0.48213806054994135
0.39287083767336256
0.3251510758690717
0.33195323736904975
0.39635872344976464
0.510054230558557
0.6036153937168562
0.608049960456004
0.5573870482828656
0.434654888796303
0.5964669745134555
0.6348691746575378
0.7384705808021164
0.5640947603589744
0.4739865380302994
0.3597694454600131
0.3642373186256872
0.35721783695643233
0.3708183712590038
0.31034959149824715
0.36950131771671657
0.3882169711400987
0.4267477311668189
0.3982795199299515
0.44860880745171844
0.4377318470941489
0.48260555656967336
0.4090488739724123
0.5157880890368189
0.42214644956043895
0.5769020803074927
0.533428617346731
0.7728710759288259
0.836166199573932
1.0
0.8952781627433226
0.8886935285118353
0.8716101823636035
0.8937252110140362
0.8747185710127435
0.8142590985343081
0.8308065937398966
0.7716766738504257
0.725585793565273
0.6145442750655944
0.4976216749111468
0.42647613882117963
0.4606925471112985
0.5651536708222226
0.6974282433316417
0.6590540381283633
0.5671173490220043
0.39652471956090124
0.3695823666032124
0.33634334477988453
0.3507326225299492
0.3082731782322347
0.30133935036140935
0.29358205946898697
0.30097992358444065
0.2779120192683037
0.28509089423846223
0.41770149131367346
0.45863802545043153
0.42417251335284745
0.27914298654027336
0.2584223690796926
0.2737782519551159
0.29222865392349767
0.29310800936824866
0.2847518240959944
0.2857137390332724
0.28835114752296326
0.284277043056854
0.3285556590322379
0.3005246890564053
0.32572513052553587
0.25252145462961106
