# Supplementary material for: Accurate prediction of protein function using statistics-informed graph networks
Source: Nat Commun. 2024 Aug 4;15:6601. doi: 10.1038/s41467-024-50955-0 (PMC11297950; doi:10.1038/s41467-024-50955-0)
Supplement: Supplementary file 4 — Source Data [file 41467_2024_50955_MOESM4_ESM.zip › Source data/Figure S8c_Fmax_box.csv]

0.61317455	30	T/0.2
0.608370624	30	T/0.2
0.601751861	30	T/0.2
0.599322005	30	T/0.2
0.59007339	30	T/0.2
0.598082588	30	T/0.2
0.595693782	30	T/0.2
0.617394753	30	T/0.2
0.604967497	30	T/0.2
0.592511877	30	T/0.2
0.605926114	30	T/0.2
0.601154016	30	T/0.2
0.60976503	30	T/0.2
0.584067896	30	T/0.2
0.60938073	30	T/0.2
0.60734924	30	T/0.2
0.604987179	30	T/0.2
0.59287568	30	T/0.2
0.611867891	30	T/0.2
0.615495994	30	T/0.2
0.593657124	30	T/0.2
0.613766779	30	T/0.2
0.611318781	30	T/0.2
0.624086431	30	T/0.2
0.603197038	30	T/0.2
0.639263827	30	T/0.2
0.610124684	30	T/0.2
0.604481474	30	T/0.2
0.601644253	30	T/0.2
0.619164295	30	T/0.2
0.601585462	30	T/0.2
0.593738204	30	T/0.2
0.593916015	30	T/0.2
0.595612816	30	T/0.2
0.607558493	30	T/0.2
0.620066462	30	T/0.2
0.600119838	30	T/0.2
0.597506772	30	T/0.2
0.593328505	30	T/0.2
0.6200792	30	T/0.2
0.617343506	30	T/0.2
0.607087043	30	T/0.2
0.612009105	30	T/0.2
0.601507112	30	T/0.2
0.614022624	30	T/0.2
0.594790883	30	T/0.2
0.605939569	30	T/0.2
0.59776341	30	T/0.2
0.612604121	30	T/0.2
0.595074922	30	T/0.2
0.668770622	40	T/0.2
0.673122269	40	T/0.2
0.663310159	40	T/0.2
0.650580186	40	T/0.2
0.658920895	40	T/0.2
0.64861754	40	T/0.2
0.657642048	40	T/0.2
0.65684716	40	T/0.2
0.650578851	40	T/0.2
0.668978088	40	T/0.2
0.661626042	40	T/0.2
0.65650422	40	T/0.2
0.658440886	40	T/0.2
0.667309735	40	T/0.2
0.664771133	40	T/0.2
0.681341795	40	T/0.2
0.654032858	40	T/0.2
0.66258391	40	T/0.2
0.656096959	40	T/0.2
0.656943134	40	T/0.2
0.653721394	40	T/0.2
0.671549326	40	T/0.2
0.680239022	40	T/0.2
0.676281931	40	T/0.2
0.669786169	40	T/0.2
0.658219991	40	T/0.2
0.662002945	40	T/0.2
0.672108946	40	T/0.2
0.659498784	40	T/0.2
0.656125926	40	T/0.2
0.676223368	40	T/0.2
0.65853712	40	T/0.2
0.64572304	40	T/0.2
0.661594487	40	T/0.2
0.66384047	40	T/0.2
0.660848522	40	T/0.2
0.660510223	40	T/0.2
0.678415818	40	T/0.2
0.671813853	40	T/0.2
0.678596233	40	T/0.2
0.664958539	40	T/0.2
0.661218536	40	T/0.2
0.675909972	40	T/0.2
0.654482786	40	T/0.2
0.671612503	40	T/0.2
0.657812739	40	T/0.2
0.65848842	40	T/0.2
0.672978063	40	T/0.2
0.652875046	40	T/0.2
0.668485594	40	T/0.2
0.687274067	50	T/0.2
0.697467176	50	T/0.2
0.689104326	50	T/0.2
0.685996701	50	T/0.2
0.687152051	50	T/0.2
0.706074316	50	T/0.2
0.689786631	50	T/0.2
0.695772983	50	T/0.2
0.702136348	50	T/0.2
0.694571281	50	T/0.2
0.702540617	50	T/0.2
0.689264967	50	T/0.2
0.700507336	50	T/0.2
0.696487852	50	T/0.2
0.693131055	50	T/0.2
0.69377446	50	T/0.2
0.696227415	50	T/0.2
0.698182741	50	T/0.2
0.694437498	50	T/0.2
0.697014839	50	T/0.2
0.697713851	50	T/0.2
0.69485893	50	T/0.2
0.694101415	50	T/0.2
0.684930356	50	T/0.2
0.693512772	50	T/0.2
0.688658804	50	T/0.2
0.696020739	50	T/0.2
0.710522262	50	T/0.2
0.68102125	50	T/0.2
0.680817371	50	T/0.2
0.692536956	50	T/0.2
0.689550558	50	T/0.2
0.692643377	50	T/0.2
0.698930929	50	T/0.2
0.711247301	50	T/0.2
0.695359192	50	T/0.2
0.685148078	50	T/0.2
0.707155958	50	T/0.2
0.69345806	50	T/0.2
0.687585371	50	T/0.2
0.696090448	50	T/0.2
0.696582748	50	T/0.2
0.689448454	50	T/0.2
0.691498759	50	T/0.2
0.686995824	50	T/0.2
0.698228479	50	T/0.2
0.698307126	50	T/0.2
0.695374822	50	T/0.2
0.684759555	50	T/0.2
0.699835268	50	T/0.2
0.723522209	70	T/0.2
0.730508302	70	T/0.2
0.727441208	70	T/0.2
0.73492332	70	T/0.2
0.723729594	70	T/0.2
0.721470445	70	T/0.2
0.724620105	70	T/0.2
0.733917742	70	T/0.2
0.722752865	70	T/0.2
0.716521803	70	T/0.2
0.726512548	70	T/0.2
0.718652625	70	T/0.2
0.721253181	70	T/0.2
0.728486994	70	T/0.2
0.735258914	70	T/0.2
0.723331382	70	T/0.2
0.715787656	70	T/0.2
0.730480312	70	T/0.2
0.716660227	70	T/0.2
0.726224332	70	T/0.2
0.726523525	70	T/0.2
0.721196625	70	T/0.2
0.726384471	70	T/0.2
0.727955053	70	T/0.2
0.723886559	70	T/0.2
0.725534496	70	T/0.2
0.726003293	70	T/0.2
0.725938757	70	T/0.2
0.719123299	70	T/0.2
0.728836877	70	T/0.2
0.715175693	70	T/0.2
0.728874216	70	T/0.2
0.72110206	70	T/0.2
0.716893753	70	T/0.2
0.72916646	70	T/0.2
0.725863872	70	T/0.2
0.733436901	70	T/0.2
0.727236269	70	T/0.2
0.725249221	70	T/0.2
0.722960662	70	T/0.2
0.726166217	70	T/0.2
0.720809851	70	T/0.2
0.729823288	70	T/0.2
0.734392996	70	T/0.2
0.722674607	70	T/0.2
0.725052249	70	T/0.2
0.726380404	70	T/0.2
0.717391229	70	T/0.2
0.717057891	70	T/0.2
0.719743067	70	T/0.2
0.745730571	95	T/0.2
0.749880148	95	T/0.2
0.750697124	95	T/0.2
0.750851277	95	T/0.2
0.746952032	95	T/0.2
0.738331858	95	T/0.2
0.743241365	95	T/0.2
0.751649838	95	T/0.2
0.752364807	95	T/0.2
0.743803884	95	T/0.2
0.749302587	95	T/0.2
0.748934149	95	T/0.2
0.754086484	95	T/0.2
0.750993156	95	T/0.2
0.747813153	95	T/0.2
0.749312427	95	T/0.2
0.753799363	95	T/0.2
0.757696526	95	T/0.2
0.750618279	95	T/0.2
0.747959338	95	T/0.2
0.745062198	95	T/0.2
0.757556369	95	T/0.2
0.744187115	95	T/0.2
0.746528	95	T/0.2
0.749415286	95	T/0.2
0.754051564	95	T/0.2
0.751384158	95	T/0.2
0.750403556	95	T/0.2
0.751521095	95	T/0.2
0.755542703	95	T/0.2
0.754360363	95	T/0.2
0.741499717	95	T/0.2
0.746442297	95	T/0.2
0.74929344	95	T/0.2
0.741961674	95	T/0.2
0.748906713	95	T/0.2
0.754434744	95	T/0.2
0.751362593	95	T/0.2
0.759470215	95	T/0.2
0.743021192	95	T/0.2
0.747782383	95	T/0.2
0.750009393	95	T/0.2
0.748075695	95	T/0.2
0.748845733	95	T/0.2
0.741855838	95	T/0.2
0.754321579	95	T/0.2
0.742356143	95	T/0.2
0.755673304	95	T/0.2
0.753204934	95	T/0.2
0.750568702	95	T/0.2
0.599189994	30	T/0.4
0.619285398	30	T/0.4
0.60568368	30	T/0.4
0.610644001	30	T/0.4
0.603186256	30	T/0.4
0.625726243	30	T/0.4
0.601054475	30	T/0.4
0.608039718	30	T/0.4
0.61625248	30	T/0.4
0.61553714	30	T/0.4
0.608777729	30	T/0.4
0.61199487	30	T/0.4
0.595618916	30	T/0.4
0.631359084	30	T/0.4
0.611907979	30	T/0.4
0.611091738	30	T/0.4
0.602521889	30	T/0.4
0.615413506	30	T/0.4
0.613085531	30	T/0.4
0.603070436	30	T/0.4
0.620802434	30	T/0.4
0.622057483	30	T/0.4
0.599769509	30	T/0.4
0.612069621	30	T/0.4
0.602920993	30	T/0.4
0.613428426	30	T/0.4
0.597592065	30	T/0.4
0.601048373	30	T/0.4
0.602422685	30	T/0.4
0.620060217	30	T/0.4
0.604781482	30	T/0.4
0.633769999	30	T/0.4
0.615188759	30	T/0.4
0.588958889	30	T/0.4
0.613079451	30	T/0.4
0.620316499	30	T/0.4
0.623788632	30	T/0.4
0.59933602	30	T/0.4
0.624938528	30	T/0.4
0.608333259	30	T/0.4
0.625367006	30	T/0.4
0.610828311	30	T/0.4
0.631623747	30	T/0.4
0.621098598	30	T/0.4
0.60981085	30	T/0.4
0.62852645	30	T/0.4
0.624063701	30	T/0.4
0.618561295	30	T/0.4
0.607669178	30	T/0.4
0.605039722	30	T/0.4
0.664435765	40	T/0.4
0.656948637	40	T/0.4
0.662384904	40	T/0.4
0.663778149	40	T/0.4
0.66213383	40	T/0.4
0.673957186	40	T/0.4
0.65519271	40	T/0.4
0.664179369	40	T/0.4
0.648779036	40	T/0.4
0.659699108	40	T/0.4
0.661205529	40	T/0.4
0.662029614	40	T/0.4
0.658119301	40	T/0.4
0.658933806	40	T/0.4
0.653387749	40	T/0.4
0.651611981	40	T/0.4
0.654575061	40	T/0.4
0.662133572	40	T/0.4
0.664201934	40	T/0.4
0.658398044	40	T/0.4
0.657235444	40	T/0.4
0.667425642	40	T/0.4
0.661386368	40	T/0.4
0.66811675	40	T/0.4
0.662944234	40	T/0.4
0.671271106	40	T/0.4
0.671261119	40	T/0.4
0.657535417	40	T/0.4
0.652585237	40	T/0.4
0.669122245	40	T/0.4
0.6555132	40	T/0.4
0.664055585	40	T/0.4
0.653718874	40	T/0.4
0.661759408	40	T/0.4
0.666943885	40	T/0.4
0.667017299	40	T/0.4
0.67560935	40	T/0.4
0.671081621	40	T/0.4
0.657919023	40	T/0.4
0.672198597	40	T/0.4
0.663154832	40	T/0.4
0.671412059	40	T/0.4
0.664524202	40	T/0.4
0.659282945	40	T/0.4
0.669665607	40	T/0.4
0.641035979	40	T/0.4
0.660019273	40	T/0.4
0.672076349	40	T/0.4
0.670637836	40	T/0.4
0.66644007	40	T/0.4
0.687468324	50	T/0.4
0.690467809	50	T/0.4
0.687074916	50	T/0.4
0.693353891	50	T/0.4
0.697225188	50	T/0.4
0.695848127	50	T/0.4
0.685393203	50	T/0.4
0.692905367	50	T/0.4
0.698870943	50	T/0.4
0.70112058	50	T/0.4
0.691328866	50	T/0.4
0.696778257	50	T/0.4
0.694379594	50	T/0.4
0.688565758	50	T/0.4
0.688661298	50	T/0.4
0.702601818	50	T/0.4
0.685320425	50	T/0.4
0.687647493	50	T/0.4
0.692577715	50	T/0.4
0.69558174	50	T/0.4
0.700112253	50	T/0.4
0.693945111	50	T/0.4
0.688784644	50	T/0.4
0.697598411	50	T/0.4
0.691155568	50	T/0.4
0.689081261	50	T/0.4
0.689823458	50	T/0.4
0.685025132	50	T/0.4
0.698801128	50	T/0.4
0.697456756	50	T/0.4
0.697476043	50	T/0.4
0.684643622	50	T/0.4
0.69730151	50	T/0.4
0.703760113	50	T/0.4
0.692147125	50	T/0.4
0.701167974	50	T/0.4
0.688786287	50	T/0.4
0.691794589	50	T/0.4
0.703744082	50	T/0.4
0.692454208	50	T/0.4
0.699774745	50	T/0.4
0.706224406	50	T/0.4
0.689995023	50	T/0.4
0.699237798	50	T/0.4
0.694708725	50	T/0.4
0.700652328	50	T/0.4
0.68776649	50	T/0.4
0.700913025	50	T/0.4
0.691432885	50	T/0.4
0.696584508	50	T/0.4
0.718867963	70	T/0.4
0.726741957	70	T/0.4
0.733382033	70	T/0.4
0.726909121	70	T/0.4
0.723880733	70	T/0.4
0.731739577	70	T/0.4
0.719736992	70	T/0.4
0.727612521	70	T/0.4
0.724012523	70	T/0.4
0.728599365	70	T/0.4
0.706491964	70	T/0.4
0.721258423	70	T/0.4
0.704157988	70	T/0.4
0.726189051	70	T/0.4
0.730223564	70	T/0.4
0.73652423	70	T/0.4
0.730070005	70	T/0.4
0.722890052	70	T/0.4
0.717088786	70	T/0.4
0.730133503	70	T/0.4
0.732621098	70	T/0.4
0.722666052	70	T/0.4
0.715970305	70	T/0.4
0.724098121	70	T/0.4
0.716898997	70	T/0.4
0.730875921	70	T/0.4
0.725098294	70	T/0.4
0.728943944	70	T/0.4
0.720799697	70	T/0.4
0.7288604	70	T/0.4
0.721070211	70	T/0.4
0.719649847	70	T/0.4
0.723344191	70	T/0.4
0.725561806	70	T/0.4
0.725665241	70	T/0.4
0.729307924	70	T/0.4
0.720174007	70	T/0.4
0.725344912	70	T/0.4
0.7185426	70	T/0.4
0.731270064	70	T/0.4
0.716232421	70	T/0.4
0.733556335	70	T/0.4
0.726553216	70	T/0.4
0.732294967	70	T/0.4
0.730883975	70	T/0.4
0.731186664	70	T/0.4
0.724320728	70	T/0.4
0.723097166	70	T/0.4
0.722372424	70	T/0.4
0.723938311	70	T/0.4
0.752943724	95	T/0.4
0.750558363	95	T/0.4
0.745381579	95	T/0.4
0.753770916	95	T/0.4
0.746013992	95	T/0.4
0.760225944	95	T/0.4
0.750589336	95	T/0.4
0.752368379	95	T/0.4
0.749161664	95	T/0.4
0.751062846	95	T/0.4
0.746262936	95	T/0.4
0.744656066	95	T/0.4
0.7441021	95	T/0.4
0.756062618	95	T/0.4
0.746676457	95	T/0.4
0.753438411	95	T/0.4
0.746569831	95	T/0.4
0.753792078	95	T/0.4
0.746319735	95	T/0.4
0.748511801	95	T/0.4
0.743517767	95	T/0.4
0.759589403	95	T/0.4
0.755440658	95	T/0.4
0.759104998	95	T/0.4
0.752214749	95	T/0.4
0.751624101	95	T/0.4
0.752429136	95	T/0.4
0.756478783	95	T/0.4
0.75262267	95	T/0.4
0.745994886	95	T/0.4
0.750595467	95	T/0.4
0.753498042	95	T/0.4
0.74992042	95	T/0.4
0.749228827	95	T/0.4
0.746743226	95	T/0.4
0.743104411	95	T/0.4
0.74028537	95	T/0.4
0.746126571	95	T/0.4
0.752914028	95	T/0.4
0.761743412	95	T/0.4
0.749961701	95	T/0.4
0.760358902	95	T/0.4
0.752546841	95	T/0.4
0.755039823	95	T/0.4
0.755610582	95	T/0.4
0.752289792	95	T/0.4
0.758772949	95	T/0.4
0.743741728	95	T/0.4
0.750004567	95	T/0.4
0.750304622	95	T/0.4
0.613773636	30	T/0.6
0.600070922	30	T/0.6
0.619879433	30	T/0.6
0.606965645	30	T/0.6
0.594278999	30	T/0.6
0.619937634	30	T/0.6
0.607013998	30	T/0.6
0.596898621	30	T/0.6
0.614569811	30	T/0.6
0.606496204	30	T/0.6
0.631887321	30	T/0.6
0.610374987	30	T/0.6
0.616645246	30	T/0.6
0.597640737	30	T/0.6
0.612215786	30	T/0.6
0.618793138	30	T/0.6
0.617131603	30	T/0.6
0.6088296	30	T/0.6
0.611042329	30	T/0.6
0.603804337	30	T/0.6
0.61078442	30	T/0.6
0.621241129	30	T/0.6
0.617900995	30	T/0.6
0.611084553	30	T/0.6
0.598545237	30	T/0.6
0.587760074	30	T/0.6
0.581147742	30	T/0.6
0.611601302	30	T/0.6
0.590564491	30	T/0.6
0.605098359	30	T/0.6
0.596658423	30	T/0.6
0.606920382	30	T/0.6
0.607731281	30	T/0.6
0.608437825	30	T/0.6
0.621111789	30	T/0.6
0.602223288	30	T/0.6
0.611548485	30	T/0.6
0.597886524	30	T/0.6
0.624782111	30	T/0.6
0.612989505	30	T/0.6
0.612375823	30	T/0.6
0.617389541	30	T/0.6
0.593290435	30	T/0.6
0.604192509	30	T/0.6
0.619932045	30	T/0.6
0.593769749	30	T/0.6
0.613369815	30	T/0.6
0.596468464	30	T/0.6
0.630410313	30	T/0.6
0.618538358	30	T/0.6
0.663524677	40	T/0.6
0.663864831	40	T/0.6
0.674942807	40	T/0.6
0.665165732	40	T/0.6
0.6440885	40	T/0.6
0.664879304	40	T/0.6
0.670319509	40	T/0.6
0.667696863	40	T/0.6
0.662684515	40	T/0.6
0.661067432	40	T/0.6
0.661407452	40	T/0.6
0.665151647	40	T/0.6
0.679360687	40	T/0.6
0.668155138	40	T/0.6
0.6407654	40	T/0.6
0.671660869	40	T/0.6
0.66311145	40	T/0.6
0.661442907	40	T/0.6
0.659130068	40	T/0.6
0.672727363	40	T/0.6
0.660858526	40	T/0.6
0.660548449	40	T/0.6
0.659302302	40	T/0.6
0.677092688	40	T/0.6
0.657848162	40	T/0.6
0.66328575	40	T/0.6
0.657392276	40	T/0.6
0.661906907	40	T/0.6
0.672416311	40	T/0.6
0.670888233	40	T/0.6
0.66466435	40	T/0.6
0.657245471	40	T/0.6
0.657609483	40	T/0.6
0.670023	40	T/0.6
0.684153155	40	T/0.6
0.658087542	40	T/0.6
0.669845043	40	T/0.6
0.673333063	40	T/0.6
0.659854288	40	T/0.6
0.667301702	40	T/0.6
0.672576142	40	T/0.6
0.678573253	40	T/0.6
0.654328415	40	T/0.6
0.654651159	40	T/0.6
0.650587404	40	T/0.6
0.651073567	40	T/0.6
0.664823189	40	T/0.6
0.650896379	40	T/0.6
0.670674738	40	T/0.6
0.670524519	40	T/0.6
0.688527176	50	T/0.6
0.697758431	50	T/0.6
0.693869724	50	T/0.6
0.706560281	50	T/0.6
0.697672441	50	T/0.6
0.687406827	50	T/0.6
0.703359017	50	T/0.6
0.702735099	50	T/0.6
0.696674781	50	T/0.6
0.695000394	50	T/0.6
0.69481041	50	T/0.6
0.689411238	50	T/0.6
0.694173357	50	T/0.6
0.694602679	50	T/0.6
0.716431298	50	T/0.6
0.688443525	50	T/0.6
0.680779676	50	T/0.6
0.699532435	50	T/0.6
0.702435505	50	T/0.6
0.676503112	50	T/0.6
0.69268361	50	T/0.6
0.700112332	50	T/0.6
0.675537805	50	T/0.6
0.709654323	50	T/0.6
0.701934767	50	T/0.6
0.698894996	50	T/0.6
0.692451853	50	T/0.6
0.693695536	50	T/0.6
0.69076062	50	T/0.6
0.688308922	50	T/0.6
0.693946853	50	T/0.6
0.711037984	50	T/0.6
0.689536784	50	T/0.6
0.689257118	50	T/0.6
0.707627792	50	T/0.6
0.689692448	50	T/0.6
0.699092383	50	T/0.6
0.684806657	50	T/0.6
0.69791322	50	T/0.6
0.699570426	50	T/0.6
0.69167332	50	T/0.6
0.704233633	50	T/0.6
0.692729474	50	T/0.6
0.698101489	50	T/0.6
0.683470411	50	T/0.6
0.695273698	50	T/0.6
0.699575881	50	T/0.6
0.697274025	50	T/0.6
0.68152307	50	T/0.6
0.690458178	50	T/0.6
0.724586379	70	T/0.6
0.716077656	70	T/0.6
0.728050852	70	T/0.6
0.730253027	70	T/0.6
0.714635856	70	T/0.6
0.734706598	70	T/0.6
0.720665916	70	T/0.6
0.734086425	70	T/0.6
0.727628849	70	T/0.6
0.723451068	70	T/0.6
0.725160239	70	T/0.6
0.721292981	70	T/0.6
0.729093798	70	T/0.6
0.731662805	70	T/0.6
0.746003835	70	T/0.6
0.724709284	70	T/0.6
0.721430544	70	T/0.6
0.724046028	70	T/0.6
0.724167181	70	T/0.6
0.723750608	70	T/0.6
0.726178991	70	T/0.6
0.723163134	70	T/0.6
0.726280605	70	T/0.6
0.72954302	70	T/0.6
0.725337103	70	T/0.6
0.729168784	70	T/0.6
0.742325261	70	T/0.6
0.728279763	70	T/0.6
0.730379729	70	T/0.6
0.730086682	70	T/0.6
0.719757614	70	T/0.6
0.724972359	70	T/0.6
0.723725938	70	T/0.6
0.721670326	70	T/0.6
0.725614032	70	T/0.6
0.732352024	70	T/0.6
0.715290862	70	T/0.6
0.725356309	70	T/0.6
0.722926972	70	T/0.6
0.731193595	70	T/0.6
0.73113657	70	T/0.6
0.740530449	70	T/0.6
0.73508438	70	T/0.6
0.721691224	70	T/0.6
0.72385549	70	T/0.6
0.716162451	70	T/0.6
0.716736179	70	T/0.6
0.737213311	70	T/0.6
0.727978223	70	T/0.6
0.720906648	70	T/0.6
0.746447593	95	T/0.6
0.750352638	95	T/0.6
0.751711006	95	T/0.6
0.754163592	95	T/0.6
0.754173732	95	T/0.6
0.745675919	95	T/0.6
0.752401072	95	T/0.6
0.747150447	95	T/0.6
0.748656052	95	T/0.6
0.754771874	95	T/0.6
0.743435617	95	T/0.6
0.748058146	95	T/0.6
0.748842999	95	T/0.6
0.753275143	95	T/0.6
0.753429355	95	T/0.6
0.755926371	95	T/0.6
0.758629666	95	T/0.6
0.746891541	95	T/0.6
0.753463124	95	T/0.6
0.756404326	95	T/0.6
0.751631491	95	T/0.6
0.753399657	95	T/0.6
0.754899269	95	T/0.6
0.762731029	95	T/0.6
0.75786805	95	T/0.6
0.7478991	95	T/0.6
0.755737818	95	T/0.6
0.757788968	95	T/0.6
0.753280472	95	T/0.6
0.756381469	95	T/0.6
0.752765739	95	T/0.6
0.752517147	95	T/0.6
0.763986825	95	T/0.6
0.746977139	95	T/0.6
0.754878859	95	T/0.6
0.747711162	95	T/0.6
0.751472568	95	T/0.6
0.747242013	95	T/0.6
0.747550413	95	T/0.6
0.757804348	95	T/0.6
0.751312372	95	T/0.6
0.748741056	95	T/0.6
0.754785095	95	T/0.6
0.755696435	95	T/0.6
0.751678526	95	T/0.6
0.752067051	95	T/0.6
0.756792571	95	T/0.6
0.748990776	95	T/0.6
0.754651205	95	T/0.6
0.751344142	95	T/0.6
0.60337511	30	T/0.8
0.616914762	30	T/0.8
0.602417574	30	T/0.8
0.599616891	30	T/0.8
0.59368732	30	T/0.8
0.61938783	30	T/0.8
0.602512737	30	T/0.8
0.607931168	30	T/0.8
0.597064688	30	T/0.8
0.602042592	30	T/0.8
0.630047221	30	T/0.8
0.603286628	30	T/0.8
0.631296837	30	T/0.8
0.592130393	30	T/0.8
0.613065579	30	T/0.8
0.599233749	30	T/0.8
0.614733394	30	T/0.8
0.621434138	30	T/0.8
0.613497574	30	T/0.8
0.588812356	30	T/0.8
0.598479126	30	T/0.8
0.615273875	30	T/0.8
0.594368143	30	T/0.8
0.591960989	30	T/0.8
0.609370655	30	T/0.8
0.589925253	30	T/0.8
0.603007856	30	T/0.8
0.607761942	30	T/0.8
0.615622635	30	T/0.8
0.605080815	30	T/0.8
0.612574417	30	T/0.8
0.592715325	30	T/0.8
0.591281868	30	T/0.8
0.609846951	30	T/0.8
0.610223267	30	T/0.8
0.590363349	30	T/0.8
0.597903274	30	T/0.8
0.594664311	30	T/0.8
0.599315385	30	T/0.8
0.614365508	30	T/0.8
0.610276212	30	T/0.8
0.599615984	30	T/0.8
0.601771863	30	T/0.8
0.601557671	30	T/0.8
0.614633279	30	T/0.8
0.615125937	30	T/0.8
0.603699291	30	T/0.8
0.591441756	30	T/0.8
0.62014238	30	T/0.8
0.601826962	30	T/0.8
0.671306744	40	T/0.8
0.664357289	40	T/0.8
0.669356991	40	T/0.8
0.654809079	40	T/0.8
0.650790468	40	T/0.8
0.651556599	40	T/0.8
0.654704928	40	T/0.8
0.657907493	40	T/0.8
0.645927866	40	T/0.8
0.671257225	40	T/0.8
0.658382392	40	T/0.8
0.674454322	40	T/0.8
0.662040083	40	T/0.8
0.677830849	40	T/0.8
0.666763133	40	T/0.8
0.667689802	40	T/0.8
0.655230981	40	T/0.8
0.660432192	40	T/0.8
0.66880911	40	T/0.8
0.66124618	40	T/0.8
0.668199393	40	T/0.8
0.659397587	40	T/0.8
0.67235064	40	T/0.8
0.657768647	40	T/0.8
0.663932381	40	T/0.8
0.65161196	40	T/0.8
0.658301862	40	T/0.8
0.663627903	40	T/0.8
0.677529327	40	T/0.8
0.665276083	40	T/0.8
0.655709816	40	T/0.8
0.674938305	40	T/0.8
0.650632353	40	T/0.8
0.656064598	40	T/0.8
0.667583093	40	T/0.8
0.653245242	40	T/0.8
0.671831952	40	T/0.8
0.660236725	40	T/0.8
0.668142994	40	T/0.8
0.660816671	40	T/0.8
0.654027901	40	T/0.8
0.662306918	40	T/0.8
0.671673291	40	T/0.8
0.660776919	40	T/0.8
0.655140727	40	T/0.8
0.655533076	40	T/0.8
0.66755925	40	T/0.8
0.662154856	40	T/0.8
0.649806633	40	T/0.8
0.65816104	40	T/0.8
0.692269868	50	T/0.8
0.699518142	50	T/0.8
0.698450564	50	T/0.8
0.696836811	50	T/0.8
0.697532451	50	T/0.8
0.706787661	50	T/0.8
0.699061837	50	T/0.8
0.695227383	50	T/0.8
0.697346733	50	T/0.8
0.705325334	50	T/0.8
0.680597429	50	T/0.8
0.692303472	50	T/0.8
0.700502145	50	T/0.8
0.699017533	50	T/0.8
0.694876514	50	T/0.8
0.702512959	50	T/0.8
0.698952135	50	T/0.8
0.698108079	50	T/0.8
0.695181676	50	T/0.8
0.696857337	50	T/0.8
0.703837941	50	T/0.8
0.692502503	50	T/0.8
0.700886842	50	T/0.8
0.69682095	50	T/0.8
0.704290373	50	T/0.8
0.705252399	50	T/0.8
0.696616216	50	T/0.8
0.7011007	50	T/0.8
0.702140085	50	T/0.8
0.692056952	50	T/0.8
0.698303984	50	T/0.8
0.704554954	50	T/0.8
0.688127495	50	T/0.8
0.689348082	50	T/0.8
0.702057924	50	T/0.8
0.688243957	50	T/0.8
0.707222021	50	T/0.8
0.698580692	50	T/0.8
0.70252622	50	T/0.8
0.713755949	50	T/0.8
0.696701534	50	T/0.8
0.711265768	50	T/0.8
0.70265679	50	T/0.8
0.696382118	50	T/0.8
0.70462042	50	T/0.8
0.692537974	50	T/0.8
0.696060861	50	T/0.8
0.688952578	50	T/0.8
0.691700593	50	T/0.8
0.691737154	50	T/0.8
0.722222007	70	T/0.8
0.719621351	70	T/0.8
0.731725748	70	T/0.8
0.732883646	70	T/0.8
0.730386701	70	T/0.8
0.731049928	70	T/0.8
0.729540388	70	T/0.8
0.724785419	70	T/0.8
0.737890452	70	T/0.8
0.719398029	70	T/0.8
0.721260532	70	T/0.8
0.718556739	70	T/0.8
0.722780214	70	T/0.8
0.725741326	70	T/0.8
0.717478373	70	T/0.8
0.71905763	70	T/0.8
0.720970869	70	T/0.8
0.736839589	70	T/0.8
0.730650224	70	T/0.8
0.723430696	70	T/0.8
0.732243428	70	T/0.8
0.734716349	70	T/0.8
0.722690812	70	T/0.8
0.728081794	70	T/0.8
0.72938663	70	T/0.8
0.727578597	70	T/0.8
0.730058924	70	T/0.8
0.737869432	70	T/0.8
0.720903789	70	T/0.8
0.739652241	70	T/0.8
0.715816327	70	T/0.8
0.732140143	70	T/0.8
0.732478359	70	T/0.8
0.728529508	70	T/0.8
0.72894117	70	T/0.8
0.728038592	70	T/0.8
0.723791883	70	T/0.8
0.719322496	70	T/0.8
0.725410624	70	T/0.8
0.732668225	70	T/0.8
0.723430908	70	T/0.8
0.720869298	70	T/0.8
0.728884648	70	T/0.8
0.715183936	70	T/0.8
0.734630284	70	T/0.8
0.730822738	70	T/0.8
0.733075682	70	T/0.8
0.735582779	70	T/0.8
0.725914201	70	T/0.8
0.73784077	70	T/0.8
0.750615168	95	T/0.8
0.747425526	95	T/0.8
0.761922416	95	T/0.8
0.752545715	95	T/0.8
0.759218483	95	T/0.8
0.756074773	95	T/0.8
0.760277999	95	T/0.8
0.751133801	95	T/0.8
0.754163539	95	T/0.8
0.747548151	95	T/0.8
0.754124562	95	T/0.8
0.758055285	95	T/0.8
0.746968855	95	T/0.8
0.758442547	95	T/0.8
0.758402294	95	T/0.8
0.758320528	95	T/0.8
0.760078791	95	T/0.8
0.74926259	95	T/0.8
0.741636454	95	T/0.8
0.753405126	95	T/0.8
0.766461723	95	T/0.8
0.756167769	95	T/0.8
0.753806818	95	T/0.8
0.755898054	95	T/0.8
0.759966597	95	T/0.8
0.75613859	95	T/0.8
0.77082836	95	T/0.8
0.749867396	95	T/0.8
0.749094877	95	T/0.8
0.758167178	95	T/0.8
0.755676896	95	T/0.8
0.754446068	95	T/0.8
0.756561326	95	T/0.8
0.746932014	95	T/0.8
0.75179141	95	T/0.8
0.754456837	95	T/0.8
0.745612467	95	T/0.8
0.758740528	95	T/0.8
0.754218315	95	T/0.8
0.759600716	95	T/0.8
0.753078623	95	T/0.8
0.754373359	95	T/0.8
0.755268935	95	T/0.8
0.755373727	95	T/0.8
0.754380425	95	T/0.8
0.759653857	95	T/0.8
0.756475087	95	T/0.8
0.756632206	95	T/0.8
0.752050733	95	T/0.8
0.756233985	95	T/0.8
