# Supplementary material for: Accurate prediction of protein function using statistics-informed graph networks
Source: Nat Commun. 2024 Aug 4;15:6601. doi: 10.1038/s41467-024-50955-0 (PMC11297950; doi:10.1038/s41467-024-50955-0)
Supplement: Supplementary file 4 — Source Data [file 41467_2024_50955_MOESM4_ESM.zip › Source data/Figure S17B.txt]

8.30
0.90
3.90
6.50
0.30
4.00
1.80
1.40
3.60
16.70
1.00
7.00
4.90
1.00
0.40
5.90
2.30
7.30
9.20
7.80
6.60
1.40
2.40
4.60
9.00
12.90
9.90
6.80
9.90
6.00
8.10
1.70
1.80
11.40
11.20
4.10
8.40
10.00
9.10
7.70
8.20
7.30
4.40
3.10
14.60
1.00
2.90
4.10
0.50
10.50
5.70
3.60
7.60
7.10
7.30
2.40
5.80
4.40
0.70
14.00
12.20
9.60
6.10
13.00
11.50
3.20
4.80
5.30
5.40
7.40
3.60
1.00
9.30
2.30
4.80
9.50
2.10
5.20
8.20
11.60
10.20
17.70
6.00
3.50
10.70
15.20
11.40
5.50
2.50
7.70
5.10
7.20
6.20
10.20
2.50
10.20
10.10
2.70
1.60
3.60
13.70
3.70
3.20
10.30
1.10
6.10
5.30
10.60
3.30
12.50
1.70
6.20
9.50
4.10
8.10
14.20
4.00
18.10
17.80
6.60
0.80
5.10
11.80
8.70
2.90
2.20
4.60
6.30
14.40
13.20
8.20
0.10
9.40
10.10
10.50
4.80
10.90
0.70
5.00
6.80
14.40
9.20
2.70
3.30
8.00
5.10
11.50
14.00
3.00
8.30
2.60
11.50
5.20
3.90
14.80
17.60
1.70
9.20
10.40
7.40
4.10
5.30
7.80
14.60
10.30
0.60
1.10
10.80
3.40
5.60
4.40
1.30
5.90
1.70
7.70
11.90
3.50
2.30
8.40
6.70
12.30
6.10
8.10
9.00
14.90
7.70
3.10
1.80
2.90
10.10
6.20
0.80
6.80
3.70
8.20
4.50
5.40
12.10
12.10
5.80
3.70
8.40
1.40
8.60
4.50
1.60
13.40
8.80
5.50
9.40
3.40
7.70
5.80
1.00
8.40
8.10
8.30
4.30
7.50
3.90
2.40
12.20
6.00
13.20
8.40
7.40
5.80
7.00
20.40
8.70
2.70
0.60
16.50
5.90
8.70
7.40
11.10
1.30
5.40
4.20
13.10
0.60
3.00
7.90
5.70
5.70
3.60
6.50
9.60
8.20
5.60
4.80
5.30
11.60
0.70
1.20
10.20
10.60
1.90
1.40
2.90
3.90
9.00
7.80
2.60
6.80
16.40
3.50
9.10
4.50
14.20
12.00
3.10
5.10
10.60
0.20
6.80
11.30
14.40
7.20
4.30
4.70
5.90
12.30
12.90
14.10
9.60
12.40
9.70
1.10
7.50
4.40
9.60
14.70
2.10
2.40
18.40
6.80
4.20
1.30
10.40
3.80
4.60
5.70
3.90
6.10
8.40
8.50
3.50
8.60
10.00
14.60
9.30
6.10
14.60
11.10
6.60
10.00
10.00
15.70
3.70
11.40
6.00
7.80
5.60
11.40
10.80
17.70
1.30
3.50
3.30
11.90
2.10
3.40
17.60
13.50
4.00
3.90
12.90
0.50
8.20
11.00
14.80
12.60
1.70
3.90
6.90
8.40
1.10
14.10
0.80
3.50
9.50
7.40
3.30
4.70
9.20
6.70
8.30
12.20
1.20
3.10
16.40
5.70
1.30
8.70
10.60
11.50
8.20
10.90
15.80
13.90
1.50
7.80
19.10
7.30
4.30
7.20
4.90
0.60
12.60
10.40
10.10
4.10
5.10
3.70
10.30
1.50
13.60
6.30
9.30
3.50
12.80
9.00
16.70
8.80
9.10
10.50
2.30
8.60
8.20
5.10
4.20
3.40
9.30
12.40
2.50
4.50
15.00
0.60
2.90
7.80
3.10
6.50
3.90
5.70
12.10
8.20
5.20
6.60
2.20
9.70
12.80
8.70
1.90
5.40
18.70
4.40
9.20
4.10
6.60
9.50
6.10
8.20
6.80
7.20
5.50
13.50
16.70
1.80
0.80
12.30
8.30
0.50
0.40
10.70
9.80
7.50
3.00
8.60
6.30
12.90
6.10
14.10
3.80
0.60
0.20
10.40
13.80
7.50
6.00
6.70
2.60
3.40
2.70
10.00
9.20
8.50
4.90
9.60
7.10
9.90
8.70
7.00
6.80
8.00
4.80
3.20
7.70
3.80
1.30
8.60
10.80
15.50
5.90
4.70
12.60
6.50
16.00
4.60
10.80
3.80
4.40
2.20
8.50
9.40
8.20
9.70
0.40
7.50
9.20
12.80
7.30
8.70
5.10
3.60
11.20
1.10
0.80
10.80
9.90
11.70
14.40
2.90
13.50
10.80
6.50
0.60
7.40
6.80
3.40
2.30
8.60
5.50
4.90
6.00
6.80
2.40
5.50
7.70
6.40
8.20
7.90
0.50
4.30
2.40
12.30
1.70
0.10
1.30
6.30
3.40
6.60
8.20
9.30
8.60
10.60
1.00
1.40
0.50
11.70
12.80
0.80
11.70
17.20
7.60
1.60
4.10
13.20
6.70
8.90
6.20
5.00
5.00
10.70
0.60
2.00
14.70
5.90
3.00
3.60
8.20
3.00
10.80
2.20
9.90
6.20
2.40
4.50
2.00
5.10
0.80
5.10
10.40
12.10
13.10
2.80
1.90
13.00
3.10
11.80
1.20
13.80
1.80
9.80
10.30
8.20
9.00
0.80
4.20
1.10
5.70
4.80
8.60
8.30
12.20
4.70
3.90
4.60
9.60
5.80
0.60
11.60
2.60
2.50
14.50
8.70
8.50
1.90
8.50
1.20
6.40
1.50
12.60
3.20
5.10
14.80
4.50
10.30
2.90
7.00
9.80
19.90
5.50
8.40
10.20
3.40
18.30
11.10
8.80
10.20
2.10
7.90
1.50
7.80
10.00
6.70
3.70
2.40
7.20
1.00
1.00
7.80
3.50
17.50
12.10
6.80
9.50
12.80
5.70
4.90
5.90
10.80
7.90
0.80
7.40
8.70
11.40
1.80
11.00
1.70
10.20
4.10
10.80
7.10
5.60
3.60
4.50
7.00
7.70
0.10
9.40
3.70
0.50
6.00
4.50
12.50
14.60
1.40
9.00
4.50
1.60
2.00
14.30
8.50
0.50
6.20
11.60
6.20
5.10
11.20
6.80
13.20
5.20
1.50
11.20
5.50
2.20
6.00
8.90
6.00
9.30
5.30
1.70
3.70
3.00
11.50
13.30
10.10
5.70
12.50
2.00
3.30
4.50
5.30
0.90
5.60
1.70
4.00
4.50
2.10
5.10
11.40
9.20
8.70
5.60
14.40
14.10
17.40
11.20
2.50
4.10
8.20
10.10
11.90
13.00
7.80
19.80
2.80
13.90
8.00
4.90
4.30
12.70
4.50
5.10
13.00
5.70
3.50
12.00
9.50
2.70
7.30
6.50
2.00
9.00
2.90
3.80
8.50
3.60
4.20
6.20
1.40
5.40
5.30
12.60
5.00
8.10
7.80
7.00
10.10
8.10
4.20
12.50
8.00
12.00
10.40
7.30
10.30
4.00
7.00
4.20
8.80
14.90
9.20
4.80
1.00
12.70
7.30
2.60
9.30
15.50
7.40
9.70
7.20
8.10
10.10
5.40
9.30
5.70
6.70
2.40
12.20
1.00
14.20
6.30
9.80
3.90
7.80
16.50
8.80
4.60
12.90
9.60
6.30
7.10
8.40
9.60
15.10
0.40
5.80
3.50
9.90
8.00
5.30
13.00
9.80
16.50
1.70
6.40
1.20
4.10
11.40
14.60
2.20
6.00
11.40
3.20
17.50
8.40
9.80
3.00
16.40
7.90
8.70
1.60
15.70
15.70
8.20
7.10
2.50
4.90
5.40
10.80
9.70
6.70
7.50
7.40
11.50
6.60
2.00
1.20
2.20
8.70
1.70
1.40
7.70
2.90
12.10
8.50
10.60
6.60
6.10
2.50
14.40
7.00
9.50
19.60
9.40
9.10
10.10
0.70
5.60
2.10
7.40
4.80
8.00
4.80
6.10
1.60
9.30
9.90
10.10
4.30
0.70
2.90
4.30
2.70
8.90
2.70
8.90
11.10
9.20
4.20
6.00
8.10
6.50
4.50
0.30
9.40
3.10
10.10
2.00
0.80
2.30
5.40
5.70
4.10
6.90
3.60
1.30
1.40
9.90
4.90
1.30
1.70
4.60
2.40
2.30
1.50
5.20
6.70
1.70
5.90
7.20
6.90
1.00
15.10
2.20
3.70
7.70
0.60
9.10
14.60
8.40
9.70
2.10
7.90
9.20
12.80
11.00
9.10
7.40
9.00
14.20
17.30
8.60
8.80
7.00
14.30
10.60
4.90
10.30
4.50
3.20
6.50
0.20
7.10
1.90
3.30
13.50
10.70
14.10
5.70
8.70
0.60
12.30
7.90
17.00
9.10
5.80
2.40
11.30
4.50
3.60
1.90
8.80
12.40
11.40
8.20
3.30
8.10
9.80
17.60
10.30
9.80
10.10
7.20
13.40
9.80
6.20
10.60
10.00
11.30
4.20
4.50
18.10
8.20
10.90
2.50
8.50
5.70
6.10
9.60
3.90
6.10
9.20
8.30
4.10
11.20
6.50
3.40
7.90
4.40
7.30
6.00
2.60
9.10
14.20
5.10
7.20
9.40
2.30
0.60
5.50
1.70
2.60
5.40
11.30
7.60
15.00
9.40
9.80
7.80
4.80
4.20
6.60
5.70
2.40
13.10
3.70
9.00
3.40
3.50
2.50
6.30
5.50
14.10
4.40
9.50
7.10
1.70
4.00
1.90
5.60
1.90
5.90
8.10
5.90
5.60
11.30
8.70
13.40
4.20
5.00
3.40
6.40
14.60
4.10
11.80
8.90
5.70
3.50
3.90
13.30
4.40
5.90
15.80
15.60
19.70
5.20
8.20
1.20
3.50
4.70
7.10
13.70
0.40
10.60
10.10
19.30
11.30
6.00
15.20
1.20
10.30
3.40
2.00
3.60
7.50
7.00
8.00
0.90
9.10
11.60
8.00
7.60
4.60
3.70
2.50
4.30
1.70
7.60
4.30
2.20
6.90
2.40
7.80
8.20
9.30
8.90
7.00
4.30
0.80
8.40
1.30
1.90
7.10
0.30
5.30
6.80
2.90
4.40
13.30
13.40
3.00
10.40
8.30
5.20
9.10
0.80
3.70
5.00
4.90
0.30
3.40
6.60
5.10
2.50
7.20
11.50
8.50
1.90
1.80
7.90
7.50
1.40
10.30
3.00
13.20
12.00
4.10
1.90
4.90
8.70
8.70
8.30
7.90
1.00
7.40
13.60
6.30
10.00
0.50
2.30
3.90
9.40
0.60
8.50
1.00
10.60
3.60
6.80
9.80
5.50
4.30
0.70
7.60
6.70
1.60
1.20
1.40
10.70
3.60
3.70
14.60
3.80
16.00
5.70
11.50
3.80
4.30
6.60
7.90
5.90
5.50
5.60
9.10
3.20
5.60
13.80
4.40
11.60
9.70
17.50
4.60
0.20
1.10
4.70
4.50
2.70
0.60
1.80
8.60
14.00
10.10
4.80
14.50
15.30
4.80
9.90
7.30
13.80
1.60
1.10
5.50
6.90
14.40
1.30
9.30
3.00
4.10
3.90
4.20
6.80
10.30
5.40
5.70
9.90
6.80
1.90
3.00
9.80
4.30
3.30
8.40
13.90
5.20
7.60
0.40
3.30
14.00
14.30
5.80
5.60
11.40
11.60
10.10
8.60
9.00
5.50
9.20
13.30
13.10
8.90
7.20
2.70
13.40
15.90
2.70
10.40
9.70
1.50
3.70
15.30
7.40
14.60
5.40
5.20
5.60
13.60
4.30
9.40
1.70
1.50
9.90
3.80
5.70
6.80
1.10
2.40
12.40
4.60
2.90
12.50
8.00
2.70
3.70
7.40
13.80
11.60
13.20
3.10
3.10
5.60
5.70
0.90
9.10
12.20
10.90
2.70
15.70
2.50
4.30
4.20
3.50
5.70
3.20
6.80
1.70
0.70
12.60
7.30
13.30
5.90
1.40
0.50
11.80
7.30
6.50
4.60
10.30
0.20
4.30
12.60
12.50
11.40
4.70
10.30
10.40
5.40
5.30
11.60
0.60
9.60
6.40
4.90
2.40
2.80
4.90
6.70
5.20
6.80
6.20
10.00
13.50
0.30
9.60
3.20
12.70
20.80
11.30
1.00
0.70
14.60
6.30
6.10
5.70
6.80
7.50
11.70
14.20
5.60
9.80
8.70
4.10
4.00
4.70
4.90
5.80
7.30
9.90
1.30
2.30
10.80
6.40
4.00
8.50
6.30
9.70
0.70
10.10
4.20
10.70
3.90
1.90
4.70
3.70
2.00
9.50
7.40
14.30
3.00
0.40
6.10
10.90
9.50
4.70
3.40
1.70
10.50
4.10
15.30
4.60
14.70
6.20
6.30
10.10
3.20
4.10
9.50
0.40
7.90
2.20
15.00
7.40
0.30
8.70
7.60
1.50
9.90
4.60
11.50
0.60
1.20
3.20
6.20
10.40
10.40
8.40
3.30
4.60
8.60
13.10
7.20
8.50
1.40
9.50
2.80
4.70
6.80
13.20
1.10
8.10
7.80
2.30
2.60
9.90
8.90
2.70
6.80
7.00
8.30
12.70
8.00
13.10
9.50
11.40
11.20
8.10
15.50
3.00
2.00
4.40
1.30
1.30
1.10
6.50
10.00
0.40
2.90
13.20
0.20
2.60
4.90
11.60
4.90
11.10
11.60
2.30
7.00
2.10
17.20
0.40
4.80
2.70
1.90
10.40
8.10
7.00
7.00
10.00
2.60
8.30
6.10
9.10
5.60
0.50
10.00
3.50
7.30
0.70
11.30
3.70
2.90
5.10
7.50
3.90
0.20
0.40
3.90
6.50
13.50
7.60
3.50
14.00
8.20
8.80
9.40
12.40
6.50
11.40
1.50
0.80
6.70
9.60
3.30
7.80
2.00
11.00
1.80
14.60
9.50
5.20
2.60
2.90
12.00
8.80
8.10
9.60
11.50
7.70
11.50
13.20
10.00
9.80
15.10
5.90
0.50
5.40
11.10
2.90
15.80
14.20
12.40
13.50
7.20
12.40
3.20
3.80
0.70
3.00
4.30
7.90
3.20
5.60
17.00
15.10
10.60
10.10
7.30
4.20
6.90
2.10
4.60
8.00
5.70
1.70
4.30
8.90
2.80
2.50
1.60
8.40
4.00
3.50
6.70
9.80
11.90
12.00
2.60
0.70
11.70
5.10
2.50
4.70
6.10
5.90
10.60
7.00
7.10
6.20
7.20
3.90
10.10
3.00
1.30
5.90
4.70
3.40
5.10
7.60
3.00
7.00
1.30
11.40
5.40
4.80
10.80
2.40
8.30
6.70
9.00
4.70
0.40
7.20
4.90
13.00
3.90
3.50
4.80
5.20
7.10
2.80
10.00
6.70
7.30
0.80
4.00
3.80
9.90
12.50
3.40
0.30
6.70
6.30
10.20
12.70
9.20
9.90
9.30
2.00
10.10
12.70
4.20
13.90
3.90
9.70
2.90
14.80
11.20
7.50
12.90
2.50
7.30
4.00
2.80
12.30
3.20
4.00
14.20
5.40
6.10
9.90
16.70
1.80
4.80
10.00
12.90
4.30
1.50
2.20
10.30
8.80
1.20
0.40
12.00
11.70
1.40
9.30
1.00
7.80
13.50
9.70
0.50
9.60
2.20
7.00
2.40
5.20
6.30
5.00
3.80
7.10
4.10
10.80
10.40
6.00
3.00
8.40
9.20
0.30
7.10
6.10
5.30
6.90
6.10
4.10
9.50
6.30
0.20
11.10
10.30
1.80
4.20
9.20
2.70
10.30
6.90
15.70
9.80
11.60
11.20
4.40
1.00
3.30
5.50
11.00
12.00
9.40
1.10
10.70
6.70
7.70
6.90
11.30
2.90
13.20
12.10
6.30
9.70
13.10
2.80
11.70
13.00
6.90
2.40
4.90
14.50
14.80
8.30
10.00
13.00
0.20
4.90
3.10
5.50
4.80
3.20
0.60
13.50
8.60
7.90
1.70
16.30
13.90
13.70
5.70
3.50
0.80
3.00
12.60
0.60
7.40
5.60
1.30
7.30
11.70
10.90
2.60
6.10
2.50
9.30
4.50
7.80
9.90
6.10
7.90
15.50
11.50
4.20
3.20
7.10
4.70
4.20
1.80
7.30
6.70
7.30
3.20
3.70
7.40
14.20
6.90
8.30
5.00
7.00
5.80
2.60
7.70
2.10
1.20
15.40
2.10
10.40
0.30
3.20
2.10
10.80
11.50
1.60
2.40
6.50
12.90
10.40
2.70
1.30
2.80
4.80
9.40
18.20
15.80
0.90
13.00
10.50
1.00
16.50
2.10
9.70
5.90
5.70
6.90
2.40
7.50
8.90
7.40
10.10
2.50
5.40
8.10
14.20
13.50
0.80
5.10
0.40
8.30
14.20
8.10
2.60
13.60
11.50
4.60
5.10
8.00
8.40
14.30
0.50
14.80
9.50
14.10
7.30
7.90
0.40
9.70
5.50
2.70
13.50
7.70
1.00
16.80
11.80
16.00
9.30
6.90
5.20
0.60
7.50
8.20
8.80
3.40
10.20
0.40
1.30
7.80
14.50
14.50
14.10
5.40
6.90
16.60
0.30
4.40
9.60
17.60
3.30
2.10
7.50
2.20
4.70
8.60
7.00
7.60
2.80
7.90
11.30
15.30
3.00
2.50
11.60
6.80
3.50
7.10
13.20
1.10
13.60
5.80
0.50
11.60
9.20
3.10
0.40
3.10
4.70
8.40
8.50
7.50
6.80
4.90
1.30
8.20
3.10
7.70
16.50
2.20
2.40
4.90
8.30
9.10
9.30
13.30
10.00
3.90
6.70
10.20
7.20
4.80
1.70
7.90
1.80
4.60
3.60
8.50
5.20
9.70
2.60
4.80
2.00
8.30
5.30
9.20
9.80
5.70
6.40
5.80
3.10
8.60
4.60
3.90
10.70
3.60
6.20
9.10
15.20
2.50
8.00
0.70
13.20
2.50
5.70
3.10
6.20
3.90
7.10
5.90
5.00
4.10
12.60
0.20
8.10
6.80
8.00
9.60
6.00
5.10
6.00
0.20
5.30
2.40
6.80
5.10
12.80
5.80
0.40
7.00
5.90
7.10
3.90
6.50
5.50
3.90
3.50
11.80
11.50
11.70
14.00
12.30
19.90
6.60
2.40
5.40
0.70
3.90
9.20
11.00
6.50
9.40
6.10
4.10
6.10
9.20
0.80
7.00
6.80
12.70
7.40
13.50
7.90
1.40
2.10
14.70
6.80
5.40
3.00
3.20
10.30
9.70
0.80
8.10
5.10
10.10
6.50
13.30
7.40
5.70
15.70
6.90
8.10
12.50
3.70
3.50
9.10
2.80
7.00
8.50
8.70
2.20
1.70
5.90
5.20
4.30
13.20
6.30
1.40
0.80
3.20
2.50
4.90
5.30
12.00
4.80
7.10
14.80
10.20
3.00
1.00
6.30
8.00
7.90
6.00
12.30
5.00
4.70
9.20
4.20
15.60
1.00
5.90
6.40
16.40
2.70
7.80
13.20
7.10
5.10
2.60
11.60
2.90
6.30
6.40
4.10
11.40
17.90
10.50
3.70
9.90
4.80
0.80
17.30
5.50
3.70
7.80
3.70
8.80
11.40
12.30
0.30
7.10
6.30
5.80
4.70
8.90
5.60
6.00
7.70
7.80
10.00
6.70
3.20
0.50
1.30
7.70
9.80
8.90
13.20
9.20
1.30
9.90
8.00
5.90
8.60
10.70
2.80
8.50
0.60
12.30
11.00
3.20
5.90
5.70
11.10
10.50
5.30
2.90
5.30
9.50
15.20
3.20
8.30
4.00
11.40
9.80
13.10
6.20
6.30
6.90
11.70
16.30
5.20
12.90
10.10
10.10
3.00
7.50
12.40
7.40
10.10
8.00
10.00
4.10
5.00
7.60
5.60
5.90
9.30
7.00
7.70
9.10
8.30
9.20
1.50
5.20
14.00
2.90
8.70
6.80
13.10
2.70
3.30
0.80
3.70
10.00
1.40
6.50
5.40
1.70
4.20
4.40
8.00
12.40
5.40
12.70
6.80
0.80
6.50
10.90
1.40
9.40
2.70
3.00
8.00
1.50
10.80
6.10
6.00
16.20
12.90
15.20
1.70
4.20
1.40
4.70
9.30
5.30
10.30
0.50
6.80
7.90
12.30
11.40
8.20
15.50
5.00
0.80
2.10
2.70
6.60
5.70
3.60
6.50
2.50
3.60
12.30
12.40
1.00
17.40
0.70
0.60
2.00
2.90
0.50
5.40
16.10
9.60
5.40
3.00
3.30
8.20
7.00
1.00
4.90
1.80
5.30
10.20
7.30
11.40
11.50
3.80
4.90
4.40
2.90
6.60
0.80
1.20
10.70
4.20
9.40
8.60
1.30
7.00
3.10
10.70
5.20
9.10
6.80
10.30
17.60
12.90
8.80
0.80
2.90
9.90
7.90
2.80
7.60
11.00
0.40
4.10
2.90
13.00
12.60
5.30
4.60
7.60
6.40
6.50
4.50
7.40
4.70
0.70
11.20
10.30
3.00
4.70
0.60
0.50
5.50
1.10
2.70
6.50
4.40
14.80
6.50
6.00
7.30
3.50
3.90
5.00
10.50
7.10
3.90
1.90
8.70
0.60
6.00
0.40
7.90
5.30
7.50
8.60
2.60
1.70
5.60
6.70
4.50
9.80
12.10
7.50
7.00
4.60
12.70
5.80
5.70
3.90
7.40
6.70
7.80
1.80
3.60
8.60
5.90
3.60
5.50
2.40
5.00
3.80
7.10
6.50
9.80
10.90
4.70
1.60
14.70
10.20
0.90
6.20
1.00
11.60
7.40
6.70
12.30
10.10
2.60
12.20
4.10
8.20
4.20
1.00
3.40
5.30
0.40
9.30
3.30
1.60
8.20
9.60
7.30
6.50
10.70
12.80
14.40
8.20
3.30
3.30
8.50
6.20
11.70
10.70
13.60
0.80
6.00
8.50
6.30
3.80
9.30
3.20
7.20
4.90
5.50
12.50
11.60
3.20
9.60
11.10
16.90
3.70
2.20
2.00
10.00
5.30
0.40
13.50
8.20
9.30
5.70
5.20
14.50
7.50
9.90
9.40
2.80
1.70
7.40
7.50
0.80
5.30
12.80
5.00
6.30
10.10
9.10
8.10
9.50
6.20
7.10
7.10
2.60
15.10
10.30
11.90
7.80
8.70
0.30
0.20
7.50
14.40
1.00
16.40
3.60
1.60
11.50
2.80
16.70
10.80
0.30
6.90
11.70
10.40
2.70
0.50
2.30
4.80
11.30
1.30
6.20
3.50
3.20
1.70
9.60
15.70
7.70
2.90
4.20
1.00
9.00
2.80
9.90
9.10
3.40
6.40
6.10
9.00
10.80
6.90
6.00
11.00
2.60
11.20
0.20
13.80
6.40
8.40
12.30
6.70
9.00
3.80
3.90
3.80
2.20
12.00
3.60
4.70
3.70
7.70
2.60
5.10
3.40
2.80
4.10
8.20
4.10
10.80
6.10
0.60
10.00
13.70
5.90
8.50
13.20
16.70
0.40
8.90
4.60
3.10
2.90
8.00
7.80
8.20
5.40
6.70
5.10
10.40
3.80
7.20
3.70
2.50
7.70
10.60
3.40
12.90
1.10
1.60
6.20
7.00
12.20
15.70
6.30
0.30
3.70
13.90
10.90
6.80
5.30
0.50
11.90
12.10
9.00
3.50
7.30
12.50
4.30
5.40
3.50
2.10
14.00
2.30
1.80
5.70
12.90
3.80
4.20
5.80
0.60
0.80
9.40
5.30
4.90
11.60
11.40
13.20
10.30
5.10
16.50
8.90
3.30
1.90
12.90
5.20
8.80
9.10
2.00
7.00
0.20
1.80
0.60
10.50
6.40
1.80
7.90
10.80
10.20
6.00
1.60
1.90
5.60
3.40
3.00
8.20
9.20
11.60
7.40
5.20
13.80
1.70
2.20
10.90
11.60
7.70
7.80
8.50
1.00
8.50
8.00
0.80
7.80
4.10
10.80
7.90
2.50
6.70
9.60
5.40
10.60
12.60
0.40
2.00
5.40
1.40
3.70
2.10
14.20
2.90
12.10
8.50
1.10
16.10
1.90
9.40
2.20
5.90
9.80
0.80
13.30
0.30
2.00
6.20
2.50
11.30
13.50
7.50
4.70
11.80
2.60
6.20
9.30
2.00
5.90
4.30
5.70
9.30
9.40
3.60
3.90
4.70
4.30
6.10
11.60
15.80
7.00
10.50
3.70
4.80
9.40
3.60
6.80
8.50
12.60
4.30
2.80
4.80
8.40
1.70
2.60
2.40
4.90
1.30
1.30
3.30
6.10
4.30
4.20
1.90
10.80
2.10
1.10
4.60
10.80
2.10
4.60
7.50
9.30
3.50
3.90
8.50
7.00
5.40
6.10
6.50
0.70
4.00
8.80
2.90
4.30
10.90
1.20
15.70
3.00
10.90
14.30
15.10
7.60
7.20
2.70
1.90
3.70
13.40
4.40
2.40
6.60
10.70
9.50
0.70
1.10
6.60
2.60
3.30
10.40
12.80
12.60
3.10
1.10
4.00
0.70
4.80
9.30
14.80
8.00
0.60
1.20
19.90
4.00
5.50
2.20
4.70
8.10
3.20
5.70
0.70
9.60
3.90
4.90
4.80
9.00
2.00
0.20
6.70
11.50
2.20
14.20
7.60
12.50
3.20
4.00
5.80
17.90
5.00
2.90
4.20
3.40
10.70
6.50
9.40
4.50
8.90
6.70
15.20
13.40
9.60
11.50
9.50
1.30
11.60
11.20
7.90
14.90
2.90
2.60
9.50
10.40
8.10
15.30
4.00
17.50
15.60
17.20
12.40
9.40
0.80
0.70
1.20
8.60
4.80
0.60
18.90
0.80
7.60
2.10
14.70
14.10
5.60
12.40
12.40
8.20
11.80
10.40
13.10
1.10
8.20
0.80
0.90
1.60
7.80
6.20
9.10
3.70
9.40
7.80
15.90
1.30
11.40
18.20
3.60
1.00
14.00
14.10
17.80
7.00
6.90
9.80
4.80
6.90
18.10
4.20
6.80
2.70
16.20
6.00
13.00
8.30
1.10
12.30
1.00
11.90
21.90
13.50
7.50
2.90
2.70
6.80
5.00
0.80
0.60
13.40
5.00
1.40
12.10
3.30
13.20
0.80
9.70
4.60
0.90
1.00
4.00
9.30
5.60
1.60
0.80
9.90
3.60
12.80
13.10
15.70
14.00
8.20
7.80
13.00
7.50
2.40
9.70
6.60
11.50
5.60
10.30
6.10
10.40
3.70
15.60
4.10
0.40
8.20
3.40
8.60
6.40
0.60
9.50
0.70
16.60
6.00
9.10
4.80
14.50
0.60
6.50
10.90
11.70
12.70
18.50
3.80
14.80
21.10
10.60
1.10
10.50
15.30
12.20
4.30
7.20
11.80
14.80
2.90
8.80
1.00
9.10
12.70
8.60
11.60
6.20
5.80
15.00
1.00
4.10
11.90
1.20
17.40
4.70
5.00
1.90
9.00
9.20
15.30
12.20
4.80
4.50
6.20
6.70
5.60
3.10
11.90
6.80
8.40
12.80
16.50
12.40
4.20
5.70
6.10
6.10
17.30
1.10
2.40
0.50
7.40
11.00
11.50
16.40
9.20
15.30
4.70
16.60
14.70
0.90
6.80
2.80
16.90
8.00
10.00
2.20
11.40
2.50
1.00
15.60
2.90
14.40
0.80
6.60
14.70
0.60
12.00
5.70
6.40
5.60
0.90
9.40
1.10
10.00
4.00
2.10
16.30
14.50
12.20
11.90
14.10
10.70
7.50
0.80
10.60
0.70
0.20
21.10
4.10
9.10
6.00
0.70
0.90
3.00
2.60
9.50
9.90
14.80
1.40
8.30
8.10
12.20
16.50
5.00
10.00
6.20
0.80
7.00
0.90
0.40
1.00
10.60
11.10
5.50
0.90
10.00
0.80
9.60
9.50
0.90
6.30
3.10
6.60
11.60
1.00
1.00
6.60
11.30
8.40
22.10
6.40
13.90
15.10
10.70
5.40
4.10
5.20
18.40
4.20
1.20
8.30
5.30
1.20
7.30
10.70
4.70
7.00
10.00
1.00
7.10
13.90
10.90
16.40
1.90
14.60
8.80
7.20
11.40
1.50
1.90
4.20
10.80
6.20
5.30
4.30
8.60
14.20
10.40
0.90
2.60
19.30
3.10
11.50
11.10
9.90
3.80
12.00
0.60
6.20
4.00
9.00
12.50
12.80
3.70
15.70
11.70
9.90
0.90
8.50
5.00
10.50
0.60
2.50
1.10
1.90
13.50
9.60
7.20
4.30
3.60
13.80
14.50
0.90
1.20
0.90
3.90
0.70
4.70
1.90
7.60
7.10
12.50
6.20
15.30
13.30
11.00
8.20
3.00
2.90
8.40
9.10
20.50
8.00
9.70
7.30
9.00
1.20
6.00
5.10
12.70
4.00
8.00
11.50
4.00
16.10
15.90
14.40
0.10
10.50
2.40
13.50
15.10
11.90
13.90
7.90
3.50
4.80
5.70
10.70
4.30
15.10
6.50
15.00
11.90
15.70
18.40
11.50
3.30
7.10
1.00
1.70
18.10
10.20
15.50
9.80
10.10
1.00
11.40
13.90
1.10
1.10
13.90
19.70
7.10
6.20
9.50
3.90
12.10
13.80
15.60
12.00
0.80
4.60
3.80
7.50
19.60
14.30
0.40
10.10
4.30
0.50
3.70
19.00
11.70
0.60
8.70
11.90
7.40
2.30
9.70
1.20
13.40
7.70
13.10
12.70
5.10
2.50
10.70
0.70
9.30
4.60
15.90
14.60
7.30
10.50
10.40
6.80
10.20
1.60
5.40
2.20
7.40
7.20
10.80
6.00
0.80
14.20
8.20
3.70
6.90
10.80
5.00
4.80
14.20
7.60
10.90
15.40
3.20
1.80
17.10
16.70
10.60
15.50
9.20
10.40
6.20
11.50
6.20
1.80
15.70
7.00
9.90
14.90
12.10
7.90
2.00
2.90
2.10
4.70
12.80
11.90
2.20
3.00
8.60
10.90
2.30
10.30
17.30
0.80
2.40
13.40
1.10
0.70
0.40
10.50
2.60
9.90
11.50
16.10
18.10
1.90
12.10
14.10
8.10
10.70
0.80
6.60
13.30
16.50
6.30
1.20
8.00
12.60
6.50
10.30
0.70
8.30
7.20
7.70
8.40
11.30
3.70
6.90
4.40
8.90
18.00
8.40
18.50
13.90
0.20
13.50
8.70
8.60
21.30
9.60
17.00
1.20
4.20
8.50
0.10
16.70
5.90
0.90
9.20
5.70
9.90
10.50
5.00
9.10
3.40
10.00
11.90
10.70
8.40
13.00
7.80
1.90
4.20
4.90
9.00
13.00
6.60
8.50
11.70
6.30
9.40
4.20
12.70
16.80
13.30
16.70
7.10
18.30
3.20
1.70
5.20
4.70
4.30
16.80
1.90
7.80
16.40
3.60
4.20
6.20
6.30
5.60
13.40
6.40
0.40
8.10
2.70
5.50
13.30
0.80
7.30
11.60
4.20
10.30
5.00
1.10
10.40
1.20
2.60
5.20
4.20
5.00
7.10
8.00
11.50
4.60
8.20
16.70
8.90
4.70
12.70
5.30
1.00
9.40
7.20
4.50
3.30
14.40
0.70
0.90
1.70
12.50
10.20
0.50
6.40
10.00
0.70
4.80
8.70
4.10
1.20
1.10
8.30
2.70
10.00
6.60
6.20
4.70
6.80
4.30
13.30
3.70
12.10
2.20
1.70
1.20
4.70
4.80
14.10
1.50
14.90
13.90
6.00
7.10
5.60
9.80
7.40
9.80
17.30
13.20
11.60
16.80
10.50
11.30
12.80
0.50
1.60
3.60
7.40
7.60
14.10
11.00
5.80
6.20
21.30
12.70
9.90
0.70
5.40
9.40
3.90
15.10
1.30
2.70
4.40
17.20
1.00
7.10
8.60
9.80
7.70
1.10
5.10
14.30
14.50
5.10
10.40
11.90
10.00
14.00
6.40
1.70
11.00
12.50
2.90
3.00
8.60
6.20
15.40
15.50
9.20
7.70
8.60
1.10
13.30
3.80
1.90
6.60
9.50
12.60
4.50
18.70
16.70
4.50
9.10
7.80
7.30
4.30
13.50
4.80
0.60
3.10
0.90
16.90
16.80
19.50
13.00
13.80
0.90
15.90
4.50
0.90
1.90
4.50
15.00
10.60
11.90
13.50
2.70
12.90
1.90
0.50
4.20
10.50
6.50
9.20
4.10
8.00
4.70
12.30
3.40
13.50
4.50
6.40
4.90
11.30
5.70
3.50
13.30
11.50
17.30
7.70
1.00
1.00
12.10
11.70
2.70
4.70
6.70
9.10
9.30
7.30
6.30
8.80
3.00
13.30
4.80
14.40
3.00
1.80
5.20
6.80
7.20
15.10
13.50
10.60
10.60
17.50
5.40
14.00
9.00
5.50
4.70
12.20
8.50
5.60
13.30
5.20
14.70
13.70
0.30
15.70
8.40
13.10
17.10
17.10
12.70
7.30
10.10
8.50
14.80
4.00
5.10
8.10
4.40
0.50
13.00
14.90
8.10
17.80
11.90
12.50
2.10
4.90
7.50
7.30
9.30
12.50
3.60
9.60
6.80
8.80
3.10
8.80
11.30
6.10
13.20
5.70
6.00
12.60
5.30
4.90
0.80
2.70
1.00
17.60
4.00
9.20
0.80
13.60
5.40
0.80
2.00
0.80
5.60
4.80
8.20
8.70
3.30
14.40
5.00
7.20
1.00
12.10
2.30
12.00
11.10
1.00
8.60
5.50
3.00
2.70
14.60
11.40
6.70
1.00
0.80
6.10
0.80
9.00
4.90
5.50
10.00
5.50
0.80
17.70
10.80
7.80
11.90
7.00
9.20
5.70
9.10
3.80
0.80
16.40
0.70
13.60
1.60
1.20
7.30
8.10
6.40
5.70
10.70
4.30
9.00
0.60
7.60
8.00
7.30
6.40
9.00
5.00
5.10
4.00
6.20
4.10
10.40
3.30
0.70
15.00
3.50
4.80
0.80
13.50
6.10
16.20
5.70
0.50
6.10
1.70
12.40
3.60
2.70
19.50
8.80
13.50
6.00
12.40
3.40
5.60
7.90
11.40
10.70
7.40
11.90
1.00
11.40
2.80
2.80
2.40
8.20
2.20
5.60
17.10
16.60
4.10
3.70
16.70
6.70
9.40
13.60
20.00
15.70
10.50
9.90
3.60
15.60
0.70
3.70
13.60
16.60
0.80
6.10
6.80
5.00
6.70
16.30
17.80
13.60
16.20
1.70
13.90
5.40
12.60
6.50
0.80
5.20
11.90
5.30
2.70
8.50
7.80
3.80
6.10
8.10
6.80
9.10
15.00
6.70
16.60
9.60
3.90
12.10
3.60
1.30
1.50
7.10
9.00
15.50
2.30
6.10
4.60
11.80
11.30
9.80
14.70
0.70
0.80
0.60
5.90
4.90
0.30
1.50
0.70
0.60
8.30
5.50
17.60
13.00
12.30
1.20
9.40
9.60
15.30
13.90
11.90
4.80
10.40
11.90
11.30
0.80
3.40
8.80
1.50
13.40
13.10
8.90
6.70
4.30
4.70
5.50
17.90
9.60
6.60
8.00
7.60
2.60
6.20
2.90
12.10
11.20
2.10
3.10
5.90
9.10
17.50
10.30
9.60
5.50
6.00
3.60
6.70
12.00
11.50
0.80
15.00
7.00
10.20
14.20
1.00
8.10
2.40
3.30
1.00
4.50
7.80
0.80
6.80
8.70
8.10
9.10
17.50
8.40
4.20
18.70
2.90
7.40
2.80
17.80
9.10
14.50
3.30
5.50
0.60
4.80
3.90
12.80
13.90
4.80
11.20
6.60
2.50
0.70
12.20
17.40
4.90
3.30
8.80
5.00
2.60
2.70
0.90
2.90
13.40
11.70
8.50
11.30
11.00
4.20
17.50
5.60
0.60
8.30
7.10
7.30
8.90
3.00
5.00
0.90
8.90
8.90
11.80
13.90
2.80
5.90
5.00
2.20
15.20
7.60
0.50
5.90
15.70
9.10
7.00
8.40
4.80
13.70
3.00
4.10
15.80
5.80
11.10
8.40
12.20
2.40
0.90
8.10
10.90
14.90
11.60
10.60
6.20
5.60
1.40
1.10
9.30
6.20
7.50
0.90
4.80
7.90
13.50
6.60
8.00
6.00
13.90
0.50
3.90
9.90
14.90
6.50
7.90
6.30
6.70
8.00
7.20
0.70
7.80
14.70
6.60
4.60
2.20
11.70
2.40
3.10
12.20
1.00
11.10
10.40
12.60
10.00
12.50
0.50
3.10
14.30
8.70
11.10
6.00
12.60
10.20
4.10
9.00
9.10
3.70
4.80
12.50
18.40
1.00
5.80
10.00
12.80
6.10
2.70
8.10
7.40
6.40
7.60
14.80
7.60
14.10
5.00
17.90
12.40
8.30
7.30
10.10
0.80
3.60
16.30
12.20
12.10
14.80
14.90
15.70
6.90
19.20
14.50
20.00
10.10
14.10
11.30
7.70
5.50
5.70
9.40
11.60
11.40
6.80
14.00
1.70
0.20
18.40
7.60
4.10
5.40
5.40
3.70
4.90
17.70
10.40
4.50
0.80
15.10
6.20
9.80
8.30
10.00
5.10
12.70
16.70
10.20
0.60
15.50
2.90
4.10
6.20
10.50
11.30
11.80
7.80
14.50
9.50
7.90
2.70
4.20
13.10
8.70
10.50
5.40
4.70
6.30
12.50
0.30
7.20
1.80
7.50
0.70
13.20
7.10
14.00
0.80
11.70
11.20
9.20
5.80
2.80
17.80
17.50
10.50
16.30
6.00
3.70
0.70
9.10
0.80
4.40
3.20
10.50
3.80
3.30
9.60
19.00
6.40
6.70
14.90
8.20
0.90
6.40
10.50
18.00
4.30
6.20
5.20
8.80
13.80
14.40
5.00
7.60
13.10
13.30
4.90
7.50
12.60
0.70
0.90
20.00
4.50
1.00
8.80
13.20
9.30
11.50
9.80
7.50
17.60
11.60
15.20
15.10
5.00
4.80
15.30
7.30
0.70
8.70
0.80
2.40
3.80
1.50
2.50
11.20
13.40
9.00
9.10
5.90
5.90
7.90
12.10
5.10
2.10
7.00
8.00
14.10
3.10
12.50
7.40
4.60
18.60
13.60
1.00
14.50
8.10
12.90
7.20
8.00
16.70
10.00
9.30
10.10
4.30
6.20
6.30
6.50
12.70
8.00
5.40
5.30
19.40
16.40
7.20
8.90
9.50
0.80
9.30
0.90
9.70
4.50
8.10
7.30
0.60
8.50
1.00
9.40
6.60
1.20
11.60
11.00
4.90
2.20
8.00
9.60
12.60
8.40
7.90
3.50
8.10
4.50
6.70
14.90
4.10
2.00
12.80
11.60
14.70
1.70
6.10
10.90
13.50
11.90
13.10
5.90
11.90
6.80
12.40
16.50
16.00
4.30
18.90
6.20
3.50
6.60
17.20
2.90
4.80
8.60
2.50
5.50
18.10
13.00
2.90
8.90
11.00
6.60
7.10
0.80
13.40
1.10
7.60
0.80
4.60
13.70
13.00
20.10
5.70
8.70
6.00
5.70
0.10
4.90
0.80
8.10
7.00
15.10
8.10
6.10
3.90
13.90
5.60
16.50
11.20
16.70
4.90
9.20
4.30
3.90
11.40
5.20
10.40
5.80
10.00
14.90
8.20
14.40
1.50
10.40
7.20
10.10
4.50
3.40
2.50
7.20
4.70
5.70
13.30
0.70
8.70
5.90
0.80
12.80
6.60
14.70
5.50
5.90
2.60
5.80
13.20
2.80
8.60
10.10
14.00
8.30
7.60
10.20
0.90
1.20
9.90
4.20
5.70
5.40
6.30
7.20
12.90
1.10
1.60
5.40
14.10
2.60
15.30
6.10
14.50
0.90
4.60
13.90
2.10
5.60
0.20
9.90
11.00
12.20
5.20
0.60
13.10
2.80
13.80
9.00
10.50
5.80
12.50
5.10
8.20
16.80
13.10
8.60
5.10
6.90
14.30
8.90
12.30
0.90
0.20
15.30
3.90
14.30
16.20
0.40
16.10
4.00
3.50
4.60
2.30
5.10
1.30
9.00
11.30
5.90
16.20
2.60
8.80
11.50
16.80
13.40
14.20
1.00
16.30
15.10
8.10
10.40
5.20
14.90
0.80
2.40
10.60
5.30
10.70
13.10
0.90
13.90
10.70
8.30
13.20
9.00
13.60
8.80
7.40
1.00
1.10
2.30
7.10
4.80
10.80
4.20
6.20
4.80
12.70
5.90
9.20
10.30
11.50
0.50
7.40
13.10
14.90
13.00
14.00
6.00
3.10
3.40
0.70
6.90
8.40
12.80
13.80
2.70
11.00
0.60
0.70
10.70
6.70
0.30
9.50
7.00
14.10
2.20
9.80
18.20
11.30
10.60
7.70
18.30
17.50
15.80
2.20
9.20
8.20
3.00
11.40
7.50
4.20
7.40
5.60
2.60
9.50
8.00
18.10
2.70
2.70
6.50
4.30
0.80
6.90
2.40
8.30
7.50
11.50
0.80
2.80
18.10
6.80
8.40
5.80
8.90
0.80
12.70
14.50
14.60
1.10
7.50
17.20
13.30
0.90
10.80
6.40
9.60
11.60
8.90
4.50
9.20
2.80
4.40
12.70
4.50
2.40
5.20
6.90
12.50
14.90
10.00
4.70
1.10
9.40
5.20
0.80
0.60
1.90
6.00
4.50
13.60
17.40
0.90
6.50
3.20
7.90
10.70
4.20
8.10
0.40
8.40
9.30
9.30
16.10
4.70
10.00
2.00
14.70
1.20
6.40
0.90
13.50
2.20
10.30
1.30
2.80
8.00
11.10
9.00
10.40
8.00
6.60
7.40
17.20
10.90
6.40
0.80
6.20
7.00
9.20
4.80
14.40
1.00
9.20
2.20
6.80
15.20
2.20
4.70
9.40
0.90
6.00
8.80
0.80
5.00
4.00
0.90
3.80
12.20
16.80
13.40
6.30
12.20
9.30
5.10
18.90
16.60
3.70
4.20
7.60
16.00
2.50
1.90
6.70
11.30
2.00
1.70
10.10
2.40
13.50
6.30
8.90
2.10
4.90
6.10
9.00
4.70
1.10
9.30
6.40
7.30
4.10
11.30
6.90
0.80
10.60
1.90
2.10
14.40
1.50
11.10
1.20
13.60
2.80
10.20
6.80
11.20
7.00
13.90
13.50
12.90
16.70
4.50
0.80
8.10
5.50
7.00
13.90
6.00
18.90
14.40
7.70
7.10
3.70
9.20
16.00
16.50
4.90
7.80
7.50
13.30
4.40
4.50
9.40
0.70
8.60
8.70
6.40
7.20
3.30
8.30
5.90
7.70
5.10
6.30
8.20
4.00
15.40
9.00
13.20
15.60
1.10
7.50
8.50
7.60
9.70
0.40
9.40
2.60
9.30
7.70
7.60
6.40
4.80
1.70
8.70
10.80
9.50
12.80
8.70
1.00
5.90
12.80
12.30
2.90
6.30
11.60
0.80
3.10
6.70
9.30
14.70
15.10
2.60
1.50
4.90
7.90
12.00
7.90
11.40
4.70
8.20
0.80
0.80
5.50
11.40
13.10
9.50
5.50
13.80
14.90
8.70
2.40
5.80
8.60
0.50
9.50
9.50
19.70
10.80
2.40
1.20
10.80
1.90
14.90
6.60
17.50
16.60
9.80
1.00
3.70
12.70
9.00
5.80
0.80
19.60
11.40
1.00
12.80
12.10
12.80
10.80
11.30
0.70
0.60
6.60
0.80
10.90
16.90
2.40
8.30
13.60
14.80
10.90
0.90
5.60
11.40
4.60
0.90
14.20
4.90
6.60
5.10
3.00
8.50
5.50
7.80
15.20
5.80
9.90
5.00
6.00
2.40
15.30
16.10
1.10
7.10
3.40
18.10
3.10
11.90
0.70
14.80
1.90
1.50
14.40
6.00
1.30
0.70
0.70
5.20
2.20
4.20
0.50
22.10
4.80
11.80
11.10
5.10
5.00
9.30
2.00
10.80
4.00
12.50
11.40
0.90
1.80
3.90
4.10
10.30
5.00
6.40
15.30
11.80
3.30
19.10
2.70
12.20
2.40
11.20
1.90
9.70
12.80
6.60
10.70
5.40
5.30
13.50
2.10
6.20
15.70
4.40
4.00
15.00
1.70
13.90
16.20
4.70
3.80
8.20
13.20
2.90
10.80
12.10
3.10
5.00
10.60
3.80
1.70
12.10
14.60
6.10
10.90
0.70
7.70
5.90
12.20
4.10
2.10
11.50
6.30
15.90
0.90
11.40
16.40
12.50
7.80
12.80
17.10
5.70
9.20
9.40
0.70
11.90
4.90
17.80
15.90
14.70
9.40
6.80
10.30
12.60
1.10
4.00
10.40
13.80
14.10
12.90
15.40
13.10
9.70
6.90
16.60
16.60
11.00
4.70
0.90
16.70
1.00
14.10
7.80
15.20
4.20
8.90
8.30
0.80
4.90
3.20
12.90
14.30
9.00
5.80
7.00
3.10
7.90
11.50
0.60
5.00
6.40
0.70
3.60
1.00
4.90
15.80
17.10
16.40
6.50
1.20
9.30
14.60
7.20
1.20
7.50
11.50
6.80
1.00
0.60
0.80
4.70
15.70
1.30
13.10
4.90
10.40
1.70
9.10
3.70
10.30
7.40
8.80
2.60
2.90
1.50
10.90
6.60
1.90
14.80
8.60
8.70
0.80
10.50
12.20
0.80
13.80
5.90
8.60
1.20
8.80
18.30
6.70
6.70
19.00
2.80
1.10
12.50
11.70
12.10
0.90
1.30
7.90
1.30
9.80
6.10
2.30
6.20
2.40
10.20
2.20
4.80
8.10
1.10
8.70
7.80
10.00
11.10
6.20
2.00
16.10
1.40
18.00
8.20
5.70
2.60
10.90
2.80
1.70
0.80
12.00
14.70
10.90
7.30
6.90
0.50
0.80
10.30
5.70
8.30
7.70
13.50
6.50
2.40
5.60
3.90
10.00
1.40
9.20
0.70
2.60
5.90
4.90
9.80
4.80
7.00
17.30
10.30
1.20
1.20
1.00
7.50
9.10
14.80
6.90
8.80
7.10
9.10
3.70
3.20
0.60
11.80
0.90
11.50
4.50
7.30
1.00
9.00
4.60
15.00
16.40
7.10
14.30
4.20
8.90
3.20
14.60
14.90
9.30
10.20
2.60
9.40
14.30
1.20
9.20
18.40
13.30
13.30
1.20
0.70
1.80
13.90
0.60
14.50
11.20
1.90
17.70
10.70
3.60
0.90
11.80
12.70
1.90
2.40
8.30
3.20
17.10
0.70
5.30
1.00
4.90
8.10
0.90
8.00
3.80
13.00
20.60
3.90
10.40
17.90
0.60
5.50
15.80
4.60
1.00
14.70
8.50
10.60
15.20
13.80
9.20
4.30
9.40
1.10
0.80
8.80
13.20
1.20
4.60
11.60
6.20
1.20
0.70
16.50
5.50
11.80
4.30
7.60
17.00
0.90
8.70
4.40
1.50
6.10
7.10
1.10
5.30
6.50
12.30
9.70
4.30
4.10
9.70
4.50
1.00
9.20
10.60
10.40
12.70
3.00
2.30
20.40
2.50
13.60
0.80
4.00
4.70
7.90
17.70
4.10
15.70
3.70
3.80
14.80
5.00
11.80
16.00
9.00
11.60
13.00
7.60
0.90
4.70
7.80
2.10
8.30
19.90
10.40
1.20
10.70
11.00
17.30
4.60
0.90
8.10
17.10
15.10
0.70
8.50
3.40
1.60
6.30
8.70
1.10
2.10
8.40
11.50
12.50
5.50
0.60
0.90
11.00
0.90
0.80
9.00
14.50
4.20
0.40
7.90
13.70
0.70
10.10
14.00
14.20
9.90
2.60
7.00
8.60
5.90
7.50
1.90
5.40
16.50
0.90
0.90
7.20
1.70
4.50
9.40
3.50
1.30
0.20
4.40
11.60
17.90
7.40
4.30
6.80
1.00
16.50
15.90
6.20
17.50
5.60
10.50
4.10
11.00
1.10
5.20
13.70
7.10
0.70
10.40
11.80
1.30
4.10
10.30
1.10
3.40
11.10
9.50
1.20
1.20
6.40
15.20
17.10
0.80
3.90
9.70
4.80
11.60
6.50
7.40
6.90
2.50
19.10
18.80
5.90
8.70
14.80
5.00
9.60
6.70
3.10
1.70
12.10
4.70
8.40
1.80
9.00
11.40
3.70
2.70
8.70
7.70
4.70
2.40
4.00
4.90
6.00
11.70
5.70
10.40
1.10
16.40
3.80
9.20
14.40
4.30
1.20
5.10
2.50
12.00
16.30
11.50
16.00
5.00
7.70
9.20
16.60
9.60
18.30
5.30
4.30
6.40
11.10
5.40
0.70
14.90
12.40
3.50
1.20
0.90
2.30
10.70
5.10
3.30
3.30
10.50
7.30
7.60
6.20
15.10
4.40
8.50
7.90
4.90
6.10
12.30
7.90
6.30
14.70
0.60
9.60
16.00
10.80
12.80
16.30
9.20
3.60
17.50
12.40
11.10
0.70
9.80
1.20
9.60
7.20
10.70
13.50
5.20
3.80
0.30
7.30
17.60
6.50
7.00
6.90
1.60
5.40
1.10
16.10
14.80
2.20
6.20
7.00
8.80
7.30
7.90
0.50
17.20
15.20
13.70
12.70
3.80
5.80
15.20
6.20
0.60
3.00
10.70
8.70
3.20
7.20
11.00
1.70
1.60
14.40
12.70
6.90
8.20
10.80
9.50
6.50
1.00
11.60
10.40
15.90
4.20
10.00
9.40
7.90
2.60
7.80
4.10
5.30
2.10
0.40
4.70
1.90
1.30
8.90
3.70
7.00
3.50
11.60
6.40
3.70
11.80
11.80
8.30
8.40
9.00
0.50
0.30
12.50
1.20
4.20
13.70
3.20
1.10
2.10
10.30
8.30
0.80
16.30
4.50
9.60
1.90
8.00
7.90
0.60
2.80
9.70
3.50
11.40
14.30
5.10
1.40
3.70
9.20
1.80
1.10
13.80
9.70
6.90
0.50
17.40
8.00
6.90
4.80
10.10
2.20
5.50
13.40
2.40
8.10
7.50
7.10
7.20
7.70
6.80
2.90
0.90
1.80
4.60
12.70
5.20
0.10
6.20
5.20
12.50
1.70
7.70
8.40
14.90
4.50
14.10
7.00
9.40
14.60
7.40
2.70
1.00
15.30
10.20
4.00
6.50
6.10
11.30
8.90
14.40
5.80
6.90
0.80
7.40
12.60
1.20
0.90
0.90
5.30
5.40
16.60
3.70
4.30
13.30
1.20
0.40
2.90
9.90
8.50
4.50
3.40
10.00
1.50
10.80
7.60
3.70
0.70
6.60
6.90
9.30
7.20
2.50
13.90
10.20
4.80
6.30
6.20
6.70
1.70
1.00
6.40
7.30
11.30
1.00
1.60
9.30
9.70
4.50
6.20
6.90
0.70
2.20
5.50
2.50
10.10
12.40
8.40
7.10
1.10
13.40
8.20
15.80
3.80
12.20
1.30
1.80
16.20
6.60
4.60
14.00
9.20
8.40
8.50
4.50
0.90
8.20
16.00
16.30
3.20
19.40
5.30
10.20
6.90
6.80
3.40
11.10
7.80
3.50
9.70
2.80
0.80
2.70
5.10
3.20
8.60
1.90
13.90
7.00
11.40
5.90
6.00
1.60
1.20
8.30
1.00
0.70
2.60
17.10
2.00
8.40
10.40
8.00
12.70
6.90
6.80
5.40
15.40
3.80
9.10
1.20
10.00
2.10
14.80
0.80
8.90
2.70
8.00
3.80
11.70
4.40
8.60
2.30
11.50
4.60
11.40
3.20
11.00
8.30
4.50
2.20
11.10
14.10
7.60
7.20
9.90
0.40
5.70
11.10
3.30
6.50
1.40
8.20
12.40
12.20
9.60
10.90
5.20
4.60
6.90
14.30
2.30
5.30
10.30
8.90
7.80
0.80
5.80
0.40
2.30
14.90
7.00
13.40
10.00
10.70
7.90
9.00
5.60
0.30
1.80
6.80
4.20
1.10
8.40
6.80
4.40
8.70
5.20
7.00
7.80
1.50
5.50
6.10
7.60
9.10
15.70
1.40
8.90
8.70
0.50
4.30
6.70
11.20
0.50
0.40
10.20
8.60
6.10
1.60
3.10
9.80
2.40
12.40
10.10
15.60
3.80
7.30
12.00
6.30
5.90
14.00
7.70
4.60
2.60
5.10
7.70
1.00
7.50
12.00
5.30
8.90
11.00
11.10
13.20
3.80
11.00
9.50
13.50
11.20
1.80
1.30
3.20
6.10
7.00
10.60
5.30
4.90
13.00
14.70
8.40
13.00
10.00
2.90
0.90
1.60
2.30
10.00
9.90
3.80
6.10
10.40
7.20
13.60
7.10
6.50
6.20
4.40
11.60
3.90
13.20
1.20
7.30
1.80
3.70
9.40
2.20
9.00
7.90
7.00
8.90
4.20
12.00
11.80
13.00
6.00
3.10
2.30
10.00
15.90
8.40
10.20
2.40
6.70
8.90
4.90
7.50
9.00
15.10
1.20
10.70
6.00
6.10
2.10
4.50
6.70
19.20
5.50
4.50
2.70
9.00
8.10
3.40
1.20
8.40
7.70
7.60
4.70
7.70
6.30
20.00
4.80
5.90
2.10
1.90
2.70
4.60
7.10
8.40
1.50
8.20
8.70
1.70
6.80
2.40
6.50
9.30
8.30
1.90
9.60
4.70
3.90
7.30
9.30
9.90
0.50
4.70
3.40
9.30
6.20
10.30
2.50
4.80
1.30
10.80
10.90
3.70
10.70
9.20
10.00
2.40
4.70
5.20
6.80
5.10
14.20
3.10
6.50
1.20
6.50
4.10
1.60
11.20
6.00
8.20
5.90
13.40
15.90
0.90
7.70
8.50
1.30
0.30
4.60
6.20
6.70
8.70
3.50
12.20
3.90
5.30
4.50
1.10
10.20
9.60
0.80
9.40
4.60
1.10
0.50
11.30
11.20
0.30
6.20
8.00
1.20
2.80
10.00
12.80
1.70
9.30
1.30
10.30
4.90
1.30
10.00
1.90
10.10
12.70
7.80
0.90
12.80
0.30
4.30
16.80
3.00
4.10
12.40
7.10
15.50
7.00
14.60
2.30
13.60
2.10
1.80
0.20
13.60
0.50
0.80
11.50
9.50
10.10
5.10
0.60
10.60
4.40
4.00
2.50
4.40
9.70
1.50
5.30
1.10
14.00
1.80
15.60
7.70
11.50
10.60
10.00
8.80
7.80
0.80
0.80
5.70
12.20
6.70
4.30
1.70
7.60
12.50
3.10
14.50
3.30
4.70
13.70
4.50
9.60
1.90
0.90
6.50
10.00
13.00
7.00
3.00
3.70
7.80
2.60
13.50
9.20
11.10
16.30
0.40
3.10
6.30
6.90
15.30
3.70
8.90
7.30
11.80
6.70
8.30
5.50
9.70
3.30
7.40
13.30
1.70
2.50
0.40
8.30
5.80
6.90
8.20
9.50
2.40
13.40
13.40
14.50
6.20
8.50
7.10
11.40
5.00
2.80
2.30
8.40
2.70
3.70
15.70
7.40
14.60
3.40
8.80
11.80
5.60
20.20
8.30
9.60
1.20
14.80
5.90
2.50
8.50
5.50
9.30
10.20
5.30
5.80
8.30
9.20
15.10
6.30
5.90
2.30
7.50
6.80
11.70
10.70
11.70
1.50
7.90
10.00
17.80
1.20
16.30
5.00
4.80
5.00
2.50
17.00
6.50
6.40
10.10
7.40
0.40
4.50
12.60
12.10
1.80
9.60
4.50
0.50
10.80
7.50
7.50
10.60
8.70
13.70
5.50
4.50
9.20
17.90
13.30
5.60
5.30
2.70
12.00
6.10
6.20
4.20
3.00
1.00
3.80
3.10
1.10
4.80
5.10
7.10
8.90
14.50
1.30
5.60
13.00
0.50
1.90
4.50
5.40
1.70
14.10
2.50
5.80
7.80
3.70
6.60
7.30
6.50
0.40
1.80
13.00
5.30
9.00
7.00
6.40
2.30
4.00
15.80
12.10
13.90
2.00
3.00
6.60
15.20
12.40
4.10
3.30
7.60
9.90
11.30
10.80
3.60
7.80
8.90
13.40
8.50
6.30
7.30
0.70
1.70
2.90
4.80
11.70
7.50
8.90
1.10
8.00
13.60
7.80
8.40
6.20
3.60
10.30
9.60
14.60
2.20
2.80
7.80
1.70
12.60
1.90
7.60
8.20
7.20
3.60
12.70
2.20
17.40
10.50
3.40
10.70
5.30
13.00
3.70
1.20
0.30
0.90
0.10
4.30
11.50
11.60
7.70
0.60
6.50
9.10
1.30
11.10
9.50
5.70
7.70
9.20
4.80
2.90
5.70
4.30
6.60
0.80
13.90
9.40
2.00
11.20
9.80
8.40
14.80
3.90
11.20
8.80
9.20
3.80
2.40
9.40
4.10
1.20
14.80
9.00
13.00
1.40
3.90
3.50
15.00
0.50
8.60
8.80
3.60
15.70
1.40
11.40
1.90
7.80
8.00
2.20
10.60
3.90
6.80
6.40
4.00
3.50
10.50
17.00
13.30
3.40
20.30
6.50
3.60
8.90
14.40
6.60
0.40
3.60
2.20
0.70
5.60
6.20
3.30
3.70
11.30
3.20
4.80
2.40
1.60
5.50
0.90
3.10
12.60
5.20
7.70
11.80
7.30
11.50
5.40
9.00
3.80
7.80
2.40
5.30
9.70
8.20
1.50
15.60
3.90
2.50
3.70
13.50
5.20
9.20
12.40
7.30
6.20
6.80
6.70
1.90
12.60
11.00
8.50
16.50
11.90
7.70
1.50
15.00
5.60
11.70
6.60
11.60
11.30
12.90
3.40
10.70
0.30
16.70
7.60
7.60
4.60
10.40
1.80
0.80
4.20
8.80
6.00
9.20
15.20
8.50
11.20
2.40
2.20
1.50
15.50
2.90
4.90
8.00
0.70
11.10
8.00
15.20
9.20
9.60
2.50
4.60
1.30
4.50
0.50
0.40
5.90
3.80
7.10
8.50
5.40
3.90
15.50
15.70
4.80
17.60
3.70
14.50
10.00
9.90
6.30
9.20
9.00
6.50
11.70
11.00
8.80
7.90
17.80
0.30
9.50
0.40
5.60
13.60
17.30
2.70
9.70
5.60
11.00
6.40
6.00
0.50
12.90
4.00
6.80
15.40
12.20
15.90
4.00
4.40
3.90
14.50
14.80
6.00
1.90
1.60
3.00
17.00
10.50
3.10
7.60
5.70
5.40
0.90
3.90
4.00
7.20
8.40
3.40
3.50
10.60
6.90
6.30
10.00
0.10
2.60
7.90
4.60
3.10
3.90
3.00
10.10
14.50
1.90
9.10
12.70
8.10
5.40
6.60
3.10
10.50
0.90
5.50
7.60
4.80
6.00
1.80
7.90
4.20
5.30
11.40
8.00
9.70
11.40
11.20
10.70
4.00
16.40
5.70
6.90
5.70
5.20
4.20
8.60
5.20
1.10
2.50
10.40
9.50
3.50
3.90
9.90
8.00
0.50
11.00
11.60
10.80
11.10
7.70
1.50
0.40
4.10
6.70
7.20
5.70
6.90
7.70
13.30
13.00
4.80
3.30
6.90
6.80
18.00
2.50
5.40
16.80
8.80
0.90
9.10
3.40
8.90
3.90
5.70
4.30
2.90
0.80
2.10
10.80
1.80
7.00
11.80
6.60
2.90
7.30
7.00
1.80
15.10
15.20
0.30
5.30
1.00
3.10
15.10
18.40
8.10
5.50
8.50
10.80
0.90
12.60
10.40
11.50
13.90
5.70
0.70
7.80
8.10
3.50
10.70
5.10
2.40
2.80
7.10
13.40
7.10
3.80
4.70
0.20
5.90
1.60
3.40
4.70
13.00
2.20
3.20
6.10
6.60
11.70
12.90
2.00
7.10
5.00
7.60
7.20
3.00
7.60
7.80
10.90
12.70
12.30
4.70
5.90
14.20
3.90
5.10
14.00
10.40
4.40
4.20
15.10
2.20
7.40
8.40
9.70
11.20
9.10
3.80
14.20
5.00
5.10
5.20
9.20
4.70
8.90
8.80
7.90
5.00
7.50
13.30
10.00
4.60
5.90
1.40
6.80
8.30
5.10
1.90
10.00
6.70
4.90
6.10
5.50
3.70
15.30
6.10
0.70
6.80
1.60
8.30
6.60
11.40
11.20
2.90
11.40
4.00
6.90
5.50
0.40
0.40
17.70
3.10
1.00
6.50
10.30
11.70
6.60
11.30
5.80
9.60
12.50
6.00
8.50
4.00
0.30
8.40
0.40
5.60
4.80
5.00
12.00
9.10
14.00
5.50
3.80
12.60
8.70
6.70
6.70
6.60
2.00
14.10
8.90
4.50
0.60
6.50
8.40
2.40
10.70
12.00
0.40
5.00
1.80
7.30
6.10
8.40
3.50
11.10
13.30
2.70
13.70
2.70
7.20
4.10
4.00
3.50
1.30
6.50
6.40
4.00
13.80
13.40
12.90
11.70
9.10
5.70
12.10
6.60
8.70
3.00
11.80
4.00
10.50
5.90
14.70
7.00
14.50
3.20
2.30
8.20
4.30
6.80
6.30
3.20
7.90
4.20
15.30
9.60
10.90
3.70
3.90
0.80
13.60
3.70
5.80
9.40
1.50
8.90
3.70
7.20
3.70
9.30
17.10
13.40
6.10
11.40
3.80
11.20
3.90
7.60
9.90
1.10
13.30
3.00
9.00
6.20
3.70
9.40
1.20
4.20
10.60
8.20
9.00
7.10
7.50
8.70
1.70
0.50
14.50
13.40
12.00
1.30
0.50
8.90
3.90
5.90
2.70
5.10
9.90
9.40
13.90
11.00
10.00
3.10
11.90
1.20
2.50
10.30
8.90
2.10
7.60
8.00
9.30
7.20
4.10
14.40
5.60
7.40
7.30
5.50
6.40
11.30
3.60
5.80
0.50
4.60
9.30
7.60
8.70
7.40
5.30
4.00
5.50
4.50
9.70
17.60
13.80
2.40
9.40
7.30
2.40
16.70
5.00
1.60
4.90
8.30
5.10
1.00
9.50
9.10
16.70
13.80
10.60
2.00
8.60
11.70
12.50
3.40
0.40
1.40
5.10
6.40
3.30
4.10
7.10
1.80
5.30
10.60
7.20
8.60
7.30
9.60
5.60
24.00
4.30
0.60
19.90
7.10
7.90
10.10
7.20
8.40
11.30
6.20
5.70
10.40
5.90
10.90
1.70
14.70
3.80
0.30
3.40
11.00
1.80
1.10
18.80
15.30
8.60
13.40
6.80
8.50
10.20
10.20
7.30
5.40
6.20
5.90
1.40
10.80
9.30
13.20
10.60
3.30
1.10
4.30
1.50
1.40
10.60
4.70
1.80
8.60
0.80
15.50
8.80
1.20
14.70
4.90
13.40
8.30
0.50
4.30
15.60
10.60
7.40
11.50
5.30
1.40
2.60
19.80
10.00
13.50
2.00
9.20
6.60
7.00
3.10
10.90
9.20
11.40
9.50
7.30
3.20
1.30
6.10
4.20
9.10
3.80
8.50
11.20
5.60
16.10
16.90
2.70
13.00
0.50
4.50
10.20
7.40
5.00
4.50
17.00
7.70
2.20
5.60
0.50
7.60
12.70
8.40
2.70
15.80
14.50
4.90
0.90
11.50
0.50
10.60
3.10
7.00
4.70
15.20
5.50
11.60
10.90
7.00
8.90
7.20
1.90
9.50
0.70
3.90
1.10
7.50
12.20
8.70
8.40
6.90
3.80
6.40
8.30
6.00
16.00
0.90
6.00
7.70
18.90
1.90
3.00
9.60
14.40
4.20
9.00
8.50
0.50
4.00
2.90
5.60
8.60
10.10
7.90
8.90
9.10
3.80
10.60
6.00
11.60
2.20
7.60
5.20
3.00
8.60
15.70
3.90
10.20
10.30
5.00
8.50
4.40
1.30
15.30
10.10
11.50
0.20
13.80
3.80
7.30
4.70
14.10
3.80
13.40
2.20
4.00
9.20
12.90
11.90
9.50
3.30
11.60
16.30
5.50
0.50
2.40
2.30
6.70
0.40
2.00
3.70
9.20
7.80
11.70
1.60
12.10
9.50
8.90
4.80
5.00
2.10
9.10
1.00
0.80
10.60
0.60
8.50
16.80
5.70
10.60
14.70
14.40
12.80
6.60
9.00
3.90
9.10
10.60
0.90
6.90
3.30
1.40
7.20
8.10
9.50
12.70
3.70
3.80
0.50
1.40
7.50
6.30
4.10
4.50
10.20
12.10
6.10
8.30
4.70
8.30
7.10
4.00
6.00
7.90
11.80
14.80
11.40
18.00
9.40
6.20
6.40
1.90
3.60
11.40
11.00
1.10
3.70
1.00
1.40
8.90
18.10
8.30
7.50
1.20
7.70
1.40
7.80
9.40
8.70
1.90
10.50
11.30
7.70
8.40
9.90
10.40
10.90
11.50
16.40
8.30
2.10
4.20
7.40
3.70
7.20
11.70
8.60
12.00
4.80
7.50
3.20
8.60
4.50
10.50
6.20
13.50
8.30
4.90
16.60
3.90
5.40
8.70
5.60
11.60
4.20
15.10
2.40
7.40
11.40
3.20
7.00
0.40
0.70
11.20
1.40
14.40
9.80
7.10
9.90
9.30
14.90
0.40
7.80
4.20
4.10
5.20
1.50
10.10
8.10
8.50
15.30
7.50
6.40
6.80
7.40
9.70
8.70
2.20
0.40
6.90
5.10
7.40
3.20
0.30
10.70
8.10
4.70
1.80
8.20
16.70
1.30
8.90
2.60
12.60
6.70
9.80
5.90
8.30
1.50
10.70
11.20
0.50
1.10
5.00
10.50
4.20
7.50
2.80
6.20
9.30
6.10
3.10
4.90
6.20
5.30
5.20
5.90
1.90
9.40
4.60
0.80
10.90
4.10
6.30
9.10
12.60
7.20
11.40
1.30
2.30
1.20
1.00
6.40
8.70
15.80
4.50
5.80
16.30
1.20
6.80
4.10
4.20
7.40
12.90
0.80
12.30
4.70
3.50
7.80
11.50
1.90
4.70
1.50
14.40
5.40
10.10
0.40
10.20
5.20
16.30
7.30
11.10
5.10
5.40
10.30
10.10
7.00
4.90
14.60
4.30
11.50
3.70
5.80
9.50
4.00
0.30
9.00
16.90
12.20
9.60
3.10
2.70
11.40
6.40
8.40
3.70
15.70
4.80
6.80
0.30
2.50
3.50
11.20
4.80
2.80
5.60
7.40
7.20
13.80
7.40
9.70
3.10
6.60
2.30
12.70
2.00
2.90
7.80
0.60
7.70
4.20
9.30
5.20
2.20
8.20
8.90
2.80
9.10
19.40
4.50
0.60
6.70
12.30
8.10
5.80
5.30
1.50
0.90
4.00
7.60
6.70
14.80
6.80
4.20
6.20
11.70
6.20
19.30
11.00
3.80
4.20
12.90
16.70
0.80
11.00
10.80
3.70
3.70
4.50
7.50
4.00
18.30
0.70
16.40
17.80
11.30
12.70
7.00
1.70
6.70
7.20
9.30
9.30
8.30
5.80
1.00
5.60
7.90
6.40
4.70
1.60
7.50
0.50
7.00
3.20
14.30
5.80
3.50
6.40
10.70
12.80
5.70
4.40
5.90
4.10
5.80
12.00
11.10
8.20
5.20
1.60
15.10
1.40
8.30
4.50
16.30
7.20
11.10
9.80
11.10
9.20
8.30
2.30
14.20
11.30
4.40
10.70
4.70
14.80
8.90
7.90
3.80
2.30
7.50
12.10
6.80
3.60
9.80
6.90
16.50
9.80
9.90
4.30
1.50
10.20
0.50
13.90
0.80
8.10
3.70
8.60
4.50
8.80
10.70
1.70
12.90
2.80
15.70
8.30
10.40
10.10
10.20
3.00
9.80
1.70
4.10
9.70
10.90
3.10
3.00
8.20
3.90
16.50
9.30
5.70
11.60
5.10
6.70
0.60
6.40
4.60
12.60
6.60
8.80
13.90
4.40
9.30
2.80
2.20
6.20
9.50
8.40
13.50
4.40
6.70
10.50
8.10
13.10
4.30
7.00
5.40
2.10
11.60
3.90
6.70
4.20
3.50
0.70
7.30
5.10
5.20
1.20
6.20
8.40
9.50
9.10
0.20
4.40
1.10
7.20
2.00
6.80
7.40
8.20
6.90
9.00
10.40
8.80
6.70
5.10
8.30
14.70
11.30
1.80
7.60
0.50
9.60
4.90
1.40
4.20
2.80
8.20
8.90
1.70
8.40
3.70
7.90
0.90
0.50
9.80
7.20
3.40
4.40
4.20
8.80
7.80
10.10
9.80
3.00
14.20
5.70
7.10
15.90
15.80
10.20
11.40
4.70
4.00
3.40
1.90
11.40
11.90
4.80
14.60
10.10
5.00
11.70
6.90
6.90
16.00
10.30
6.20
3.40
0.80
15.20
1.80
14.10
6.40
1.40
3.30
7.30
9.10
7.30
9.10
20.80
9.40
12.80
4.60
7.90
3.10
2.50
0.50
11.00
0.70
1.00
10.90
3.20
6.60
13.70
3.90
3.90
5.20
10.10
4.90
13.20
6.80
13.70
19.60
5.70
16.00
3.20
9.10
5.90
3.50
8.50
4.60
0.30
2.70
7.60
7.30
4.90
9.60
3.40
1.30
6.50
1.60
14.70
9.30
7.60
10.90
6.40
5.90
11.70
4.30
5.90
3.90
12.90
16.60
7.00
3.90
14.90
8.50
12.40
3.50
7.50
1.20
10.90
13.70
3.30
0.80
11.00
8.70
11.00
14.70
13.10
6.20
3.00
2.30
0.70
11.20
3.60
1.80
15.20
2.60
3.00
3.90
8.50
7.40
16.30
16.70
1.70
3.50
5.80
8.30
4.70
3.20
6.70
1.90
9.20
8.40
7.50
7.20
2.40
6.20
11.80
13.90
7.70
4.90
2.20
2.60
5.30
9.30
7.90
6.50
2.50
14.40
5.90
6.40
6.50
12.60
9.20
6.30
2.90
9.50
5.30
5.80
6.90
6.90
4.20
8.20
9.90
8.00
12.00
4.00
12.70
6.00
4.10
9.10
3.00
8.10
10.10
5.10
5.20
5.50
5.60
5.60
0.80
7.80
13.90
1.60
10.20
3.30
11.00
5.50
9.30
1.40
5.00
3.70
13.60
0.80
1.20
6.10
2.10
2.30
0.50
0.20
6.30
12.80
10.90
9.10
8.00
5.10
13.20
2.40
6.40
3.60
9.30
2.20
7.60
13.40
3.90
3.00
4.20
16.80
8.90
9.30
8.60
7.70
7.00
4.50
1.00
6.40
2.10
1.80
10.60
8.00
1.70
7.40
9.50
13.10
0.40
4.20
11.30
7.10
2.90
15.80
7.10
11.80
7.70
10.50
7.90
2.90
2.90
4.20
0.30
5.70
6.10
15.40
13.50
5.10
6.40
5.90
10.00
5.20
6.80
4.80
11.50
6.10
7.00
9.20
13.50
10.40
9.10
3.30
0.30
3.50
0.90
5.80
9.60
12.10
3.10
10.20
5.20
12.00
12.90
8.90
9.40
4.10
0.50
10.70
9.70
8.80
1.80
1.40
6.30
3.20
3.80
0.30
0.80
0.70
7.20
7.90
6.70
1.50
10.80
4.60
2.20
7.00
4.70
5.90
4.30
0.60
9.30
1.30
2.70
2.60
1.60
2.00
0.60
13.50
13.70
8.70
7.40
7.50
3.40
4.80
1.90
8.80
15.60
9.60
3.70
6.40
8.90
1.70
3.80
7.30
11.40
6.80
13.20
1.80
13.70
15.20
10.40
14.60
2.50
6.50
5.40
2.30
10.20
10.40
12.80
9.40
1.10
7.00
6.00
0.50
0.80
6.60
3.80
6.80
12.60
1.20
15.50
0.60
11.50
11.10
12.50
7.30
5.80
7.70
14.70
6.00
11.60
14.00
9.30
5.10
2.00
0.90
6.60
5.90
8.70
13.40
11.70
9.30
7.30
6.50
3.90
6.70
6.20
8.20
17.40
0.80
17.00
7.20
5.10
3.80
2.30
3.50
1.70
4.20
7.60
3.40
0.80
2.00
6.60
11.30
8.30
2.20
10.90
6.10
9.10
4.10
0.80
6.70
7.10
14.20
0.20
7.50
2.00
0.40
0.90
8.00
14.30
4.30
16.40
7.50
4.50
6.70
4.70
1.20
12.40
0.80
15.80
7.00
6.80
13.30
2.80
2.00
9.00
3.40
13.90
8.60
12.00
2.30
14.60
11.60
8.60
5.00
6.70
16.80
4.70
4.20
2.60
6.80
11.40
9.70
3.00
4.40
12.70
14.40
0.80
12.30
14.90
8.10
3.80
4.90
0.40
10.30
0.60
5.60
3.00
7.50
14.30
9.00
2.40
7.40
10.20
5.80
3.70
10.50
12.70
1.70
13.70
8.00
1.00
1.90
2.80
6.20
5.00
4.80
2.80
0.50
12.50
7.40
1.20
3.50
2.60
3.10
10.20
8.50
6.30
8.90
8.00
6.70
0.40
16.70
12.50
10.60
2.80
7.90
15.70
3.80
11.40
0.60
1.20
13.80
9.80
8.50
8.90
13.10
4.10
0.80
9.70
7.20
4.60
12.10
3.80
5.00
4.90
8.00
4.90
8.60
12.60
8.90
0.80
14.60
6.00
9.60
5.20
2.70
3.10
2.40
8.70
1.20
13.50
10.80
12.90
16.30
4.30
11.20
3.40
3.00
3.90
15.60
3.50
2.30
8.00
0.90
5.40
8.60
0.70
9.30
11.20
9.40
5.50
6.90
9.30
12.70
8.30
6.00
12.70
2.60
0.90
10.70
18.80
9.60
16.90
12.00
10.70
16.90
2.10
16.90
15.20
0.30
10.90
1.90
4.60
13.80
0.40
5.30
7.10
2.80
8.10
17.30
8.80
2.60
4.80
6.20
6.10
6.50
5.70
4.50
16.80
14.20
5.60
8.30
4.00
1.40
5.20
6.60
8.70
2.70
3.40
7.90
0.60
0.80
3.10
1.00
5.30
11.60
9.90
2.00
8.00
8.60
12.00
1.30
12.60
9.30
12.40
6.30
18.10
18.90
6.20
14.10
11.90
7.40
9.10
0.40
11.40
6.50
4.80
6.80
1.90
6.00
3.00
4.00
5.60
6.00
1.00
8.70
10.80
9.50
1.10
1.60
15.80
5.10
7.40
10.40
4.00
13.30
11.00
5.50
7.90
10.50
13.50
1.70
2.50
15.80
5.80
14.50
3.00
4.60
2.90
11.00
8.60
10.60
2.90
6.90
10.00
2.10
2.20
3.00
4.10
7.30
4.60
4.90
5.10
6.50
7.70
1.00
2.50
1.80
4.40
8.40
11.20
3.20
12.40
12.30
5.70
13.70
3.80
6.70
3.70
8.00
3.30
8.30
14.80
3.90
4.00
11.40
4.60
4.90
1.40
3.80
5.60
7.00
10.40
20.70
5.50
8.20
8.00
7.00
3.30
6.50
6.10
9.70
10.40
7.60
13.80
3.00
7.30
1.60
14.90
2.20
8.30
3.20
7.10
8.20
12.20
14.60
4.90
8.70
5.90
2.00
2.90
6.50
5.60
4.60
5.50
5.00
9.10
6.10
7.30
16.90
7.30
8.60
1.30
11.90
10.00
0.50
0.20
6.90
15.50
3.80
5.70
0.70
11.50
2.00
4.20
9.10
6.20
3.90
10.00
1.90
2.50
16.40
4.70
3.90
20.60
0.40
9.30
11.30
0.80
6.10
5.80
12.20
6.60
5.40
6.50
8.10
3.60
14.40
8.90
0.30
3.10
13.00
8.10
4.70
3.90
5.70
3.60
3.80
7.00
7.00
10.30
13.70
6.00
9.30
8.10
12.60
4.50
13.50
4.60
6.10
13.40
2.90
11.00
8.30
5.00
7.20
4.80
7.20
6.00
5.40
11.30
7.40
5.60
5.50
3.70
5.20
7.40
5.70
0.30
12.70
10.80
5.30
2.50
0.50
2.80
8.40
7.10
1.70
9.10
5.50
18.50
5.70
14.50
11.30
6.10
3.00
6.10
15.10
7.00
7.50
14.80
3.20
5.10
0.30
5.50
4.20
13.00
3.40
13.50
3.90
7.50
7.80
8.20
5.00
6.60
7.70
13.10
6.10
8.40
12.90
7.20
8.00
6.30
7.80
4.70
1.60
4.40
6.20
3.20
5.00
9.40
8.20
3.50
12.60
3.90
6.70
6.70
7.10
12.90
9.40
10.30
12.00
14.70
7.20
10.10
7.00
11.00
1.20
8.30
10.20
7.10
0.50
8.60
7.30
3.90
8.30
7.40
3.80
11.70
7.40
7.70
5.60
7.40
4.80
7.20
3.60
5.70
4.60
3.70
4.50
12.30
5.60
3.70
4.90
3.80
0.40
3.10
11.20
6.40
13.40
0.60
8.80
8.40
18.80
4.50
8.40
11.70
9.10
10.80
4.20
2.60
16.20
7.60
12.90
7.40
4.70
5.10
10.50
14.40
4.80
2.70
2.80
14.60
9.60
5.40
5.90
7.30
11.30
10.90
12.60
10.20
8.60
11.40
8.10
11.00
8.70
2.20
10.70
5.40
8.40
7.80
4.20
5.50
14.40
4.30
3.80
4.00
7.10
1.30
5.20
5.50
12.40
5.10
8.80
6.90
5.60
7.20
12.00
6.70
2.90
5.10
5.50
8.40
3.60
13.10
11.30
15.60
2.90
3.70
7.50
3.20
5.10
4.70
9.50
7.60
8.70
5.40
4.10
11.00
2.20
10.00
8.90
10.00
14.10
5.60
0.90
5.60
12.30
4.00
5.40
12.60
10.60
6.60
11.60
10.60
5.90
11.20
3.30
18.20
2.00
3.20
10.20
15.70
5.90
5.90
7.90
5.70
7.20
8.60
2.40
0.20
14.10
3.10
8.10
4.60
5.40
5.30
4.00
6.00
3.40
5.80
6.50
1.70
7.90
3.20
6.50
14.40
10.50
0.30
8.50
8.80
11.10
9.30
4.80
8.40
8.60
3.90
8.40
8.40
6.50
10.60
4.30
5.10
5.60
5.50
0.50
15.90
4.50
13.40
4.30
2.20
9.20
10.70
5.50
2.00
2.10
9.20
7.30
7.80
7.20
9.90
3.90
12.10
10.50
5.80
3.60
5.90
7.60
2.80
2.50
5.70
5.70
12.80
9.50
5.60
3.70
2.10
10.20
14.00
4.10
4.20
10.20
8.30
9.90
2.10
3.80
7.20
11.30
5.00
5.70
9.10
3.70
12.40
6.40
12.80
9.50
13.60
0.50
9.10
5.90
4.70
15.30
2.10
18.40
0.90
6.30
3.00
2.40
11.10
7.80
12.50
6.50
6.30
9.60
3.50
4.60
5.50
4.10
3.00
9.50
3.10
6.30
15.80
9.90
11.20
11.30
8.90
9.70
2.70
6.80
11.40
5.70
17.90
3.50
8.20
15.90
8.30
10.40
6.10
3.90
3.80
7.10
6.30
7.30
5.70
2.80
5.40
3.80
5.00
7.80
2.70
10.30
6.10
14.10
10.80
4.00
9.60
5.10
1.70
3.20
10.70
4.60
4.40
4.50
6.20
18.90
4.90
7.70
1.20
4.10
7.10
8.80
1.30
8.10
1.70
6.90
10.60
9.30
2.20
10.00
4.50
6.30
9.90
2.80
7.00
3.80
4.90
9.90
12.00
7.50
6.10
6.50
13.40
0.70
12.20
10.10
3.00
6.90
2.20
10.90
7.00
11.90
11.30
14.70
6.30
7.40
5.20
6.40
6.60
14.90
1.80
10.50
2.30
3.50
14.40
7.20
5.90
6.90
4.50
1.90
7.80
4.10
3.50
3.30
13.00
12.10
7.30
14.20
9.00
15.30
20.40
17.90
5.00
7.30
12.20
10.30
3.10
8.30
16.80
7.50
3.70
13.70
2.20
8.60
12.20
9.90
11.70
14.10
10.70
2.80
2.10
5.00
4.30
5.30
11.90
4.90
10.70
4.00
5.30
5.90
6.70
8.30
7.70
14.60
9.00
5.10
3.60
11.10
4.80
3.60
9.70
5.60
0.80
3.40
15.70
11.90
6.30
5.10
12.90
12.60
11.10
2.10
12.40
2.50
6.20
14.40
2.00
14.80
2.60
1.80
11.80
7.30
6.10
3.40
15.10
6.80
0.60
3.50
5.30
0.50
8.50
4.50
9.80
6.90
7.90
3.30
8.40
15.00
5.40
3.90
9.00
0.60
7.50
4.10
4.30
1.50
5.60
12.30
15.00
8.70
0.70
13.00
0.80
0.40
3.60
14.00
7.00
10.30
8.60
0.40
3.40
12.50
3.30
18.00
1.30
6.80
4.40
5.40
4.00
15.40
8.30
9.90
6.90
11.30
11.40
8.70
6.30
5.00
1.80
6.00
5.80
4.90
10.00
3.60
7.00
2.10
9.20
8.70
5.00
15.20
10.50
6.50
2.20
6.40
7.50
16.80
13.90
6.50
4.40
4.10
2.80
3.70
6.50
7.40
6.60
13.20
1.70
1.70
17.00
1.80
9.30
2.80
4.80
10.10
10.60
9.30
3.30
5.50
7.00
12.30
5.30
10.10
5.40
9.20
8.40
9.10
8.20
8.50
1.50
9.20
7.40
9.10
1.10
6.30
2.90
7.20
3.70
6.00
5.30
8.80
6.40
5.20
11.80
11.50
15.60
7.30
7.00
5.10
2.20
11.30
6.60
8.60
8.40
10.40
0.70
3.80
14.80
8.50
1.70
15.80
9.20
3.60
6.30
1.10
8.80
7.10
3.20
10.00
3.40
0.40
7.30
5.30
0.60
7.60
15.50
8.10
5.90
3.80
7.80
1.90
4.10
11.00
8.80
7.20
8.70
0.20
7.30
5.20
9.20
12.00
4.00
4.70
1.80
6.20
1.50
15.20
7.10
3.20
4.90
6.80
13.00
15.40
8.80
10.30
6.00
9.00
14.70
3.40
7.60
5.00
10.20
6.90
6.10
5.00
5.50
0.90
6.10
15.10
0.90
7.10
6.20
2.10
11.90
15.80
3.00
5.60
3.10
10.50
5.80
6.00
11.60
8.80
1.60
5.50
7.50
17.70
12.10
5.00
6.90
8.90
9.40
2.70
8.50
8.10
4.20
9.00
2.60
12.60
4.30
16.10
10.40
0.80
8.80
5.50
7.60
5.40
4.70
17.00
1.60
0.30
4.60
9.50
3.80
13.20
15.60
11.50
5.40
13.40
13.90
11.40
7.90
17.30
8.60
5.70
2.80
3.30
1.90
8.50
7.40
6.30
8.40
7.00
9.90
3.40
8.60
4.40
6.00
1.40
5.90
6.70
5.30
12.90
8.20
6.40
6.20
4.50
6.90
5.40
12.50
11.40
0.90
3.10
0.30
7.10
11.70
5.40
1.00
5.50
6.70
14.40
20.10
0.50
7.20
12.60
15.50
10.60
7.80
4.70
9.50
9.90
15.70
9.80
13.30
7.50
5.60
10.30
0.60
4.10
8.30
11.20
11.10
7.40
9.90
10.60
5.50
4.00
0.90
3.30
9.00
1.20
3.30
1.70
5.60
0.90
4.80
7.80
5.70
3.80
3.40
7.50
8.30
7.50
15.70
7.50
0.70
6.50
2.10
11.70
6.30
5.10
3.10
13.60
5.90
17.40
11.60
3.40
8.90
4.70
1.60
8.30
6.60
7.70
2.10
9.90
5.70
12.60
6.80
2.30
8.70
19.90
6.90
2.10
14.80
7.30
3.30
6.20
5.50
8.70
2.60
4.30
4.60
4.50
10.10
7.90
8.10
6.40
0.90
5.20
0.40
1.10
14.50
8.90
2.10
7.90
8.80
9.40
3.40
4.90
7.40
0.40
8.20
0.70
3.90
8.20
4.00
12.40
8.80
11.20
8.50
11.30
1.70
5.00
11.90
15.90
4.00
13.90
2.50
2.00
7.70
7.30
8.80
5.20
2.70
11.00
2.30
5.90
0.60
12.50
4.70
9.30
3.40
8.40
6.30
7.20
8.30
3.20
16.80
8.70
3.70
15.20
1.20
5.70
12.40
11.10
1.60
4.90
4.50
1.30
5.20
5.60
3.30
7.50
9.50
12.40
4.40
8.20
2.30
1.40
20.80
2.50
7.10
3.40
8.60
1.30
4.90
12.80
9.60
5.90
6.50
12.90
10.60
6.10
16.70
11.10
12.00
4.00
8.00
9.90
13.80
9.40
5.70
1.20
2.80
9.90
8.90
8.80
19.00
10.90
11.10
6.40
9.60
8.00
3.30
7.80
10.80
10.80
4.50
2.00
6.80
15.20
2.10
0.50
8.50
4.40
0.50
6.60
13.80
4.70
4.30
11.50
6.50
8.00
2.00
8.50
7.90
4.20
6.00
6.50
10.90
0.30
1.70
5.70
4.70
4.70
7.00
7.20
12.40
3.20
8.70
5.40
2.40
0.90
3.10
12.70
5.20
4.20
9.50
1.20
10.60
1.90
5.90
7.70
12.00
6.80
14.10
7.80
7.10
9.90
1.00
20.90
7.90
6.10
19.70
7.60
14.30
6.80
17.90
7.30
8.40
8.40
7.60
2.20
8.80
1.90
6.00
13.90
3.60
6.20
5.50
8.60
3.30
10.50
4.60
11.20
12.30
6.50
4.10
0.30
7.60
8.60
8.50
11.10
1.40
1.80
6.60
4.80
5.40
8.10
11.40
5.00
6.90
4.10
6.80
3.60
4.50
16.30
13.20
6.70
6.40
7.20
3.70
2.70
10.90
11.50
1.10
3.70
0.80
10.50
10.30
9.50
3.80
6.50
12.30
10.50
5.10
12.80
1.30
13.20
14.20
6.00
3.90
9.00
6.20
2.00
3.20
3.80
7.50
1.70
11.10
9.60
7.00
3.40
5.50
2.90
6.80
8.60
14.20
4.50
2.00
17.40
5.60
3.40
14.10
11.60
8.70
7.60
10.30
16.80
6.20
10.20
13.10
13.40
5.60
2.10
4.00
2.30
7.50
10.40
13.20
2.00
11.60
7.60
2.20
5.50
7.90
1.40
3.30
4.30
7.30
1.60
7.20
1.50
7.30
7.30
6.80
1.20
2.80
9.30
10.10
4.80
12.80
3.10
4.80
13.00
4.80
10.30
5.70
10.40
8.60
5.30
1.10
8.80
14.50
8.90
12.20
10.50
0.70
7.80
5.40
2.90
8.00
8.10
4.50
5.60
7.20
16.70
7.30
6.70
15.90
10.60
4.60
16.50
5.80
2.20
5.50
7.60
3.60
8.80
2.90
6.90
8.50
7.50
11.00
2.50
12.50
12.00
7.10
12.80
11.10
8.10
11.20
0.80
6.20
7.90
11.20
5.70
8.20
6.50
5.00
14.70
6.10
6.50
11.20
7.10
13.80
5.70
5.80
11.80
2.30
1.60
6.60
11.10
8.00
2.80
8.90
6.30
19.10
2.70
7.40
7.70
7.60
4.40
9.40
4.80
10.40
4.40
6.00
10.10
9.60
8.00
9.20
6.20
8.30
9.30
5.50
14.40
3.20
1.50
8.70
0.80
16.40
10.20
7.70
9.70
7.00
6.70
4.00
4.50
8.80
11.80
4.50
5.40
4.00
6.50
5.30
6.70
5.40
9.20
6.00
4.90
4.50
6.90
0.60
9.90
6.40
4.20
6.30
9.20
5.30
6.70
14.20
15.10
13.70
7.60
4.90
11.90
7.60
6.90
16.60
11.30
6.80
5.40
8.10
5.10
14.30
12.30
11.70
4.90
5.70
10.90
15.90
7.10
2.60
14.80
13.70
14.40
9.40
8.60
7.70
4.50
7.10
8.00
1.50
3.20
11.90
9.90
10.30
8.00
11.10
8.80
9.00
7.60
4.30
10.50
14.70
0.90
2.70
4.60
5.00
7.10
7.70
5.80
13.30
4.80
9.80
7.00
1.60
10.10
2.90
0.50
2.10
11.30
3.10
7.00
6.70
5.30
9.20
9.60
5.30
2.20
4.70
9.40
4.00
19.70
7.80
5.30
0.50
5.70
6.60
9.20
8.30
0.50
4.60
5.00
7.30
8.10
3.90
5.30
4.50
14.90
5.10
6.40
8.40
2.20
12.10
13.60
11.20
3.50
5.40
4.40
5.50
4.00
4.50
7.00
2.40
5.90
14.30
9.50
13.20
4.00
0.80
8.20
3.50
11.20
1.90
5.20
11.70
17.30
7.00
8.40
3.60
0.60
8.20
3.80
11.60
5.20
6.40
7.30
5.50
9.00
4.50
10.10
5.30
5.70
17.20
7.50
20.30
4.70
1.40
9.20
6.50
11.90
10.10
10.70
16.20
12.50
14.40
1.20
10.10
11.90
3.30
0.60
9.40
6.70
7.30
11.50
14.70
1.00
9.30
1.30
17.90
5.00
0.90
7.80
14.90
1.10
1.90
12.10
12.40
4.60
18.30
3.20
20.50
2.70
11.90
19.10
1.40
9.20
6.50
4.80
4.70
7.90
4.80
8.50
8.10
5.00
20.70
1.80
3.90
10.30
9.00
4.20
6.10
5.00
7.10
10.90
13.70
6.20
4.80
2.10
11.50
1.10
8.50
8.30
6.50
8.10
7.80
7.50
17.80
9.40
11.80
4.60
9.80
1.30
4.50
6.50
14.30
1.20
19.50
7.40
6.80
4.20
4.50
8.00
5.50
6.70
14.10
7.70
5.40
5.70
7.30
6.30
7.20
8.10
2.70
7.40
8.40
3.80
11.30
5.00
8.40
7.30
8.70
9.20
11.20
11.90
5.50
5.20
5.90
4.50
8.70
0.20
5.60
10.20
0.70
11.60
10.20
5.50
14.00
0.30
10.80
8.60
2.50
7.50
2.50
8.50
1.50
3.80
1.90
4.00
16.10
4.50
1.30
7.10
4.00
10.20
14.30
7.60
13.10
6.20
14.90
3.10
1.20
12.90
2.90
13.20
7.50
10.50
3.80
1.70
11.10
7.50
5.60
10.70
8.00
2.00
7.20
5.00
6.20
7.80
5.90
4.70
9.50
4.90
12.20
13.70
5.40
4.40
9.80
10.60
13.50
6.90
4.40
1.60
10.30
4.70
12.90
0.40
9.10
14.00
8.20
3.90
15.70
11.40
9.90
6.80
3.70
7.70
6.10
4.60
5.50
5.00
7.70
4.40
4.10
5.00
7.90
7.40
6.70
3.00
11.20
3.60
13.50
10.20
9.30
8.70
11.30
1.00
12.90
10.40
6.70
4.70
7.90
17.70
1.00
4.60
5.40
5.80
5.10
13.70
2.90
8.90
10.20
5.30
3.90
5.30
5.00
5.80
8.90
13.10
5.70
5.90
11.80
6.70
1.40
6.00
2.80
6.20
13.30
6.90
10.50
6.20
2.10
5.80
10.90
3.30
5.60
7.70
11.30
11.30
1.10
9.50
4.70
0.90
8.30
10.50
14.00
7.90
8.00
7.30
4.30
6.30
3.50
3.80
6.50
14.30
3.90
6.50
11.00
10.90
3.30
5.50
10.20
13.50
5.90
2.40
7.50
16.20
3.30
3.30
13.20
4.20
8.90
12.20
8.10
7.00
7.50
17.90
4.60
4.70
6.50
6.30
0.50
14.30
8.60
16.00
7.00
9.70
4.30
3.80
3.20
7.30
10.00
3.50
13.30
7.50
9.40
4.90
8.00
10.70
9.60
4.20
4.00
8.70
11.40
3.40
13.40
11.50
3.70
6.40
3.10
8.50
15.40
10.30
10.90
7.10
4.00
4.00
8.20
4.00
13.90
4.80
4.70
6.60
9.60
2.30
4.50
3.80
8.40
2.90
8.50
7.20
10.30
5.50
8.00
5.20
8.70
1.50
13.60
2.80
9.60
2.70
6.70
8.80
13.20
4.60
2.50
4.60
7.70
10.20
5.50
4.70
11.30
3.80
2.60
14.00
11.60
5.20
5.60
10.30
12.40
12.80
5.20
3.90
8.20
5.10
2.60
11.60
10.90
2.60
3.80
14.70
1.40
9.50
8.70
6.10
5.10
1.80
6.20
7.30
3.60
2.50
8.10
6.50
5.00
5.60
19.90
4.40
17.40
5.80
15.20
7.70
3.00
7.10
10.10
8.80
5.60
4.70
0.20
11.90
14.70
9.50
5.50
11.00
4.80
8.00
16.20
6.80
8.20
13.00
4.80
1.20
17.80
13.40
5.10
10.40
13.80
1.60
4.20
12.10
2.70
9.40
7.60
5.50
8.70
10.90
5.80
11.40
0.70
5.00
15.10
5.90
4.80
0.90
3.20
5.70
5.10
2.90
5.10
2.90
7.10
1.20
5.90
6.30
7.50
8.00
14.10
5.10
4.60
5.70
8.30
5.90
3.60
2.90
3.60
5.80
7.00
2.80
3.20
4.40
10.80
6.70
11.20
6.80
15.60
1.60
6.10
6.60
15.50
14.20
4.90
2.50
2.70
2.10
12.10
14.00
9.60
6.70
8.00
5.90
8.30
7.90
3.40
5.60
7.50
4.30
8.10
7.10
5.20
5.10
4.90
7.30
7.00
4.10
2.10
5.50
2.40
1.00
2.30
8.40
6.80
9.40
6.80
4.90
13.50
8.80
15.00
18.50
4.40
2.10
5.00
9.20
11.40
0.50
4.30
1.00
5.90
1.60
9.00
10.30
6.80
4.80
8.50
7.70
9.70
15.00
16.60
10.80
1.70
9.70
7.90
5.30
4.90
0.80
1.30
4.00
6.80
5.00
3.60
1.90
6.60
5.60
7.90
8.80
11.10
5.30
14.10
11.80
2.40
5.10
9.40
7.50
3.80
1.20
7.50
9.00
9.10
10.80
5.20
4.70
9.10
11.20
16.00
1.70
5.00
20.00
6.50
8.40
4.20
1.00
3.90
0.90
6.80
5.20
3.50
3.50
11.00
0.60
2.30
4.40
6.80
8.30
6.90
2.40
12.30
10.20
12.20
11.80
8.30
7.10
7.10
3.70
6.70
5.50
5.70
7.50
5.00
3.00
6.60
8.00
5.20
6.70
5.10
4.50
9.70
4.00
5.00
3.50
10.80
5.30
2.80
5.90
10.10
3.00
6.30
11.60
9.70
16.10
8.10
4.80
11.10
5.10
4.50
7.10
6.60
8.80
11.90
10.60
5.90
8.20
3.80
13.00
3.30
0.20
4.50
15.60
12.30
7.30
2.50
12.90
5.70
4.80
10.40
12.90
8.50
9.00
6.00
8.20
2.80
10.70
0.80
5.00
3.30
5.60
5.00
11.60
12.70
1.20
2.90
8.60
1.90
5.30
6.50
13.30
6.00
6.40
9.20
10.50
6.30
9.70
13.20
17.70
6.80
7.20
15.50
13.00
7.00
0.50
4.70
7.20
8.70
14.20
5.80
10.00
1.40
0.50
1.40
13.00
9.40
11.10
7.10
6.00
0.70
1.60
8.80
11.20
5.80
9.80
7.00
7.10
6.80
5.80
6.90
3.00
4.50
8.40
0.50
9.30
3.30
13.30
4.60
6.80
3.70
6.10
10.00
15.80
6.70
1.60
5.10
3.10
7.10
0.20
3.10
4.70
10.60
9.40
11.40
6.70
6.70
7.40
9.60
7.50
1.90
3.70
16.40
7.00
6.40
2.80
7.20
6.10
5.20
4.90
2.10
16.90
14.80
6.60
13.90
9.80
12.60
7.50
5.00
7.60
8.10
4.50
6.10
5.40
16.10
11.00
13.90
4.70
12.20
7.30
5.30
7.50
5.50
3.40
4.00
3.10
6.70
8.30
2.90
7.60
3.10
12.70
4.40
11.40
5.50
4.70
9.50
7.70
3.80
4.60
13.40
7.90
11.40
8.10
4.70
1.40
8.20
8.30
17.40
8.80
4.40
10.00
12.80
6.00
4.70
5.90
6.10
6.30
12.20
13.40
1.20
4.30
10.20
5.90
12.10
7.00
5.20
3.70
7.30
6.00
3.60
14.70
8.30
4.20
13.20
13.40
1.70
4.70
4.80
9.20
9.60
18.10
15.40
6.60
0.50
4.50
8.50
7.20
6.20
7.00
13.00
6.40
6.60
6.90
13.00
0.90
1.60
0.30
7.10
4.70
16.30
2.70
1.30
23.90
8.50
17.10
8.60
5.20
8.40
3.10
13.50
10.30
4.20
4.90
10.30
3.20
5.70
1.50
5.60
0.90
17.10
4.20
3.00
3.90
0.30
3.10
4.00
5.70
16.30
6.10
12.70
10.70
4.50
5.00
1.60
6.00
6.60
7.60
3.10
10.30
13.30
11.50
3.80
5.70
12.90
8.00
16.50
9.80
8.30
2.40
3.10
9.50
5.70
15.20
6.10
2.80
6.60
3.00
14.70
3.50
13.40
7.80
7.30
7.70
14.00
8.50
7.70
9.00
9.40
8.40
4.90
10.40
0.40
3.40
9.80
1.90
1.10
2.20
11.90
3.60
5.80
7.70
5.80
7.10
14.10
11.60
11.10
7.70
1.20
3.70
5.50
0.70
7.70
1.10
11.40
12.00
9.40
7.30
4.60
0.90
2.70
7.90
2.30
21.00
14.60
6.90
7.50
2.50
7.70
15.80
1.80
15.20
14.10
5.90
1.30
2.30
9.70
7.10
10.80
5.60
8.90
4.40
5.90
7.80
0.30
2.40
4.40
5.00
10.00
13.60
13.70
6.90
10.50
7.80
8.70
11.90
12.20
4.10
5.60
10.70
7.50
5.50
1.70
1.30
6.00
3.60
2.10
1.50
13.70
3.60
13.70
10.40
6.20
9.40
3.60
5.70
3.40
8.80
7.50
13.90
1.30
11.60
11.00
2.90
2.00
5.30
19.60
7.40
9.00
9.00
5.10
16.60
6.40
4.60
9.70
3.10
11.60
2.90
13.80
4.30
7.70
2.20
4.70
5.20
5.70
1.70
15.30
7.20
1.40
3.50
4.90
9.30
25.50
12.90
9.70
6.10
6.30
3.60
3.00
8.40
12.10
8.50
7.00
7.10
12.70
10.80
8.30
2.80
4.80
3.80
11.90
15.50
12.00
7.20
6.60
3.40
11.80
10.90
8.10
4.20
4.80
6.40
9.20
8.70
8.50
5.80
4.10
6.70
10.80
11.90
7.20
7.00
9.50
9.00
9.00
6.50
12.60
5.10
13.60
16.00
0.50
13.20
12.60
5.20
7.90
0.90
9.40
6.30
1.00
7.60
4.40
6.00
3.50
6.60
0.80
16.30
16.90
14.10
1.30
15.90
5.40
2.90
4.00
5.50
13.00
1.90
14.20
6.60
0.80
9.70
4.40
2.40
6.70
12.10
16.00
4.40
21.10
7.00
7.30
8.40
7.40
10.60
2.50
5.80
8.80
18.30
8.80
7.20
1.40
5.90
5.60
0.50
6.90
8.60
2.80
10.70
13.60
5.30
14.20
2.80
7.10
5.40
19.00
15.90
7.20
3.90
4.10
1.90
12.90
4.50
8.30
2.90
4.50
4.00
0.70
5.90
2.60
9.00
4.90
18.00
4.50
7.50
4.80
1.20
2.00
15.70
4.80
10.60
8.70
7.90
9.90
5.80
9.90
7.60
0.60
2.60
8.70
4.50
2.90
7.00
4.20
6.80
7.90
9.60
5.90
0.40
3.90
15.40
9.00
4.00
2.60
11.90
2.90
6.10
3.90
6.60
2.20
6.70
1.80
5.50
4.60
9.00
4.30
8.50
3.30
4.40
5.50
1.80
9.30
7.00
5.70
2.10
3.40
9.70
7.40
3.10
4.80
6.20
7.00
10.00
11.40
12.30
6.30
7.50
6.90
1.20
3.90
6.50
14.60
6.50
7.70
1.10
5.70
2.30
7.60
3.60
5.30
2.50
4.40
9.70
5.10
9.00
5.20
5.70
12.30
6.90
12.00
2.10
9.30
7.30
7.40
0.50
9.20
2.50
4.40
4.50
5.80
7.70
4.10
4.10
0.80
21.40
7.10
4.60
0.80
4.20
2.60
2.90
3.00
0.30
6.60
10.90
5.30
7.30
14.70
13.30
8.60
5.90
0.90
7.80
4.90
5.90
5.20
9.10
5.10
5.80
7.10
1.50
6.10
1.40
0.90
5.20
6.00
2.80
8.40
3.00
1.70
5.70
2.80
5.40
8.40
12.30
3.90
1.40
9.50
9.60
3.30
12.60
3.10
5.30
3.60
7.50
19.10
5.00
4.20
7.90
7.10
7.60
3.00
4.60
11.80
6.50
4.90
7.20
12.60
1.00
9.60
4.20
6.40
18.00
5.60
4.60
11.00
5.90
1.60
6.60
5.80
2.60
4.70
17.30
10.90
9.80
12.00
8.90
6.00
5.50
4.20
14.30
4.80
2.40
5.30
2.00
4.60
0.70
4.10
1.90
6.30
2.30
9.30
9.80
4.30
3.60
3.00
3.30
4.70
5.90
7.50
5.60
4.10
7.40
5.30
15.50
2.30
6.00
4.20
4.00
3.00
4.70
3.60
3.60
12.00
5.10
5.90
3.50
8.00
13.30
1.80
7.20
6.40
6.70
10.60
16.20
15.60
8.90
10.90
7.30
0.60
6.10
6.80
4.20
7.80
7.60
7.10
4.60
6.00
10.90
5.00
8.70
18.00
3.50
4.00
5.00
4.60
4.60
6.10
8.30
7.50
6.60
3.20
5.50
10.80
4.70
14.90
9.60
3.90
2.10
0.70
26.00
11.80
10.50
7.50
7.50
9.90
11.70
3.50
5.90
11.10
6.50
9.60
8.00
4.80
9.90
7.90
11.40
1.30
5.00
2.60
6.60
10.50
3.40
6.50
0.60
15.40
5.30
5.10
6.80
6.90
9.20
4.50
8.90
11.20
5.50
9.70
3.00
11.20
7.10
9.00
2.00
3.60
7.80
0.90
5.10
6.20
7.90
0.80
8.80
4.50
5.50
0.50
9.30
5.10
5.00
1.30
7.60
6.10
9.20
5.10
12.90
7.30
0.90
4.30
4.40
4.60
10.90
6.70
10.80
13.60
1.10
13.80
11.80
9.30
11.50
2.40
23.40
5.20
1.50
3.20
3.80
5.70
8.80
1.00
15.50
14.60
13.10
10.90
11.00
1.60
17.50
7.40
8.50
7.30
7.10
6.00
13.40
10.20
12.30
10.20
1.00
12.30
1.90
4.00
1.20
10.60
13.10
4.90
6.50
7.10
3.50
5.40
15.30
2.90
8.50
0.80
8.50
7.50
3.70
9.00
3.80
5.10
2.00
4.50
5.30
13.20
11.00
5.60
4.50
7.00
2.00
4.30
13.10
0.80
9.10
7.50
7.40
6.10
5.50
4.40
13.60
6.70
6.60
5.90
3.30
3.40
16.00
7.00
3.50
6.60
3.50
8.50
9.70
1.10
11.00
5.70
7.00
5.70
10.60
7.20
2.70
7.20
5.30
3.90
1.30
8.50
13.00
11.10
3.70
0.70
3.70
5.00
4.10
10.50
4.70
6.10
1.30
8.60
5.40
5.20
0.80
14.00
4.40
15.70
4.00
4.90
5.60
8.00
6.00
2.30
7.20
11.20
4.90
5.30
8.90
8.00
3.50
8.50
8.30
9.00
6.60
3.50
2.80
7.20
3.30
4.10
4.40
15.10
5.10
5.10
7.40
3.90
20.80
6.80
3.90
5.70
7.90
7.20
5.40
6.10
11.00
6.00
3.00
16.10
4.00
12.80
14.10
12.00
7.20
12.10
5.40
1.00
7.70
3.90
9.90
1.20
9.70
2.10
1.80
8.40
7.90
11.90
4.60
4.30
3.10
6.60
8.60
6.70
4.30
3.90
5.00
6.00
8.80
4.60
3.70
21.80
4.60
11.10
3.60
10.00
3.10
13.50
8.10
4.30
13.70
18.30
5.30
4.40
0.80
15.80
6.80
7.70
11.10
3.30
3.00
5.20
6.60
4.50
6.40
1.10
5.30
3.00
2.80
7.40
5.00
3.50
5.00
7.40
6.60
3.70
9.60
9.50
7.30
8.30
4.30
4.90
10.60
0.90
9.10
6.60
10.10
9.40
2.00
9.20
4.10
2.80
8.00
10.70
4.80
5.20
1.10
5.90
4.10
8.20
4.30
3.00
8.50
6.40
10.30
2.40
3.80
5.10
3.60
2.90
4.80
4.20
2.50
5.20
6.60
3.10
13.00
2.40
3.90
10.30
7.70
13.40
2.70
1.30
9.00
1.10
7.50
8.40
0.40
5.90
1.80
6.50
5.30
5.20
16.40
8.30
7.70
11.20
7.40
3.90
3.40
2.40
3.70
5.10
7.10
4.80
5.90
11.00
2.80
13.90
18.00
4.90
14.60
8.00
3.60
4.10
2.30
3.30
3.50
13.40
5.70
3.50
12.30
3.00
15.40
14.70
4.70
5.20
9.70
9.10
9.60
3.70
14.00
4.50
3.90
3.30
7.70
20.20
8.80
12.50
9.20
5.90
4.30
1.80
12.70
7.10
2.80
3.70
9.40
11.50
4.60
7.80
4.80
4.70
6.00
5.70
4.80
5.40
11.80
2.80
5.20
0.80
3.50
3.90
2.40
2.90
1.30
9.60
7.90
4.60
6.70
7.30
12.10
7.60
0.50
5.10
9.50
7.10
2.60
11.20
2.80
0.80
7.40
0.50
7.80
13.30
5.20
5.60
3.10
11.00
11.20
3.30
16.50
5.00
7.40
7.10
7.70
8.70
8.30
4.50
7.20
2.60
4.60
4.00
12.20
2.30
8.20
4.40
8.30
4.10
12.90
5.20
4.40
7.00
6.70
5.90
9.60
7.40
8.20
5.50
8.50
3.40
4.20
5.80
3.90
8.40
10.10
8.70
3.20
5.30
7.40
7.00
5.50
0.80
2.30
1.90
6.50
3.20
4.70
4.30
11.70
3.70
7.70
2.70
5.00
14.70
7.00
2.10
9.40
7.70
3.90
5.50
7.50
15.60
12.10
0.80
6.90
2.70
6.10
3.40
7.40
4.90
6.80
7.40
10.10
6.20
4.50
1.00
3.90
12.80
10.60
3.20
6.20
4.00
5.70
7.90
7.30
7.30
19.70
7.90
13.10
3.20
3.80
7.90
3.90
6.30
10.60
3.70
0.70
2.10
17.20
2.30
4.00
5.80
6.40
8.40
6.00
7.40
2.80
4.60
8.80
11.30
17.80
2.30
6.40
6.60
3.10
3.10
4.90
9.20
4.20
9.80
4.70
9.20
8.80
8.50
0.90
9.30
2.90
6.30
5.00
7.10
3.20
0.90
17.10
3.80
7.10
3.70
2.30
16.90
9.60
7.60
3.90
5.10
6.50
4.20
8.60
3.50
2.40
6.20
4.10
4.30
2.40
5.20
7.40
2.40
4.80
5.50
7.20
5.60
0.90
1.30
8.00
7.50
2.90
5.70
5.00
10.60
5.40
3.90
12.60
11.30
6.60
0.60
7.60
6.10
10.80
4.80
8.30
1.80
5.50
9.60
2.90
7.40
13.50
6.10
4.50
5.40
9.20
8.80
4.60
3.60
8.00
6.20
6.90
15.10
11.40
3.70
3.70
7.60
1.90
4.20
10.20
2.70
7.70
6.20
6.30
6.50
8.10
6.70
4.80
5.50
2.90
10.50
2.50
8.10
2.90
1.30
2.00
2.30
0.40
4.70
6.90
9.30
8.80
6.00
0.80
6.00
11.00
3.00
9.40
7.80
2.40
6.60
8.80
12.70
6.40
5.20
3.90
0.80
11.00
13.60
9.80
4.80
10.50
9.70
6.50
3.60
6.00
8.20
3.20
20.00
2.10
5.80
4.50
5.20
4.20
6.40
4.20
5.60
14.70
6.80
9.20
8.50
12.80
2.90
10.10
6.00
2.40
9.80
6.80
11.50
11.40
4.40
13.10
0.20
2.50
3.30
3.80
4.70
4.30
3.90
7.10
5.90
16.10
6.00
2.70
7.20
3.90
8.00
5.00
6.00
0.70
2.30
10.10
3.10
9.80
7.40
9.60
6.20
12.80
7.80
6.60
4.50
5.50
7.10
14.00
5.70
8.50
7.50
3.50
5.70
1.70
5.70
4.40
7.50
10.20
7.90
3.70
4.30
3.60
4.80
4.00
3.10
2.70
9.30
6.50
5.20
9.60
8.90
4.80
6.70
0.80
7.60
5.40
7.20
4.60
6.60
10.70
9.30
6.10
5.30
2.00
5.30
0.80
4.30
7.70
2.50
7.10
13.70
4.70
5.70
15.60
0.50
9.90
10.30
11.40
5.40
15.30
4.90
1.50
6.00
5.50
4.00
5.20
2.90
5.10
2.00
6.00
2.60
13.90
1.80
5.60
11.80
9.70
3.60
5.00
6.50
9.50
11.60
13.40
8.80
12.00
0.70
3.10
1.10
6.70
4.50
6.10
0.70
8.50
5.40
6.50
6.80
8.90
7.30
7.90
3.60
5.60
1.70
7.90
14.50
2.80
4.20
7.10
8.30
7.70
9.60
7.90
11.50
3.90
4.90
10.00
7.60
8.50
4.50
7.40
10.00
0.80
2.10
11.10
8.90
7.20
5.40
4.30
4.20
11.10
6.20
5.60
14.50
11.00
8.40
6.00
7.40
6.60
4.90
5.00
2.00
4.30
7.10
2.10
3.80
7.60
3.40
0.90
11.10
6.40
4.70
5.40
0.90
3.80
4.10
5.00
4.40
5.00
3.20
8.60
1.90
3.80
6.80
6.10
0.60
5.30
0.60
15.40
7.20
5.70
5.20
2.90
1.20
5.80
7.20
5.70
4.60
0.50
5.10
9.90
1.90
16.10
7.80
3.40
10.70
1.60
5.60
7.10
9.40
2.20
5.90
5.60
6.20
7.50
1.20
17.70
5.40
12.30
13.20
10.00
7.30
9.40
11.50
11.80
9.00
5.50
4.60
2.30
6.20
5.80
6.40
7.60
2.70
6.80
3.00
10.80
11.00
3.10
2.90
5.10
12.30
15.40
4.90
8.80
1.50
5.60
5.80
6.10
7.80
1.60
2.50
3.90
5.00
6.80
7.40
5.80
16.90
7.60
5.00
5.20
3.20
8.50
15.20
3.30
7.90
6.70
5.80
4.70
1.60
2.80
16.80
8.50
4.80
1.00
0.50
16.80
5.90
6.50
0.90
7.10
6.70
7.80
10.30
14.40
4.20
8.00
9.30
8.20
2.80
8.50
7.90
8.20
3.10
10.20
4.80
2.60
5.90
4.80
3.30
5.90
1.50
7.80
5.80
6.40
9.10
2.80
7.90
12.30
4.40
4.80
10.10
11.90
4.50
6.90
2.80
11.20
8.20
3.20
5.90
7.00
0.60
4.30
2.30
0.50
6.30
7.50
9.80
1.80
4.20
7.80
17.80
4.90
5.70
5.00
4.00
8.00
7.10
13.20
6.80
4.70
2.90
6.70
1.00
11.50
9.00
9.00
7.70
7.90
2.40
1.30
9.80
1.80
0.60
4.30
11.00
7.30
4.80
5.00
4.00
2.30
6.00
0.40
11.30
6.80
6.00
5.30
7.10
6.60
5.50
13.80
3.80
5.20
9.30
3.30
4.10
19.40
3.10
6.40
3.40
3.00
3.00
5.50
4.20
3.50
7.10
4.40
5.80
3.40
6.20
4.50
13.40
8.10
17.50
3.90
8.20
8.90
6.00
9.40
4.80
3.60
6.20
7.50
5.40
7.10
7.30
3.40
8.80
6.20
3.50
4.90
8.70
6.70
6.80
2.00
5.00
14.20
3.40
6.30
6.60
0.40
4.20
16.80
6.80
3.70
10.90
7.30
6.00
11.90
6.10
3.70
7.20
3.80
8.90
9.70
0.80
10.70
5.90
9.60
2.90
8.50
7.10
8.00
11.20
12.10
0.30
4.40
8.40
6.80
9.80
11.30
10.60
10.10
5.90
6.30
1.70
5.80
6.80
9.30
6.20
5.50
6.10
5.00
2.90
5.10
4.40
8.40
6.30
13.30
1.60
5.80
3.70
2.20
1.50
2.90
4.60
10.30
10.20
10.40
8.10
10.80
19.50
8.10
7.40
6.40
5.60
4.50
9.10
20.40
5.60
3.00
1.00
4.80
5.30
7.10
9.20
6.80
4.10
5.00
13.20
1.50
4.70
3.40
14.20
16.80
5.60
7.10
8.30
13.10
5.00
5.80
5.50
3.20
8.60
6.70
4.30
7.70
8.20
3.40
11.10
7.90
3.90
6.10
10.70
4.10
11.30
12.50
7.40
0.40
7.30
1.60
12.40
9.40
3.70
6.70
0.80
3.30
4.60
2.90
13.60
8.90
14.00
10.90
2.30
4.90
7.90
11.50
7.50
7.90
4.10
5.50
2.70
2.10
5.10
5.10
3.50
3.40
6.80
6.90
5.70
14.30
1.80
2.90
6.80
4.40
10.30
1.70
9.10
2.10
5.40
7.20
7.70
2.30
4.70
9.30
3.70
4.50
1.30
4.90
12.80
6.70
3.20
5.40
5.90
4.30
8.70
9.60
6.30
4.80
0.30
7.30
1.40
3.90
2.60
5.00
6.10
1.50
9.30
6.50
1.20
1.10
8.80
4.50
9.40
0.80
6.20
4.40
5.60
9.70
5.50
5.20
9.40
8.80
1.80
6.60
10.20
3.60
4.70
4.00
5.40
12.80
6.50
9.70
11.90
1.30
11.70
3.80
3.50
8.40
4.30
1.40
12.30
6.70
5.20
18.40
4.10
11.50
7.10
4.90
6.20
6.10
5.40
12.80
5.80
5.30
7.20
2.00
13.10
4.90
4.70
5.10
4.60
7.20
8.00
22.70
17.20
10.30
6.30
4.10
5.00
10.40
6.80
2.90
6.20
7.70
6.00
9.20
6.50
0.60
7.40
7.80
4.40
3.20
7.00
7.00
7.40
12.30
5.10
3.80
1.00
13.60
3.20
5.00
6.30
4.00
7.60
8.40
6.20
0.50
10.20
1.90
5.00
4.70
1.70
5.00
7.20
3.60
7.50
4.50
6.60
6.10
15.30
2.10
6.50
1.90
4.90
1.30
4.90
7.20
2.80
6.10
6.00
5.20
6.00
1.60
3.90
4.10
4.80
7.30
10.80
4.60
7.30
12.40
7.00
0.50
0.40
0.80
7.30
5.50
3.10
4.50
2.30
3.10
7.60
12.80
7.90
9.30
4.70
10.70
8.10
13.70
10.50
7.90
5.10
8.50
2.90
13.20
13.10
7.30
14.00
0.30
14.20
4.00
0.60
4.00
3.00
5.10
7.40
6.10
6.80
7.60
14.60
5.60
3.90
10.20
3.50
5.00
4.10
9.20
6.10
2.50
8.60
11.70
6.00
17.40
9.30
6.40
10.20
7.00
13.50
3.30
6.50
3.50
2.00
9.70
12.30
19.40
8.50
4.50
3.70
4.20
1.90
8.80
6.10
6.10
5.40
19.80
4.00
14.90
1.50
5.60
10.70
10.80
2.70
5.50
8.70
6.10
11.20
2.70
3.80
2.70
3.80
0.40
4.90
8.60
3.60
2.80
3.20
0.20
7.50
4.30
3.00
3.30
5.20
9.00
6.60
6.10
11.10
1.30
16.80
0.50
1.40
4.90
9.50
13.70
7.20
5.20
3.00
9.00
12.00
1.70
4.90
10.40
6.70
7.60
10.30
2.20
2.70
5.20
3.40
3.70
12.00
5.80
5.40
7.50
1.00
0.40
0.60
10.30
3.30
9.90
4.50
7.20
4.50
8.30
4.60
7.00
10.50
8.70
8.00
3.20
7.00
8.40
1.20
11.80
4.60
9.90
5.60
13.30
16.40
4.40
4.10
3.50
13.40
5.10
16.00
5.70
5.60
1.10
4.30
9.70
4.20
2.00
7.30
9.40
2.70
3.30
8.70
6.00
6.60
10.80
0.20
14.60
3.80
3.20
15.70
5.00
5.50
4.30
8.20
7.60
3.50
6.70
6.00
6.20
15.10
6.80
8.20
4.10
9.30
5.60
5.00
4.70
12.80
6.20
5.90
8.10
8.60
22.60
2.60
6.10
7.80
3.00
6.70
4.00
7.70
8.60
3.40
20.90
4.20
2.20
4.80
6.00
7.10
9.50
15.00
8.40
9.60
2.80
4.40
5.40
3.10
11.20
4.30
9.70
15.60
5.30
6.10
5.30
5.20
9.60
6.40
4.50
5.90
6.40
3.90
5.30
3.60
5.80
3.80
13.70
15.60
5.20
3.20
4.50
3.40
15.80
10.60
2.20
9.30
7.90
7.00
5.00
7.20
10.60
7.10
5.10
7.80
7.10
3.30
1.40
11.40
6.10
2.80
10.50
3.30
9.20
6.50
8.60
7.50
5.10
8.60
0.90
3.30
10.20
9.10
2.60
3.30
7.00
11.70
2.40
9.80
4.00
0.80
8.90
5.80
4.20
12.60
2.80
10.00
8.60
4.90
17.90
2.90
3.00
5.30
7.80
2.70
3.00
6.20
5.50
0.70
20.20
12.60
4.10
8.50
6.60
7.00
8.40
13.50
3.40
6.00
17.00
3.80
3.50
6.90
19.20
5.00
8.60
7.30
3.90
8.90
8.70
2.00
5.20
3.30
0.70
5.80
9.70
6.10
9.90
7.10
6.10
11.00
3.80
5.30
2.80
6.90
6.50
4.10
3.20
7.60
2.20
5.80
7.90
8.80
4.40
3.10
5.00
5.70
7.60
4.80
3.30
0.40
5.50
6.50
0.50
16.50
2.20
4.10
5.70
4.40
5.90
2.60
8.80
2.80
6.80
4.70
1.20
1.20
3.70
3.70
8.90
13.20
3.80
3.30
5.50
5.50
17.80
1.10
10.30
2.60
4.70
0.50
10.40
0.60
6.90
10.20
6.40
4.00
5.30
9.40
6.70
3.30
1.80
4.80
4.00
3.30
2.00
5.50
2.40
8.40
4.00
1.60
4.70
3.20
5.20
3.90
11.30
8.20
7.90
16.10
3.30
0.80
6.70
17.40
17.90
3.80
2.70
4.00
6.60
5.80
3.40
11.70
6.00
11.70
6.50
8.40
9.10
9.70
11.70
9.80
7.00
3.20
5.50
11.60
8.00
8.70
2.60
2.10
14.60
3.80
5.60
7.80
5.50
5.00
13.10
15.60
7.00
4.70
18.10
6.00
4.60
14.00
8.60
5.30
11.40
1.40
6.30
8.20
3.10
6.30
3.80
3.80
5.30
7.60
2.70
6.00
6.90
9.60
4.70
6.80
9.40
6.80
3.90
7.80
4.70
4.10
2.80
7.70
8.80
2.10
10.00
3.40
7.70
0.90
3.70
7.10
4.30
7.50
12.80
11.00
1.80
5.70
3.20
6.20
5.30
7.70
7.10
2.00
4.20
5.90
5.10
5.60
7.70
3.90
7.50
8.60
1.40
3.30
2.80
10.70
9.00
5.80
11.40
2.40
5.20
5.80
9.00
10.40
10.90
14.80
5.60
7.70
4.00
0.70
3.80
5.80
12.40
5.80
13.80
4.90
8.10
3.50
3.50
16.50
0.80
3.10
21.40
11.50
7.40
4.10
6.60
9.40
2.60
6.20
17.30
4.30
10.50
4.00
4.90
3.90
7.90
5.60
6.60
3.80
3.60
7.70
9.50
5.90
2.20
6.70
7.10
8.50
3.30
4.80
10.10
8.10
9.50
6.70
5.10
4.00
11.40
10.60
2.20
7.40
7.20
1.60
10.60
6.20
5.60
7.60
4.90
3.50
9.00
8.70
11.10
3.10
5.00
4.20
13.40
7.00
14.70
1.60
2.60
11.00
3.40
3.70
10.60
3.60
10.00
7.10
5.40
6.10
11.10
5.60
4.10
4.80
6.30
2.40
5.60
9.80
10.00
4.40
5.10
2.50
5.40
11.90
13.50
1.80
5.00
6.00
1.80
2.30
3.20
5.30
3.40
12.40
4.70
16.50
6.20
3.30
7.20
7.60
4.60
2.90
3.70
13.80
3.60
1.20
1.00
5.30
5.80
0.80
17.80
12.00
10.00
5.30
4.50
10.20
6.10
12.00
6.30
0.90
4.30
5.80
8.50
0.70
3.60
14.80
15.40
4.80
3.70
8.00
5.60
4.90
4.60
4.60
5.80
7.40
5.40
4.50
6.50
2.40
6.60
9.90
7.10
5.00
8.10
8.00
5.80
6.20
5.90
20.00
4.90
11.60
7.10
1.80
4.70
3.00
8.50
4.40
4.60
5.10
5.10
5.60
2.20
21.00
10.40
3.30
8.30
5.20
4.50
15.90
10.00
9.00
9.10
7.20
3.40
8.30
5.90
6.30
6.80
9.40
6.30
6.50
3.30
2.00
1.90
0.40
10.80
6.40
15.30
6.80
0.70
8.00
10.60
1.20
7.70
5.50
6.10
7.60
1.00
4.00
2.20
14.30
4.20
5.70
5.20
16.30
8.30
17.30
8.20
8.60
6.20
8.40
0.90
8.10
4.50
6.90
12.90
8.60
5.60
4.50
2.60
3.70
1.40
1.30
4.10
2.20
2.80
3.00
4.00
3.90
4.50
4.00
1.00
4.80
4.00
5.20
1.60
7.50
7.90
3.50
13.00
7.00
11.10
3.00
5.60
6.20
7.70
5.60
2.90
11.60
8.60
4.20
5.50
14.10
1.80
4.60
8.50
6.80
10.80
8.50
9.30
4.30
2.20
5.00
8.50
1.90
7.30
3.00
4.30
2.60
15.80
6.80
7.80
5.50
10.80
7.50
9.60
8.10
8.90
6.40
6.30
12.90
4.90
5.90
6.40
4.30
11.00
29.40
3.60
12.00
8.40
6.10
4.80
5.90
5.50
2.90
10.70
3.70
11.40
12.40
1.80
7.10
3.20
7.10
6.00
13.10
13.60
10.50
8.30
8.30
4.00
11.00
1.00
0.60
8.60
2.30
9.20
8.50
1.60
8.90
3.50
4.50
10.60
6.80
5.70
10.50
10.40
11.00
10.40
17.40
6.20
18.80
4.20
1.70
3.10
0.60
7.10
2.50
5.80
2.00
6.80
3.30
7.30
16.00
5.30
3.80
7.20
7.30
6.30
2.30
6.00
3.60
8.40
12.80
4.20
8.10
4.00
5.20
1.10
2.50
5.40
7.90
6.00
2.00
8.80
4.40
9.80
4.00
5.50
5.00
13.60
0.30
5.90
1.50
12.70
5.20
6.10
1.70
3.70
18.70
6.90
8.70
5.90
2.80
1.30
4.90
4.70
5.20
8.20
3.50
9.00
14.00
1.90
4.50
2.80
2.20
5.40
5.20
1.40
5.90
4.10
11.80
4.90
7.20
3.70
19.50
4.10
1.70
5.20
3.40
6.40
2.40
0.70
8.30
4.50
7.20
13.00
6.60
11.90
11.20
17.20
14.50
5.70
1.50
11.50
12.80
12.40
16.40
8.00
6.40
9.90
13.60
8.40
3.40
2.60
5.20
7.00
7.50
4.10
9.90
3.80
5.10
8.20
11.20
4.60
11.30
18.70
5.40
6.30
7.40
4.60
1.60
5.60
1.70
3.00
5.10
1.50
8.10
1.50
6.00
0.90
3.20
0.60
13.50
0.40
4.40
2.60
3.00
5.20
2.00
0.40
3.90
2.70
6.90
6.10
7.40
5.10
1.00
9.90
4.90
4.20
0.80
10.00
2.60
2.10
4.80
0.90
3.20
4.50
5.40
4.90
2.00
2.40
3.60
8.70
3.30
11.40
2.20
0.30
7.60
2.70
4.50
0.40
4.10
2.00
7.90
3.80
6.00
0.40
7.40
2.20
0.20
14.20
3.30
6.40
2.70
1.40
1.80
0.80
0.50
4.10
4.70
0.30
0.30
5.30
0.70
0.90
0.60
5.70
2.20
3.90
4.30
5.20
7.40
8.10
11.00
3.60
4.90
1.40
4.00
2.40
0.60
3.50
1.80
8.00
3.60
7.50
1.40
2.00
3.90
10.70
0.40
7.00
4.50
6.90
8.40
8.70
7.50
8.60
3.00
2.10
7.50
4.10
3.20
3.90
4.90
2.50
6.80
0.90
3.50
9.80
7.30
10.90
3.90
0.40
2.50
2.10
14.50
1.90
13.80
5.10
2.20
7.50
1.00
4.10
5.80
5.40
2.00
0.20
4.60
2.30
6.60
0.30
1.60
0.30
0.80
7.80
5.70
12.50
3.50
2.50
4.10
4.00
7.60
2.20
9.30
5.70
8.20
12.20
2.60
1.90
7.40
2.10
4.10
0.60
0.90
1.90
4.40
8.70
3.00
5.40
3.70
0.90
1.90
1.70
0.40
5.70
4.70
7.70
1.30
1.50
8.20
8.00
2.30
3.90
7.20
7.30
6.70
0.80
0.60
3.60
6.30
11.90
7.40
5.50
1.00
2.50
2.60
7.80
1.10
3.30
7.70
1.40
16.00
0.20
9.00
2.40
0.40
7.10
4.80
0.70
4.10
1.30
1.30
1.70
4.30
6.90
3.40
0.80
1.20
3.60
4.90
6.70
0.40
5.70
2.70
0.20
7.50
4.60
14.60
2.40
4.00
0.50
3.90
1.30
0.40
0.30
0.40
4.40
11.90
4.70
0.80
2.90
1.10
5.40
0.20
5.80
0.70
1.10
0.60
8.40
1.70
13.00
0.10
3.50
4.90
8.70
0.20
6.30
1.50
2.10
5.10
4.20
1.00
7.70
3.80
0.50
2.40
5.50
0.40
2.30
1.50
1.10
4.60
2.50
0.30
1.20
1.00
3.20
0.90
0.20
6.10
8.10
3.00
11.60
16.30
1.30
3.00
0.30
11.60
1.60
6.70
4.00
2.10
1.50
8.00
10.90
7.70
8.00
11.40
8.80
3.20
0.40
12.30
1.20
7.60
5.60
0.30
5.60
7.60
4.80
4.10
4.40
0.90
6.30
5.50
1.90
0.30
1.50
4.40
3.20
8.60
0.90
9.80
1.80
5.00
4.20
7.80
5.70
2.30
1.50
2.00
5.60
4.40
1.90
0.70
3.50
0.10
0.10
5.00
11.20
4.90
9.30
5.20
3.40
2.80
4.50
12.60
2.30
5.10
0.60
7.20
10.70
7.50
2.70
8.20
10.50
2.00
3.80
4.70
4.80
2.70
1.90
1.30
10.70
0.30
7.60
13.90
12.40
6.00
1.50
8.20
1.90
0.90
2.50
7.60
2.30
6.50
2.80
0.40
5.90
0.70
4.90
1.70
8.10
2.90
4.40
0.10
7.40
2.10
2.00
3.10
6.50
5.10
1.60
4.10
1.00
4.50
1.30
4.10
0.80
1.20
15.30
6.10
15.60
0.70
9.70
1.10
0.30
1.00
0.40
3.80
5.20
3.50
4.90
0.30
6.70
2.50
2.30
4.00
3.00
7.30
1.50
6.20
2.00
3.70
3.70
4.90
1.10
12.80
13.00
0.80
5.60
1.40
9.70
1.00
5.60
5.40
2.60
1.60
0.40
0.20
5.20
2.50
2.30
0.80
3.00
0.70
5.00
5.20
6.20
2.90
0.60
7.00
3.40
1.50
11.90
1.90
10.40
0.90
10.10
0.70
10.40
0.30
2.70
8.80
1.00
11.10
0.20
2.50
6.00
10.30
5.10
0.60
4.80
0.90
2.00
5.60
2.20
6.50
5.20
7.80
2.00
6.90
2.60
3.10
2.20
3.20
0.40
7.90
3.70
7.60
0.60
15.40
9.00
0.70
2.70
4.70
1.60
2.30
0.50
4.40
7.90
7.50
3.60
0.30
5.70
5.60
1.00
3.10
1.70
14.70
4.00
0.60
4.70
0.80
0.60
3.20
4.10
0.20
2.00
0.60
2.90
11.60
1.00
5.00
2.10
5.70
1.10
2.40
8.40
7.70
1.40
0.20
1.20
0.80
0.60
5.00
4.40
3.00
5.60
0.10
6.40
2.80
3.20
0.30
2.80
12.20
4.50
4.70
7.80
3.00
0.30
4.00
0.20
0.50
0.70
11.60
2.60
0.10
7.00
4.00
0.90
12.10
0.50
5.30
5.90
9.10
9.10
1.30
1.30
1.20
5.60
4.20
5.10
1.30
4.60
0.40
3.70
2.30
4.00
0.60
6.40
4.10
10.50
4.40
11.20
2.30
0.60
8.30
0.50
2.60
3.00
2.80
0.90
0.20
1.70
3.00
1.40
1.20
10.60
3.00
2.60
0.30
4.90
2.40
1.60
2.70
3.90
0.40
1.60
0.20
18.20
5.20
3.60
4.80
0.30
0.60
2.20
7.10
2.30
8.60
1.80
0.80
0.30
1.50
8.50
1.20
10.50
3.00
10.60
7.40
8.40
0.60
6.50
5.00
1.80
9.00
1.30
2.60
0.20
3.90
5.40
3.30
1.80
4.00
1.50
4.00
1.30
0.50
2.30
1.50
6.20
5.60
0.70
2.50
0.30
0.90
15.60
4.10
1.00
11.50
3.00
3.40
2.30
0.20
3.10
0.80
5.60
1.30
9.10
19.80
0.70
0.70
12.50
15.30
1.30
5.70
1.50
1.30
1.10
8.10
0.10
5.90
6.20
1.20
6.00
3.40
5.10
1.60
5.70
8.20
3.60
4.20
0.50
0.50
7.70
1.70
7.90
11.40
6.50
2.50
3.20
1.70
1.10
0.10
10.60
0.50
8.80
2.30
0.80
1.70
3.00
1.30
10.00
1.80
11.70
4.90
1.50
3.00
1.70
5.90
5.70
8.20
0.30
5.90
11.40
2.80
0.70
8.10
10.00
7.00
2.30
9.20
3.80
0.70
7.10
10.10
4.40
3.60
0.70
6.90
0.80
4.90
4.70
7.70
0.70
2.40
7.20
0.60
3.50
6.10
0.80
8.10
2.60
5.30
4.60
2.30
5.30
0.80
1.30
0.20
8.10
9.20
1.50
0.80
1.70
1.50
3.80
7.30
10.00
5.70
12.50
1.00
5.00
0.80
5.70
6.80
6.60
2.20
3.30
3.80
0.80
2.00
1.50
4.70
5.40
3.80
0.50
1.80
6.00
3.00
4.70
3.40
3.00
3.60
2.20
1.40
8.60
1.10
7.00
6.80
15.90
10.80
2.00
4.60
1.80
5.30
1.00
5.80
1.20
4.20
1.00
5.20
2.20
5.00
9.50
8.60
0.20
3.20
4.30
3.40
1.10
6.60
13.70
1.50
1.00
0.80
4.20
8.60
0.80
7.20
0.70
15.50
6.30
3.20
7.00
8.20
9.70
0.30
4.90
5.50
1.70
3.70
6.00
0.30
16.10
2.60
4.00
8.70
6.70
1.40
4.80
1.50
0.60
2.90
1.80
1.70
7.10
2.90
0.20
10.90
4.10
2.70
1.40
2.40
4.10
4.10
3.90
2.50
7.30
7.10
1.50
1.60
2.40
1.20
6.90
3.20
0.10
10.80
0.40
4.50
6.70
0.30
0.30
4.60
8.20
4.10
2.20
1.80
12.20
0.60
5.20
0.70
8.90
5.20
0.20
0.20
3.90
1.10
0.30
2.30
5.70
5.80
1.50
5.50
10.80
1.80
0.40
8.70
9.00
4.30
4.80
1.50
7.20
14.70
8.40
1.70
1.10
3.60
7.50
12.60
9.30
1.70
0.30
5.70
0.40
6.10
15.20
2.40
3.60
2.50
7.10
0.60
4.40
3.10
3.30
12.10
4.30
2.70
6.40
1.80
3.80
5.40
0.10
4.10
3.00
2.60
1.90
13.50
1.50
3.20
3.60
5.10
8.50
9.50
6.10
1.50
8.20
1.10
7.00
8.10
11.80
0.50
0.20
3.10
10.50
9.80
10.70
0.90
0.50
1.90
0.30
5.90
1.10
3.20
9.80
5.60
7.40
6.80
0.30
4.50
2.50
0.90
2.70
2.50
10.20
7.60
0.60
6.20
5.30
0.80
1.70
0.20
0.50
1.10
6.50
1.40
4.90
3.10
7.00
1.50
3.40
2.30
8.00
1.30
4.60
4.90
8.80
0.90
4.10
2.00
2.20
5.70
3.30
7.90
5.20
6.80
4.90
3.80
2.50
8.10
0.50
1.60
3.60
2.60
1.30
4.30
0.60
5.70
1.70
2.50
5.90
1.10
6.00
7.70
5.40
5.80
0.40
0.10
0.90
3.30
2.60
4.30
2.60
12.10
9.50
5.30
0.50
2.00
1.20
0.90
1.40
1.30
11.30
0.70
1.80
0.80
6.90
3.00
4.30
0.90
0.40
2.60
7.20
0.20
6.80
13.80
0.60
3.90
7.90
0.10
1.80
8.70
5.80
10.00
5.70
0.90
11.50
8.50
6.70
5.50
6.30
0.60
3.00
2.30
2.50
5.60
4.70
4.20
0.80
2.20
7.60
5.30
1.40
7.00
4.20
1.20
2.00
1.90
3.20
2.80
1.30
1.30
4.10
4.70
6.50
10.00
1.30
6.00
8.20
9.50
2.70
0.10
0.40
0.90
2.90
0.40
6.50
13.40
1.00
2.60
7.80
0.70
12.30
1.80
0.20
5.40
4.50
0.70
8.90
5.00
3.80
0.60
0.40
15.40
8.00
9.50
12.90
0.30
8.10
2.10
6.50
6.50
2.40
0.90
8.20
0.30
1.00
9.50
5.30
3.90
0.40
3.10
0.90
0.40
13.40
0.30
2.80
8.30
8.50
2.40
4.50
0.20
4.40
4.80
7.70
3.10
3.10
6.60
3.80
5.60
8.80
5.50
4.00
0.80
1.80
3.30
2.60
3.80
1.10
1.40
15.70
7.70
10.70
2.10
0.60
6.40
5.50
0.20
2.70
3.60
0.30
5.10
0.90
1.50
10.00
4.70
2.90
0.70
3.20
9.60
3.70
12.00
9.90
4.60
4.30
0.60
0.50
0.20
3.90
9.10
1.30
0.60
3.80
8.70
5.40
1.70
6.30
2.00
0.70
3.00
1.50
4.10
5.50
9.00
12.70
0.30
1.30
8.20
9.70
3.20
0.60
0.70
9.50
1.60
1.30
8.20
0.90
1.10
2.90
8.10
13.20
6.90
14.00
1.20
4.60
8.30
2.00
0.20
1.30
6.00
0.20
3.90
4.50
1.30
7.40
1.30
0.40
4.20
6.60
2.40
14.10
2.50
3.10
4.90
6.40
2.60
2.30
3.30
2.20
1.90
3.90
2.60
9.50
10.30
0.90
2.10
9.20
4.40
3.20
3.60
4.80
0.50
2.70
7.20
1.10
5.60
9.80
11.20
1.30
3.90
7.90
3.30
9.00
13.30
1.20
9.30
6.40
4.50
0.70
0.40
13.20
0.20
0.80
8.30
0.60
10.60
1.40
0.40
0.10
5.80
2.40
2.40
1.00
2.40
0.60
1.30
2.80
6.80
0.50
3.60
5.70
0.60
4.20
0.50
7.90
2.50
0.40
8.50
0.90
0.70
9.40
2.60
5.60
2.80
13.40
0.20
1.40
3.50
1.30
3.30
3.50
4.20
4.80
3.40
0.20
9.70
1.30
4.20
2.60
3.60
0.90
0.80
4.00
8.00
6.90
3.00
2.30
2.00
0.40
6.10
3.40
0.20
2.30
6.60
0.40
4.80
8.50
10.50
1.80
3.20
6.20
10.50
4.80
3.90
16.80
2.20
3.90
0.50
5.10
12.80
1.60
0.30
5.40
1.30
4.80
5.10
2.70
7.00
4.80
0.40
1.90
7.90
7.30
6.30
4.80
10.00
1.60
10.50
0.80
12.30
13.20
8.30
9.00
4.00
3.10
3.90
7.70
6.00
3.40
7.00
0.30
0.80
0.40
5.20
1.60
0.30
3.00
0.30
1.30
2.80
2.80
1.30
5.60
6.70
5.40
0.80
4.50
3.00
3.30
0.20
9.60
1.60
8.40
6.90
0.50
2.00
5.20
8.60
6.90
7.90
2.60
8.90
2.40
2.70
6.50
0.50
3.70
5.20
2.80
0.90
1.00
1.60
0.60
5.50
9.80
9.00
1.40
0.30
0.60
4.00
0.30
3.90
6.00
4.90
1.30
1.50
3.50
8.00
7.90
5.40
0.30
2.50
0.80
4.60
0.40
6.70
12.80
6.30
4.50
4.10
2.00
10.50
4.30
0.60
0.20
1.90
0.50
0.20
5.80
0.10
8.00
0.90
2.50
0.60
2.50
0.40
0.80
2.70
1.60
2.50
3.80
5.50
9.40
1.80
6.90
5.70
11.40
3.40
10.20
3.90
0.40
7.30
9.40
8.70
1.30
1.50
2.00
9.30
5.00
0.80
3.00
0.60
13.20
9.80
2.60
2.20
6.80
9.10
6.90
5.30
1.60
13.30
0.10
10.30
2.50
0.40
0.60
2.90
1.20
12.70
6.00
3.70
1.10
3.70
0.50
0.90
5.50
4.50
0.40
8.20
1.50
3.10
2.40
1.80
13.30
8.10
13.30
1.10
9.20
5.40
2.40
6.90
11.50
3.10
1.00
15.90
0.40
4.90
4.30
0.50
4.80
0.30
3.50
4.00
0.30
1.00
2.40
10.90
9.80
1.20
3.60
1.70
8.40
1.90
4.30
1.30
2.00
4.10
14.40
0.40
6.00
0.50
0.30
0.70
2.40
4.70
2.40
0.10
3.00
1.20
0.70
0.60
0.60
0.50
4.40
1.80
0.20
6.90
2.10
0.40
0.70
0.10
8.50
1.70
12.30
0.80
0.70
11.40
0.50
13.60
11.10
1.50
5.60
6.00
4.60
0.40
3.00
0.50
5.80
4.40
3.60
0.80
0.90
10.90
9.90
2.10
3.30
4.60
1.10
1.80
0.70
0.70
1.20
10.90
8.40
1.80
16.20
2.70
0.20
7.80
6.80
0.90
14.30
3.50
1.20
2.00
3.20
14.50
10.90
0.40
5.60
10.50
3.00
10.30
2.90
0.30
1.90
7.10
1.40
3.00
4.80
0.90
2.70
0.50
1.10
4.60
3.80
1.60
5.30
0.90
5.50
3.80
4.50
3.10
0.30
3.80
3.80
1.70
2.00
0.20
0.80
9.30
5.10
4.80
5.60
2.70
7.20
0.40
0.40
1.70
2.90
3.60
1.20
4.10
0.40
0.70
6.80
4.40
0.40
0.90
0.60
0.40
0.90
4.70
3.80
2.20
10.20
0.20
0.50
4.60
8.60
1.60
4.90
3.40
2.30
0.70
7.30
3.70
2.60
0.60
4.40
1.00
3.90
10.50
0.30
6.50
1.00
0.10
0.40
7.50
3.60
0.10
6.80
0.40
6.40
1.20
0.50
5.60
4.20
5.60
2.80
0.20
5.40
4.00
4.50
0.30
5.80
0.30
1.20
0.50
1.70
7.10
7.40
1.10
7.90
0.20
0.60
1.00
11.90
2.00
5.70
4.90
1.00
13.70
0.20
2.90
0.50
7.10
1.40
4.60
5.50
6.20
4.00
0.50
10.00
1.30
3.50
0.90
3.00
13.50
0.10
0.10
13.30
0.10
4.30
2.70
1.00
8.70
1.40
7.60
0.50
0.40
4.50
0.60
2.30
5.80
0.20
1.00
1.50
5.40
5.30
10.90
6.20
4.30
6.10
7.60
13.90
0.10
2.50
2.20
2.80
7.10
7.80
4.20
0.20
2.50
10.50
0.40
4.40
0.30
0.80
6.90
7.80
10.10
0.30
6.30
1.20
3.00
4.40
5.10
0.60
5.20
0.20
3.70
0.50
3.30
1.30
5.90
1.30
4.10
0.90
11.10
10.10
0.70
4.10
5.80
0.70
9.20
4.20
3.30
0.70
6.70
3.20
12.50
5.30
0.60
1.50
7.80
0.60
1.50
3.80
6.70
9.70
2.20
5.30
0.30
0.10
9.30
2.70
12.00
1.60
9.30
2.20
11.60
7.70
6.60
0.20
5.80
6.40
1.40
3.90
2.40
5.20
1.30
0.60
2.10
1.90
5.60
1.30
1.40
12.70
3.10
6.30
0.30
3.20
1.70
9.60
6.20
2.20
4.20
4.90
2.60
4.30
0.50
2.90
3.40
6.10
8.20
5.10
1.30
17.20
2.00
1.10
2.40
10.20
2.40
3.60
0.40
12.10
4.70
6.60
1.90
4.70
9.00
0.30
1.80
0.80
1.10
4.50
5.70
1.30
7.30
2.20
1.30
4.60
7.70
0.90
9.70
4.50
17.30
2.50
2.90
12.90
1.10
5.50
0.60
6.50
3.90
4.40
0.30
2.10
1.50
4.50
5.30
3.60
0.60
0.20
0.70
3.30
11.50
3.70
12.30
4.20
11.90
4.40
5.20
6.90
2.30
0.70
5.90
6.80
13.80
2.40
2.20
7.30
13.80
0.40
1.00
0.50
0.60
9.10
1.60
0.50
3.90
8.00
0.40
1.00
1.20
2.30
9.20
2.40
1.30
2.30
5.50
0.10
11.50
0.10
2.30
4.40
8.90
2.40
11.80
0.40
0.10
5.70
4.40
1.80
0.50
5.60
1.60
4.70
7.00
5.10
2.30
3.40
3.60
4.90
6.90
4.40
1.10
0.10
6.00
7.20
2.90
4.80
0.60
3.50
4.90
1.30
6.60
3.40
2.70
2.70
5.50
0.40
12.20
1.80
7.40
0.30
0.40
4.60
3.10
4.00
0.20
3.30
4.20
2.80
0.70
0.20
9.00
0.30
13.30
7.60
6.10
6.80
9.20
6.10
5.20
3.60
1.90
7.40
9.70
5.60
3.70
7.10
1.70
4.40
8.90
8.30
5.20
6.10
2.10
2.50
5.50
0.70
6.80
1.00
1.30
3.40
2.60
2.10
2.10
4.90
7.40
3.40
1.60
1.80
8.30
8.20
6.20
10.00
2.80
0.20
9.40
0.40
2.90
10.20
1.70
7.00
4.10
1.10
3.30
2.40
9.00
2.20
0.30
3.90
1.00
1.20
12.20
1.30
3.30
9.40
0.60
1.50
4.10
4.20
1.60
2.70
1.90
0.80
9.60
2.10
2.50
5.80
7.30
9.30
11.80
6.50
3.90
4.40
0.40
6.70
5.70
7.90
2.00
3.10
6.80
11.10
8.50
1.60
6.80
8.10
11.90
2.50
9.20
13.60
2.10
3.90
1.50
4.60
8.60
6.60
4.30
0.60
0.30
0.20
0.90
1.30
0.20
0.20
0.60
4.10
0.30
5.10
10.50
0.70
5.00
2.70
1.00
0.80
3.80
1.80
3.90
0.60
5.70
6.90
11.00
1.70
2.90
6.80
0.60
0.20
1.60
0.20
4.90
1.90
0.70
0.80
4.00
1.10
3.60
11.90
6.00
4.40
6.30
7.30
6.50
0.30
1.00
11.00
6.50
4.00
0.50
14.20
4.80
0.40
0.80
2.50
4.10
3.00
4.60
0.50
1.40
1.10
4.30
11.00
5.60
12.80
0.20
1.40
1.40
3.40
0.30
3.40
6.70
12.20
7.50
7.10
0.40
8.00
2.90
2.80
5.70
0.80
2.10
3.80
0.70
1.50
1.60
7.80
4.40
10.50
4.20
10.50
2.10
10.60
5.20
0.90
3.20
9.10
4.80
9.80
0.10
1.00
4.30
4.10
6.60
0.80
4.20
3.00
5.40
8.20
1.90
4.30
1.20
4.50
2.10
5.20
0.20
5.30
2.30
10.00
2.90
2.50
1.10
1.30
5.60
0.10
0.80
0.30
4.10
0.40
7.00
5.50
3.10
4.90
3.20
0.20
8.60
1.30
5.20
9.80
0.60
5.80
4.30
5.20
6.60
3.80
1.60
3.80
1.30
0.40
5.50
0.60
6.50
0.30
0.20
6.00
16.20
12.80
3.70
2.60
1.00
7.90
0.80
1.80
3.00
0.90
7.80
2.20
1.40
2.90
3.70
1.00
4.20
5.40
1.90
1.20
0.60
4.50
2.30
0.60
2.70
5.90
0.30
3.20
1.40
11.00
0.40
2.30
5.30
0.50
6.30
2.40
5.20
2.40
4.20
15.50
4.90
13.70
8.30
3.90
4.10
1.00
2.30
1.60
0.90
1.70
2.40
6.60
1.90
3.90
1.00
2.40
0.40
3.80
3.00
7.90
2.30
1.70
10.80
10.80
2.20
5.50
3.80
0.60
2.40
1.30
0.30
12.40
3.40
1.60
0.60
1.70
0.70
6.20
4.60
0.20
18.60
5.60
8.10
0.90
0.20
3.80
0.80
0.20
9.80
7.10
2.30
5.00
5.20
4.60
1.60
0.60
3.80
4.00
10.20
1.00
1.70
2.10
10.40
4.50
4.50
0.50
13.80
7.10
7.10
4.90
14.20
2.00
6.70
1.50
7.20
8.10
1.80
1.10
2.70
0.60
6.50
8.60
7.00
5.60
2.50
2.90
8.00
2.50
0.10
11.30
2.50
3.20
2.50
2.00
4.30
6.40
14.30
2.40
0.20
3.90
15.80
1.30
5.20
11.40
3.50
11.80
0.40
6.30
13.20
0.20
6.20
0.30
4.90
5.50
1.10
10.40
7.70
4.10
1.30
3.80
1.90
1.40
2.50
10.90
2.00
3.00
2.60
6.30
0.90
1.20
6.80
3.00
1.50
5.50
12.80
2.60
0.30
0.20
3.20
2.40
3.00
2.10
4.60
0.40
0.90
15.40
8.10
6.40
6.50
0.90
3.00
12.80
1.60
0.50
0.90
3.90
5.80
7.50
0.50
5.50
4.00
0.80
6.40
9.60
5.60
3.80
3.90
0.30
1.50
6.90
2.30
1.90
2.10
1.80
2.40
2.70
0.80
6.50
1.20
2.70
0.40
0.30
4.90
0.30
2.80
3.40
2.90
10.50
4.50
2.60
0.60
2.50
1.80
3.90
5.50
8.40
5.80
0.80
0.50
8.10
4.00
4.80
7.60
0.20
0.30
5.90
7.00
8.50
4.00
12.60
1.40
3.40
3.80
3.40
0.50
2.00
0.10
0.50
1.80
1.00
7.20
3.90
11.80
4.10
5.20
4.30
2.90
0.70
5.90
0.30
0.10
5.70
3.90
8.60
9.50
1.50
1.90
1.30
0.50
0.30
3.30
12.10
1.00
2.40
5.70
5.70
0.40
3.50
4.30
2.60
6.90
9.30
3.60
2.30
1.80
3.60
4.60
0.50
5.70
1.10
2.10
2.70
0.70
9.50
0.80
1.30
0.80
4.40
0.70
2.20
3.00
12.00
6.00
3.00
7.60
7.20
10.20
3.10
13.30
0.70
9.00
5.30
3.30
0.60
0.70
1.30
0.50
0.20
9.90
4.30
6.10
3.30
4.40
4.50
5.70
2.10
3.40
10.40
1.80
4.60
0.10
0.40
3.80
0.30
0.30
4.10
0.90
10.80
0.50
5.60
4.10
4.60
1.40
9.20
2.80
3.50
9.40
3.90
6.30
4.00
7.00
4.40
2.90
0.30
4.50
9.10
0.40
0.50
0.80
3.70
0.30
0.60
2.40
1.80
3.90
9.40
2.80
3.10
0.30
4.40
0.20
8.00
2.50
0.90
11.70
1.70
1.10
4.30
1.80
7.20
5.90
4.30
1.60
1.20
3.30
9.10
5.70
0.20
0.30
0.50
4.30
0.40
12.00
0.20
0.30
15.00
4.80
7.00
6.40
2.10
0.90
1.70
0.90
0.30
0.40
11.70
2.20
0.50
10.00
9.10
4.50
4.90
5.90
2.50
10.60
3.60
4.40
5.50
0.40
6.90
0.20
0.40
8.50
8.40
3.60
8.70
3.40
4.60
3.00
0.50
11.40
12.20
0.70
1.90
2.50
1.80
0.70
10.00
0.60
1.80
2.50
4.20
6.60
3.60
6.10
1.80
7.70
8.90
6.20
5.20
9.10
3.50
15.40
2.30
19.50
13.50
2.20
10.00
3.00
4.40
2.60
7.80
8.50
9.10
12.40
1.90
13.10
2.30
3.90
2.50
3.00
6.80
3.20
19.40
3.20
3.10
1.80
1.30
4.50
3.30
9.70
1.70
0.60
17.50
5.30
7.40
7.40
4.10
4.20
5.90
4.50
17.90
5.60
2.60
5.80
5.20
1.20
3.80
3.00
4.70
11.10
4.40
2.60
2.80
1.40
3.80
2.90
19.40
1.60
11.50
2.10
4.50
4.60
4.30
5.60
8.70
3.70
2.50
5.30
0.60
12.20
6.20
6.90
6.70
5.60
1.70
16.30
2.50
2.30
3.60
11.60
4.50
0.80
2.90
6.20
3.10
7.10
2.30
3.10
0.30
6.10
0.80
1.60
0.60
2.40
1.60
1.90
3.30
1.30
6.40
2.10
4.20
6.80
0.90
9.30
9.50
1.30
6.10
0.50
0.90
1.60
1.10
4.90
3.30
6.70
2.20
7.00
14.60
17.40
4.10
10.90
2.30
1.20
7.80
5.00
2.70
1.60
5.10
7.80
1.60
2.90
6.30
3.80
2.90
2.60
3.90
6.00
0.50
6.80
17.60
2.40
8.40
2.80
9.40
7.30
5.50
3.30
3.90
3.30
1.90
9.40
7.60
2.60
6.80
3.40
1.00
1.80
2.80
2.80
11.40
4.30
3.70
3.90
5.20
1.40
1.90
4.60
4.30
12.30
5.10
6.70
1.40
3.60
6.20
2.70
2.70
7.90
8.00
3.40
2.50
1.70
3.50
3.70
5.40
5.80
5.40
4.30
6.60
17.90
4.80
6.20
3.50
5.90
5.00
1.70
12.50
3.80
4.20
3.80
1.50
7.60
6.70
7.90
2.00
3.90
6.20
8.20
2.70
4.00
2.10
0.70
0.70
0.70
2.70
9.00
14.20
4.10
2.90
1.80
3.90
2.50
3.60
3.00
1.30
7.00
2.00
5.20
4.00
4.30
2.10
3.80
7.10
2.00
1.30
11.90
3.00
1.40
8.00
14.50
6.50
5.50
2.30
4.50
3.70
1.90
3.90
1.00
5.40
6.50
6.20
3.90
0.60
6.00
4.10
3.50
5.50
8.90
1.50
6.50
2.70
1.10
9.60
2.70
9.00
6.90
7.00
2.80
4.80
2.80
1.80
8.70
4.60
4.60
3.90
1.60
4.00
4.50
2.40
1.90
3.80
3.60
5.10
4.70
1.20
1.10
15.30
1.00
3.50
1.60
2.10
1.00
3.50
1.60
2.40
8.30
1.70
3.80
5.40
6.10
8.30
1.40
1.40
2.20
1.50
8.00
8.50
13.90
2.10
3.10
5.30
6.70
3.10
4.50
3.60
4.00
4.70
2.20
6.00
2.70
12.60
7.50
8.80
12.00
1.50
3.50
6.00
3.90
4.30
1.70
4.30
5.80
3.00
3.40
5.00
1.40
16.20
0.40
7.80
3.80
4.90
7.20
5.80
3.20
1.60
8.10
8.00
1.90
5.00
2.30
3.80
3.90
9.20
5.20
6.10
8.10
10.30
6.90
3.90
1.10
5.70
8.90
2.60
4.30
1.90
0.50
7.70
4.10
5.30
3.90
5.30
7.30
9.40
3.70
2.50
1.90
1.30
2.80
1.90
2.40
4.50
2.50
5.40
3.40
1.30
6.20
10.80
2.70
1.30
10.80
1.40
2.10
5.40
3.10
10.20
2.60
0.70
1.90
2.40
2.60
6.20
1.40
3.10
2.50
2.00
2.10
4.60
2.70
0.30
8.90
3.40
10.50
6.00
1.90
3.20
21.00
10.50
1.40
4.70
1.40
3.00
3.30
0.80
4.20
14.20
0.50
8.30
2.40
2.20
1.50
7.10
0.30
1.20
5.40
5.20
4.50
14.50
2.60
11.50
8.50
14.30
8.80
0.70
2.40
1.20
2.30
5.80
1.10
3.70
3.60
3.00
5.20
4.10
4.10
2.00
2.00
5.70
6.00
2.80
1.90
0.90
1.20
1.30
2.40
2.20
0.50
0.60
3.10
1.30
3.30
7.10
2.70
9.60
2.40
11.30
0.70
6.80
5.00
0.70
4.30
2.20
1.70
6.70
4.00
4.90
2.30
13.00
1.30
1.00
4.80
4.80
1.50
0.70
6.00
5.00
2.90
1.10
1.40
1.10
3.70
2.70
1.50
1.30
2.60
2.50
3.00
10.80
13.00
1.20
1.90
2.70
2.80
3.60
5.90
2.80
1.60
2.00
12.50
6.10
1.30
2.60
2.80
6.90
4.80
2.50
4.00
3.70
7.50
5.20
9.60
2.90
8.70
1.40
3.80
4.50
2.70
2.10
6.80
3.70
1.90
2.20
2.70
6.70
5.50
2.80
10.10
1.40
1.90
3.30
2.60
2.50
1.70
11.30
5.20
8.80
3.60
2.00
6.50
2.90
1.60
11.40
1.80
1.80
3.30
7.40
0.50
1.30
1.70
13.80
6.50
4.10
5.00
5.90
3.20
6.10
0.40
5.00
0.70
5.20
1.90
11.40
2.10
3.80
7.50
3.40
3.60
0.30
2.70
4.20
3.40
2.00
4.60
8.70
3.60
9.80
1.10
1.60
5.90
4.00
0.90
11.70
6.70
2.30
1.30
0.60
2.30
2.00
9.70
8.80
2.30
4.30
3.30
2.50
1.50
4.40
10.90
3.80
9.90
5.10
20.80
7.50
5.70
4.70
2.70
1.10
1.50
9.70
5.70
1.20
8.10
7.00
13.20
5.60
1.60
1.60
11.30
8.10
6.30
3.30
7.30
0.40
3.70
7.80
11.00
2.80
8.00
6.00
11.80
3.10
3.80
4.80
1.20
7.90
1.20
1.80
2.70
5.00
9.70
7.60
1.60
3.20
0.40
18.70
2.50
2.60
1.80
1.30
2.90
5.30
6.60
3.80
2.80
2.10
1.20
2.70
1.80
3.00
6.00
1.80
5.90
2.20
2.30
2.90
9.40
4.90
3.90
1.20
8.50
7.00
10.60
5.40
2.00
0.40
3.50
1.00
1.30
5.60
2.90
7.80
4.10
0.40
3.10
5.00
3.20
8.80
6.80
1.70
1.10
2.10
5.20
3.40
3.50
2.10
2.50
2.30
0.80
14.30
10.50
4.20
4.30
7.50
5.80
1.90
3.70
5.20
10.60
0.20
18.20
3.80
7.70
5.90
1.40
8.20
10.20
4.00
2.10
2.50
1.50
1.70
2.00
4.20
3.40
11.50
5.20
6.20
3.70
13.40
1.50
4.50
7.50
5.00
2.60
3.10
2.10
3.20
2.50
13.80
1.60
4.80
5.30
3.00
8.50
6.70
7.60
5.60
7.60
8.80
2.70
4.90
1.60
2.20
2.20
2.30
13.80
11.10
13.10
1.90
6.50
3.00
5.50
2.20
3.30
6.00
9.70
2.10
6.60
4.30
2.00
4.40
2.00
3.30
2.80
1.60
12.70
8.00
8.40
2.60
3.40
1.60
1.90
3.00
7.80
1.20
1.60
3.00
3.30
8.70
6.70
5.20
3.80
6.10
0.30
0.20
3.60
9.30
7.20
3.10
5.70
8.20
12.00
0.50
1.80
1.60
4.80
4.60
0.80
4.40
0.80
1.80
8.10
9.20
3.60
3.70
3.30
8.50
6.20
4.70
1.30
5.40
6.90
2.00
2.80
2.10
3.30
1.30
2.30
4.50
2.80
3.90
1.20
4.10
3.60
3.20
6.60
1.20
9.90
3.20
2.40
3.10
6.10
4.80
3.20
3.50
1.40
5.50
7.80
2.60
2.90
8.90
7.30
1.70
1.70
2.80
1.00
4.00
2.20
3.70
4.00
1.50
1.00
4.60
9.00
0.40
3.90
8.30
1.30
5.30
2.50
5.10
9.50
1.80
1.90
1.90
10.60
3.30
1.40
1.80
1.10
7.00
7.80
10.20
1.70
1.10
4.90
11.30
3.60
3.40
2.60
3.20
4.90
7.20
5.80
5.30
12.70
2.50
6.20
5.50
2.10
7.10
8.60
1.70
4.50
3.40
4.50
1.20
1.20
2.90
12.00
1.80
6.00
3.40
0.90
0.50
3.20
2.90
3.60
4.80
9.50
3.00
3.10
4.40
4.90
1.60
0.90
3.90
2.50
4.90
2.80
3.50
8.40
5.40
0.70
0.30
1.80
2.60
1.00
1.00
5.30
6.50
3.10
3.70
3.00
3.00
2.70
2.30
4.10
6.20
7.50
0.40
4.20
0.80
5.20
2.80
2.10
5.40
9.10
0.60
4.40
1.30
6.30
2.40
8.40
1.60
4.80
3.20
3.50
2.60
5.00
3.40
3.60
5.20
15.20
7.80
5.90
4.50
2.30
2.70
7.00
2.90
6.20
1.10
4.90
5.10
5.40
4.90
7.90
2.20
7.90
5.50
2.20
2.60
4.20
9.00
17.10
4.30
3.70
5.30
2.00
2.80
2.70
1.90
3.50
1.30
2.00
2.80
5.20
3.90
1.80
5.50
7.00
10.50
5.30
4.80
1.10
7.10
1.20
8.70
11.30
8.70
6.60
7.10
12.80
13.10
4.00
5.00
0.90
18.00
1.40
2.50
5.10
1.40
3.00
2.90
0.30
1.70
4.70
4.50
1.80
1.70
5.00
5.50
3.90
10.70
2.70
0.90
8.30
2.20
5.10
2.40
2.80
2.80
1.40
1.90
3.10
5.50
6.10
16.90
2.70
7.30
7.90
4.60
1.80
3.00
11.20
9.50
2.00
7.90
6.50
1.70
2.80
9.80
1.50
1.10
5.70
1.80
1.60
2.50
4.70
5.80
1.20
2.70
0.60
2.20
12.70
5.10
3.40
6.10
0.40
2.90
5.90
2.10
6.30
4.30
3.00
1.30
4.20
2.20
1.80
4.20
4.20
10.30
4.20
9.70
3.50
4.70
2.20
7.30
5.10
5.80
2.90
8.80
0.60
7.80
3.00
0.50
2.60
2.70
1.10
1.90
2.50
4.20
12.50
2.00
1.20
9.70
0.60
1.40
11.10
5.70
3.60
7.80
2.00
1.00
3.30
4.50
1.70
11.50
9.40
5.40
10.10
1.00
3.40
3.30
6.80
1.30
0.60
2.40
0.50
3.70
4.20
3.50
3.50
0.40
14.10
4.00
3.70
0.50
9.00
13.80
4.50
8.10
0.20
1.90
2.80
0.60
12.10
9.80
3.90
1.30
5.10
1.20
4.80
8.00
12.50
8.50
4.70
7.50
4.10
0.60
2.70
2.60
2.20
1.40
6.00
5.30
4.00
15.80
2.40
5.20
4.60
4.50
4.80
0.30
5.80
5.90
1.00
5.10
1.90
2.80
5.40
6.40
6.00
5.30
3.80
4.30
3.80
7.70
2.70
0.90
4.90
1.50
1.70
1.40
2.10
2.10
1.10
6.10
3.20
12.40
0.30
0.80
4.30
5.80
1.50
3.40
1.70
0.40
4.10
4.00
4.80
2.50
1.50
4.90
8.80
3.00
8.60
9.30
3.50
12.10
2.10
2.20
9.10
3.30
5.60
2.40
1.50
10.90
8.50
13.70
8.10
8.70
6.10
7.20
6.00
6.60
10.90
5.20
2.30
1.50
4.90
3.60
9.80
1.20
0.50
3.80
2.30
10.30
1.00
6.70
12.50
2.40
8.30
2.70
4.30
5.10
1.30
3.60
6.50
2.00
5.10
16.70
8.60
1.80
0.80
3.30
2.20
1.60
0.30
0.70
6.80
10.40
3.40
9.30
4.50
1.60
10.00
4.50
4.20
1.50
1.10
2.10
0.50
3.50
1.60
5.90
1.00
0.80
6.50
8.40
3.40
0.60
3.40
5.10
10.60
2.40
3.10
17.20
1.30
9.00
8.70
5.30
2.20
11.80
3.40
2.00
2.90
5.90
3.40
1.90
18.60
4.50
2.10
6.30
4.50
2.70
1.50
3.20
8.80
2.50
10.70
16.50
0.90
1.40
12.30
12.60
5.10
4.40
5.40
11.70
3.70
15.30
5.20
11.30
0.40
3.00
0.90
2.50
1.40
4.00
11.60
6.40
6.70
4.90
14.30
1.20
3.70
1.40
1.90
1.80
1.60
3.40
1.40
4.40
1.20
2.80
1.20
5.90
9.70
5.50
6.60
6.30
6.10
1.90
3.20
2.50
6.50
13.50
1.30
4.10
7.50
3.30
3.00
1.50
9.80
3.60
1.00
6.10
5.80
1.50
0.70
0.40
3.50
3.00
13.40
3.50
1.10
3.70
2.80
0.80
8.10
4.60
0.70
4.80
2.20
0.40
3.10
4.40
5.10
4.70
3.50
3.50
3.00
0.50
1.20
13.90
4.40
3.60
2.30
1.00
8.10
10.90
2.20
3.20
2.70
6.50
4.90
5.60
4.70
2.70
4.40
6.90
1.80
1.30
3.70
4.00
3.40
4.10
10.80
4.20
14.40
4.50
9.20
0.90
7.80
5.90
1.20
7.60
5.70
4.70
1.90
7.00
3.10
1.40
1.20
0.80
0.70
8.40
7.50
2.10
4.80
2.80
4.50
0.90
1.60
1.40
4.00
2.10
3.00
9.10
1.80
20.90
7.50
8.40
2.10
2.70
3.20
2.10
3.70
1.50
3.30
1.10
3.00
4.00
3.30
3.30
1.30
2.20
5.10
3.90
13.40
2.00
10.50
1.80
2.90
0.30
2.10
2.80
3.00
3.80
7.60
7.60
10.40
13.00
6.70
5.20
7.50
16.90
4.20
4.10
10.40
1.30
1.80
8.40
3.70
8.20
2.20
5.60
6.70
2.70
2.80
4.00
5.00
4.50
10.30
4.00
1.40
4.40
6.90
4.80
3.90
1.40
5.10
4.80
1.40
4.90
6.10
1.90
7.30
2.20
3.90
4.60
7.10
3.10
3.80
10.50
0.70
8.30
15.40
5.90
9.00
4.00
2.10
9.40
5.00
4.40
1.40
2.80
4.70
3.20
13.70
1.80
1.70
11.50
11.70
5.50
1.70
1.10
9.80
4.90
6.00
3.20
3.10
2.30
4.80
4.50
9.60
3.90
2.10
1.60
4.80
1.30
2.20
2.40
2.50
3.70
1.90
8.40
6.60
3.80
6.80
1.40
6.90
2.70
1.80
5.20
3.40
6.90
3.50
4.70
2.30
6.30
4.90
2.40
3.50
1.80
1.20
4.20
7.40
7.60
5.50
4.30
14.50
5.10
4.20
1.70
0.40
5.20
2.40
8.50
1.80
6.80
2.50
4.10
5.70
14.70
7.20
5.10
4.40
1.20
5.80
4.00
3.30
4.80
5.40
9.00
1.80
4.00
2.20
3.20
3.70
6.40
7.90
13.40
11.50
3.10
11.30
3.00
3.20
6.40
2.40
6.00
4.20
8.30
0.20
1.80
13.20
2.10
3.60
2.10
4.20
6.70
2.60
3.10
6.00
6.10
5.50
6.60
1.50
4.50
3.50
3.60
9.50
10.00
2.50
17.60
5.00
8.30
6.60
1.90
1.30
4.40
4.50
2.40
0.30
3.30
9.00
10.40
6.20
2.00
4.70
1.70
2.40
3.00
0.60
5.20
4.30
2.00
3.30
4.30
1.50
5.80
0.70
1.30
3.70
2.90
2.60
8.90
3.70
8.00
5.50
5.00
3.30
2.20
3.80
3.70
4.90
9.80
2.90
11.00
1.70
6.20
6.70
12.50
5.60
3.00
5.90
7.20
0.70
6.30
4.40
4.40
6.00
2.40
5.70
6.60
3.00
4.70
12.50
4.00
9.30
1.60
5.80
9.00
4.50
3.50
6.30
4.10
5.30
3.30
1.90
2.90
1.60
5.10
1.90
3.90
10.00
3.40
1.70
2.00
2.90
8.70
4.20
2.20
5.00
3.60
11.50
0.50
5.30
3.70
2.20
7.50
2.70
3.10
1.70
1.90
7.00
9.30
3.60
6.00
5.60
2.50
0.30
4.90
0.70
3.50
3.40
2.50
7.20
0.40
1.00
3.40
3.40
3.90
2.20
1.60
0.80
1.60
3.50
2.50
3.80
1.00
6.00
2.90
5.00
3.40
6.50
0.60
4.10
3.10
4.20
7.70
5.30
10.20
1.10
10.80
1.90
2.20
5.70
11.80
9.60
1.60
9.00
6.50
2.10
1.80
1.50
3.10
0.40
3.30
4.20
5.20
5.40
0.80
3.00
11.80
0.20
3.50
4.80
4.00
5.60
2.80
6.20
1.30
0.30
1.90
4.70
0.70
13.60
4.30
5.70
6.50
11.00
11.60
4.40
0.90
6.50
5.70
5.20
2.10
11.30
5.90
2.70
11.20
5.50
2.50
4.30
1.00
4.00
5.10
4.80
3.40
2.80
1.20
4.70
1.20
1.30
2.80
1.80
5.00
6.00
2.50
4.80
2.20
19.50
7.20
7.40
4.10
4.80
3.70
2.60
7.40
1.40
0.40
2.90
5.30
4.40
10.00
6.80
3.10
2.30
8.60
3.90
7.10
3.00
5.70
0.90
3.10
7.60
5.40
4.90
2.60
1.90
4.50
3.10
5.40
6.00
3.00
5.00
4.70
5.90
2.00
4.30
17.00
3.20
1.40
3.60
7.30
6.30
2.30
3.70
1.30
3.70
3.50
7.10
4.90
1.20
2.90
1.10
3.50
2.70
1.20
8.70
0.80
5.80
7.40
13.10
4.40
2.60
4.70
10.30
4.00
1.70
8.30
7.60
1.70
7.60
2.50
0.70
3.00
4.00
7.10
10.90
8.30
2.00
3.70
0.80
4.30
1.10
2.80
2.50
0.60
0.40
3.20
3.90
5.20
3.90
2.70
4.40
5.80
4.40
3.70
1.70
1.00
3.30
1.40
1.30
2.50
11.50
11.80
4.20
1.20
1.20
4.00
7.80
5.80
1.30
3.90
1.50
7.60
3.20
3.80
5.80
6.90
2.80
17.90
10.10
3.30
2.50
0.60
4.70
7.00
11.30
1.20
3.60
4.90
5.10
9.60
6.60
8.20
3.30
1.90
14.10
5.00
15.50
3.10
8.50
0.60
2.30
4.00
6.50
3.70
0.30
3.60
3.30
4.50
9.40
11.60
3.20
3.20
9.90
1.30
3.30
0.70
7.80
5.40
2.10
3.00
3.30
0.90
11.80
6.80
4.10
6.50
7.60
5.00
5.70
5.40
4.80
18.90
1.10
6.30
2.60
7.00
5.60
1.90
8.10
3.90
3.60
7.10
2.30
2.90
1.00
1.90
2.80
12.40
3.30
6.60
2.80
3.90
10.20
3.50
3.90
0.40
6.30
2.50
2.10
2.20
0.70
5.80
1.60
0.30
4.40
2.80
2.10
3.00
0.40
3.70
3.70
7.90
5.10
4.90
1.60
5.90
1.70
1.80
5.60
2.50
9.10
1.40
2.80
3.60
6.10
1.40
6.20
2.20
3.50
1.60
1.90
8.00
2.10
3.00
3.40
9.20
14.70
8.00
1.10
1.40
14.80
4.80
3.60
1.50
1.00
2.80
3.10
3.80
1.00
0.60
2.40
1.20
3.20
5.10
3.80
0.30
3.00
0.70
1.50
8.40
2.50
5.30
6.10
4.00
2.80
5.70
1.80
2.20
0.80
2.50
6.40
13.20
5.30
4.50
0.80
7.40
1.50
6.30
18.00
1.40
3.20
4.20
12.30
2.00
9.80
3.20
3.70
3.10
1.80
1.70
3.90
1.90
3.30
8.20
1.50
15.40
3.00
1.70
0.50
0.70
3.60
12.10
9.50
7.10
3.70
16.50
4.60
4.20
14.80
8.70
4.00
6.60
2.20
7.00
1.60
0.30
6.90
4.40
2.40
4.70
3.60
10.90
1.80
4.80
9.30
2.80
7.90
6.00
1.60
0.90
5.00
3.60
1.50
2.90
4.50
6.60
10.80
1.60
11.40
4.20
1.60
2.70
0.50
3.70
4.70
1.70
11.40
3.60
4.30
1.40
0.90
4.10
1.30
3.30
7.10
1.90
1.20
1.90
3.40
3.60
6.00
1.10
7.80
1.60
6.80
2.10
2.60
5.60
0.30
3.60
8.40
8.30
3.30
4.10
8.30
10.10
1.60
4.30
2.80
8.20
2.00
2.30
3.30
3.60
5.60
7.50
4.90
1.10
3.20
1.10
9.30
20.20
5.10
2.20
10.00
17.90
6.10
5.00
8.70
10.20
2.70
4.20
11.60
2.50
23.70
3.40
4.20
1.00
0.30
2.90
3.20
0.80
0.60
2.60
5.00
4.50
4.10
2.90
5.90
1.80
2.20
9.20
6.20
4.60
1.70
3.70
2.60
9.50
8.80
3.30
0.90
1.70
1.30
5.60
1.40
5.10
9.90
0.70
5.30
2.70
6.30
26.40
2.10
6.60
1.50
7.10
17.30
9.40
12.20
3.10
6.00
5.70
16.10
2.30
4.60
3.80
0.50
3.80
4.50
0.80
0.70
1.10
2.80
15.60
6.10
5.80
11.40
8.10
5.50
2.40
3.30
2.10
2.90
10.60
2.50
16.50
1.60
16.80
1.50
8.80
2.90
10.40
2.30
6.70
3.40
2.30
5.30
1.60
5.70
1.40
2.50
12.10
1.50
10.80
3.70
1.70
4.80
10.80
18.20
10.90
7.90
4.90
4.20
10.40
3.00
7.10
3.40
7.60
2.90
4.40
5.90
0.80
1.00
2.90
7.90
12.30
2.00
0.70
3.40
1.50
0.80
3.20
7.40
4.70
3.10
3.10
0.60
2.30
4.30
4.20
2.90
2.40
17.40
5.20
0.30
0.30
0.50
14.50
3.80
4.60
1.70
5.00
2.70
1.50
1.10
3.70
6.00
5.50
6.80
4.80
5.90
12.10
2.40
4.40
4.70
1.30
4.60
12.00
9.60
2.80
4.70
6.40
12.50
2.70
4.30
1.30
4.60
6.10
1.40
9.60
5.10
1.50
1.30
6.10
2.40
5.00
2.90
0.30
5.10
3.30
0.70
3.80
14.50
3.70
3.60
1.90
14.00
4.10
2.80
1.00
3.10
4.00
3.20
10.70
0.70
15.10
0.80
7.10
7.40
6.30
6.60
5.20
4.30
3.30
13.10
10.00
1.00
1.70
1.60
3.60
17.30
2.70
2.00
11.60
2.10
4.20
2.80
3.90
4.70
3.90
3.30
3.70
1.60
4.60
0.50
6.90
4.60
2.10
3.80
1.20
5.50
1.90
3.90
2.70
2.10
1.40
3.80
9.30
6.50
3.60
8.00
3.20
2.00
3.20
5.00
1.60
5.30
2.40
6.00
1.80
1.20
4.00
11.00
4.70
1.80
0.80
4.60
1.30
11.30
3.90
1.50
3.10
13.50
8.60
6.60
2.80
4.50
2.60
9.20
4.30
3.10
7.40
6.00
3.40
2.20
4.10
2.10
2.20
5.30
0.80
4.40
2.70
3.10
15.50
1.30
7.40
3.10
5.40
8.30
3.40
5.50
6.80
9.30
0.40
5.90
1.40
3.30
2.60
11.40
4.70
1.50
0.50
1.40
15.20
5.40
5.30
7.00
1.00
3.00
9.20
2.20
11.50
2.60
8.40
4.40
8.00
10.80
4.80
8.00
4.60
2.10
1.90
3.30
2.90
5.00
12.50
13.40
2.60
5.80
13.50
15.40
2.60
4.80
1.70
3.90
16.50
4.70
0.70
1.50
2.50
6.40
3.10
5.60
2.40
0.40
2.60
2.40
4.30
4.70
4.80
2.70
6.80
2.80
2.40
1.80
8.50
2.50
7.80
2.20
12.40
11.70
4.60
7.20
3.10
2.00
3.40
3.70
5.90
6.50
6.70
2.40
11.60
2.20
6.40
3.70
1.70
5.50
11.90
11.00
12.00
3.00
5.50
0.80
1.30
4.10
0.70
4.60
3.00
2.40
1.50
0.70
6.60
1.30
7.90
0.60
3.70
2.40
4.80
2.70
2.40
8.40
11.20
3.90
1.90
5.40
8.50
6.10
4.90
4.80
6.80
3.30
14.60
3.70
6.70
8.70
4.70
3.00
6.30
6.60
3.10
3.50
2.40
0.70
4.40
7.20
3.80
3.00
2.20
3.90
2.00
2.80
4.70
3.30
16.20
2.20
2.10
1.40
5.00
10.60
16.40
7.50
4.20
9.30
4.30
7.20
5.80
13.30
3.20
5.50
10.70
8.40
9.30
2.10
16.50
13.10
2.10
8.70
11.50
5.60
14.00
6.20
8.10
8.10
7.70
2.60
9.40
7.00
4.90
6.80
1.80
11.50
6.00
7.30
6.40
1.60
6.80
14.40
7.40
14.80
2.00
0.30
6.70
9.30
9.40
3.80
9.70
0.80
9.90
3.70
7.20
11.80
10.90
7.00
8.00
16.30
5.80
15.20
4.90
2.20
7.50
10.60
2.10
6.20
11.10
12.80
2.20
5.20
7.10
4.20
2.10
2.10
15.60
16.30
10.60
3.00
3.20
3.40
9.40
1.10
15.50
9.10
5.70
17.60
0.90
7.90
8.30
4.00
12.20
1.10
9.40
12.80
13.80
10.70
4.00
3.10
8.50
5.90
2.60
6.80
15.00
7.40
10.20
16.50
2.30
4.90
7.50
9.30
5.60
6.00
17.30
6.90
8.10
5.50
11.30
5.30
3.50
9.30
2.80
2.90
1.20
2.90
13.30
0.40
7.20
7.10
14.70
5.40
12.10
12.60
10.90
2.80
4.60
13.20
6.40
5.10
2.00
0.20
9.60
12.30
7.50
0.50
8.40
10.50
4.40
0.90
19.40
4.60
1.90
8.50
10.50
10.60
16.20
2.90
3.40
3.80
3.80
12.40
2.50
0.60
9.20
5.00
8.90
2.20
11.40
6.90
4.40
17.50
9.80
2.20
8.30
7.40
4.40
0.70
6.20
0.80
16.40
0.60
10.20
6.10
5.90
4.70
6.10
4.40
0.50
5.50
4.20
5.70
3.60
10.60
15.00
5.40
6.20
3.60
8.50
13.10
8.30
7.10
10.00
7.10
1.60
7.50
10.60
3.40
5.30
4.50
10.20
12.40
6.70
5.00
4.70
8.40
1.80
1.60
7.70
0.80
15.50
2.20
3.30
5.90
1.00
3.50
8.80
12.40
2.90
6.50
14.90
5.10
9.50
8.50
6.50
4.30
4.00
5.60
12.00
8.60
10.70
6.90
9.80
3.30
8.00
3.20
14.40
0.30
8.70
2.00
6.50
5.70
13.60
11.00
8.90
6.60
10.10
1.90
5.80
2.80
12.00
13.30
9.60
12.10
14.70
16.00
10.30
11.60
1.10
6.50
6.40
7.20
2.80
11.30
1.00
7.70
13.70
5.70
3.50
0.90
12.40
16.30
13.70
9.90
12.40
13.10
4.90
14.50
10.20
6.00
12.60
9.10
15.10
6.60
8.50
0.50
1.00
7.00
8.40
1.80
4.30
2.70
7.00
4.50
3.20
6.60
1.50
10.90
7.40
6.40
10.70
1.10
7.20
14.20
6.60
17.50
10.10
16.70
2.10
1.80
11.00
9.30
0.70
13.60
3.50
1.90
6.90
7.20
13.20
6.00
8.70
0.80
5.30
7.00
9.40
12.90
7.60
1.20
5.70
2.80
9.70
1.00
7.50
12.50
4.60
13.00
2.10
9.80
8.50
2.00
2.20
9.40
2.40
0.80
4.80
15.60
4.80
6.60
12.90
2.00
6.00
7.60
13.20
8.70
8.90
8.70
7.20
13.80
7.80
7.90
11.10
4.70
10.90
1.30
4.30
5.20
4.40
8.00
7.80
10.00
1.20
12.40
2.70
16.70
15.00
12.70
5.20
2.90
6.70
0.40
9.00
5.30
8.30
7.90
8.00
2.50
2.00
13.30
8.60
3.70
8.50
11.80
1.40
0.80
10.90
4.50
2.70
5.80
12.00
6.50
0.70
9.40
18.80
5.50
8.80
2.90
14.20
9.20
0.50
4.90
1.20
8.10
7.00
4.70
17.30
4.20
8.20
1.80
5.70
7.70
4.50
7.60
0.90
13.10
8.60
5.40
8.70
16.20
12.40
6.20
8.10
2.30
0.50
8.70
0.80
5.90
7.00
0.50
6.70
13.40
5.20
15.10
1.00
2.00
12.20
3.90
6.80
7.00
4.10
5.90
2.30
9.80
4.10
9.30
14.60
2.00
1.10
16.30
9.00
12.50
6.40
6.90
2.30
2.80
8.20
16.30
12.70
4.00
6.30
12.60
7.30
5.30
8.30
1.60
11.80
8.80
9.50
5.20
5.10
4.90
6.50
7.80
11.10
3.80
2.70
5.60
3.00
3.40
1.60
7.20
0.80
14.00
11.40
2.60
9.00
9.80
0.90
12.50
1.10
10.50
2.00
5.00
8.90
6.50
8.10
9.00
2.10
2.60
5.00
3.80
7.20
8.10
6.70
14.20
8.50
7.40
14.40
1.90
10.90
1.70
6.10
14.20
10.80
8.30
2.00
7.40
9.20
13.70
6.30
10.80
1.90
7.80
9.00
9.60
11.40
16.20
2.60
4.60
14.30
13.20
9.80
2.00
1.40
8.00
17.70
6.30
4.00
9.20
2.70
6.00
8.60
11.70
4.90
1.80
10.50
8.00
2.70
15.20
7.60
3.50
9.30
3.70
5.00
6.30
14.10
3.80
11.90
11.30
17.80
1.70
9.80
12.00
2.10
3.70
11.30
1.20
15.40
3.80
2.00
10.70
13.80
16.00
7.30
9.20
8.70
1.80
10.90
8.20
4.20
10.10
9.50
1.10
5.30
9.40
4.60
11.80
6.30
4.40
9.60
1.80
4.80
5.00
11.90
0.70
10.70
3.00
7.50
5.40
7.30
7.50
3.80
10.70
0.80
6.00
1.50
9.30
1.10
2.70
1.70
0.60
9.10
8.00
11.60
11.50
11.30
7.00
8.40
5.00
15.40
7.60
10.80
14.30
2.40
6.30
3.30
6.90
6.00
5.70
13.40
9.70
14.10
4.20
5.80
4.70
1.80
7.90
11.90
11.40
9.30
8.00
2.10
8.60
7.40
15.30
6.80
12.10
5.30
1.10
8.40
3.50
11.80
7.70
0.60
7.50
5.40
6.10
5.10
6.90
12.20
7.50
8.70
7.30
9.40
0.80
14.50
13.10
5.80
11.40
11.90
11.50
8.00
3.00
10.70
8.40
16.20
13.30
5.60
0.20
3.20
2.00
1.60
9.60
5.00
2.40
5.60
6.20
8.00
6.20
12.40
7.80
9.80
4.00
11.00
12.10
5.80
5.20
2.50
7.00
9.60
5.00
2.50
13.10
6.00
13.10
5.50
5.50
1.50
1.30
7.10
4.40
8.10
6.80
6.30
16.40
15.10
6.10
8.50
6.70
5.10
1.60
10.60
14.50
12.00
4.30
10.00
8.10
3.00
4.40
12.60
4.60
5.10
4.40
3.90
8.00
4.60
13.70
4.50
4.40
9.40
8.50
4.50
16.70
2.10
4.10
12.50
3.70
1.30
7.40
4.50
3.00
13.50
13.20
11.10
9.90
0.40
3.60
12.00
12.20
0.70
3.00
13.40
12.30
9.70
0.40
6.20
0.50
13.50
6.20
5.00
7.40
9.10
4.20
5.00
12.50
3.90
4.70
8.70
9.80
6.30
5.30
1.10
10.40
14.60
8.40
6.60
8.50
6.80
15.80
3.20
2.10
1.40
10.40
3.80
6.50
4.00
5.90
3.10
1.50
10.00
1.30
15.80
5.70
10.90
7.40
1.90
9.40
5.80
8.80
8.50
4.10
2.60
8.10
10.20
13.20
9.80
6.20
3.70
1.00
9.70
5.80
5.60
5.30
13.00
2.90
5.40
6.40
8.70
2.40
16.50
3.20
1.60
8.90
1.50
3.10
2.70
7.10
8.90
10.50
6.90
8.00
5.80
5.40
6.80
9.00
12.20
4.80
8.70
6.50
2.40
3.20
9.60
4.20
5.60
5.00
14.30
9.30
8.30
10.10
6.50
7.40
3.70
2.00
1.60
9.30
12.60
10.10
10.40
15.00
6.50
11.00
5.00
3.80
7.70
3.40
1.80
7.50
14.10
14.10
5.50
1.80
4.90
8.60
4.00
8.90
8.00
13.60
8.10
1.30
3.60
6.80
5.40
14.70
6.60
3.10
13.40
2.00
3.10
10.70
0.50
6.90
0.70
2.10
2.20
8.20
10.30
2.60
12.20
3.40
3.70
2.30
1.00
10.80
4.50
2.20
12.10
11.70
11.50
5.60
3.90
7.10
13.00
6.60
9.40
12.30
2.10
8.70
3.10
4.30
2.20
10.10
7.80
9.90
4.60
3.00
4.30
10.80
3.30
5.30
7.00
3.90
4.60
14.40
2.40
7.80
16.50
4.50
9.30
7.20
6.20
1.40
2.60
4.50
1.50
4.10
17.70
2.90
2.80
8.90
12.10
1.90
7.30
14.50
12.30
4.70
9.60
9.00
8.40
17.30
8.90
5.00
5.00
6.20
10.90
9.70
8.60
1.70
1.20
6.40
1.40
13.50
4.60
10.90
4.30
9.70
2.30
9.00
6.90
6.80
13.90
0.50
6.90
2.70
3.10
5.10
3.10
3.70
6.00
12.60
0.50
9.50
10.10
7.00
6.50
3.50
12.40
5.00
9.40
5.80
0.90
14.20
9.20
0.60
8.00
5.40
15.80
6.70
3.50
6.40
5.20
16.60
10.90
11.90
8.70
7.00
15.50
8.10
4.40
5.40
7.60
8.50
3.90
1.10
12.30
3.00
7.20
3.40
0.80
5.70
4.20
5.50
2.60
8.40
6.20
7.50
3.20
10.70
3.40
5.30
2.40
2.00
2.70
4.60
0.30
2.40
7.20
8.60
7.40
3.40
4.40
9.50
6.10
3.60
6.90
4.40
17.90
7.20
5.30
8.50
6.40
4.10
2.90
6.30
5.70
3.90
13.00
12.70
9.70
7.90
5.60
2.30
10.70
9.20
12.90
7.60
0.70
3.40
1.30
4.10
5.30
7.60
12.90
10.00
4.40
3.40
11.10
7.90
3.60
2.30
3.90
0.90
4.30
0.50
0.90
9.70
4.30
8.90
0.10
3.80
7.80
8.10
9.30
10.00
2.00
8.20
13.20
7.70
2.30
1.80
18.40
5.50
3.00
6.40
14.40
3.50
8.60
12.30
2.20
3.10
14.70
7.50
8.90
12.40
12.30
8.00
4.50
1.80
8.60
8.00
0.40
4.00
0.40
2.30
4.80
4.80
11.70
0.90
10.00
12.60
2.60
5.60
5.30
7.60
0.20
5.40
8.10
2.30
7.30
1.00
5.30
11.10
6.20
2.30
7.80
4.80
4.40
6.90
0.40
6.90
12.40
11.80
1.90
8.80
11.80
2.70
9.70
2.70
7.80
3.10
11.90
0.50
16.00
7.90
9.50
9.00
9.60
8.40
7.30
12.50
13.20
6.60
4.80
3.80
3.20
13.70
13.80
7.10
2.20
7.10
6.10
7.20
3.20
13.00
9.40
2.70
7.90
13.90
5.10
4.70
11.70
2.90
8.40
3.80
0.70
12.70
3.70
7.40
9.80
1.60
10.30
14.80
5.70
4.70
9.90
2.00
8.10
9.00
11.60
6.50
11.40
3.40
7.70
10.00
8.70
8.80
7.70
2.20
1.60
8.80
3.10
4.70
3.80
11.70
4.90
12.20
7.00
0.60
7.50
7.10
8.20
2.50
2.70
5.50
1.00
5.80
5.60
9.20
4.50
7.20
0.70
11.60
5.00
17.10
9.40
12.70
1.50
3.80
16.20
12.90
8.20
7.50
11.90
10.00
4.30
3.40
9.60
0.50
4.70
7.10
6.80
6.40
12.50
9.00
9.70
3.80
0.40
6.60
3.50
13.50
8.10
4.10
12.20
6.80
4.20
1.80
19.80
10.50
11.90
5.40
1.00
11.50
3.10
6.50
5.40
10.10
6.70
9.20
6.70
13.00
7.50
8.10
7.30
5.80
3.40
11.30
6.00
8.00
5.70
3.10
6.10
2.40
4.40
15.00
7.30
5.10
4.40
2.60
0.80
10.40
13.80
8.90
8.00
13.70
7.70
3.40
3.10
4.70
8.80
7.30
6.30
5.40
3.90
10.20
6.50
9.10
7.90
4.90
2.00
0.60
8.70
6.20
12.00
12.90
11.80
11.70
11.50
5.50
4.40
3.80
2.90
4.60
13.90
0.40
1.90
9.50
2.00
3.50
11.90
5.30
2.70
3.80
4.30
1.10
8.70
9.00
11.80
9.70
15.30
16.50
14.60
3.80
12.10
7.30
3.20
1.30
5.60
7.80
9.40
3.90
3.50
8.60
6.70
5.00
7.40
0.80
6.90
12.00
11.70
10.20
11.40
3.50
6.60
7.50
3.00
6.80
6.90
17.90
3.30
8.90
2.10
11.00
6.60
10.20
9.00
9.50
1.30
4.60
7.30
11.10
1.70
3.60
13.30
7.50
8.60
13.00
1.00
6.00
0.80
5.00
7.40
7.80
2.00
7.90
6.60
9.90
2.80
2.80
2.10
7.90
10.50
3.20
13.90
9.40
13.00
1.70
5.30
2.00
2.80
10.20
12.20
8.60
7.30
10.20
1.50
6.70
8.30
10.10
4.40
0.80
4.10
7.30
6.80
14.70
4.50
4.10
5.00
7.40
10.00
3.50
15.30
1.40
12.30
9.30
12.80
8.50
7.20
1.50
14.50
5.00
15.60
3.00
5.80
14.70
3.50
4.50
1.30
12.00
3.80
6.30
12.30
4.30
5.80
7.00
1.90
0.40
14.30
4.90
3.40
5.90
11.40
9.20
3.00
15.50
11.90
2.40
4.00
6.80
4.30
9.70
8.20
6.90
2.40
12.40
7.70
0.80
5.80
6.60
8.00
9.30
4.50
2.20
4.40
3.60
4.80
10.40
7.70
5.60
9.00
5.50
4.90
14.30
6.30
6.80
0.70
8.90
1.90
5.30
10.60
14.40
2.70
9.70
1.20
1.90
1.00
2.60
8.00
1.70
11.20
3.80
10.20
3.70
2.40
7.40
8.00
8.20
13.50
3.60
1.80
9.60
1.70
5.00
9.80
6.80
0.50
10.50
6.70
17.60
6.30
9.70
1.90
0.30
3.50
4.70
1.50
5.70
6.10
3.10
1.50
12.60
1.20
10.60
5.90
16.70
15.00
9.40
2.30
11.30
2.40
2.30
10.40
9.50
8.70
3.60
12.00
5.30
12.90
3.60
3.70
1.50
5.50
11.10
11.90
6.70
0.40
10.60
1.50
8.00
15.10
6.10
11.50
8.90
10.60
6.70
5.90
3.90
2.70
16.50
11.00
7.10
13.10
1.90
8.00
0.50
4.90
9.20
7.40
0.60
6.90
8.30
6.70
17.70
7.50
3.20
8.20
5.10
6.20
12.50
0.90
14.40
1.90
7.40
6.90
8.50
5.40
5.50
6.60
1.50
14.60
11.50
10.70
14.90
5.70
8.60
3.10
0.40
13.90
0.60
10.10
4.30
6.70
8.90
9.40
4.10
11.60
7.40
7.10
3.50
5.30
7.80
4.80
12.40
10.00
17.00
6.50
16.60
5.90
10.30
7.70
14.20
5.20
10.30
9.60
17.20
6.30
12.10
2.50
12.00
6.60
1.40
14.10
15.00
4.00
10.50
5.70
16.00
9.60
3.80
3.10
14.80
14.20
7.20
13.00
14.10
15.60
8.30
4.90
6.40
8.90
5.10
7.90
4.00
18.00
7.30
5.30
14.90
8.40
0.50
4.00
9.50
5.50
8.20
13.20
5.60
7.10
4.20
4.80
11.40
4.10
6.50
0.30
4.10
2.80
2.10
12.00
12.00
1.80
8.00
8.30
10.20
6.60
12.40
2.10
5.60
4.00
4.40
12.00
12.00
9.20
5.90
12.40
13.50
0.60
5.90
8.10
7.40
8.70
6.50
2.50
1.10
8.00
6.10
9.10
9.00
7.20
11.10
6.30
6.90
6.90
1.10
7.90
3.20
11.20
4.20
11.50
15.20
10.30
9.60
9.10
9.50
4.10
11.90
5.00
1.60
11.60
2.30
11.10
7.50
9.70
6.80
12.20
1.70
1.40
6.00
10.40
6.50
7.40
11.60
5.60
7.30
8.00
3.50
1.50
7.40
5.10
7.10
5.50
10.70
4.30
0.90
12.00
9.50
17.00
4.00
1.90
9.30
4.90
4.30
3.40
11.60
5.70
9.40
1.80
0.60
9.80
6.90
7.90
13.80
3.40
6.40
2.80
6.40
12.00
3.10
3.10
13.90
12.20
2.80
11.40
6.70
5.40
18.00
4.00
9.10
4.80
11.40
7.10
11.80
3.80
5.00
1.90
11.20
5.30
5.50
5.20
12.00
7.80
5.20
4.10
6.20
1.90
15.60
6.90
7.90
3.20
4.30
2.20
5.40
6.10
10.20
2.10
9.10
5.60
5.80
4.60
4.40
4.40
11.60
13.60
11.00
1.30
11.80
8.50
3.80
2.90
11.70
9.00
10.30
7.10
8.10
7.80
1.10
8.70
0.80
12.30
0.40
13.30
10.70
1.90
0.20
7.00
7.00
2.30
8.60
3.30
3.00
1.10
3.00
7.50
10.40
4.40
13.50
2.50
9.40
6.70
10.20
8.60
11.10
2.50
3.80
9.80
1.10
0.70
6.40
7.30
11.00
0.90
2.10
4.60
9.50
12.00
8.70
7.00
6.30
1.60
6.40
9.30
6.20
8.60
5.40
7.20
7.80
5.20
7.60
8.80
14.20
13.20
6.70
13.50
1.10
8.40
6.30
2.40
3.00
3.60
4.00
1.80
5.70
7.30
7.90
4.20
8.10
6.00
13.30
10.10
3.20
8.60
3.10
9.40
7.50
9.80
0.50
6.80
3.70
4.90
2.70
6.10
4.60
1.70
6.00
11.50
10.50
8.90
10.90
6.70
0.70
3.90
16.60
4.40
17.10
7.70
4.10
8.90
11.00
10.60
0.80
0.80
2.40
0.50
4.90
1.90
5.70
3.60
12.50
6.30
9.80
15.20
11.30
8.10
14.90
4.10
10.40
7.90
9.40
10.70
4.70
3.10
5.60
8.40
3.10
5.40
7.00
13.60
5.60
6.00
7.90
3.50
11.10
8.70
3.40
3.90
8.50
9.00
6.80
8.60
1.50
4.70
6.40
10.40
14.30
2.70
7.30
0.40
4.40
6.40
6.20
1.70
10.50
1.10
6.70
8.50
11.30
11.50
7.50
10.70
10.10
6.80
6.10
7.90
5.80
6.90
10.20
7.50
4.20
9.20
3.10
8.40
6.50
4.80
11.30
12.40
0.30
4.50
3.90
10.40
3.70
7.60
8.60
7.80
2.00
7.60
6.60
1.40
8.10
8.30
8.40
7.10
4.00
10.10
0.50
17.30
6.30
6.40
1.80
7.30
7.30
14.40
11.40
11.20
2.80
8.90
3.70
6.90
10.60
4.20
8.50
9.90
1.40
2.00
7.50
6.90
1.80
3.80
8.10
9.10
5.80
8.10
6.80
3.20
9.90
4.80
1.30
5.80
1.20
9.00
13.10
16.30
5.50
5.10
5.10
12.70
11.60
9.40
6.00
5.30
10.90
5.90
8.60
5.00
3.60
7.20
3.60
3.80
14.50
2.50
6.60
5.30
10.60
6.60
3.60
2.10
5.60
5.10
3.00
15.70
4.90
6.00
3.40
10.10
11.80
12.40
15.50
6.80
9.80
2.00
2.50
10.90
8.70
2.50
5.20
4.00
9.10
1.50
7.90
4.60
7.60
3.20
5.20
7.20
11.40
6.70
2.50
18.90
11.10
9.40
3.40
7.30
9.70
1.20
8.30
3.00
5.80
13.60
4.20
13.40
9.90
3.40
7.60
0.70
6.10
7.30
6.90
4.60
5.90
11.80
8.50
18.80
5.90
2.30
6.10
0.80
15.50
12.50
7.70
13.10
6.40
8.20
8.50
0.70
6.40
6.70
5.60
13.00
0.30
6.60
10.30
9.10
0.90
9.40
5.80
0.40
9.90
12.30
7.60
14.60
1.40
6.80
7.10
4.60
7.80
13.80
3.20
5.40
3.40
8.00
7.20
13.20
8.20
2.90
17.70
5.20
14.10
5.20
9.40
5.90
4.40
2.50
5.10
4.10
9.10
10.20
1.50
4.30
9.80
10.20
11.60
11.20
6.90
11.10
4.70
6.60
16.20
7.90
9.80
8.20
8.30
4.90
7.50
9.50
15.90
6.70
10.20
10.60
3.40
12.20
6.20
6.70
1.20
8.40
8.40
5.60
5.80
14.60
8.50
7.50
15.70
1.90
10.60
0.80
2.20
16.90
11.30
1.90
1.00
7.60
5.50
2.00
2.90
0.80
3.30
7.50
16.20
1.90
9.40
2.00
14.60
11.80
3.80
5.00
0.40
0.40
8.70
7.40
16.10
5.30
5.60
8.40
12.50
7.80
2.60
6.00
8.10
6.20
9.90
1.90
8.20
8.90
0.40
5.80
4.10
15.10
12.40
4.50
7.20
5.00
8.90
5.10
18.50
3.30
3.40
10.30
5.80
5.00
4.70
3.70
14.00
5.00
1.60
12.80
12.50
9.30
5.20
10.10
5.60
7.00
1.10
1.50
1.90
3.90
11.80
8.30
3.70
6.20
4.90
6.70
11.70
4.90
13.30
4.10
2.50
6.90
12.90
8.10
8.50
1.60
12.30
9.70
7.90
3.10
1.50
7.70
8.40
11.90
6.40
1.90
10.90
2.90
6.60
6.10
7.50
5.90
8.50
0.80
1.30
11.40
0.20
13.20
8.50
7.00
11.50
8.40
6.40
2.30
0.50
7.80
6.80
1.90
10.20
11.40
0.70
11.60
7.90
6.00
3.30
4.40
12.90
1.30
10.50
9.70
3.20
6.70
14.80
9.30
9.20
5.10
8.40
1.40
8.10
2.50
4.20
7.70
13.80
12.10
3.70
9.60
9.50
5.40
6.80
2.60
8.40
8.30
2.80
9.40
2.40
16.70
5.60
5.60
17.40
7.20
1.30
6.30
9.80
11.20
4.10
4.20
5.10
10.20
11.10
10.10
6.90
5.70
3.70
7.60
8.20
8.60
1.90
7.10
1.20
4.60
5.30
6.70
3.40
9.10
2.50
7.40
16.80
1.40
10.70
7.70
17.30
8.30
2.00
1.10
4.70
0.90
6.10
5.00
12.60
4.40
3.60
1.20
12.90
7.40
10.30
12.70
10.90
12.60
10.10
8.50
6.20
10.50
1.90
2.00
14.10
5.40
8.40
1.40
6.80
8.80
11.10
6.60
12.60
7.60
6.30
9.10
4.00
14.60
1.60
3.80
16.00
2.50
17.50
12.00
5.30
11.00
3.20
16.60
4.30
4.30
3.60
12.00
3.70
0.80
12.70
9.00
9.70
1.30
13.40
4.20
3.00
9.00
3.80
14.50
4.20
4.80
4.20
10.90
5.60
0.50
7.60
3.00
6.70
9.60
12.50
17.20
3.70
8.60
12.70
1.80
4.40
7.90
9.00
3.60
0.90
12.20
12.60
7.80
7.30
9.40
13.50
10.10
12.60
4.50
7.70
1.60
17.80
2.80
17.30
6.60
13.20
6.70
1.70
10.20
11.40
8.80
13.80
6.10
5.70
4.00
12.00
7.30
8.60
4.90
0.60
15.60
8.30
4.30
10.30
4.20
6.10
9.30
7.00
6.10
10.60
4.40
6.80
3.60
4.00
10.20
6.10
7.70
2.30
12.10
16.20
7.80
0.60
18.20
3.20
7.50
13.20
11.40
1.20
10.20
9.20
7.30
6.70
1.70
1.90
12.70
8.80
12.40
9.10
11.70
3.90
11.10
5.20
8.50
2.80
9.80
5.30
5.20
7.30
15.00
3.20
1.00
8.70
10.10
5.20
11.10
3.60
9.90
8.80
6.00
7.40
9.50
0.80
2.40
9.90
17.80
6.50
3.20
7.40
8.50
3.60
8.00
6.80
1.30
8.60
6.20
20.90
6.50
8.50
7.90
6.80
5.90
3.10
12.10
12.70
0.40
9.50
8.60
6.90
7.30
5.70
13.60
0.80
10.50
8.70
7.60
5.60
7.20
7.10
6.10
1.60
4.20
6.00
8.70
5.30
6.90
0.90
2.10
5.00
2.00
0.30
0.90
6.00
6.40
8.40
11.50
18.70
11.50
3.50
5.20
6.00
8.10
10.60
4.90
7.00
3.40
2.70
6.30
2.90
2.40
11.00
11.10
7.50
16.10
15.30
6.50
7.20
3.60
18.00
9.30
7.20
4.20
13.50
6.40
8.70
3.20
6.80
11.30
2.90
4.80
7.90
9.30
2.90
2.50
4.90
7.80
7.00
13.90
11.80
6.60
12.00
8.30
8.00
7.20
4.30
2.00
6.20
1.70
5.10
6.90
13.20
3.20
4.10
19.00
12.50
4.00
2.00
7.90
7.50
5.50
16.70
6.50
2.00
13.70
8.60
9.20
3.70
5.20
6.50
16.70
4.00
9.70
14.60
12.10
5.60
7.40
3.10
3.40
6.10
8.70
3.10
1.70
4.90
0.70
1.50
5.00
6.10
9.30
2.40
4.10
11.30
5.60
7.70
7.40
13.10
5.10
10.70
3.90
9.00
7.80
2.70
11.60
7.10
8.70
3.80
4.70
11.20
4.20
3.60
4.50
7.00
3.80
10.50
5.90
6.20
9.90
11.80
5.30
2.60
4.70
3.30
8.40
12.20
6.30
6.90
4.50
14.70
0.50
9.80
4.40
2.90
4.90
2.90
15.30
3.00
15.00
0.50
0.50
10.40
9.30
4.70
12.20
11.50
15.40
14.30
4.20
8.90
10.40
4.60
4.70
11.00
2.60
5.90
10.00
11.80
2.10
1.00
7.10
2.30
16.40
0.30
3.10
8.50
4.60
4.80
2.50
9.30
1.00
15.10
3.80
1.70
15.50
6.20
6.60
9.40
9.10
12.40
7.90
7.00
3.50
7.60
10.60
8.10
3.60
4.80
1.80
4.20
3.20
7.20
13.80
1.60
16.10
16.90
3.50
7.50
4.80
12.40
4.50
2.10
16.50
3.40
1.60
3.80
0.70
6.70
3.50
7.80
9.40
1.80
16.00
1.70
5.10
10.40
6.00
11.00
7.10
2.30
1.40
5.10
2.90
1.80
8.20
7.90
4.60
6.20
4.80
8.10
1.60
1.40
8.20
4.10
3.90
8.20
6.90
0.90
11.50
5.80
0.40
7.50
12.00
8.60
2.30
13.90
5.10
3.60
3.70
5.60
4.90
15.30
10.30
12.80
2.80
1.70
1.20
6.30
9.90
7.50
9.90
4.40
3.40
5.10
9.00
5.00
11.50
5.40
4.60
3.20
10.70
11.30
4.40
0.20
6.70
7.50
3.60
6.60
6.50
5.00
0.30
2.00
1.60
9.80
4.40
4.10
11.90
14.70
0.80
3.50
5.70
5.20
12.30
9.00
7.00
10.80
13.30
3.10
10.60
9.50
11.20
8.00
6.00
14.30
9.90
8.10
16.20
1.90
8.60
7.50
2.30
5.10
4.70
5.60
3.80
6.40
5.90
5.40
2.60
3.40
10.00
0.20
2.40
4.30
1.00
7.30
16.90
10.90
3.90
4.40
10.80
6.10
3.30
17.20
13.40
10.20
2.10
2.50
12.00
1.70
14.00
0.10
2.80
1.50
14.70
6.40
7.50
5.10
10.20
12.70
4.20
0.80
6.30
11.90
5.90
12.90
6.40
2.60
7.80
6.10
6.30
7.00
13.50
19.20
9.70
6.30
12.70
15.40
10.60
13.60
10.40
7.80
4.10
4.30
2.60
14.60
17.90
10.10
4.80
5.70
6.40
19.40
2.20
1.70
7.30
8.60
8.10
2.00
0.50
4.20
17.20
3.90
4.00
3.20
5.40
9.40
0.90
2.70
6.70
11.40
1.90
4.60
7.20
3.00
4.40
4.10
1.60
7.30
8.40
16.30
15.10
14.00
14.40
12.10
10.50
22.10
3.30
4.00
5.50
3.60
3.70
13.50
3.70
8.40
2.60
0.20
9.40
7.60
6.60
1.60
15.80
3.40
11.30
12.40
13.30
9.00
12.20
3.60
7.30
9.40
4.80
4.00
11.10
3.70
2.50
1.60
10.40
8.60
2.90
15.50
3.20
12.20
8.50
15.20
9.30
4.20
12.10
1.40
10.00
4.80
4.00
7.50
4.90
3.00
6.80
3.40
1.30
2.00
4.60
6.40
5.10
2.10
4.50
3.70
4.40
14.60
5.50
7.30
0.50
13.00
1.50
12.90
1.00
5.60
9.20
15.50
0.70
2.50
6.90
11.70
4.50
1.20
4.00
2.40
0.90
10.10
15.50
1.60
7.80
13.60
1.70
0.30
5.20
4.30
4.60
7.40
9.80
2.60
7.30
1.10
9.50
3.80
10.40
12.80
7.60
13.70
5.80
1.40
6.90
12.70
15.30
7.80
7.70
11.80
10.60
2.00
1.10
1.60
9.10
2.90
7.70
13.80
8.30
2.60
13.00
2.60
9.10
10.80
6.50
7.90
2.80
13.60
12.30
5.20
6.90
7.90
11.10
11.90
11.90
9.70
3.80
2.00
3.40
13.80
6.40
10.10
4.10
15.60
9.30
4.90
9.20
4.30
1.70
13.30
10.10
6.40
11.30
0.30
8.10
5.90
7.60
15.20
10.20
10.60
6.20
3.70
7.60
16.30
1.20
7.30
9.90
2.20
3.20
5.40
7.70
9.30
15.60
3.50
7.70
9.50
2.30
14.10
9.10
1.20
7.00
4.30
6.80
4.50
11.10
0.20
5.40
3.30
2.00
1.30
2.00
1.60
7.70
0.50
10.40
12.10
9.20
16.20
8.20
7.30
10.60
7.20
9.50
5.00
1.70
4.70
9.40
9.90
7.80
0.70
9.40
6.80
14.60
0.50
6.30
9.50
7.70
9.10
16.40
10.10
11.10
16.80
3.20
5.90
8.50
10.30
3.70
2.30
3.00
12.30
10.90
11.30
12.90
7.80
8.50
6.20
10.60
15.70
3.70
1.80
4.50
9.00
1.40
5.90
6.80
3.90
2.60
6.50
7.00
2.40
8.60
8.80
4.60
7.10
2.60
2.40
2.00
9.50
4.60
0.30
5.90
10.70
17.90
15.20
6.90
2.90
6.40
9.90
11.40
4.30
5.10
1.90
10.90
14.70
0.20
2.60
4.90
10.60
4.60
8.80
3.10
9.40
7.00
9.70
8.50
3.50
9.60
5.40
6.40
12.70
0.40
3.40
2.90
6.30
3.80
7.10
10.70
9.20
10.80
4.70
7.80
8.30
14.70
5.40
0.40
1.80
6.00
8.20
9.40
3.60
9.40
13.90
3.80
11.70
9.80
9.80
7.80
16.10
1.80
10.10
5.70
9.50
6.20
8.60
4.90
15.10
4.50
13.00
2.20
3.60
15.10
0.90
10.50
14.70
15.30
12.40
1.50
9.30
7.10
10.30
4.60
7.70
6.80
0.40
7.00
3.50
6.70
2.50
5.70
2.10
1.70
2.00
11.80
1.30
2.50
6.20
5.70
6.60
9.80
1.00
5.70
8.30
14.20
0.70
1.40
8.60
1.40
10.30
6.00
6.10
4.10
4.40
5.10
6.00
10.30
7.30
8.00
16.90
2.50
10.40
6.40
2.90
1.20
12.00
10.30
15.90
4.90
1.60
10.80
12.00
8.40
1.30
13.60
2.30
8.80
14.20
2.00
13.30
7.00
10.40
1.00
13.00
0.90
7.80
7.30
0.60
7.30
10.10
9.40
8.80
13.80
4.20
3.70
2.00
13.60
6.20
2.50
4.80
11.80
9.10
2.90
7.20
6.30
3.70
5.40
1.20
9.20
9.00
6.00
1.20
3.70
4.40
10.00
10.20
11.50
8.20
3.00
5.40
3.00
5.70
2.30
1.30
1.80
10.50
14.50
11.70
15.00
5.50
6.30
16.00
6.40
6.80
3.30
1.50
7.10
1.00
6.70
5.10
15.00
11.60
8.40
7.20
8.30
7.70
7.40
1.00
8.50
5.70
3.30
4.90
9.60
1.70
3.50
12.60
2.70
3.60
10.80
6.10
6.80
8.90
12.30
9.50
11.70
13.00
10.50
3.70
1.10
9.00
12.80
3.10
5.60
14.60
9.80
9.30
6.90
8.00
7.20
4.60
1.60
0.10
3.20
2.30
7.40
1.60
21.80
3.90
4.70
0.10
2.40
9.10
5.30
8.40
11.20
3.40
5.30
2.90
5.40
15.40
2.90
8.80
4.00
8.90
1.10
1.90
5.90
0.60
0.40
5.00
0.70
1.40
8.00
10.90
5.60
9.90
5.50
1.30
5.20
2.30
3.80
8.70
13.20
5.20
3.40
1.90
10.50
7.50
3.20
4.40
7.60
2.60
7.40
12.40
5.50
8.00
16.10
5.90
1.10
11.00
1.60
5.50
9.00
4.00
6.00
15.30
4.90
3.10
4.90
13.60
3.60
15.40
3.80
4.60
7.30
0.30
2.70
6.90
8.60
5.20
9.30
6.00
7.90
4.60
5.00
7.80
13.80
13.70
5.90
13.30
10.90
7.80
11.00
6.50
1.80
8.90
1.80
2.20
8.30
6.60
9.40
5.30
4.50
3.00
4.10
8.60
9.10
12.80
14.40
9.50
9.50
1.20
5.00
5.50
8.20
7.30
10.10
2.50
10.40
5.40
0.80
1.90
8.50
5.30
11.70
9.10
7.50
7.20
8.10
8.00
1.80
13.80
0.90
13.00
5.40
15.40
4.30
7.10
9.20
14.60
6.90
15.90
10.10
3.30
7.30
11.20
8.70
5.50
10.20
8.80
11.90
1.30
3.30
10.30
7.40
12.50
3.10
9.50
3.00
6.80
12.60
2.20
9.60
1.40
1.20
6.70
3.30
14.10
2.90
9.40
2.30
5.10
8.90
14.40
15.50
5.10
2.50
9.30
14.20
6.10
5.50
3.20
2.30
5.20
2.80
2.70
2.50
6.10
6.80
7.20
10.00
1.50
5.70
0.90
3.50
7.50
2.70
10.00
9.10
3.50
1.90
10.90
2.30
6.70
4.80
11.00
8.30
2.60
6.00
1.50
3.90
6.20
1.60
5.60
10.00
3.10
3.10
9.20
5.80
5.10
9.10
9.40
3.20
3.70
1.90
13.50
4.60
11.70
7.30
1.20
6.40
4.80
8.40
2.40
1.60
15.40
7.30
15.50
1.80
3.30
2.00
13.30
5.80
11.30
7.90
5.00
8.80
4.30
4.00
5.50
16.70
5.00
3.50
4.50
5.00
1.90
7.20
8.60
13.40
11.80
9.50
5.60
13.50
7.10
4.50
11.30
7.20
14.30
3.30
0.60
2.80
10.80
7.30
10.40
12.80
4.10
8.90
4.30
9.70
7.40
2.60
5.90
5.60
12.80
7.90
7.50
5.00
1.90
9.50
1.70
9.50
4.00
5.90
2.90
5.60
5.10
2.50
10.70
5.20
12.90
11.00
10.80
3.10
8.10
5.20
6.30
1.90
2.50
2.60
11.90
5.30
3.40
14.40
14.50
0.90
11.90
5.20
9.60
6.30
0.50
8.70
5.90
15.60
10.50
7.20
2.30
5.70
1.80
1.70
7.50
9.90
6.80
4.30
11.90
11.30
8.70
1.40
0.20
6.50
5.90
4.70
12.00
4.10
9.40
7.30
5.40
10.80
13.00
10.40
17.00
3.60
1.10
10.60
7.00
2.70
3.20
3.90
11.20
8.20
6.80
10.80
1.40
1.80
11.00
3.30
4.90
1.20
10.10
1.00
7.70
18.60
6.30
10.20
7.00
9.00
8.20
13.00
2.20
2.90
2.80
5.10
14.30
11.90
10.30
11.10
4.60
0.70
0.50
6.00
16.60
2.00
6.60
3.30
2.00
8.00
1.00
14.00
4.70
0.70
0.90
9.60
10.30
9.10
3.70
2.90
2.50
3.20
3.40
3.50
5.20
8.20
3.80
2.50
11.30
8.20
3.90
5.80
9.50
9.10
8.10
2.90
12.60
2.00
8.00
2.40
10.50
9.20
12.00
6.10
4.90
10.40
0.30
6.10
8.50
6.60
4.20
2.90
7.00
7.00
4.70
12.90
7.30
1.30
6.70
4.00
10.10
15.30
4.80
1.70
3.60
6.70
4.60
10.90
9.20
5.50
3.00
6.10
4.50
2.90
9.20
1.60
4.60
0.80
6.50
5.80
10.50
6.60
8.80
10.10
3.10
8.90
4.90
5.80
0.90
6.10
2.10
2.80
2.20
4.90
9.50
3.50
3.70
5.70
2.00
3.50
1.70
5.60
10.00
10.60
1.00
1.90
9.50
11.10
8.20
9.80
7.40
5.60
2.60
15.10
20.50
8.50
2.90
14.20
8.30
2.80
3.70
8.40
2.20
4.60
2.40
6.70
0.40
9.00
9.30
15.20
16.70
1.30
16.20
4.90
5.20
10.40
6.40
10.50
0.70
7.10
10.60
8.30
1.10
8.50
13.40
2.60
4.60
7.50
3.50
10.90
8.60
7.20
2.20
10.10
19.00
17.70
9.70
8.40
6.50
1.70
1.00
16.50
4.70
0.70
13.60
2.00
7.90
5.40
2.00
4.40
14.00
4.50
9.80
8.40
2.20
6.20
1.20
4.20
5.50
7.30
7.50
8.40
2.70
13.80
14.50
2.50
6.80
11.90
7.20
8.30
3.50
5.20
7.00
1.90
2.40
10.50
13.10
15.60
10.90
11.50
2.10
13.00
1.90
0.70
6.60
14.40
5.40
5.80
4.00
6.20
4.20
11.20
2.20
3.70
8.20
6.10
3.90
3.00
15.90
18.20
5.50
14.10
8.10
4.70
3.30
14.60
2.90
4.30
11.10
5.80
1.80
4.30
5.50
6.20
8.40
0.30
8.10
13.40
4.70
6.50
3.40
3.50
8.10
2.00
8.80
5.40
2.00
5.60
5.40
4.00
4.00
11.20
8.40
8.10
12.50
8.30
11.30
13.70
2.80
2.20
5.40
9.00
16.20
6.70
1.40
4.50
7.80
10.90
11.90
9.60
9.60
1.30
5.30
9.30
11.70
2.90
10.30
17.30
12.70
4.80
2.80
1.10
10.20
13.30
3.80
4.90
2.00
3.70
6.10
10.50
1.30
4.50
9.80
6.50
5.60
8.30
7.70
4.20
6.20
7.70
1.90
4.60
16.70
9.90
4.90
8.90
5.60
11.40
1.50
1.30
11.10
8.10
3.80
10.20
9.40
2.70
2.80
0.80
3.80
0.70
1.20
8.40
2.50
9.80
3.00
4.90
17.50
1.70
1.90
13.40
1.60
9.80
2.00
6.60
11.30
5.80
15.40
9.30
2.90
5.10
6.00
7.00
6.40
11.60
6.00
7.80
2.90
13.90
14.40
12.30
0.80
0.60
16.20
12.20
5.40
2.30
14.70
4.80
5.60
4.90
11.30
2.00
9.70
3.50
12.50
13.30
6.20
1.10
7.30
3.00
4.90
5.10
6.30
14.70
5.10
14.10
4.90
0.70
4.60
15.40
9.20
6.40
9.00
5.40
7.50
4.50
5.50
1.60
6.80
15.10
2.40
8.70
1.80
4.10
15.30
1.10
3.80
8.90
6.30
3.60
2.20
2.00
9.20
7.30
12.40
9.60
4.80
1.10
15.70
2.20
15.50
8.40
5.70
7.80
1.50
1.00
5.00
9.20
16.00
1.00
6.70
11.60
14.70
7.80
2.10
14.00
10.70
12.80
19.30
10.40
12.40
6.40
1.90
16.60
18.40
5.80
4.20
8.20
7.10
5.10
9.60
12.10
10.90
15.80
12.20
11.50
13.20
8.50
7.80
1.80
4.10
5.40
5.20
7.60
4.60
6.30
11.30
0.70
6.90
8.60
9.30
2.00
1.10
4.20
10.30
8.30
6.60
0.40
6.80
14.40
6.30
9.30
2.10
9.10
8.20
6.10
6.90
0.50
11.50
11.20
1.10
4.90
6.10
7.60
3.00
3.70
5.50
7.50
12.60
13.50
0.60
6.70
8.80
16.20
7.30
1.20
5.20
1.10
9.40
2.90
1.20
3.40
8.60
14.50
3.20
2.60
4.20
2.60
14.50
2.60
1.00
12.80
8.70
1.50
8.00
0.20
8.80
0.40
3.00
5.80
7.20
10.90
6.30
2.80
6.50
4.40
16.10
9.80
10.80
5.20
1.40
1.80
1.70
0.70
15.60
11.60
10.70
8.90
0.80
4.20
0.70
1.00
6.00
4.10
5.20
7.70
15.70
0.70
8.80
8.50
5.00
13.60
9.20
1.50
5.20
13.10
5.50
5.90
10.90
0.70
2.40
17.00
9.30
0.80
11.80
1.00
1.00
5.20
14.90
12.70
8.50
4.60
6.40
0.30
1.60
8.80
2.30
3.90
1.70
0.40
6.40
8.10
6.30
2.70
6.80
7.10
5.70
0.60
7.90
3.20
13.20
9.60
8.00
14.00
3.60
1.50
9.60
13.60
1.70
8.10
6.80
5.50
6.00
4.00
10.00
2.00
3.50
11.50
14.30
7.20
2.80
7.20
4.50
2.00
7.30
4.30
8.70
2.30
6.60
6.30
12.60
4.00
0.50
8.40
3.90
14.20
8.90
4.10
3.10
3.90
5.30
10.90
8.60
0.90
1.80
3.20
7.00
10.50
6.00
12.60
6.90
12.60
3.80
5.70
0.20
6.00
13.60
1.90
2.30
3.80
5.60
5.10
3.40
9.90
9.30
11.20
9.30
9.00
12.20
1.60
4.10
13.60
2.40
3.40
1.90
14.60
3.40
14.70
6.80
9.90
4.50
13.00
0.10
7.50
1.90
15.20
4.40
10.30
2.50
5.00
15.80
3.60
9.60
8.10
1.10
6.30
4.10
2.10
1.20
5.00
2.00
6.00
8.90
7.00
2.30
1.30
10.40
7.40
16.50
4.80
1.40
2.50
10.90
5.50
8.50
3.10
3.10
7.30
5.00
4.20
0.20
6.90
3.60
5.20
3.40
4.40
4.40
4.10
10.60
2.30
11.20
15.40
11.30
11.00
10.70
8.90
5.40
6.50
10.90
2.70
5.20
9.70
10.70
0.90
2.00
9.00
2.80
9.20
3.80
16.00
3.60
14.10
6.30
14.50
2.60
11.20
3.90
7.20
4.40
8.50
3.60
8.40
5.40
4.90
9.90
14.60
10.70
13.90
7.60
2.20
4.90
1.80
3.10
1.80
9.00
0.60
11.20
12.40
0.40
8.00
18.90
15.50
18.70
18.40
5.50
2.80
11.00
15.70
3.40
7.70
0.70
6.30
14.00
9.50
5.80
7.50
17.90
1.60
0.50
4.20
8.30
6.80
4.70
7.40
1.30
7.40
11.60
1.10
8.80
15.00
6.60
5.50
0.60
12.20
12.90
5.20
7.90
8.90
10.80
2.30
11.50
17.90
7.90
4.50
10.30
9.30
9.60
0.50
4.10
4.40
1.90
1.30
6.60
8.90
4.10
4.90
1.70
4.90
1.10
8.20
7.50
11.00
9.10
3.00
6.80
7.70
6.10
6.50
7.00
2.30
4.20
7.90
1.80
5.20
15.20
2.40
3.40
6.20
16.60
9.90
11.70
12.50
2.80
8.30
1.20
13.40
5.60
12.60
9.10
9.40
4.20
0.90
0.80
12.60
2.90
11.80
11.40
2.70
0.20
5.60
3.90
7.50
1.10
5.70
1.70
1.70
15.50
5.40
5.20
1.50
10.70
1.30
14.80
3.60
5.70
2.00
7.20
19.90
11.50
7.20
7.90
6.30
0.70
4.80
8.70
1.60
7.00
5.10
3.60
2.30
3.60
1.80
4.90
2.60
5.10
9.10
10.70
2.40
4.20
14.70
9.20
12.30
8.30
3.00
5.10
6.00
3.90
11.30
9.80
2.60
0.40
13.30
6.80
6.30
7.80
7.30
9.30
0.40
7.40
4.00
16.20
3.00
0.70
11.70
9.40
3.20
1.20
9.50
6.60
15.10
2.20
11.00
0.30
17.40
2.70
7.40
8.60
10.00
10.40
5.90
13.00
12.20
0.40
9.40
3.90
5.10
1.90
4.60
9.40
7.90
5.70
11.10
11.80
3.10
7.20
15.50
6.70
5.00
4.80
4.00
7.10
6.00
9.40
4.00
9.90
13.00
11.00
11.30
8.30
5.10
1.90
5.50
8.90
4.30
3.30
4.70
9.70
9.10
1.00
11.40
2.80
2.40
10.50
13.20
4.00
14.40
0.80
3.40
4.70
1.80
6.90
4.30
11.50
12.10
2.10
0.30
0.40
6.00
16.90
15.80
4.40
1.60
4.10
5.20
5.10
8.40
1.50
9.90
5.50
14.80
4.30
7.50
12.30
14.10
5.80
3.40
7.60
6.80
0.80
2.30
2.60
9.60
5.70
6.20
1.80
8.90
4.60
14.40
10.40
12.00
12.20
9.60
14.50
2.30
2.60
1.30
8.20
3.70
5.00
7.50
6.50
9.50
4.50
2.00
7.50
8.60
9.70
3.60
4.20
8.40
6.20
6.90
3.70
0.20
2.00
7.60
2.10
8.50
15.50
4.60
6.60
5.90
7.90
0.50
6.80
3.60
5.30
2.80
9.00
12.60
8.00
8.00
8.80
6.60
7.00
0.50
2.10
9.60
4.80
3.40
8.10
4.80
15.80
4.30
13.80
15.40
6.70
13.20
3.00
16.30
9.30
1.20
9.50
7.20
8.10
1.30
12.30
3.80
4.50
3.00
3.00
8.20
8.10
13.70
8.50
12.80
3.30
9.00
4.70
3.40
10.50
9.60
0.60
1.40
7.70
3.70
5.40
4.50
4.10
11.30
1.20
4.20
7.20
13.50
9.50
5.80
4.00
11.50
3.50
17.60
0.50
3.90
10.30
7.30
8.60
3.40
5.00
2.50
12.50
0.50
19.00
9.20
0.80
15.80
3.90
3.60
8.20
3.50
1.20
2.00
4.70
0.20
9.50
5.70
4.60
15.90
2.90
7.10
5.40
0.60
1.60
7.50
9.60
9.90
6.90
5.80
10.80
1.80
16.70
13.70
9.90
6.30
4.10
9.90
4.30
9.40
8.00
6.20
2.60
6.90
8.10
1.30
3.10
16.20
2.00
12.40
4.80
1.20
5.30
1.10
4.50
3.90
2.50
4.10
7.30
1.90
6.90
9.40
0.50
8.50
15.80
13.30
5.60
6.50
0.50
10.80
15.20
3.90
9.50
4.60
0.80
12.30
11.40
3.20
6.30
13.50
1.20
8.80
4.70
5.90
4.00
3.70
5.90
5.60
1.10
2.90
0.70
3.50
5.90
9.00
4.60
13.50
6.40
2.30
3.30
0.90
12.80
12.00
4.00
9.20
7.90
9.50
12.00
6.50
4.00
6.50
7.90
22.00
12.90
13.70
7.70
10.50
13.20
7.00
12.20
7.70
5.00
10.20
9.60
16.70
12.10
4.30
9.50
7.60
16.20
9.30
7.90
7.00
8.50
11.90
8.60
16.30
10.50
3.30
4.10
0.50
6.10
1.30
14.40
7.20
2.80
4.70
1.70
5.40
5.00
8.90
2.20
3.50
4.50
1.40
5.00
2.50
5.10
8.90
7.70
10.30
11.80
9.00
5.20
14.00
2.80
4.90
3.60
9.70
5.40
3.20
6.40
1.10
10.10
6.10
5.10
1.90
4.30
1.40
1.30
15.30
3.30
16.80
5.40
4.80
6.80
8.10
2.50
8.00
10.90
3.60
16.50
10.70
0.20
7.60
5.00
15.10
9.20
9.20
5.20
7.60
10.00
2.90
8.70
8.80
3.30
0.60
17.80
8.10
3.20
11.90
16.40
16.20
1.20
6.10
3.20
4.40
15.70
6.70
12.50
8.50
4.60
9.70
6.20
1.70
1.50
4.70
10.00
13.20
2.00
5.00
6.40
7.10
2.20
6.10
2.30
4.90
14.10
15.00
4.60
6.90
3.00
2.20
14.00
6.60
3.40
6.40
5.20
12.40
10.60
8.50
4.30
2.50
10.40
15.10
4.60
12.40
0.50
7.90
8.50
4.80
3.10
3.20
1.90
11.10
7.10
4.40
2.80
7.80
0.80
2.60
10.10
4.10
7.10
6.70
10.00
7.10
7.10
5.90
9.30
5.50
12.60
3.70
3.40
2.20
1.20
0.90
7.20
2.00
3.80
9.70
15.30
4.70
7.00
10.20
4.00
3.90
8.40
3.10
2.30
8.10
12.80
15.00
2.00
11.60
6.50
3.20
8.40
10.50
9.90
7.00
1.80
4.30
5.80
2.90
5.20
1.70
12.10
1.80
4.60
11.20
3.30
5.20
7.20
4.60
3.80
11.40
1.40
6.20
10.80
5.10
7.10
11.90
5.00
2.30
2.30
9.80
6.90
1.90
5.60
1.60
6.60
3.20
14.60
2.20
7.10
5.20
8.80
4.90
2.80
3.70
15.20
5.60
13.40
5.00
6.30
9.50
8.10
4.70
1.40
1.60
5.50
4.00
4.60
1.40
2.40
8.20
6.70
8.50
15.90
11.80
16.00
3.40
3.10
8.10
16.10
2.00
0.60
1.70
5.80
7.90
6.80
5.90
11.10
5.60
16.20
3.90
5.00
0.60
15.50
1.30
4.40
1.60
7.90
5.90
6.20
0.50
1.10
7.90
14.50
11.10
2.80
10.50
7.20
11.90
4.60
6.20
10.00
8.80
6.30
3.50
4.80
8.80
2.70
7.20
3.30
4.40
8.40
4.80
12.20
2.00
14.70
5.30
13.40
4.40
13.00
7.60
20.50
11.40
10.00
1.40
5.50
7.60
9.80
13.60
2.10
6.40
5.90
8.60
11.40
9.20
14.40
3.90
2.80
2.00
0.50
10.20
7.10
14.80
6.20
1.40
14.80
7.20
16.50
15.90
6.00
5.60
16.70
6.90
3.80
15.10
12.20
14.70
2.30
1.60
1.90
1.40
13.00
8.20
7.90
11.90
12.30
9.90
8.20
4.30
4.10
9.10
0.50
2.60
8.40
7.10
5.80
4.70
3.10
6.20
4.20
9.30
0.60
4.80
12.30
15.60
4.10
12.80
16.70
2.80
6.20
3.30
4.70
7.70
9.40
7.00
11.60
4.40
15.20
13.00
11.80
0.50
5.80
6.80
3.30
6.30
13.40
11.00
2.10
11.90
11.40
5.70
8.30
6.30
4.30
8.40
0.40
11.50
8.40
10.80
14.20
8.70
0.40
16.70
0.90
2.20
1.90
1.00
2.40
8.20
4.70
4.30
10.50
3.50
0.30
15.60
1.80
5.70
4.30
4.20
1.90
5.50
4.00
7.10
13.20
12.20
0.40
15.50
10.40
8.70
0.20
7.00
3.80
7.40
5.30
8.20
0.30
11.50
6.50
5.10
14.70
4.00
6.80
7.40
7.00
0.50
10.20
10.80
4.30
8.30
4.80
2.40
2.00
12.90
0.70
7.60
6.30
16.50
7.70
4.00
4.90
5.70
2.00
2.00
5.40
3.70
3.40
15.50
6.70
4.90
11.80
5.30
10.00
11.60
4.00
5.70
7.20
12.20
5.50
6.20
11.30
11.50
5.50
6.40
2.70
6.80
3.70
12.00
2.80
11.00
5.20
2.80
0.70
9.00
4.40
5.40
5.20
3.00
2.10
4.50
11.50
4.70
2.00
6.20
0.50
9.50
5.40
5.60
1.10
1.20
8.80
10.80
3.60
6.20
5.80
13.60
6.60
11.80
8.30
7.50
10.40
4.80
6.20
13.80
8.40
1.60
10.40
0.80
7.50
2.10
6.20
3.50
12.40
5.70
14.10
1.50
3.20
6.10
13.10
5.40
3.10
7.70
5.20
1.30
14.10
5.10
7.20
2.10
1.10
6.80
5.10
1.70
1.10
8.10
0.10
7.50
10.10
11.10
3.50
10.70
14.10
6.00
7.80
10.50
17.10
8.80
12.90
7.50
14.50
1.60
5.70
8.80
10.30
6.90
4.70
3.40
10.40
2.20
4.40
4.90
9.80
1.00
9.10
10.70
10.20
0.50
2.20
9.70
4.50
5.30
0.50
9.80
8.50
7.10
5.00
5.60
7.60
7.90
19.20
2.10
5.30
7.60
0.50
12.70
5.50
8.30
0.50
1.60
2.20
1.40
6.10
14.50
10.70
9.20
1.00
4.10
6.80
14.10
13.60
12.80
9.70
3.30
4.40
5.60
7.20
12.10
3.40
3.40
7.50
4.90
1.60
4.60
12.60
12.00
10.30
14.60
1.90
8.00
0.60
4.30
6.20
12.50
9.80
10.40
5.30
12.00
5.00
10.40
6.10
6.80
8.20
0.40
5.00
9.10
5.20
0.50
8.90
14.00
1.00
8.50
3.70
4.60
4.20
2.20
2.50
16.80
6.60
8.80
2.50
13.30
10.10
10.70
7.60
5.90
5.40
11.60
7.90
1.10
5.70
3.20
5.40
9.10
6.10
4.20
3.50
11.60
3.40
6.90
2.90
12.10
6.10
2.40
3.50
4.40
3.10
0.60
5.30
6.30
7.10
6.80
10.90
15.20
12.50
14.10
1.10
1.00
17.90
6.50
6.30
10.20
4.70
9.90
9.60
7.30
8.90
8.80
8.30
10.60
6.70
0.60
11.70
6.70
3.10
4.00
6.50
3.70
3.00
5.90
12.90
1.10
2.30
8.40
13.00
7.60
4.90
1.90
1.90
4.50
10.20
3.90
5.70
8.40
6.20
8.40
8.80
10.30
2.40
4.00
5.00
5.20
6.30
3.50
6.50
12.00
13.70
2.80
2.30
10.10
12.00
6.40
2.90
8.90
10.20
9.80
3.20
8.40
9.60
7.90
0.30
2.30
7.10
3.40
5.50
8.50
3.10
13.10
3.10
3.10
1.00
2.60
5.70
1.60
6.20
7.00
2.70
8.80
6.70
13.40
9.00
14.20
9.00
6.10
6.00
7.20
4.10
8.60
0.80
3.90
6.30
5.60
6.90
0.30
3.70
5.90
0.70
8.40
9.90
16.30
7.70
9.80
9.20
3.40
7.10
4.80
15.70
2.50
11.20
10.00
9.70
7.60
8.10
1.60
12.00
7.70
4.00
11.40
1.20
10.80
11.40
10.90
18.60
21.40
12.50
0.40
1.80
3.60
6.90
1.10
10.70
3.70
15.10
10.40
4.60
10.50
7.00
8.30
7.00
10.60
4.00
8.90
5.70
8.50
5.60
4.70
16.40
9.40
8.40
5.00
7.30
6.00
7.20
14.40
7.60
14.60
13.60
1.80
9.20
14.40
5.20
5.20
5.40
9.60
5.30
1.90
15.00
4.80
1.10
7.00
7.50
9.40
7.30
8.00
11.80
11.00
10.80
0.80
10.80
6.70
4.80
3.30
8.90
5.20
2.70
14.90
7.20
1.40
1.70
8.80
16.20
2.60
13.00
4.20
12.30
2.50
2.50
1.60
3.70
7.70
14.30
13.90
7.10
5.60
2.30
6.90
5.60
17.00
5.50
9.80
3.20
1.40
8.40
9.90
7.10
6.50
5.80
14.70
1.60
6.30
5.30
5.10
6.10
2.00
9.90
6.20
14.90
10.90
9.40
5.00
16.20
11.00
8.50
4.20
14.20
18.00
10.00
6.00
13.80
1.30
12.70
6.80
14.90
13.00
16.60
10.80
11.10
1.30
4.70
1.30
7.80
0.70
4.20
10.30
11.40
0.30
6.10
8.10
8.60
15.30
4.20
1.70
4.10
3.20
5.40
2.40
4.30
0.30
4.30
0.70
2.70
3.70
18.70
2.50
2.00
7.40
10.90
12.00
2.90
16.90
10.00
4.40
9.90
8.40
18.20
5.90
12.40
10.90
8.60
7.20
5.10
14.70
5.70
2.10
4.30
7.20
2.90
11.60
10.00
11.60
8.10
11.00
8.00
6.00
7.10
9.80
3.80
18.10
1.80
6.20
6.40
0.50
2.30
1.50
12.40
0.30
8.50
4.80
5.20
10.90
10.20
8.70
5.40
2.80
4.20
2.20
10.80
4.40
0.60
8.90
13.10
8.20
4.60
2.70
2.80
4.40
7.10
8.50
9.30
1.70
16.50
10.60
15.00
10.00
3.30
1.00
8.80
9.30
2.50
4.90
14.60
11.20
12.10
4.80
6.00
9.40
2.00
12.80
12.60
1.60
8.70
0.20
7.80
5.00
10.00
3.00
6.20
12.40
5.70
5.30
0.20
8.10
17.40
5.00
14.60
10.20
11.90
2.30
7.00
3.00
3.20
8.50
5.30
6.10
4.90
16.90
4.70
6.00
6.00
2.00
2.40
13.10
10.70
8.10
6.10
9.70
1.70
8.60
6.40
8.50
1.50
6.20
2.30
5.60
5.10
4.00
6.70
5.10
6.60
6.10
15.70
13.50
2.90
9.90
6.70
5.40
9.20
2.40
5.90
8.40
9.60
9.60
3.50
11.80
3.00
0.80
9.80
17.80
9.60
7.80
6.20
4.80
5.00
0.60
7.30
10.90
3.40
1.10
8.40
4.50
2.30
5.40
19.30
0.80
8.20
3.90
3.40
2.70
4.20
6.50
7.00
10.30
6.10
0.40
13.10
6.40
5.00
10.30
11.50
0.90
5.20
5.40
4.80
3.00
5.20
5.20
4.40
8.80
11.50
10.20
4.60
15.30
1.60
3.30
1.60
4.70
7.80
12.10
1.40
4.30
7.50
11.40
6.10
10.60
6.20
14.00
3.80
13.40
7.30
1.00
3.60
4.50
0.40
4.40
7.10
9.50
6.30
3.80
10.40
10.60
5.50
5.20
9.30
13.20
16.40
2.70
2.50
1.50
17.90
3.80
7.10
10.20
7.90
8.90
3.00
4.20
10.10
5.40
4.60
4.40
10.30
7.20
4.00
8.20
4.00
12.40
5.60
0.80
0.50
7.40
14.70
2.00
5.60
14.40
4.20
12.10
1.70
3.30
11.20
10.90
10.10
6.80
0.70
8.40
9.50
4.60
7.30
2.20
8.60
4.90
16.00
17.30
1.20
4.50
6.60
4.60
1.90
3.10
3.90
4.00
2.90
15.20
6.30
13.40
1.60
1.80
12.00
0.60
8.80
9.40
8.90
9.20
16.00
6.40
3.70
1.60
13.80
3.60
6.00
5.70
2.20
10.50
3.60
9.50
4.90
8.60
8.80
5.50
10.10
3.20
9.00
7.00
5.10
15.70
6.70
3.50
4.30
3.90
8.20
7.70
12.20
15.60
4.70
11.20
0.20
5.90
7.70
10.90
16.80
4.90
4.20
3.90
8.00
3.60
7.10
1.60
14.20
4.50
5.10
4.50
7.50
7.00
1.90
1.10
0.60
2.80
10.00
0.60
9.00
1.00
3.50
12.70
5.40
12.60
4.40
6.80
4.20
2.50
9.60
5.20
3.30
8.40
9.40
6.50
3.90
15.50
5.20
11.90
4.50
17.30
9.70
0.50
8.30
13.10
2.80
5.20
10.00
1.20
6.40
8.40
5.20
5.10
4.60
4.50
8.20
7.50
2.30
7.10
7.10
0.80
3.70
5.50
9.70
8.10
9.20
9.50
9.00
2.30
8.40
13.10
10.20
1.00
1.80
9.20
4.20
14.30
7.00
10.40
2.00
12.80
4.90
3.80
2.60
5.20
3.50
16.90
4.90
3.90
8.90
4.50
6.20
2.80
4.80
4.90
3.30
8.80
9.10
16.00
2.40
7.00
7.70
4.10
6.50
3.90
5.40
4.30
6.20
10.80
1.80
13.40
7.40
5.30
15.80
1.80
6.90
9.40
3.80
1.90
9.80
9.30
5.20
6.10
12.10
16.50
6.10
9.50
7.80
14.20
14.90
7.70
5.30
4.40
5.30
6.10
0.40
12.00
15.60
7.20
6.60
5.50
9.80
15.70
3.00
4.50
9.80
9.20
10.90
10.30
17.50
7.00
5.60
4.80
8.60
7.80
10.00
9.10
9.50
2.40
15.10
6.90
3.40
8.80
4.70
6.90
10.00
10.50
0.30
1.70
3.90
12.00
13.30
2.50
5.30
8.40
1.30
7.50
10.60
2.80
4.90
10.60
7.20
3.00
3.60
13.80
9.80
8.60
10.30
1.60
8.90
9.80
0.50
5.30
3.40
6.70
7.50
0.50
4.30
3.50
9.40
6.60
6.00
9.30
14.20
11.10
4.20
0.70
6.40
6.10
7.90
1.10
10.00
4.60
8.50
9.20
13.70
9.30
6.50
14.00
0.50
16.20
9.50
11.50
9.90
12.70
4.60
10.20
3.90
14.10
7.70
7.20
9.40
0.70
8.60
3.80
2.30
8.40
4.00
13.10
1.30
2.30
18.30
12.20
7.50
5.80
0.70
5.50
7.80
6.80
11.70
1.80
9.90
6.90
9.20
0.60
4.90
2.20
6.10
3.70
6.10
4.60
0.40
9.50
15.30
0.80
6.00
4.90
7.30
10.70
11.50
5.80
2.90
3.80
6.20
3.60
5.40
13.10
5.30
5.60
2.90
7.30
3.60
9.30
11.80
7.20
0.60
16.90
6.80
6.00
6.10
15.20
9.80
13.10
5.40
10.20
3.30
9.00
4.50
16.90
7.90
2.90
5.90
8.80
1.70
2.00
12.40
4.10
7.90
9.50
8.90
4.60
3.20
6.00
7.80
1.70
10.60
14.70
0.70
8.60
10.40
11.60
3.20
15.10
14.30
11.20
5.00
7.90
11.10
5.80
7.20
10.70
0.40
1.10
9.30
8.00
3.70
7.40
5.10
1.10
3.90
1.00
3.10
1.50
3.60
3.80
0.50
2.10
2.00
12.10
0.30
9.90
0.50
5.40
10.60
4.70
8.40
3.10
3.40
10.40
5.40
2.00
0.70
4.70
8.70
12.00
5.20
5.20
10.50
17.10
0.40
8.20
7.70
2.00
7.50
10.60
3.50
7.00
5.50
0.90
7.30
8.20
1.70
10.50
2.00
12.60
4.00
8.70
6.40
8.30
10.00
7.30
1.10
7.50
8.40
1.80
7.80
2.60
3.70
19.10
6.90
10.80
8.90
8.90
14.60
5.10
6.50
8.20
2.60
8.40
11.70
13.90
2.10
2.80
7.10
0.70
1.60
12.90
5.90
2.60
4.90
5.60
15.50
8.20
13.00
10.80
12.10
7.30
3.60
10.10
3.30
11.30
2.50
7.60
10.60
4.10
4.90
13.70
6.50
11.30
0.90
9.50
18.70
9.60
2.90
4.50
9.00
7.70
10.50
7.50
7.90
4.80
6.50
10.50
9.60
13.20
12.50
2.50
15.80
2.60
10.90
1.60
8.90
8.00
2.60
6.60
7.10
4.20
8.00
7.00
5.50
7.60
1.30
6.50
11.90
5.80
0.60
4.50
16.00
14.20
3.10
5.60
2.40
8.50
13.50
8.30
3.80
4.20
1.50
4.60
13.40
10.30
3.20
11.60
11.30
1.90
14.40
7.10
5.90
12.50
10.20
5.70
3.30
6.10
1.20
4.00
7.60
3.00
1.30
8.50
7.90
8.00
19.20
8.40
3.40
11.30
11.10
1.80
5.90
9.40
6.80
4.00
4.60
2.10
1.90
13.20
3.60
4.80
8.80
10.70
6.50
6.00
16.50
8.80
4.00
7.00
6.60
9.70
7.80
8.90
5.90
8.90
4.30
5.20
11.00
3.40
12.50
12.20
4.50
9.70
5.00
2.00
6.80
11.10
8.90
4.20
1.30
7.30
6.80
3.30
9.40
9.80
2.20
3.10
13.50
9.50
15.20
9.70
5.80
0.90
5.50
11.90
5.30
9.70
10.70
2.60
14.70
12.00
3.90
13.10
5.80
13.90
7.80
5.30
0.70
0.70
6.40
1.30
10.30
7.00
5.90
15.00
3.80
4.70
6.60
1.00
9.70
9.10
4.30
4.50
2.40
6.10
18.90
5.50
9.60
7.00
2.80
11.00
5.00
5.00
6.60
9.90
9.10
7.00
8.80
7.60
5.30
4.40
7.00
6.20
7.00
9.00
5.50
6.30
6.70
18.10
9.50
11.70
8.50
16.40
9.70
15.20
5.70
5.00
1.20
6.00
11.10
14.50
0.40
1.60
10.20
11.80
13.90
2.00
10.20
11.40
5.20
8.20
6.90
6.30
4.60
2.90
2.00
8.80
6.40
2.60
10.30
1.50
9.60
13.80
15.30
4.90
2.20
5.80
1.40
7.40
4.40
8.80
5.30
8.40
9.70
7.10
9.40
2.20
2.60
1.00
6.60
7.80
6.30
9.20
3.20
10.60
6.10
9.40
5.90
4.10
8.30
0.30
2.40
7.30
1.10
8.70
14.70
4.60
10.20
12.20
9.00
2.70
8.50
2.00
2.90
8.90
13.00
7.40
6.60
0.40
17.30
13.30
8.10
10.60
5.30
9.30
7.70
6.40
12.70
1.90
6.00
10.00
9.50
9.50
1.30
10.10
9.70
16.30
7.80
7.40
9.40
7.30
4.50
6.00
4.10
9.80
9.20
9.70
8.40
4.60
11.20
0.60
6.60
7.50
1.00
6.20
8.00
3.70
9.70
5.40
8.70
17.60
8.20
5.10
4.70
5.70
5.60
6.40
2.60
0.60
4.00
10.90
10.70
2.30
7.30
4.80
4.30
1.00
10.20
4.90
7.80
7.30
9.70
2.20
13.60
4.00
4.60
6.30
6.70
0.80
0.60
8.70
0.30
1.70
5.30
13.30
7.00
9.00
10.60
7.40
7.90
4.80
1.90
1.40
12.40
8.20
2.40
6.50
4.00
1.10
2.70
9.70
4.10
17.00
4.80
7.60
5.90
17.80
8.50
11.30
7.20
4.50
4.30
11.20
11.90
1.00
4.40
4.50
4.50
6.50
15.30
7.60
10.60
6.10
4.00
5.70
11.40
9.00
8.20
7.80
9.10
10.80
5.00
7.60
10.00
11.50
8.80
1.90
13.10
3.80
6.50
4.40
5.20
3.00
18.00
1.00
4.00
9.50
1.30
4.40
12.40
7.10
7.30
14.90
2.30
11.10
4.60
9.60
4.60
6.10
16.10
1.20
7.80
2.10
2.00
5.50
1.60
10.70
6.00
8.30
5.50
3.30
5.30
8.00
8.40
7.10
14.10
9.50
6.20
13.20
6.30
12.50
4.20
9.80
3.60
8.30
10.70
9.40
13.20
8.80
0.70
0.90
11.90
6.70
3.70
2.10
6.30
2.00
4.00
11.10
1.70
8.90
12.60
10.90
3.80
4.40
2.80
9.20
12.80
13.30
10.40
16.40
6.20
9.60
9.50
8.40
4.70
3.00
17.20
11.00
5.90
12.30
1.20
9.40
15.70
6.60
12.70
5.20
6.80
4.20
9.20
5.50
13.50
16.20
3.60
11.10
2.50
0.90
3.70
1.90
3.10
15.40
10.40
4.80
15.70
12.00
4.70
3.10
7.60
5.10
7.90
10.80
3.90
16.30
11.90
7.80
7.10
3.50
2.70
9.20
4.10
19.60
7.40
11.20
3.90
9.40
8.90
4.50
10.90
2.60
1.30
8.70
7.60
1.10
5.70
7.40
3.00
6.20
6.00
1.60
4.70
4.80
4.40
6.90
4.00
10.80
7.30
2.50
3.70
3.90
9.50
5.90
4.20
7.00
10.50
1.80
5.30
9.40
7.60
2.80
7.90
13.60
6.10
13.30
3.40
6.20
12.70
2.80
10.00
3.50
8.30
5.90
11.60
11.40
0.80
7.80
4.30
13.00
0.40
5.10
10.60
4.10
3.20
3.60
3.80
6.50
1.80
11.80
18.70
14.10
1.10
19.40
6.80
5.60
7.20
9.90
9.40
6.90
0.70
8.60
7.80
0.40
1.50
6.90
7.50
7.10
12.10
1.00
6.70
7.70
5.60
2.30
11.20
3.70
1.70
5.40
11.10
8.70
13.00
2.50
6.40
8.80
2.30
10.30
8.50
5.90
5.80
13.40
8.80
0.60
4.10
6.50
10.60
4.70
5.10
9.70
13.90
0.20
1.30
3.00
0.40
6.90
7.80
13.60
6.70
2.30
7.60
8.20
11.90
0.80
6.00
3.70
8.20
7.20
5.50
12.70
4.40
6.10
5.80
7.20
8.20
4.70
11.70
7.50
10.50
6.60
2.70
9.00
5.20
7.30
11.10
8.60
4.70
6.30
2.70
7.00
13.00
10.80
7.80
5.10
7.00
13.30
14.50
2.50
4.40
6.90
7.70
6.30
5.00
7.50
4.20
0.70
2.10
3.20
9.20
5.50
0.80
7.40
1.50
2.70
8.70
0.40
7.60
7.90
8.30
5.60
16.10
4.70
1.30
6.70
2.60
3.00
4.30
10.80
6.20
4.80
3.80
9.40
5.90
2.20
7.20
9.00
7.50
14.90
3.40
1.00
11.30
4.70
13.70
7.70
11.10
7.10
8.10
7.50
11.30
2.60
8.30
2.10
6.80
6.10
11.40
8.60
8.50
2.20
12.80
7.80
8.50
8.70
12.20
6.70
3.20
11.60
6.00
4.20
4.10
8.40
11.60
6.40
14.00
8.60
5.50
3.90
2.70
9.10
16.30
6.20
14.40
11.10
7.30
12.10
8.50
0.40
4.90
2.10
10.70
3.50
5.10
10.90
1.60
1.60
4.00
3.00
5.80
8.20
6.40
4.90
14.50
3.70
8.10
6.70
8.70
5.70
7.90
5.10
10.00
7.50
6.60
1.60
6.20
4.90
11.80
12.70
2.30
3.30
3.50
3.00
11.00
4.30
5.80
1.20
16.10
10.30
8.40
7.60
6.10
8.10
5.40
2.30
0.40
0.70
9.30
10.80
15.90
5.70
0.30
1.20
8.30
13.90
5.30
12.20
5.90
3.80
1.30
9.80
11.60
3.50
5.50
7.50
9.80
2.10
7.60
2.50
10.80
5.60
1.80
3.60
8.30
8.10
6.40
8.10
4.50
10.10
10.00
13.20
2.50
0.40
6.10
15.10
12.60
0.50
9.50
10.90
1.20
2.90
5.60
14.10
0.20
12.40
5.60
2.50
7.00
5.10
5.80
15.80
4.70
4.50
4.20
17.10
8.60
1.50
9.20
1.80
8.40
9.90
3.00
15.60
4.30
8.60
7.80
10.60
16.40
15.60
2.40
14.00
5.40
8.40
7.40
10.80
9.50
3.70
3.80
7.30
9.60
0.80
1.60
4.60
5.60
9.30
7.00
8.90
13.50
2.60
1.90
9.00
4.60
7.30
12.00
13.10
12.80
6.60
14.70
4.40
10.80
4.50
2.50
3.20
9.00
9.40
4.00
10.80
5.20
10.10
6.10
5.70
3.30
1.50
13.40
1.20
8.20
0.40
5.80
1.50
4.60
9.60
4.50
10.80
16.50
3.80
7.00
13.20
9.10
12.40
17.70
7.10
6.90
12.90
1.00
5.10
10.60
10.20
1.80
4.30
0.40
3.30
11.60
6.60
6.80
5.00
3.80
1.10
3.60
4.50
4.20
9.40
6.80
3.60
8.00
16.30
10.40
0.20
11.40
1.30
14.30
5.40
7.30
11.30
4.60
6.40
6.00
0.60
3.70
4.60
1.10
11.40
8.40
6.20
7.80
1.20
6.70
3.10
6.70
6.20
13.70
7.70
9.50
0.80
5.90
6.80
4.50
11.20
4.80
9.40
8.80
1.60
7.90
11.30
7.50
4.10
10.10
2.60
6.00
12.60
10.00
5.80
9.40
4.50
13.50
16.20
9.10
6.00
3.60
14.90
2.60
8.40
0.30
6.20
8.60
0.20
7.70
10.50
3.80
12.60
9.30
9.20
14.20
7.00
12.00
9.10
9.50
14.70
8.80
6.00
8.30
3.50
14.50
1.00
5.60
4.80
11.20
1.70
4.70
12.00
2.90
7.30
2.40
10.60
5.90
0.90
6.60
1.90
5.60
5.90
5.70
13.70
8.70
16.30
7.00
5.30
4.50
0.40
7.50
10.50
5.50
11.60
5.70
9.10
7.40
3.40
5.50
9.30
7.70
15.40
10.20
13.50
4.90
6.50
4.60
2.80
11.60
6.20
4.60
3.30
4.00
3.70
2.10
1.70
2.20
14.60
1.20
12.00
7.70
9.80
10.60
4.30
10.70
6.20
8.10
10.40
6.50
4.70
5.10
2.20
4.90
2.10
4.10
7.50
2.90
3.40
2.00
3.10
3.60
8.70
13.10
17.20
6.70
4.90
9.40
8.60
10.00
5.60
12.20
2.20
12.60
2.30
4.40
1.70
4.90
4.00
3.20
14.30
9.60
9.50
8.40
4.00
7.80
7.00
12.20
7.00
1.70
6.00
13.80
12.90
1.20
11.70
11.20
8.80
7.70
3.40
0.60
6.60
2.80
11.10
12.40
6.90
3.70
15.90
14.60
6.80
5.40
9.80
3.10
12.00
9.90
7.30
5.80
10.30
15.00
3.50
12.20
6.20
2.20
2.10
6.20
6.70
11.50
3.80
11.40
14.80
6.00
13.10
5.50
4.50
6.60
16.40
11.20
13.30
10.70
12.10
12.30
4.50
0.80
5.40
2.90
4.80
1.50
1.80
2.50
8.10
10.00
10.60
8.20
2.70
7.60
12.10
6.60
0.70
8.10
9.40
5.00
9.40
6.70
0.30
14.60
2.80
15.60
2.80
9.20
9.90
11.70
5.90
9.80
8.80
9.20
2.70
8.10
0.60
0.50
15.70
10.30
12.90
10.80
11.00
6.20
18.20
4.90
20.20
0.90
5.80
15.00
6.70
5.80
9.40
0.70
9.40
9.80
8.80
6.60
7.40
10.40
9.30
12.80
8.50
4.00
3.50
8.50
2.30
10.70
5.50
5.40
13.30
10.80
8.50
10.50
11.30
8.50
6.80
3.50
15.20
2.00
13.10
7.60
2.70
5.20
7.10
1.80
8.40
13.80
6.20
1.80
2.40
16.00
6.30
2.30
3.90
8.20
6.50
6.00
11.00
8.80
8.90
15.10
6.40
5.40
13.30
11.20
10.60
7.40
2.30
11.50
17.80
0.60
6.00
5.60
4.90
5.30
3.00
5.20
4.00
3.40
9.10
5.80
11.20
15.20
5.10
9.80
7.10
2.90
8.80
5.60
5.70
5.90
12.10
9.70
8.20
5.10
9.00
12.30
2.30
6.50
6.30
4.60
12.70
7.90
8.00
2.80
1.30
11.50
7.60
4.60
16.00
3.60
5.10
16.20
7.70
13.80
9.20
11.60
6.40
6.50
13.70
3.50
1.30
5.80
10.70
13.20
8.20
2.40
8.00
4.40
4.50
10.50
7.90
8.90
0.50
3.90
12.60
2.50
4.60
4.80
14.30
2.70
5.80
2.40
6.80
4.60
5.60
5.50
7.80
11.00
5.90
6.70
3.80
9.70
4.80
1.20
1.80
6.10
7.20
13.90
0.60
6.80
8.70
9.90
4.60
7.00
3.80
4.10
3.90
6.20
6.40
3.40
8.10
9.80
1.70
13.10
1.20
7.90
6.80
7.50
9.90
1.80
6.80
8.60
1.10
12.70
13.00
5.80
3.00
6.40
13.20
13.30
6.10
0.90
0.40
3.30
8.40
4.10
13.40
0.40
11.00
8.10
9.60
4.80
9.90
15.30
11.80
3.70
7.90
14.90
5.00
6.60
16.70
12.40
6.80
6.00
10.50
6.40
0.70
3.60
1.10
8.50
8.60
8.50
5.80
7.90
9.70
10.20
11.80
10.50
4.20
3.30
5.90
5.40
4.50
9.00
1.60
7.10
6.90
12.00
13.40
9.60
2.10
2.50
18.20
6.20
18.00
5.40
9.00
1.40
15.20
9.20
2.30
12.50
5.30
9.30
11.60
17.90
4.80
4.00
4.10
7.20
2.00
8.30
3.50
5.80
4.50
11.40
5.60
4.70
4.40
4.60
12.30
0.20
6.30
6.70
15.30
6.70
7.50
5.60
3.00
4.30
5.90
2.70
1.20
9.90
11.60
6.60
0.90
11.60
3.10
14.70
11.40
9.50
6.10
8.00
3.40
1.40
7.50
9.90
2.70
9.20
13.00
13.70
5.00
15.50
3.80
3.60
8.10
14.10
14.50
10.10
7.20
8.80
9.00
4.80
7.50
7.60
1.20
12.50
3.10
8.60
6.50
9.30
4.80
10.30
6.50
5.50
7.20
4.90
5.40
7.10
6.30
3.20
4.50
13.00
5.60
11.90
6.20
4.10
8.80
12.60
11.50
3.40
9.40
1.80
13.70
4.90
6.70
5.20
7.00
9.20
8.40
9.80
6.30
6.80
7.50
11.40
14.80
8.80
9.30
4.10
2.60
11.10
8.10
6.90
8.30
4.70
3.20
9.00
4.50
6.90
11.70
4.40
4.90
13.20
3.20
7.50
5.60
11.60
3.00
3.50
9.70
6.00
12.50
18.10
4.40
1.80
10.40
5.50
6.60
13.60
7.90
2.70
9.80
14.50
3.20
6.70
5.60
19.40
8.60
8.50
7.20
2.70
17.70
9.10
2.80
12.10
1.00
2.00
3.60
13.10
6.20
6.40
13.10
3.20
8.70
5.50
4.70
9.40
4.50
4.10
3.70
6.50
6.70
13.50
18.50
12.10
10.90
3.70
10.70
6.50
5.60
4.50
4.30
0.60
8.40
18.30
4.60
8.60
2.50
1.20
4.00
2.90
8.50
0.40
8.60
3.60
5.90
11.00
14.70
3.40
7.20
0.80
6.10
8.00
2.90
7.70
1.00
5.70
9.50
9.50
11.10
14.20
4.80
12.60
5.00
7.30
5.90
4.60
9.90
9.20
14.10
10.80
6.00
15.70
5.70
6.60
9.10
5.30
8.60
1.60
0.90
10.10
9.40
17.30
5.70
7.70
7.70
6.00
11.50
9.30
6.20
10.40
2.50
16.20
13.20
8.90
13.40
4.20
4.40
4.10
11.60
8.40
9.60
1.20
6.90
6.10
4.00
8.10
5.20
8.90
4.30
12.00
8.60
5.70
5.80
1.60
1.20
14.80
7.90
2.10
5.50
6.80
4.70
6.70
6.20
5.80
8.50
12.70
4.00
10.30
9.00
3.80
9.70
0.70
7.40
11.80
8.20
12.80
5.10
6.00
5.30
8.40
3.70
10.30
6.70
7.10
3.70
4.50
2.20
5.60
12.10
3.00
7.20
5.70
1.70
9.60
6.40
15.90
13.70
4.10
7.80
5.10
10.00
7.10
2.30
4.80
19.40
3.40
2.10
2.10
6.50
3.40
0.90
6.30
14.30
17.40
12.30
3.50
3.60
16.10
1.20
15.40
16.40
5.00
3.80
10.70
5.30
8.10
7.90
2.00
6.00
10.20
7.30
2.00
8.70
6.10
11.20
4.20
4.10
3.10
15.30
10.80
11.70
8.00
4.40
15.20
11.70
7.90
11.40
11.40
9.10
0.60
5.40
5.20
4.40
3.40
3.80
13.50
11.00
5.30
5.80
11.40
9.40
3.90
8.80
5.10
7.30
1.50
15.60
3.80
12.30
4.70
1.30
5.10
2.80
12.30
2.60
1.30
1.90
10.20
5.80
13.30
3.50
3.70
3.90
7.70
9.30
8.00
8.80
5.40
4.40
2.50
6.80
7.50
8.40
18.80
6.60
7.90
8.90
0.60
7.30
6.40
5.00
6.70
4.40
7.40
6.30
10.90
2.30
3.80
14.70
4.50
7.30
7.90
3.00
2.50
6.80
2.30
14.30
2.60
13.40
11.30
9.30
3.40
11.90
8.20
7.70
3.10
7.40
7.20
18.30
6.00
8.10
7.10
13.10
3.60
11.50
9.20
1.40
6.90
3.40
4.70
5.20
4.60
4.70
8.80
11.00
2.10
3.00
2.30
13.00
4.10
11.50
5.20
13.20
9.90
2.40
6.90
10.40
5.70
9.10
13.50
5.20
16.00
4.80
3.50
6.30
14.50
2.90
12.00
3.80
5.30
5.80
6.00
7.90
7.20
4.80
12.20
12.00
7.80
20.10
11.60
8.00
6.70
13.20
4.00
1.90
6.70
6.00
5.00
12.00
7.20
1.70
2.10
3.50
6.80
11.20
5.30
9.10
10.10
10.20
7.60
7.20
17.50
5.90
7.30
2.40
6.10
15.40
13.00
11.30
16.70
15.00
5.50
1.30
10.70
6.90
6.20
2.90
9.60
8.00
11.70
2.60
2.20
6.10
4.90
6.80
6.70
5.00
14.20
2.10
2.20
0.60
7.30
5.50
6.70
4.50
14.40
4.50
11.50
7.50
7.30
1.80
15.50
17.00
3.70
10.20
2.90
7.40
9.80
5.50
5.30
0.60
7.20
11.00
6.20
3.10
9.80
7.70
6.10
11.50
3.70
6.50
6.90
11.30
10.00
7.20
7.80
6.00
4.70
8.50
7.60
3.30
1.40
10.20
8.90
15.80
8.30
9.00
10.10
4.20
13.40
17.30
5.40
11.60
6.00
7.30
4.80
7.20
5.40
7.20
1.20
2.80
3.90
6.60
4.20
16.60
13.00
13.30
14.40
12.00
9.60
10.40
11.20
8.10
10.90
1.70
13.20
5.20
6.60
4.40
10.70
5.20
9.80
5.20
0.30
13.60
6.80
6.20
10.20
2.00
8.50
1.10
9.90
4.00
1.30
10.90
7.40
4.70
5.60
7.30
6.30
3.10
8.80
4.10
13.00
12.20
7.60
8.30
5.90
0.30
4.10
6.10
4.30
4.90
11.90
0.20
15.10
12.70
1.90
5.80
3.80
7.30
6.70
4.70
3.90
9.10
1.90
0.70
9.10
3.20
1.10
8.80
14.90
2.30
5.30
2.80
14.80
4.90
4.60
6.00
6.00
4.90
16.90
7.40
6.50
6.20
2.90
6.00
4.60
10.50
5.40
14.20
4.50
3.20
6.00
7.80
2.40
7.10
5.50
2.70
6.60
2.20
10.20
11.60
12.50
5.80
10.00
1.10
4.60
0.80
11.00
3.10
12.10
4.50
13.50
2.80
6.10
8.20
3.40
0.90
12.40
7.90
12.10
8.90
1.40
8.20
7.40
11.50
9.20
6.00
7.80
8.90
3.50
1.90
5.80
7.90
14.60
14.00
14.00
4.00
11.50
15.60
6.20
6.00
10.30
5.70
8.30
5.30
12.00
2.20
3.50
15.30
10.10
13.60
12.60
6.50
8.10
1.70
2.50
10.10
10.30
6.20
7.50
8.30
14.20
12.30
7.60
7.20
10.50
4.40
5.60
7.10
7.40
9.80
3.20
8.00
12.60
8.80
9.40
2.50
5.80
7.80
7.40
12.80
12.10
10.20
6.30
8.60
4.50
4.30
11.40
4.20
2.80
5.40
7.90
7.00
16.30
0.80
2.00
10.00
3.20
1.50
9.50
14.00
5.60
0.90
2.50
17.80
5.00
10.60
12.90
6.80
4.00
6.70
13.90
8.50
12.90
6.10
1.70
1.90
7.80
8.10
11.60
8.30
4.60
1.00
11.40
2.60
4.50
4.40
3.60
6.20
14.00
9.20
4.20
1.00
3.30
6.90
10.30
0.80
8.50
7.40
12.70
5.30
2.40
8.60
3.70
5.20
6.40
1.80
2.90
3.80
5.00
2.00
8.80
7.60
3.60
9.60
5.00
10.70
20.60
5.40
14.10
6.60
12.70
3.90
17.60
10.70
8.00
7.30
10.00
16.00
5.80
7.30
8.10
3.70
1.80
1.90
13.80
3.90
5.20
6.40
9.40
6.50
5.30
8.20
16.90
9.10
4.60
7.50
7.30
7.30
4.10
1.80
4.00
7.20
7.10
7.20
8.50
5.90
6.00
7.00
3.60
15.10
7.00
10.40
9.30
11.20
4.30
11.20
5.80
6.80
8.70
7.50
3.00
0.30
7.50
4.70
11.70
7.60
7.60
6.70
18.20
10.60
10.70
4.60
13.10
9.50
6.90
6.80
5.30
10.20
5.30
7.60
5.80
3.30
7.60
3.40
6.80
9.10
8.60
3.50
1.70
5.60
11.40
4.70
6.60
8.50
9.10
17.00
1.90
3.50
3.40
2.50
4.50
11.90
1.50
1.80
7.00
4.20
6.50
3.10
6.10
9.20
6.00
13.20
10.90
4.40
8.70
8.00
11.60
4.10
6.10
1.40
5.00
15.60
11.50
3.20
8.30
0.70
2.60
7.50
12.80
6.20
11.60
15.60
3.00
10.70
0.60
3.10
9.60
14.70
1.20
6.30
3.90
5.20
3.30
0.60
4.90
2.50
9.30
8.40
4.50
12.00
9.80
8.90
3.20
11.40
6.80
8.00
4.10
9.20
1.30
11.40
7.60
7.30
4.20
6.90
8.40
15.70
0.70
5.10
11.00
0.90
2.00
3.80
7.50
8.00
6.60
7.90
2.30
12.50
6.90
2.20
1.50
8.00
4.50
7.20
5.30
11.20
1.40
3.00
7.60
6.60
7.70
9.30
4.20
1.40
10.70
7.60
7.80
2.70
9.00
8.30
11.50
1.00
7.20
15.80
9.30
8.30
8.30
11.00
4.90
5.50
9.70
6.90
9.10
13.10
1.70
1.30
5.40
9.00
9.90
7.80
9.30
2.90
1.90
6.20
5.80
5.00
0.90
5.60
4.70
8.30
8.30
9.70
12.10
6.40
3.10
5.70
14.60
9.00
6.10
11.10
8.10
9.40
2.10
3.70
5.20
4.70
4.90
10.50
7.50
5.20
2.40
19.10
12.20
8.20
4.70
18.20
0.90
9.10
5.90
15.20
3.60
4.70
4.00
2.70
10.50
5.50
4.10
1.20
6.00
16.70
10.70
10.80
4.60
10.60
5.60
15.10
5.90
5.90
5.40
11.30
9.00
4.00
3.10
3.20
7.80
3.30
5.20
5.00
4.10
7.40
4.20
7.40
6.30
8.60
7.90
5.60
2.00
7.70
4.30
7.10
7.80
6.00
5.60
7.70
20.10
8.50
9.90
10.00
2.70
2.30
3.00
8.30
7.40
3.80
5.80
6.70
4.10
9.50
7.90
0.80
17.10
4.60
8.30
7.00
1.50
3.60
7.50
4.50
1.90
6.70
14.50
6.30
7.60
7.30
17.30
6.00
8.80
10.30
8.80
9.20
5.40
1.80
4.50
8.40
10.70
3.90
5.60
8.00
3.70
5.30
5.40
9.50
12.20
14.60
1.10
15.60
11.40
6.60
8.80
6.90
3.70
1.40
9.40
9.40
6.60
5.70
11.20
1.80
4.80
2.70
13.60
9.40
5.40
2.10
5.30
4.10
5.30
2.00
11.00
0.60
7.70
6.60
6.20
7.40
13.90
6.30
1.90
7.40
1.50
15.30
2.10
3.60
1.00
7.40
8.70
8.90
7.60
4.40
6.90
16.70
14.70
1.70
9.00
5.80
2.20
9.00
6.40
2.70
5.20
4.10
9.50
3.60
6.80
3.10
6.40
2.90
7.90
6.80
15.10
7.00
2.60
9.10
10.20
5.00
13.80
5.70
7.00
11.00
8.20
11.60
2.50
3.30
4.80
11.10
8.50
10.00
9.30
5.90
3.80
4.30
11.30
8.50
4.70
0.80
4.70
1.10
8.70
2.60
3.50
4.20
5.50
5.60
3.30
5.70
8.40
6.90
3.60
5.80
4.70
5.00
9.90
3.00
5.60
1.90
9.80
13.70
14.90
4.70
1.90
10.40
6.00
11.40
0.70
10.50
9.40
6.20
6.60
6.40
4.50
6.50
7.10
3.70
7.30
9.00
2.20
6.70
1.60
9.40
12.90
7.30
5.50
10.10
8.50
10.80
2.50
21.70
13.90
9.30
5.90
15.80
8.70
3.60
8.10
6.80
1.90
4.00
10.50
6.90
6.20
10.70
12.90
1.70
10.30
15.00
5.80
9.20
6.40
4.20
1.20
11.30
6.30
6.20
9.40
2.50
14.30
6.60
9.50
17.50
3.10
7.60
4.70
8.70
1.20
8.70
9.40
15.80
10.00
9.40
2.10
13.30
4.60
7.40
9.30
8.30
4.80
1.30
3.50
6.20
4.90
3.70
7.90
7.50
5.80
3.50
4.80
6.40
5.30
6.90
14.80
18.20
17.20
4.70
7.70
9.70
10.90
4.40
8.00
13.60
13.30
6.80
6.80
5.80
9.10
5.20
4.30
6.70
1.10
7.10
7.00
14.30
2.60
0.60
12.40
5.60
6.70
9.40
5.00
6.30
2.60
8.60
11.10
8.40
9.70
1.00
8.30
9.20
8.60
7.60
9.20
6.80
7.40
12.80
10.80
2.50
8.80
9.80
12.80
11.30
11.70
3.00
5.70
8.80
10.20
6.00
4.30
0.70
4.90
8.00
11.30
6.20
11.60
3.20
5.70
3.00
9.60
10.20
4.70
10.20
8.70
10.70
2.00
5.10
14.80
4.40
8.30
8.30
1.60
2.00
3.30
1.50
4.20
9.30
1.30
15.40
1.50
7.60
14.60
2.60
2.10
5.50
4.20
3.60
8.60
14.70
4.10
3.40
8.80
3.50
8.20
16.20
0.40
2.00
10.30
4.90
5.00
5.60
7.70
5.40
11.10
7.90
8.30
7.10
5.20
5.20
7.90
7.00
6.80
6.50
8.90
2.70
6.50
2.10
10.30
12.20
7.90
6.60
6.80
7.50
7.50
12.50
8.30
17.10
7.00
6.30
4.00
2.80
1.80
5.80
7.00
13.80
10.00
6.50
6.10
12.10
7.90
6.80
3.40
9.80
7.50
9.90
12.70
10.00
3.30
7.00
2.00
5.80
13.80
5.00
1.30
8.20
11.20
6.20
4.60
2.70
3.10
7.20
9.30
7.90
8.20
11.80
9.70
4.00
14.30
4.90
14.00
8.50
5.90
7.10
6.10
21.40
10.00
10.80
9.80
5.50
16.60
6.20
3.30
1.50
4.90
1.30
5.00
7.50
7.80
4.90
1.50
8.40
10.40
9.60
4.80
16.80
1.60
13.90
12.40
2.10
13.10
6.60
6.00
3.70
8.60
9.90
13.80
6.00
15.70
4.20
8.30
4.90
3.90
11.90
14.60
15.90
10.20
5.40
8.10
3.30
9.50
10.50
2.50
10.00
6.40
8.40
5.30
4.20
10.80
5.60
14.00
6.00
2.20
0.80
6.00
6.60
6.70
2.80
3.90
10.20
4.30
7.00
6.50
2.10
5.10
6.00
4.20
3.40
6.80
6.90
9.10
9.30
3.80
14.00
12.80
2.50
12.50
4.80
17.80
19.30
6.70
6.50
5.40
9.50
1.90
7.00
4.30
11.50
18.90
11.80
6.70
3.40
4.90
9.00
2.00
2.20
3.20
8.10
4.30
10.30
14.60
10.40
5.50
16.00
5.10
8.80
3.20
7.30
3.10
8.00
8.60
8.50
4.60
1.60
5.70
5.60
1.20
3.10
10.50
2.20
11.10
9.00
9.40
5.40
10.30
10.00
8.00
1.40
1.30
2.50
5.50
4.90
7.80
9.40
1.40
5.80
14.90
5.30
8.90
6.60
5.00
4.50
5.00
7.70
14.90
6.00
13.90
6.70
0.80
13.20
3.30
10.00
4.00
4.20
7.10
2.50
5.80
7.30
1.10
9.20
4.80
8.70
1.00
4.50
11.10
15.50
7.10
4.80
3.00
2.00
7.10
4.40
11.60
2.00
8.20
10.10
2.10
7.00
0.80
7.20
6.10
14.00
8.00
1.40
5.70
1.50
4.40
11.10
0.50
4.00
8.50
0.40
10.80
10.80
8.80
7.10
6.00
3.80
6.20
5.10
3.50
12.50
2.10
2.20
13.60
5.40
7.70
12.70
8.50
3.00
9.60
5.40
3.80
0.40
6.00
0.80
3.30
4.50
5.00
21.90
7.80
6.20
6.90
6.40
6.40
6.20
10.50
3.30
11.90
9.40
9.40
6.70
6.80
11.40
8.90
4.70
2.80
4.90
4.50
5.50
5.70
11.40
7.80
6.30
4.10
5.90
8.20
1.20
18.50
3.30
2.10
5.90
8.20
6.60
6.30
9.00
11.20
15.60
16.70
7.50
8.10
6.20
7.00
5.30
10.10
4.00
5.40
6.70
6.40
17.70
6.80
13.50
6.80
2.20
5.90
9.50
11.20
6.40
7.30
7.60
4.80
8.70
10.30
8.00
11.60
9.30
5.60
3.90
11.10
5.60
5.40
14.10
8.30
0.80
15.80
0.90
3.60
8.40
11.20
1.90
8.60
3.60
3.80
10.40
9.60
4.20
11.60
13.80
8.90
14.70
1.30
5.40
6.50
1.10
5.50
11.90
9.60
3.00
6.10
6.60
6.50
8.00
6.90
9.60
11.30
6.80
6.80
5.20
12.80
2.20
5.60
5.50
16.20
7.10
5.90
8.90
9.10
3.30
6.00
7.50
3.90
1.10
3.80
4.70
4.80
7.30
3.60
7.90
8.20
5.30
9.90
11.40
12.90
4.50
6.50
11.60
9.50
4.50
0.50
10.80
5.20
5.00
5.90
17.40
1.10
9.50
6.10
5.40
6.70
6.10
1.90
6.60
1.30
0.80
2.70
6.80
3.30
11.80
6.80
3.10
4.60
10.00
8.60
7.70
5.00
8.00
5.20
8.30
10.40
5.70
1.20
6.40
8.40
10.60
1.20
1.00
8.60
4.60
2.60
0.90
4.30
12.30
1.50
7.30
15.50
4.60
12.00
4.60
10.80
14.40
14.20
8.40
6.60
8.60
8.00
9.10
9.60
2.20
5.90
9.30
7.50
9.00
14.90
2.90
3.20
3.60
9.10
10.20
2.20
2.70
10.80
1.30
1.80
3.60
6.60
11.90
5.00
8.70
9.10
3.70
11.60
3.90
4.50
6.50
3.80
4.80
9.80
9.60
0.80
3.90
10.40
2.10
10.60
5.50
2.50
7.80
9.50
3.20
11.50
10.70
7.70
3.60
2.00
2.80
0.50
10.60
3.70
13.80
8.40
8.40
14.30
2.80
6.30
8.10
2.50
7.50
5.50
5.80
5.60
5.00
6.80
7.90
6.20
7.70
10.20
3.60
11.30
4.80
1.20
6.20
4.90
5.90
11.20
5.70
12.70
12.20
8.70
1.10
12.20
4.50
11.20
3.20
6.00
10.30
5.60
9.80
1.00
5.40
3.80
10.00
3.00
6.60
5.20
6.50
7.50
14.50
5.60
4.60
14.50
9.80
8.30
8.90
9.80
14.20
5.60
8.20
9.60
6.40
10.70
5.60
6.30
5.70
10.60
11.40
3.60
1.30
0.40
10.40
7.90
10.00
8.70
3.90
8.00
5.50
4.30
7.70
7.30
11.90
8.90
5.20
2.20
7.30
9.70
0.40
7.60
1.00
2.80
11.70
15.50
6.80
7.90
14.00
8.70
1.90
11.80
3.40
10.40
4.20
4.60
8.10
4.70
2.40
10.30
7.90
0.90
5.70
6.10
7.30
11.50
9.20
5.60
3.40
9.40
7.80
0.40
6.60
6.50
3.80
9.20
15.50
9.00
9.50
5.80
2.80
5.20
4.30
6.40
2.70
4.20
12.40
8.00
15.70
3.20
5.10
5.80
8.40
6.20
4.10
7.80
10.20
4.00
5.40
8.60
12.70
0.80
5.00
9.80
4.40
9.60
1.50
3.90
8.20
0.90
4.20
9.80
2.10
11.80
7.90
7.50
15.70
12.40
10.60
1.70
15.00
4.30
6.40
4.70
6.20
4.80
11.10
8.40
6.70
5.80
10.30
8.60
3.30
5.50
7.60
8.40
12.00
7.10
7.90
3.30
4.20
7.60
8.50
1.80
6.20
1.00
14.60
4.00
10.00
6.70
2.40
6.50
5.30
9.80
7.20
6.80
6.20
9.30
5.30
11.40
19.50
10.70
6.10
7.90
4.50
1.30
5.20
0.80
8.40
1.20
2.00
13.20
10.20
9.90
9.10
20.10
8.30
9.30
5.30
8.50
6.20
6.30
6.20
0.90
8.80
2.50
12.10
9.60
10.00
3.20
8.10
1.80
10.30
5.30
3.90
13.10
10.10
4.30
7.50
13.40
5.00
5.30
1.90
6.80
5.90
6.70
7.50
10.30
13.20
6.00
9.60
2.00
6.70
8.70
4.00
1.40
9.20
14.50
7.80
6.50
9.50
3.70
10.00
9.30
4.20
3.80
10.00
4.20
3.80
4.50
10.40
2.10
11.40
4.00
4.20
8.60
7.10
7.70
0.80
3.80
5.30
5.40
6.70
6.50
7.10
6.40
4.70
2.50
2.30
2.30
9.50
5.40
8.20
2.10
14.30
3.30
5.80
7.90
9.20
1.00
5.00
12.70
6.50
6.30
8.50
6.60
12.00
6.60
4.00
6.70
4.10
1.30
8.30
10.10
3.60
1.10
1.20
0.90
8.40
2.80
8.20
6.40
8.20
4.70
3.20
11.10
5.10
3.40
12.40
3.80
1.80
10.00
6.20
16.20
7.30
2.10
4.30
5.70
7.10
12.90
19.70
12.50
3.20
5.10
11.00
10.50
3.80
16.30
8.10
9.80
6.60
2.90
1.60
1.20
14.20
3.60
4.90
11.20
12.00
3.60
2.50
5.00
7.00
4.70
2.10
6.20
12.10
13.60
13.70
6.50
6.90
7.60
6.90
6.60
6.50
2.60
6.90
4.20
12.30
16.70
18.70
10.60
9.00
14.30
1.30
7.50
7.60
2.30
3.00
6.10
6.40
7.20
2.60
7.70
5.40
4.90
7.80
6.90
8.40
6.40
7.50
5.40
4.00
10.80
9.50
3.60
1.30
6.10
6.30
3.60
5.60
15.30
8.30
4.90
15.00
8.30
8.50
7.40
3.90
7.10
18.90
4.80
2.50
1.80
6.10
10.50
7.20
8.50
7.00
7.60
8.70
9.00
2.70
0.80
8.30
2.80
4.20
6.90
10.30
6.80
13.80
5.20
1.10
5.40
5.30
4.30
0.80
6.30
7.40
5.10
7.00
8.80
6.80
0.30
7.50
9.00
6.70
7.70
4.20
2.80
9.30
1.30
2.80
6.20
5.60
8.90
14.90
11.00
6.90
7.30
1.90
12.90
7.70
3.40
3.90
5.90
8.80
9.30
10.60
7.90
3.20
6.50
8.50
6.40
6.90
6.60
8.00
7.40
6.10
5.80
11.90
0.80
14.60
5.00
7.80
4.40
5.90
1.70
2.40
1.80
13.30
10.20
1.90
5.80
2.40
0.60
1.50
1.40
1.40
1.60
1.60
4.50
2.20
2.80
2.70
1.20
3.70
2.20
2.20
6.50
8.10
2.30
0.70
3.20
2.60
5.70
3.10
3.80
3.20
2.20
4.80
7.50
2.20
5.60
5.60
2.10
3.00
2.00
3.00
0.90
2.20
2.10
6.90
2.90
6.10
1.40
11.10
2.50
10.20
4.90
2.40
9.90
1.70
8.30
4.80
1.40
4.20
0.60
2.20
2.30
3.80
3.90
18.90
4.00
2.40
1.10
2.70
1.00
1.90
4.10
1.30
4.70
10.00
2.50
12.80
0.60
4.50
5.10
4.40
0.60
5.30
0.50
2.00
2.50
1.20
4.20
3.20
2.60
2.70
5.20
1.20
2.20
4.20
0.70
5.50
7.20
0.40
4.80
2.50
1.50
2.50
2.00
2.00
3.10
5.10
4.80
5.10
8.90
1.50
2.10
2.60
3.70
3.40
3.40
4.70
1.60
4.50
5.10
1.20
3.60
0.80
4.50
4.50
6.10
1.20
1.10
3.50
6.00
2.00
14.00
4.80
1.90
3.00
2.30
2.70
4.80
3.40
4.00
1.80
2.30
2.10
0.60
0.90
2.00
2.00
2.30
1.80
7.70
1.20
8.50
2.80
3.60
1.70
3.10
6.30
2.30
4.00
2.00
1.50
2.90
0.40
1.30
2.40
3.30
6.40
1.10
0.50
1.50
2.00
4.90
0.80
3.30
2.80
2.50
7.20
1.80
2.60
4.70
1.20
5.80
3.40
6.10
2.40
2.50
0.70
1.70
2.20
2.00
2.00
4.50
0.50
3.50
0.90
1.70
6.70
2.90
1.30
2.30
0.90
5.30
3.60
10.10
3.00
3.60
5.20
2.40
2.40
5.60
5.30
1.30
6.90
1.60
2.20
5.10
2.80
5.00
2.40
1.80
0.30
2.40
3.50
0.60
2.20
9.40
1.90
2.40
3.50
1.30
3.10
2.20
1.90
2.70
3.90
3.20
1.20
19.60
1.60
3.70
3.90
2.70
2.00
2.20
1.40
4.50
2.60
4.70
3.80
4.40
1.90
1.20
10.40
2.40
5.30
3.50
0.40
3.40
4.10
1.60
1.20
7.30
3.80
4.00
3.80
2.20
2.60
3.40
1.50
2.50
2.90
0.60
4.60
3.00
3.50
1.40
0.50
11.30
2.70
2.30
2.50
1.90
1.00
1.90
1.10
3.10
2.00
1.40
2.80
2.90
1.10
2.10
4.50
3.40
1.80
5.10
2.10
2.70
2.10
5.00
2.80
6.00
2.50
1.80
0.70
4.50
4.10
2.60
2.30
2.40
5.70
4.10
4.70
2.40
4.60
2.50
1.80
3.50
1.80
0.90
3.50
3.20
2.10
1.00
2.50
4.40
1.00
10.20
2.90
4.10
2.10
7.60
4.10
5.80
0.90
3.00
1.70
0.50
4.00
1.80
2.10
4.30
1.20
5.20
1.70
1.50
6.50
2.70
4.80
4.40
0.40
1.80
3.80
1.40
6.30
2.10
0.90
4.90
1.10
2.90
2.70
2.80
2.90
4.90
1.00
3.30
5.50
1.50
1.40
6.00
2.60
3.10
3.80
0.80
2.60
3.20
2.80
6.10
9.60
3.20
3.40
7.40
3.10
3.00
0.20
4.60
1.20
2.90
2.20
3.00
1.60
1.70
0.50
0.60
0.40
2.30
3.80
0.50
5.20
4.80
5.10
3.50
6.30
0.40
2.60
3.60
8.10
6.90
0.20
8.10
1.40
2.20
2.60
8.10
4.70
5.40
5.50
1.00
3.40
2.30
2.10
1.00
0.70
4.40
5.10
0.40
1.50
2.80
3.40
2.50
1.50
1.40
1.20
3.80
0.40
2.80
4.40
6.00
1.50
3.70
2.60
1.40
4.90
0.70
2.40
7.10
3.10
2.40
2.40
1.50
1.00
2.70
1.20
2.50
0.90
4.90
1.30
0.70
1.50
6.20
1.00
2.10
4.00
3.90
2.50
1.00
3.40
2.20
2.50
3.40
3.40
1.90
4.10
1.90
2.80
2.20
5.60
2.60
1.80
2.60
0.40
1.80
8.00
1.50
3.60
2.70
2.50
2.10
1.30
0.50
2.90
0.50
1.10
1.30
7.80
2.50
2.30
1.70
1.80
1.20
1.20
1.40
1.40
1.00
0.60
0.70
3.70
8.10
2.30
2.00
6.50
0.50
4.30
11.60
1.60
4.20
2.80
2.40
2.90
0.70
3.50
2.60
2.90
1.80
1.00
3.90
1.20
0.40
3.10
2.70
1.70
1.90
1.70
0.60
9.10
3.50
0.50
2.90
1.80
2.20
2.70
3.30
2.70
3.60
3.30
2.90
4.40
1.50
1.30
3.50
8.30
2.60
1.50
0.60
4.10
6.50
5.20
1.10
7.60
0.50
3.10
3.00
3.20
2.80
3.60
2.30
5.40
1.00
2.30
2.30
0.30
5.00
1.70
2.30
0.90
1.60
1.20
0.30
1.60
2.50
2.80
2.70
4.80
4.10
3.70
3.90
1.60
4.00
4.10
2.60
3.40
3.70
1.70
8.40
6.90
2.90
2.00
10.90
0.60
4.00
2.70
1.30
1.70
2.90
1.10
6.60
2.90
1.20
1.30
9.60
3.10
3.10
2.90
2.30
0.60
2.50
1.90
3.70
2.40
4.80
3.80
1.90
7.20
2.50
1.30
8.00
12.20
3.70
2.80
2.20
3.40
1.20
4.00
4.80
0.60
3.20
4.20
4.60
1.70
8.60
1.40
1.60
2.10
1.50
0.30
1.20
3.60
0.60
2.70
2.50
2.60
1.50
2.50
1.20
1.80
2.40
2.80
0.70
6.10
7.30
6.60
3.90
2.00
5.80
1.50
3.90
3.10
3.00
0.70
2.10
5.70
2.00
1.70
6.40
4.40
3.30
5.00
2.20
2.80
0.60
4.20
6.60
1.20
1.60
1.20
2.50
6.30
2.70
11.70
0.90
3.60
4.70
3.80
2.60
0.60
5.30
2.70
16.30
7.40
3.80
1.40
5.00
2.10
1.20
4.20
1.50
4.40
1.60
1.90
2.00
3.80
3.60
3.10
3.30
5.40
0.60
1.60
7.20
2.30
2.10
0.50
6.00
4.00
5.40
1.80
1.00
6.40
2.00
1.50
0.90
4.10
3.20
2.60
3.40
4.00
2.10
2.20
1.40
1.20
2.60
6.10
0.90
1.30
2.00
1.60
2.90
1.50
5.90
4.50
3.70
3.30
1.40
5.50
2.70
5.40
0.60
2.50
4.40
1.70
2.50
8.90
1.50
27.50
4.20
0.70
1.40
5.00
3.10
2.60
2.30
3.10
4.60
2.50
7.00
2.70
2.70
1.20
2.50
1.10
3.10
1.90
1.10
1.50
1.80
5.40
4.70
4.90
0.60
2.60
0.60
2.10
6.10
3.70
1.10
1.90
2.50
1.20
9.20
3.00
2.30
1.70
1.70
1.10
1.30
0.50
5.60
8.60
2.40
2.90
0.50
3.50
0.80
3.60
3.10
5.70
5.30
1.20
1.30
1.30
6.50
12.20
0.40
0.80
3.00
2.10
4.90
5.60
4.50
0.50
2.20
3.90
1.80
2.40
2.20
1.00
4.70
2.60
1.20
1.40
2.10
1.80
4.30
2.30
2.00
5.40
0.90
2.50
2.60
1.30
3.90
4.20
3.30
1.80
2.60
2.30
2.10
2.80
3.10
9.60
4.20
0.60
0.60
2.70
2.80
1.00
0.70
1.60
3.60
1.10
1.20
5.90
3.40
5.70
6.00
3.20
4.90
2.50
1.80
0.50
1.90
2.50
4.70
1.70
2.10
1.80
1.00
1.00
4.10
1.80
2.80
1.30
4.80
1.10
2.80
7.10
3.80
2.20
0.80
2.50
4.80
4.70
4.40
2.30
7.00
0.90
9.10
6.40
0.90
2.00
3.70
3.70
2.00
1.30
0.40
1.90
6.60
1.50
3.20
4.10
3.80
0.20
0.50
3.40
3.20
5.80
1.60
1.80
2.60
1.60
1.90
4.50
2.90
2.70
1.00
1.90
4.30
3.10
3.20
1.40
0.70
1.10
9.20
1.90
0.30
2.20
4.60
1.80
3.50
3.30
4.30
2.00
1.80
3.00
4.50
2.20
1.80
1.00
5.80
3.70
2.40
2.10
2.40
4.30
3.00
3.50
5.10
1.60
4.10
1.60
6.60
4.50
3.70
1.50
0.40
5.10
2.50
2.80
3.40
2.00
2.20
2.40
3.90
5.50
5.00
2.80
1.70
1.20
0.70
2.30
4.60
1.70
0.70
3.70
3.40
0.60
2.20
2.30
4.20
1.40
4.40
2.90
3.70
10.40
8.00
3.10
3.00
2.00
0.50
4.10
2.30
2.40
3.70
1.50
2.70
0.70
2.50
4.00
3.30
2.10
4.00
3.80
1.70
2.20
6.30
10.00
1.70
5.20
8.70
3.10
0.40
8.30
3.70
1.00
6.30
2.10
1.70
3.50
0.20
5.30
2.10
2.30
0.50
2.40
1.50
2.00
2.30
0.90
2.20
0.90
1.90
3.30
6.90
1.60
1.40
5.00
2.00
5.60
4.50
2.40
2.20
1.30
0.50
1.10
6.10
3.20
1.30
2.70
3.60
5.10
2.40
0.90
1.50
3.80
0.50
2.00
5.40
8.80
2.00
1.70
2.40
1.20
1.70
3.30
2.90
1.10
3.90
2.00
2.40
1.90
1.40
1.60
1.00
2.10
1.70
8.20
0.90
1.90
2.70
1.00
7.30
1.60
3.40
2.50
0.60
3.20
2.40
3.40
1.70
0.70
3.60
4.00
6.80
0.90
1.10
4.50
2.50
4.70
2.30
4.40
2.70
3.70
5.50
3.30
1.20
2.60
1.20
1.40
3.10
1.40
2.30
1.10
0.80
1.30
1.20
1.80
4.20
1.80
1.70
1.00
0.40
4.40
1.70
2.20
2.00
3.90
1.40
1.10
2.80
7.20
1.90
2.90
4.00
2.10
1.80
1.40
8.70
1.90
3.70
2.80
3.00
0.80
9.60
2.50
1.40
5.70
0.70
0.70
2.10
1.80
1.90
1.80
3.40
7.20
7.20
2.20
2.20
4.50
3.40
3.10
4.00
4.30
3.70
3.20
5.70
7.80
4.50
2.00
1.90
2.60
2.20
3.40
2.90
5.70
6.20
2.30
4.40
2.50
2.40
3.70
5.10
3.80
2.30
1.10
2.40
8.30
3.80
0.30
3.00
1.10
1.80
2.50
2.30
0.50
1.70
3.30
2.90
2.70
1.10
2.50
1.70
1.60
5.30
2.00
1.80
3.70
4.50
8.70
0.90
1.10
1.70
3.80
3.80
3.20
1.90
2.30
2.10
3.80
2.40
3.80
2.20
4.50
11.30
1.00
3.30
2.70
5.70
1.80
4.20
2.00
2.00
6.90
13.90
2.80
3.90
5.30
4.70
1.00
2.70
3.80
2.70
0.50
1.60
2.70
2.90
1.80
14.50
1.80
2.30
5.60
1.10
6.20
1.20
3.00
8.00
3.90
2.30
0.60
4.10
1.20
2.20
6.20
5.50
3.40
2.20
9.10
2.90
4.40
1.40
1.00
2.30
2.70
2.90
1.80
0.70
0.60
3.30
10.90
2.00
3.00
2.30
6.20
2.60
3.50
5.90
2.70
1.70
1.20
8.50
5.70
0.40
2.00
4.90
7.90
6.10
3.30
5.00
0.90
1.00
5.30
5.50
10.20
0.90
5.20
3.40
1.30
6.00
2.60
5.00
1.80
5.50
2.10
1.60
1.20
2.00
2.80
1.30
2.30
4.50
2.90
1.80
1.10
1.00
7.90
10.80
1.30
3.50
6.70
1.30
3.20
3.20
2.90
1.30
3.10
0.60
0.30
5.40
2.10
2.20
3.90
1.40
2.70
1.50
5.00
4.70
2.10
0.80
9.20
2.00
3.30
2.20
1.20
2.50
1.50
3.10
1.90
1.60
1.80
3.40
1.50
3.80
0.50
2.50
3.80
4.40
3.20
1.60
1.70
3.50
1.80
1.70
5.60
6.90
6.90
1.70
7.10
4.30
2.40
6.50
1.80
2.50
2.70
1.60
6.20
0.60
3.80
8.30
1.40
1.00
4.00
10.60
3.40
2.30
2.20
1.40
3.10
0.20
0.50
2.70
2.20
1.80
2.40
6.20
3.00
0.60
2.90
1.20
1.30
3.90
2.90
0.60
4.50
4.70
4.50
2.60
1.30
1.90
3.60
2.50
1.90
3.80
1.50
2.10
5.30
7.40
0.30
2.50
3.10
2.30
1.50
1.00
1.80
4.40
1.90
2.00
2.10
5.80
1.40
1.80
2.70
2.20
4.30
3.00
0.30
0.50
2.00
0.80
2.90
2.10
3.90
3.00
4.80
4.30
2.10
3.60
11.10
3.20
2.20
2.90
5.90
2.30
1.00
2.10
3.40
2.20
3.60
3.40
1.30
3.30
0.70
2.10
1.20
2.30
1.10
3.40
1.90
2.00
2.10
1.80
1.80
3.30
2.10
1.70
3.20
1.90
1.50
2.30
3.30
2.20
1.20
1.60
2.70
11.10
3.60
5.50
0.70
2.20
3.10
1.00
2.40
0.30
2.80
1.70
1.40
3.10
3.00
2.60
5.70
2.60
3.40
3.10
2.20
3.60
4.70
0.90
3.60
6.70
9.10
6.90
0.90
10.40
2.60
1.60
1.80
2.30
1.70
0.90
2.50
2.90
4.10
3.60
2.60
3.10
1.50
1.60
1.90
5.10
1.40
2.00
2.90
2.50
1.90
4.10
10.30
6.30
3.10
2.30
3.90
4.80
0.70
1.40
4.40
1.30
2.40
4.80
1.90
2.10
2.80
3.90
6.40
1.70
2.60
3.20
3.00
1.10
5.90
4.30
5.60
3.40
4.50
0.60
0.70
1.90
10.00
12.70
1.30
2.10
2.00
10.60
4.10
0.90
2.20
2.50
0.40
3.20
0.90
3.10
1.40
2.90
1.80
0.70
1.80
0.50
0.80
1.00
2.30
0.80
2.40
0.80
3.60
7.70
3.80
3.90
7.50
1.40
4.20
1.20
2.40
2.90
1.40
7.70
0.30
4.80
1.70
3.20
2.60
7.40
3.30
2.50
2.20
2.10
2.20
2.50
6.40
2.90
4.20
6.20
2.80
7.10
0.70
2.60
0.50
6.20
7.20
8.40
4.80
3.10
5.60
6.60
2.00
4.10
2.60
3.30
3.50
5.70
1.80
7.40
1.60
2.60
3.00
6.70
4.80
2.20
1.60
4.20
6.10
2.60
2.80
0.80
1.80
2.70
6.00
4.10
6.70
0.70
3.50
5.50
6.70
1.20
3.10
1.40
5.40
2.40
1.70
2.30
1.80
1.20
1.40
1.10
2.90
2.90
1.60
1.20
2.40
2.10
2.60
5.60
2.00
2.40
1.20
2.10
3.60
2.00
0.50
1.80
2.90
8.80
3.30
2.00
1.60
2.40
2.10
2.70
2.30
3.00
2.70
5.80
2.20
6.40
4.00
7.00
4.10
3.70
0.80
1.90
3.00
6.60
1.90
6.80
1.90
2.70
3.10
3.00
2.90
4.40
1.90
2.30
1.30
3.30
2.60
1.20
2.30
1.50
3.20
2.10
5.40
2.50
2.40
1.90
0.30
2.80
1.10
2.70
0.70
1.60
3.60
3.70
2.30
2.00
0.40
3.70
3.10
1.60
0.50
0.90
1.80
1.40
7.80
2.60
1.10
3.60
2.90
4.40
3.30
1.00
0.70
2.40
0.30
0.50
2.60
0.60
3.00
3.70
2.90
1.30
0.60
1.30
3.60
2.70
2.10
2.30
4.90
2.90
1.20
3.50
2.50
3.70
1.40
2.90
1.60
3.30
1.50
2.10
0.50
0.90
3.00
1.70
1.90
7.70
4.50
5.80
2.60
1.20
1.70
10.40
0.80
1.20
5.00
1.90
2.60
9.40
1.00
4.00
3.60
1.90
5.20
3.90
2.50
4.20
3.10
2.10
3.00
3.00
1.20
1.20
0.60
3.50
1.30
2.60
1.60
3.90
1.10
4.20
3.00
4.30
1.10
3.70
7.20
1.60
2.10
2.30
1.50
6.40
0.70
1.30
1.10
6.30
4.60
3.30
5.90
3.50
3.20
5.00
1.80
1.50
1.20
1.70
0.60
2.00
2.00
6.80
3.70
2.00
1.90
2.30
3.00
1.80
4.30
2.50
3.00
2.10
1.90
1.40
1.00
1.90
3.40
2.40
3.50
0.60
7.70
7.70
1.00
0.40
0.50
3.10
3.50
4.40
3.70
1.10
2.10
6.20
2.70
8.10
1.90
0.40
1.50
1.70
3.10
0.80
2.00
4.80
2.80
5.30
0.80
1.10
2.60
7.00
3.00
1.80
8.50
0.40
3.20
9.00
2.80
1.70
2.30
1.10
0.30
1.40
3.60
2.30
2.30
2.50
4.90
2.70
2.00
2.90
21.40
2.80
2.20
1.30
4.10
1.40
11.40
3.30
1.80
1.80
1.30
4.10
8.50
2.40
1.10
4.40
3.10
1.30
1.90
6.70
0.80
3.20
0.80
0.30
6.10
0.80
4.70
1.00
1.80
1.70
1.60
4.30
1.80
2.80
3.20
2.20
3.00
3.10
1.40
3.60
2.10
2.70
1.80
6.70
1.20
0.70
1.90
1.90
0.50
0.70
9.20
3.40
0.90
2.90
3.60
6.00
1.60
1.10
5.60
2.30
3.30
1.60
0.20
2.60
2.90
1.80
1.00
1.50
1.40
0.90
3.70
6.00
5.70
6.50
1.30
5.20
2.80
2.30
4.40
4.50
3.70
1.60
3.60
3.80
4.30
13.30
4.30
3.50
4.30
3.30
2.20
14.30
2.20
1.20
3.60
1.10
6.70
5.10
4.70
1.20
2.50
2.20
1.70
2.00
2.90
1.10
6.50
1.90
2.00
2.10
8.50
9.10
4.10
2.50
3.80
3.40
0.70
1.20
4.50
1.30
2.10
7.00
3.60
3.60
1.00
6.40
2.50
1.10
5.10
1.70
2.60
5.90
1.10
0.50
3.60
1.30
0.30
6.00
3.00
3.80
1.60
1.50
5.70
1.70
1.90
3.00
4.20
2.20
1.20
1.40
7.40
1.30
3.20
1.50
0.40
1.90
2.40
2.30
5.90
3.60
0.20
1.30
4.60
1.90
2.30
3.10
1.10
1.10
1.50
3.20
2.50
0.80
1.60
2.00
2.00
3.50
1.70
3.90
3.70
1.30
4.20
1.60
4.60
1.90
2.20
5.80
2.70
10.30
7.10
5.60
1.80
1.70
7.40
7.40
2.00
2.20
4.10
2.80
1.30
3.00
1.40
2.10
1.10
2.70
2.00
2.20
1.40
5.40
2.60
0.80
5.60
2.30
9.80
1.70
2.30
1.70
2.30
5.60
3.40
1.00
5.10
1.00
4.10
0.30
7.60
10.20
1.40
1.70
7.20
2.90
0.70
12.20
2.60
8.40
2.90
1.00
3.90
7.40
4.00
3.10
1.30
3.40
1.00
5.50
2.10
0.60
4.00
1.10
4.70
2.10
3.20
5.10
2.40
1.60
1.90
9.70
3.10
1.10
1.90
2.20
5.10
9.50
6.40
2.20
7.20
1.90
3.80
2.40
2.90
3.40
2.10
1.40
2.00
0.90
2.90
9.10
2.60
4.70
1.10
2.30
2.00
2.20
1.20
2.70
2.50
2.50
1.40
3.00
1.80
1.40
2.50
2.90
2.80
2.80
1.30
1.60
1.80
2.30
1.10
3.30
2.10
1.70
3.50
1.50
1.00
4.60
1.40
1.50
3.20
0.70
12.20
0.70
1.40
1.30
3.90
1.90
1.40
1.40
1.70
2.30
2.70
4.80
1.00
2.30
2.30
1.00
6.10
1.20
2.10
1.20
0.40
2.50
3.30
0.20
2.50
3.30
5.20
1.20
1.50
0.90
2.00
3.80
0.80
2.60
1.20
6.90
1.40
4.20
2.90
1.10
2.60
1.90
2.80
0.90
1.90
2.60
2.10
2.30
1.30
3.10
6.20
2.10
5.30
1.60
7.30
2.80
4.60
2.80
3.90
1.80
1.00
1.90
2.50
2.40
2.50
3.40
2.80
1.20
4.00
1.10
9.30
4.70
2.30
4.30
8.80
1.60
2.30
5.20
1.70
2.60
0.40
2.60
6.90
0.80
3.50
1.60
2.00
1.60
6.60
3.10
4.70
9.60
1.90
0.60
6.90
2.10
3.50
5.00
2.50
0.60
8.60
2.90
2.10
2.00
2.70
3.30
1.10
4.10
3.50
1.90
1.80
1.30
1.20
3.60
6.10
2.80
2.10
0.30
9.20
1.50
1.60
0.80
1.80
3.20
4.50
2.30
1.60
3.10
1.00
2.40
1.00
3.40
7.80
3.10
3.40
3.80
1.60
3.00
5.10
7.40
1.00
1.40
1.00
1.70
5.40
4.90
3.00
0.50
1.70
1.90
2.70
3.90
14.30
1.60
7.70
7.40
4.80
1.30
6.40
1.00
1.40
2.00
3.20
8.80
0.80
2.70
2.90
0.60
4.00
2.30
2.50
2.20
1.60
7.10
3.50
3.20
2.70
2.40
1.60
1.50
7.90
2.90
0.90
2.30
1.90
8.50
2.00
4.20
2.50
4.20
2.00
2.50
1.70
18.60
2.20
2.80
2.50
2.10
1.70
4.80
1.30
3.20
2.20
1.20
2.60
1.60
2.30
2.90
3.50
1.60
4.10
3.70
2.00
1.20
3.50
5.00
4.20
1.30
3.00
0.40
5.00
6.00
1.10
2.40
3.60
1.40
1.40
1.10
2.00
8.60
0.90
1.80
1.90
2.00
3.70
14.30
2.20
3.10
3.10
5.70
2.90
3.30
1.60
2.50
1.20
8.00
3.90
1.50
1.00
7.30
1.10
1.90
1.20
0.90
1.40
3.40
3.70
1.00
1.80
3.40
2.20
3.90
1.90
3.80
1.70
3.30
4.10
1.50
6.70
3.30
4.00
1.20
1.80
9.30
1.00
2.10
0.90
3.70
4.40
3.60
3.50
9.40
1.10
2.20
1.70
1.20
3.60
8.10
4.40
1.70
2.20
2.80
2.90
0.90
2.80
0.90
2.90
0.90
8.60
2.50
2.80
0.30
0.60
1.40
5.20
3.10
1.70
3.40
6.80
6.80
2.10
4.00
2.40
1.20
4.50
12.00
1.40
3.90
2.70
2.50
2.20
1.30
1.60
5.40
5.00
3.80
6.20
0.60
8.90
1.40
2.90
4.30
5.20
3.90
2.70
2.70
2.90
5.60
4.10
4.20
1.80
2.30
7.30
4.50
4.30
3.30
0.30
2.30
3.90
3.90
6.00
3.30
9.80
2.50
4.50
4.20
3.20
5.80
1.50
2.50
1.40
1.50
0.60
1.40
4.80
5.00
3.10
1.10
7.30
4.40
3.00
1.50
2.70
3.00
0.90
3.80
8.60
2.00
2.70
1.90
1.70
0.90
2.60
1.30
1.60
2.30
0.40
3.20
3.90
4.30
0.90
1.60
1.40
1.90
3.70
2.20
4.80
0.40
9.10
3.80
3.10
3.00
2.10
1.50
0.50
1.30
3.70
3.40
4.20
5.10
0.60
3.20
0.70
2.60
2.90
3.40
6.40
5.60
2.80
2.20
1.10
1.40
2.60
1.70
2.90
2.10
4.80
2.50
7.90
1.60
4.30
3.70
1.50
2.60
2.30
1.40
3.60
3.90
3.80
5.40
2.70
4.80
3.90
9.10
2.50
6.90
6.40
3.00
2.10
3.80
4.10
3.40
1.90
3.50
3.20
3.30
11.50
1.50
1.90
1.80
3.50
3.90
3.30
2.70
3.00
1.10
1.50
4.50
2.80
1.70
3.10
2.20
3.50
6.20
0.80
5.60
0.40
1.80
13.00
15.80
6.10
7.00
0.40
9.70
0.40
5.70
9.20
4.20
9.80
11.80
4.90
1.00
12.90
8.10
9.30
5.20
7.40
2.00
13.30
5.00
13.20
12.10
10.60
19.20
10.30
1.60
12.10
2.80
9.60
10.70
2.60
6.90
7.60
1.50
1.00
1.70
9.50
4.10
15.20
0.70
9.30
6.20
0.60
6.70
8.30
1.00
2.80
12.60
9.70
15.30
1.00
2.40
15.10
6.90
1.70
4.60
8.00
14.80
7.60
8.90
0.90
12.90
4.50
0.30
11.20
2.50
11.90
4.20
13.90
10.60
0.30
8.00
13.10
9.90
8.60
7.10
6.60
3.40
3.90
8.50
6.10
3.10
9.60
2.10
7.00
0.40
5.30
6.50
10.80
5.80
18.20
5.30
4.00
1.80
1.30
12.00
6.60
9.50
3.20
7.00
7.90
6.00
16.90
5.10
9.00
9.70
4.80
11.20
12.50
9.70
1.40
9.80
1.90
6.90
12.00
1.00
10.10
1.50
2.30
0.40
11.50
7.10
7.90
2.50
17.00
11.90
7.80
15.50
8.50
5.10
1.60
10.50
1.40
6.90
21.20
11.20
13.80
0.30
1.30
8.90
7.40
8.90
11.80
16.80
6.40
2.10
9.30
1.20
9.10
16.90
7.80
10.40
5.80
12.30
9.60
12.00
10.20
1.50
11.10
7.00
9.80
9.50
1.90
11.60
1.40
6.20
13.80
9.30
3.00
2.60
6.30
5.20
9.30
1.10
0.90
15.90
6.70
10.90
5.10
15.70
1.20
15.40
4.60
1.30
1.70
15.90
5.60
7.20
1.20
2.20
8.20
9.50
8.40
9.90
10.40
8.90
11.10
3.30
17.30
10.10
3.80
10.60
5.80
10.00
1.00
1.10
9.90
4.50
9.60
11.00
0.40
2.10
9.60
5.50
13.50
11.90
0.80
16.90
1.00
11.40
12.20
14.00
7.60
5.00
0.80
6.80
7.80
1.70
6.40
9.20
8.60
0.70
13.30
3.80
1.80
17.50
8.80
4.70
5.80
12.50
15.80
9.30
0.80
7.90
1.50
0.70
9.80
4.30
13.60
7.80
0.30
7.40
1.60
10.10
5.20
3.80
8.50
10.70
9.70
7.50
5.70
11.20
8.40
3.20
8.20
4.40
10.40
9.90
0.60
11.60
10.10
5.90
6.20
6.10
12.70
2.40
13.70
14.00
9.90
6.20
11.70
1.70
7.10
16.40
7.60
9.70
8.80
6.40
8.10
9.50
9.50
14.00
12.40
1.30
9.10
5.40
9.10
3.00
17.20
3.90
5.30
1.60
1.60
17.70
9.40
9.30
0.70
13.90
1.80
13.50
6.70
3.40
3.30
9.60
1.20
17.00
1.80
18.80
0.30
5.20
6.80
7.90
6.20
6.90
11.10
17.30
12.60
1.10
6.20
1.10
13.20
15.10
7.80
8.90
7.30
1.00
4.20
0.30
6.60
8.60
3.00
14.30
14.10
2.60
5.80
11.80
19.20
9.70
10.30
9.20
1.00
10.30
1.70
0.60
1.40
10.80
9.00
5.60
1.30
11.50
1.10
2.70
12.70
1.70
11.50
8.70
16.00
2.70
1.60
1.90
7.50
0.30
7.30
10.20
1.30
12.50
9.40
11.80
6.90
9.50
7.10
9.90
6.60
6.20
21.30
10.60
1.90
7.60
0.40
7.10
17.10
4.40
3.90
18.00
5.60
6.20
3.10
11.20
13.70
5.70
13.60
9.50
11.20
3.50
8.30
6.30
3.10
6.00
15.50
18.90
10.20
2.00
5.80
16.70
5.10
9.00
10.10
11.90
9.00
7.30
9.70
10.70
4.80
7.80
20.30
10.30
5.70
11.70
1.20
10.70
1.40
0.30
7.70
7.20
1.30
5.00
1.80
2.70
7.60
14.30
16.60
16.30
18.80
9.60
11.00
1.20
1.30
1.30
10.20
1.10
10.70
0.80
2.80
11.50
1.20
11.20
8.90
10.10
5.90
0.60
9.50
6.00
14.00
10.80
12.80
7.20
11.30
7.00
13.30
0.90
8.10
3.30
6.30
5.00
11.80
9.20
7.00
12.80
2.80
3.20
12.30
8.60
6.70
3.00
8.30
2.90
3.20
2.70
7.90
9.50
12.30
9.40
4.50
9.70
12.30
1.40
7.60
14.10
13.30
2.20
6.80
1.30
1.50
7.60
11.20
5.50
7.00
9.10
0.80
1.60
6.10
12.70
14.90
3.20
5.50
11.00
16.20
5.10
7.10
8.90
6.70
6.30
3.90
1.10
1.00
0.30
12.90
8.80
11.70
11.50
4.00
11.40
7.20
7.10
5.80
13.10
15.50
0.80
5.20
12.20
5.50
6.80
5.60
7.00
6.50
8.40
0.70
13.70
8.80
4.20
14.00
1.10
15.80
6.20
9.30
13.20
3.40
8.80
1.70
16.20
1.30
2.90
4.50
4.50
9.70
13.90
0.20
5.30
6.50
13.50
7.50
0.30
4.80
6.00
0.70
10.80
13.60
0.30
9.10
1.30
7.40
3.40
7.10
12.50
0.80
10.30
6.60
6.00
3.20
4.70
13.20
12.20
5.10
14.80
13.60
1.30
17.10
9.40
10.00
1.90
5.10
0.30
13.60
7.60
2.70
3.60
18.30
9.50
31.80
6.10
17.30
1.10
3.10
13.30
2.10
1.00
7.10
6.10
16.00
4.10
8.50
6.50
10.90
1.90
10.00
10.40
2.80
12.30
7.20
10.90
0.60
10.70
10.60
2.30
3.00
15.50
1.10
2.20
0.80
0.50
2.10
3.90
15.10
4.70
7.10
7.40
2.10
8.40
9.80
14.60
9.40
14.20
6.10
8.80
2.80
6.40
9.00
1.90
8.20
2.00
1.20
7.90
2.40
8.80
2.90
5.10
2.50
5.60
19.40
19.30
3.70
21.60
6.00
11.10
6.20
14.50
7.50
13.10
11.90
11.40
5.10
6.20
1.60
7.60
7.90
0.70
7.10
9.40
13.70
7.20
6.60
7.20
8.10
10.60
5.00
13.90
5.80
9.80
4.80
3.60
8.50
7.50
6.30
8.50
11.10
4.70
10.10
12.30
3.20
12.70
13.70
6.60
4.10
6.70
9.30
9.70
7.10
1.20
5.00
8.50
5.80
6.60
5.90
2.30
3.90
1.90
9.50
5.50
10.90
13.70
14.10
8.60
3.50
5.70
11.80
14.00
2.70
4.90
16.20
3.50
1.50
14.50
5.80
13.50
5.50
14.40
8.30
3.10
8.90
0.60
21.50
0.40
4.30
5.00
0.80
6.30
1.50
8.60
7.20
2.30
8.60
0.30
11.90
2.50
8.10
0.60
1.60
2.10
14.80
4.20
1.70
5.10
11.90
1.90
5.70
11.10
12.50
2.10
1.40
12.80
12.10
1.40
3.20
14.90
3.60
7.30
4.90
18.10
11.00
9.90
16.90
3.00
7.00
6.30
7.00
12.20
12.90
2.20
12.90
8.70
4.30
12.40
7.70
3.60
17.10
1.00
8.50
12.70
9.60
5.10
0.70
0.20
8.10
8.60
1.40
13.10
5.10
10.70
9.00
1.60
8.40
18.30
15.10
3.00
20.80
4.50
12.50
7.60
17.70
0.40
2.60
4.90
9.90
6.80
4.90
2.30
3.30
9.30
11.90
0.90
3.50
5.80
10.30
7.50
2.40
11.40
8.70
7.40
1.00
11.90
14.20
8.40
10.00
12.00
8.70
8.40
12.30
5.40
9.10
8.90
1.30
4.10
16.40
10.40
11.80
4.10
1.80
10.40
8.00
1.30
2.20
10.90
13.80
3.70
8.30
3.70
4.90
4.30
1.60
0.60
1.20
1.90
10.00
15.70
9.60
9.50
9.60
9.90
5.50
9.30
9.90
3.00
13.50
6.30
10.00
4.20
5.50
4.70
8.20
9.80
1.50
2.20
9.00
3.40
3.60
5.40
1.20
73.60
7.40
8.00
0.60
10.80
9.00
18.70
11.90
5.10
9.40
3.60
6.90
10.70
3.30
13.10
19.00
8.90
5.20
8.80
11.50
10.00
9.90
5.60
5.70
10.70
4.90
9.90
7.50
9.10
7.60
4.30
14.50
7.20
8.50
6.60
8.00
12.70
7.30
4.40
15.10
4.60
15.00
6.80
0.60
3.40
5.10
7.50
15.00
2.70
7.50
9.20
0.90
4.50
8.20
14.20
15.20
13.90
10.10
10.40
4.80
16.00
14.20
4.50
6.90
7.20
11.90
11.00
17.60
5.70
8.50
10.30
17.60
2.50
1.20
13.30
1.60
11.20
1.70
4.80
1.30
10.70
3.20
1.30
10.20
1.00
4.10
4.90
3.60
2.50
1.10
6.90
4.60
10.50
1.50
5.20
3.00
0.20
12.20
2.00
13.30
15.30
10.20
12.90
20.90
3.30
13.60
2.10
8.30
5.60
1.20
3.50
9.20
10.40
10.40
10.00
11.00
11.20
13.60
19.00
0.80
9.10
5.00
5.30
8.10
0.40
11.30
0.40
1.00
8.40
11.40
3.50
7.20
11.10
9.90
16.60
4.60
9.40
11.00
0.80
16.20
10.40
8.60
0.90
4.60
8.80
3.50
10.40
8.00
5.40
5.50
4.00
1.00
12.70
1.60
4.90
1.20
14.60
5.70
1.10
3.80
8.80
8.20
3.50
19.60
12.90
3.50
12.40
4.90
0.80
13.80
8.00
1.70
1.20
5.40
1.90
15.20
7.40
1.50
1.60
5.80
3.40
7.90
7.30
7.90
10.50
6.80
11.50
10.50
7.60
3.20
11.50
1.70
41.30
7.10
12.70
0.30
6.20
5.50
6.70
1.00
1.30
4.50
13.40
10.50
1.10
5.80
2.50
2.10
11.70
11.20
4.70
13.10
15.10
15.40
4.60
5.00
9.70
7.60
4.90
14.20
3.10
11.10
3.90
13.30
14.50
1.20
9.80
11.30
14.30
12.80
1.90
7.50
9.80
6.10
4.70
10.30
3.80
5.00
5.80
6.70
4.90
15.70
3.90
6.90
0.30
8.20
6.20
5.20
9.30
1.10
1.00
1.80
1.30
4.40
14.10
0.40
1.00
15.70
15.40
11.40
7.70
10.00
9.00
7.20
2.10
0.50
11.50
3.70
10.80
9.00
10.00
14.60
2.00
2.30
3.30
0.90
9.20
14.50
5.80
2.30
7.30
4.40
16.00
3.40
6.10
8.20
7.70
4.50
0.70
1.70
5.70
4.70
14.00
0.90
10.30
9.30
12.00
3.20
11.90
12.90
9.20
9.00
5.00
7.90
8.00
1.20
10.60
1.10
9.20
4.00
2.00
4.40
4.10
0.60
1.80
3.60
9.50
1.10
10.30
10.20
3.90
18.60
8.60
14.00
2.10
17.20
5.30
15.90
11.50
5.60
8.90
8.20
10.00
10.90
5.20
9.70
10.90
12.00
10.00
5.60
5.30
4.80
9.30
1.00
9.50
13.40
16.00
15.90
8.30
19.50
4.70
5.00
11.00
3.00
12.10
2.30
13.60
12.20
16.10
4.50
12.80
12.00
3.70
5.10
14.50
8.70
12.30
10.20
5.70
1.30
3.80
8.50
0.70
13.70
9.40
4.40
8.00
15.90
11.10
13.50
0.60
14.10
8.00
0.50
6.90
15.00
3.00
9.40
2.80
2.00
11.10
8.90
5.80
5.10
4.90
4.60
1.30
17.10
9.10
8.40
7.40
11.10
10.10
0.30
5.20
1.70
5.90
9.60
2.20
16.30
0.30
4.50
14.90
3.10
2.90
7.80
5.30
0.60
8.40
8.30
9.70
5.20
9.50
6.30
11.70
3.70
10.60
1.00
5.60
18.90
14.80
1.40
3.20
17.10
3.20
12.50
6.70
1.90
5.80
15.30
6.60
11.40
12.10
0.60
4.90
11.30
0.70
9.10
2.80
12.20
9.20
0.70
14.10
5.90
9.40
6.10
4.90
9.30
1.60
1.70
11.50
8.40
3.80
8.70
13.40
10.80
10.30
13.90
7.80
7.70
6.30
12.50
16.40
12.20
9.10
3.40
15.80
1.10
7.90
12.90
1.20
0.80
6.70
11.80
10.20
15.00
13.30
3.90
7.40
14.10
9.50
18.10
13.50
5.00
0.30
15.10
3.40
1.60
10.00
18.80
1.80
3.00
8.70
3.50
5.30
6.80
5.70
5.90
1.40
8.40
2.10
12.00
1.20
17.00
8.10
10.00
11.10
14.00
10.20
1.10
6.60
12.40
2.00
9.20
9.90
5.30
12.30
2.50
7.50
6.50
2.60
10.00
3.10
8.50
5.60
13.90
5.80
6.40
5.10
3.50
6.00
9.90
12.30
2.70
16.00
14.60
12.30
1.00
1.60
1.30
4.30
1.20
3.10
9.40
17.80
2.90
5.10
14.00
12.30
3.90
2.10
9.30
7.40
0.90
5.90
1.00
0.30
3.90
4.10
9.40
9.50
10.50
9.90
0.30
3.70
14.20
10.00
1.20
7.50
2.20
9.20
7.50
0.30
16.20
14.40
17.60
14.20
12.10
3.20
7.90
16.20
8.70
13.80
4.20
1.10
1.40
11.70
8.90
7.30
12.40
18.10
13.10
5.80
2.40
11.90
8.20
17.90
8.50
2.70
14.90
1.60
12.60
12.70
1.00
14.40
1.20
5.40
5.70
1.30
2.40
14.30
0.20
9.60
7.50
17.00
7.70
2.80
10.30
7.10
4.80
12.00
6.90
1.20
5.90
10.60
1.40
7.60
12.50
17.20
1.40
4.00
10.30
17.40
13.50
7.40
0.90
5.20
0.50
12.00
2.60
3.20
9.10
10.70
4.40
11.10
5.80
8.10
9.90
8.60
10.60
6.90
5.00
1.10
4.70
1.60
15.20
4.80
9.10
6.90
0.70
4.90
2.10
6.90
10.20
2.20
0.70
4.00
11.80
4.10
8.00
4.90
4.30
1.70
9.40
0.20
4.60
5.90
2.90
21.60
7.90
2.90
10.60
9.50
11.90
12.70
13.50
10.40
2.20
9.60
9.70
0.90
13.20
6.50
12.90
21.00
15.90
5.00
12.10
6.70
8.80
5.90
10.50
7.30
6.20
0.30
7.90
0.90
9.80
19.30
2.70
0.40
6.30
12.70
2.50
1.60
10.20
3.10
9.70
1.00
5.70
13.70
7.40
10.90
10.40
5.70
12.40
4.90
8.70
7.30
1.10
5.30
3.70
5.60
3.80
0.60
1.50
18.70
15.20
10.90
2.20
1.10
5.60
18.20
1.90
8.50
11.20
6.50
3.60
3.10
12.70
10.30
4.60
10.30
8.90
0.70
7.60
10.10
6.20
5.40
4.00
14.30
11.50
5.70
18.90
9.80
5.10
8.70
1.00
4.90
5.70
3.80
11.40
9.20
8.50
10.30
2.70
13.10
5.40
6.90
11.00
15.00
10.70
2.30
1.30
1.40
17.30
4.40
10.30
0.30
5.40
10.40
5.90
1.90
0.90
12.10
11.60
3.60
8.00
0.90
10.80
3.30
5.30
13.00
6.10
6.10
10.60
6.50
12.30
15.70
9.40
0.80
0.80
14.40
11.30
11.90
1.60
3.60
6.20
5.90
5.20
12.00
8.70
7.10
13.80
6.30
13.00
10.20
9.10
1.40
1.10
2.70
9.50
11.00
11.30
7.70
4.50
15.00
12.40
3.80
5.30
2.00
1.00
9.20
3.70
7.50
1.90
2.30
0.90
10.20
7.90
3.10
2.90
1.60
1.10
12.60
10.80
10.50
16.00
9.90
1.20
5.20
14.60
16.40
4.10
0.40
1.40
1.50
4.20
3.10
5.10
14.10
15.40
15.00
16.50
1.50
1.80
8.00
13.00
1.10
9.70
3.90
10.00
8.00
5.00
10.90
0.60
11.20
10.90
0.70
16.40
13.20
13.40
18.00
1.50
12.00
1.60
13.90
16.30
4.30
7.20
14.30
6.10
12.50
5.90
11.90
1.20
17.40
4.00
0.50
12.20
11.00
0.40
6.90
9.70
17.00
13.50
2.30
8.70
5.80
2.80
8.10
2.30
19.00
9.80
7.90
14.00
4.70
2.90
12.70
12.60
8.50
9.30
7.50
10.20
9.50
8.00
12.00
4.10
1.20
7.80
4.10
0.20
8.60
4.90
4.80
7.60
11.60
7.70
13.90
7.90
5.20
1.10
11.20
9.20
7.60
4.30
9.80
8.30
14.50
1.80
0.30
7.50
2.20
17.40
19.30
0.70
1.80
6.50
12.20
7.20
2.90
3.80
10.10
14.90
3.70
6.70
4.40
3.70
2.90
15.20
0.30
1.20
2.10
8.00
13.80
0.70
11.10
8.00
13.40
6.90
12.50
14.20
15.00
7.00
6.90
0.20
6.80
8.20
13.30
1.10
4.10
5.20
3.60
10.60
2.50
12.10
1.20
3.70
11.80
5.90
0.40
8.50
10.10
9.70
9.30
4.50
10.60
2.20
12.20
7.10
2.40
10.90
1.10
8.30
8.20
1.00
7.00
0.80
1.40
1.20
3.50
8.80
15.50
0.30
8.30
16.00
1.40
4.30
11.00
1.00
0.30
7.40
1.40
7.40
6.50
10.70
5.10
12.80
10.30
7.00
15.80
11.20
4.40
7.60
1.80
11.00
8.60
3.70
0.40
1.10
2.90
13.20
11.70
1.60
5.60
12.30
6.70
3.90
5.00
4.30
9.90
5.40
5.90
1.90
17.00
4.40
11.50
6.30
6.40
12.00
1.30
11.00
8.90
8.70
19.90
3.30
5.10
2.80
8.20
5.90
20.80
11.10
6.40
12.60
6.10
15.20
15.00
13.10
1.10
2.50
13.70
10.70
11.30
7.20
4.80
12.20
11.50
8.80
0.60
0.30
7.90
8.00
11.90
13.50
4.10
8.00
6.90
5.60
9.70
5.40
0.90
6.00
2.00
8.30
6.80
10.60
0.30
9.30
3.20
1.00
9.40
14.90
6.50
7.20
5.40
9.80
1.00
1.70
16.00
0.30
5.30
5.50
6.90
3.50
4.60
10.30
3.90
4.20
4.30
15.00
2.80
4.20
12.80
3.60
6.00
0.30
2.10
5.60
15.70
10.40
11.30
12.10
8.20
0.50
6.10
4.00
6.80
2.40
5.20
8.80
3.90
6.00
6.20
15.60
1.10
13.20
4.60
5.60
1.50
1.10
8.20
12.60
13.40
19.40
9.40
4.90
8.40
18.00
2.90
6.20
10.20
0.50
19.30
16.70
17.10
2.60
5.70
7.40
10.10
4.20
1.90
9.00
1.00
1.00
5.80
1.70
11.70
7.20
6.70
9.50
1.10
8.10
1.10
9.90
2.90
9.30
8.60
13.50
4.00
1.00
0.80
3.40
1.20
1.50
15.50
5.00
6.10
5.20
15.00
7.50
1.40
1.80
17.80
11.30
1.30
12.40
14.60
9.50
7.40
6.80
14.60
13.10
2.90
2.20
17.00
4.10
7.20
6.70
13.30
1.20
12.60
1.80
1.80
8.30
8.60
5.40
2.50
0.90
12.10
3.90
4.20
7.50
7.60
8.90
1.00
0.90
12.80
3.80
5.50
12.00
13.80
5.60
5.30
8.90
10.10
3.40
0.30
13.70
0.80
15.60
8.60
19.10
1.20
6.10
3.00
11.60
5.30
2.20
3.50
9.40
2.50
1.90
12.20
12.70
3.40
5.00
16.30
2.40
3.10
4.10
11.00
16.90
8.00
9.30
16.40
0.30
2.80
1.10
7.30
7.20
13.20
5.20
10.40
2.50
0.90
7.50
0.50
12.40
5.60
2.60
4.00
2.00
8.40
10.60
11.50
15.10
10.50
12.10
10.30
10.40
1.00
6.20
4.70
13.60
5.10
5.30
18.80
12.60
10.70
1.30
7.50
13.10
9.70
1.10
9.10
13.10
5.80
1.50
19.10
3.90
3.80
4.70
1.20
13.90
14.60
7.00
16.40
2.60
14.40
1.70
3.90
4.40
11.80
6.60
12.80
14.40
15.30
12.00
6.30
10.90
10.20
3.60
3.10
1.40
7.20
1.70
6.80
15.20
9.70
6.10
10.60
6.40
4.90
10.90
8.60
8.90
9.40
7.70
7.90
11.60
9.10
7.80
1.40
0.80
8.80
1.30
0.90
7.00
2.10
6.60
10.80
3.10
8.90
11.50
2.00
16.70
7.40
10.50
1.90
11.50
8.50
11.10
1.60
0.80
1.10
8.70
10.90
2.30
8.90
10.50
8.50
17.60
13.10
10.80
1.30
9.90
13.40
7.70
12.90
6.00
13.60
9.30
2.20
8.20
7.70
8.40
1.10
7.80
15.20
1.40
5.00
3.10
5.80
6.70
5.50
15.70
12.90
9.20
11.10
1.80
9.00
14.40
6.90
1.30
2.20
6.30
5.20
9.80
7.80
7.80
8.50
4.60
5.20
0.40
12.10
2.30
2.00
9.00
11.50
12.20
10.20
3.10
10.10
11.80
1.50
9.00
11.80
2.50
7.50
2.20
6.50
0.90
6.90
5.50
2.50
15.60
11.60
10.60
0.60
0.30
6.40
10.80
6.90
4.10
1.60
6.50
10.40
6.60
9.60
5.80
4.30
4.60
1.00
3.30
12.30
1.20
13.40
2.10
10.10
11.70
1.10
3.20
2.10
1.60
6.10
8.40
4.70
3.20
12.20
11.90
5.60
5.00
9.90
2.10
1.70
2.80
6.90
6.80
14.50
1.50
9.00
7.20
11.40
14.20
9.60
3.10
11.00
18.30
10.40
3.80
15.10
4.20
14.50
6.00
8.50
5.90
2.40
0.20
12.80
3.40
2.40
2.00
1.10
4.30
10.60
5.80
7.90
7.00
0.40
8.90
15.10
13.00
1.40
13.00
4.20
4.50
2.60
9.30
8.70
8.40
1.00
11.40
1.60
0.30
15.20
1.30
4.70
2.50
3.40
9.50
0.70
12.40
10.20
3.00
15.10
9.90
1.40
1.60
17.10
9.60
12.70
0.40
5.70
10.40
4.70
14.90
1.70
1.50
12.00
16.00
2.20
6.30
9.30
0.30
12.40
1.00
6.40
2.90
2.20
7.30
2.30
12.30
1.80
3.70
15.90
8.00
1.00
7.60
1.80
10.80
6.00
15.60
1.70
10.40
0.40
4.50
5.80
1.50
2.40
2.10
18.00
1.30
9.50
6.40
5.20
5.60
12.10
1.10
6.30
3.10
0.50
6.90
6.70
6.70
4.10
6.50
10.90
5.70
15.30
11.70
12.60
9.70
2.00
8.80
1.20
4.90
5.40
8.30
15.10
8.90
10.50
1.60
12.60
12.30
8.80
8.00
1.40
15.20
18.00
4.80
0.90
0.70
4.10
10.70
11.10
9.00
1.70
3.80
5.50
9.20
10.30
14.80
6.30
1.20
6.50
1.30
1.30
8.00
14.50
9.70
7.30
4.30
16.00
2.70
11.90
0.70
0.10
6.60
5.10
8.80
11.40
14.40
4.70
1.30
6.20
7.90
1.20
5.60
2.00
1.70
14.60
8.30
10.40
10.80
1.40
7.40
9.50
8.70
7.40
8.90
9.10
1.40
6.20
5.10
6.20
15.30
6.50
16.70
9.00
3.60
1.90
9.60
0.90
11.60
0.90
3.20
5.90
8.00
8.50
4.40
1.70
11.60
7.70
10.20
2.20
1.90
1.10
1.10
11.10
1.10
3.70
14.20
3.30
6.50
3.50
5.50
9.10
10.80
0.90
8.50
7.90
7.90
4.80
5.90
12.90
5.50
13.80
4.10
13.40
9.30
4.50
6.70
2.80
17.00
8.30
11.00
0.30
16.30
7.00
10.10
8.40
11.70
3.20
6.20
8.10
16.20
1.70
16.20
6.70
12.60
15.50
1.10
2.00
11.10
7.20
7.20
4.70
9.30
16.40
9.80
3.90
14.60
14.70
15.00
8.30
11.70
17.70
9.10
0.70
4.90
1.00
10.70
10.30
6.60
12.90
1.30
10.50
10.90
5.50
13.90
3.30
11.80
4.70
13.50
8.30
10.40
7.50
12.80
11.00
3.00
7.20
1.00
5.60
8.80
11.40
0.90
8.70
10.30
12.10
5.30
12.00
5.90
0.40
10.80
16.40
8.80
1.00
12.60
1.90
19.60
12.40
7.00
6.80
4.40
2.20
1.40
1.60
1.30
1.80
7.50
3.20
1.30
3.90
0.80
1.50
5.30
1.20
2.70
0.90
0.60
1.10
1.20
6.60
2.70
15.70
3.40
2.00
2.90
2.10
0.80
0.80
0.80
1.00
0.60
26.20
6.40
2.60
3.10
2.60
0.60
4.80
2.40
4.00
3.60
1.20
2.70
3.80
2.60
0.90
1.70
1.10
5.50
1.60
1.40
1.20
4.70
2.70
1.00
7.40
3.60
1.00
3.80
0.90
3.20
1.60
1.00
3.50
10.10
6.50
4.90
6.00
1.80
2.10
2.90
1.70
1.30
2.90
0.90
3.70
5.20
1.60
3.90
1.00
9.20
1.10
3.60
2.00
15.10
0.70
9.80
1.80
1.30
2.50
2.20
1.70
2.80
3.60
4.10
6.50
0.80
5.60
2.60
1.00
1.00
0.50
1.20
4.70
1.70
1.50
2.50
0.30
1.50
1.20
1.90
4.00
3.10
1.30
1.30
1.70
1.80
0.40
13.50
1.80
2.30
4.00
1.40
3.60
2.10
1.00
3.30
1.60
1.70
4.00
4.80
3.90
1.10
0.40
3.70
0.80
13.60
5.00
1.40
2.50
2.30
1.90
3.00
3.40
2.00
2.20
2.00
2.10
6.00
4.30
1.40
3.40
2.20
1.90
6.40
1.30
2.10
4.20
2.30
0.60
3.80
2.00
3.70
1.00
2.00
1.70
3.00
0.20
2.20
0.50
5.60
2.50
1.20
1.70
1.30
17.50
0.60
2.90
1.80
1.60
1.10
1.80
2.90
7.30
3.30
5.10
2.70
6.30
4.10
1.10
1.50
2.10
2.90
1.80
2.00
1.70
5.80
0.40
3.20
9.70
4.70
0.50
1.70
3.60
1.10
0.80
3.60
1.00
2.30
1.10
0.60
2.00
11.10
2.60
3.50
0.90
3.40
1.40
2.50
4.20
4.20
4.80
2.10
1.40
2.70
2.60
2.40
1.20
2.20
6.90
0.30
1.90
3.20
1.80
0.80
2.30
1.50
5.20
1.10
1.00
1.50
3.00
5.90
3.30
2.10
6.20
1.70
6.30
3.00
2.30
3.20
1.90
4.30
2.10
1.80
5.90
2.50
1.30
4.00
2.90
1.70
2.30
1.60
0.70
6.30
1.40
1.20
4.20
2.00
3.50
2.10
2.50
1.10
2.50
5.30
3.00
0.70
2.80
2.50
5.00
9.80
1.50
1.30
2.20
1.30
0.60
1.50
2.20
7.40
1.00
0.30
2.20
3.20
1.80
0.40
1.30
9.50
6.00
0.70
1.10
2.50
4.80
1.90
6.40
1.30
2.50
2.10
3.20
3.00
0.80
2.50
2.30
3.40
3.20
1.70
1.50
0.80
1.80
3.10
1.40
2.30
1.50
1.50
3.00
1.00
2.50
2.50
1.90
6.70
1.30
1.90
1.70
6.70
2.00
2.70
0.40
2.20
2.70
5.20
1.70
1.00
4.00
3.80
2.40
3.50
0.60
1.90
0.70
3.00
1.20
4.00
2.20
1.40
0.40
2.70
3.40
1.50
0.90
5.60
3.30
2.40
3.20
2.90
2.50
1.50
0.50
3.20
2.90
3.90
1.40
1.60
1.10
3.20
3.90
1.10
0.30
2.00
1.10
5.80
0.50
6.50
0.70
1.50
2.80
6.00
1.60
3.50
1.40
2.90
1.40
3.80
1.20
2.40
2.10
1.90
2.10
1.40
0.90
7.70
5.30
1.10
1.60
8.40
1.10
3.00
0.70
4.80
1.10
0.50
3.50
1.70
2.20
3.60
5.00
2.80
1.60
4.30
1.60
3.20
1.40
2.40
0.40
3.30
0.80
0.20
2.00
0.60
4.80
0.40
6.20
4.80
3.50
3.40
2.10
2.70
5.00
1.20
2.00
1.90
2.00
3.60
2.40
1.20
3.70
2.80
0.40
1.80
1.60
0.80
1.20
1.80
1.20
3.20
1.80
4.30
7.30
2.00
2.20
8.10
0.50
1.90
2.30
6.40
5.50
3.30
2.60
0.90
1.40
1.70
1.20
2.30
2.60
2.00
2.10
1.50
10.30
2.10
1.00
1.80
1.60
6.60
10.30
5.10
1.70
1.60
2.30
1.30
3.50
2.30
2.50
1.40
1.20
1.50
1.00
1.40
4.00
1.70
2.10
1.10
0.90
2.20
1.20
3.10
1.20
2.20
5.00
6.50
2.60
0.70
1.00
1.00
3.20
8.80
1.10
2.00
1.70
3.30
0.70
4.20
1.40
8.20
1.80
2.60
3.00
4.50
1.20
1.80
2.20
3.10
1.30
1.50
2.90
0.60
0.80
1.80
5.00
3.10
1.90
3.20
2.40
2.80
4.00
4.70
1.20
3.10
2.80
1.60
1.20
1.40
2.60
1.00
2.10
4.10
4.90
1.70
5.10
4.90
2.30
0.70
8.50
3.90
2.30
2.60
2.10
4.40
0.40
7.00
2.00
1.40
1.80
1.10
2.30
4.90
2.80
1.50
2.70
1.40
1.10
2.00
3.80
3.80
1.70
4.20
4.70
1.20
5.40
2.50
3.30
2.60
2.40
0.70
1.70
1.80
4.10
2.30
0.30
1.60
3.30
3.70
2.00
0.40
1.30
0.80
2.30
2.90
5.80
2.80
1.00
0.70
0.80
2.60
2.00
1.50
2.00
6.50
1.60
1.80
2.60
5.10
1.00
3.30
1.20
1.30
0.70
10.00
1.70
2.40
1.60
2.30
1.20
0.90
4.30
5.30
3.30
4.20
4.30
0.50
7.60
1.40
1.50
2.80
1.50
2.60
11.00
3.50
1.80
3.40
1.80
1.00
1.70
5.80
2.10
1.60
1.40
2.10
0.70
1.80
4.30
1.70
3.60
2.50
2.90
2.80
1.20
3.40
2.80
1.70
1.90
1.30
3.40
1.40
6.10
5.20
3.30
1.80
0.70
3.70
2.40
2.20
5.00
1.20
1.00
1.60
1.50
4.90
1.90
2.10
3.60
4.10
5.50
3.70
2.70
0.60
3.70
0.60
15.60
8.20
4.40
1.40
2.50
1.20
1.40
2.30
0.80
5.00
6.20
2.10
2.30
4.80
3.30
4.30
2.60
1.40
4.40
0.40
1.50
3.10
1.40
4.80
0.50
0.50
5.50
1.80
0.90
0.50
3.10
1.50
0.80
1.80
7.20
3.20
3.80
3.90
1.30
9.60
2.30
1.90
3.60
6.40
1.00
0.40
15.90
2.40
1.10
20.50
1.00
3.90
1.50
3.70
2.80
2.20
4.00
4.00
1.20
7.40
3.20
2.00
1.40
1.70
14.10
1.00
1.60
2.80
6.50
0.70
2.40
3.10
1.70
1.60
3.70
0.60
1.50
0.80
2.70
2.10
1.70
0.30
3.60
2.40
1.90
3.60
1.80
1.20
3.90
8.30
0.60
3.10
1.70
2.20
1.20
7.90
3.90
2.20
2.90
3.10
3.20
6.50
1.00
2.20
1.90
3.20
3.60
1.40
2.60
3.10
4.10
3.00
3.10
5.10
2.90
3.00
2.40
1.80
3.20
2.50
3.00
1.70
0.90
4.10
4.30
2.90
1.30
2.40
0.80
1.00
5.00
2.10
0.70
2.40
2.00
2.10
1.00
2.00
7.50
1.70
1.40
1.60
1.40
1.80
1.60
1.30
1.10
2.60
2.40
0.70
9.50
1.90
2.00
0.90
4.40
3.00
2.60
2.40
1.80
2.20
2.30
3.70
0.70
0.80
3.40
6.00
2.80
2.70
3.30
1.00
2.80
19.50
2.10
1.20
0.60
5.60
1.60
5.40
3.90
2.20
0.60
8.10
0.30
0.60
2.70
9.20
2.50
5.40
1.50
6.00
2.10
1.00
0.50
1.60
0.60
2.70
2.90
1.90
1.20
6.70
3.30
0.90
1.40
1.30
4.30
0.40
3.50
1.50
9.20
1.60
8.20
11.30
1.40
6.00
7.80
2.40
3.20
0.80
2.90
1.10
6.20
1.70
2.60
3.90
2.40
1.70
5.20
1.30
2.60
4.60
1.70
2.20
5.00
1.90
2.50
1.50
1.60
0.90
1.20
1.60
1.00
3.00
4.80
2.10
0.70
3.90
7.90
2.30
0.70
1.90
2.40
0.90
0.70
1.50
2.40
2.70
3.80
0.80
4.60
1.50
1.40
4.30
3.70
0.90
3.80
0.70
0.90
4.80
1.20
3.40
5.20
1.80
1.70
8.70
0.60
4.30
5.10
1.20
2.50
1.20
0.80
2.90
2.30
2.00
2.00
2.40
1.10
7.10
2.90
1.40
2.00
3.20
2.30
2.00
1.40
1.00
3.20
2.70
1.60
3.00
2.10
2.90
4.00
3.60
3.40
3.20
5.40
5.20
2.50
0.90
1.50
1.70
3.30
7.80
1.80
2.20
0.40
3.00
2.70
0.20
1.70
1.00
0.30
2.20
4.40
2.70
1.00
1.40
2.00
19.60
2.90
5.40
0.60
2.40
3.10
3.40
5.90
1.00
3.30
2.30
6.10
1.50
2.00
7.70
3.20
1.40
1.10
2.40
1.00
2.30
2.30
4.90
10.00
2.90
1.20
2.70
2.70
2.30
1.00
0.50
2.20
4.70
2.50
1.60
3.70
1.60
0.50
1.10
2.80
3.10
6.70
0.60
0.90
0.70
0.90
3.00
3.30
2.10
1.40
0.60
1.20
7.90
0.70
0.60
3.20
1.70
0.40
3.80
2.50
1.50
3.50
1.70
1.50
1.80
1.20
1.00
8.50
1.60
1.90
1.20
2.40
2.10
0.60
0.80
1.90
2.50
3.10
1.80
0.30
4.10
2.80
1.70
2.20
6.10
4.30
0.50
2.40
2.20
0.50
1.80
2.50
1.40
2.60
6.70
0.70
4.80
7.40
6.60
2.90
1.80
1.00
0.80
1.60
1.50
1.30
1.50
1.00
5.30
0.60
1.50
4.90
1.80
9.60
2.90
3.20
3.10
1.30
1.80
2.30
2.70
2.60
0.60
4.70
4.70
11.90
1.30
2.10
3.10
1.90
1.60
1.60
1.50
0.90
2.00
2.00
3.70
0.60
1.70
0.80
3.60
7.00
2.70
1.70
2.20
1.80
5.20
4.50
4.50
1.20
1.00
3.60
4.00
5.80
0.50
1.40
1.40
14.30
2.20
1.70
3.10
3.60
1.40
0.70
1.50
0.80
1.20
2.60
0.80
7.90
3.60
2.40
3.40
2.20
2.10
3.00
4.00
2.20
3.90
0.90
13.80
5.80
3.20
2.40
1.80
1.90
10.50
1.80
1.80
3.40
1.20
2.00
2.00
1.00
1.00
1.60
2.30
1.20
1.00
2.00
6.80
3.60
6.30
0.90
1.70
1.50
1.90
10.30
4.70
1.80
1.90
1.80
1.30
1.40
2.90
1.00
1.30
4.10
1.40
10.80
16.30
3.40
2.00
4.10
2.50
3.10
0.80
2.00
0.70
1.00
0.70
6.40
2.60
0.70
2.80
0.90
3.40
2.20
0.60
3.40
1.80
2.10
2.80
1.10
3.40
2.10
2.80
1.00
6.10
1.60
3.60
0.80
4.40
8.20
2.80
1.90
20.80
2.60
5.20
2.80
2.80
2.50
5.20
1.90
3.20
1.40
1.10
1.40
1.50
3.10
10.80
9.30
3.40
0.50
2.30
2.80
2.20
4.00
1.60
1.60
2.70
4.30
1.50
0.70
0.90
1.00
1.10
2.10
1.00
5.50
7.10
2.40
2.60
5.10
0.20
1.50
4.00
4.00
1.00
3.60
3.00
2.00
3.30
0.90
2.90
2.30
2.50
1.20
3.30
2.10
0.90
1.30
2.00
1.90
1.40
2.20
3.60
2.10
3.00
2.30
0.90
8.70
3.70
1.10
2.40
0.50
0.60
3.00
2.90
3.30
2.90
1.50
0.70
2.20
1.90
1.40
2.80
5.30
2.10
2.70
4.50
0.60
2.30
1.40
8.20
2.00
0.60
0.50
1.00
2.10
2.00
4.80
1.30
1.60
1.40
3.50
0.90
4.20
1.70
3.20
10.80
4.00
1.80
0.90
4.50
3.60
9.80
7.80
0.70
2.10
1.10
5.00
2.60
7.60
0.80
4.30
4.50
3.80
3.10
0.80
1.90
3.00
2.30
1.60
3.50
1.20
0.40
4.20
2.40
0.40
5.10
1.20
1.20
3.70
1.60
1.40
1.30
2.20
2.10
2.50
22.00
0.70
2.70
3.30
1.30
7.90
2.10
4.20
2.00
3.60
3.20
3.30
3.80
1.40
1.70
1.40
0.70
1.90
1.90
1.10
1.60
10.00
3.50
2.00
2.60
1.80
3.30
6.50
1.40
2.90
2.90
5.20
0.80
1.10
1.70
5.00
1.80
1.10
3.90
0.70
1.70
0.50
1.30
1.50
0.90
1.70
3.70
2.90
1.70
3.30
1.20
3.60
0.80
1.90
1.70
0.70
7.40
3.50
1.00
2.10
3.40
2.20
0.90
3.70
4.30
1.80
3.70
0.50
1.50
0.80
2.50
1.40
2.80
1.50
0.80
2.10
1.10
2.30
2.20
2.30
0.90
1.20
5.80
1.10
4.30
3.10
1.30
2.60
1.30
2.70
5.20
1.90
3.80
1.50
0.30
2.70
2.40
7.50
1.90
2.00
0.90
1.70
2.50
2.60
1.30
6.80
3.00
4.30
1.00
1.30
3.20
3.30
3.80
1.40
2.80
4.60
2.60
0.60
2.30
6.70
2.10
2.00
7.90
1.30
1.70
2.60
1.30
3.70
1.70
2.80
2.50
0.80
1.40
1.80
2.20
0.70
5.40
2.20
2.00
0.50
2.00
3.10
2.50
3.10
2.20
4.70
1.70
2.20
0.50
4.30
6.50
3.30
2.50
0.60
2.10
2.70
4.80
4.80
2.20
0.60
1.80
2.40
0.40
6.60
0.60
1.30
2.00
2.10
4.20
0.90
1.80
5.10
2.00
2.80
2.40
1.60
3.60
7.00
5.80
2.40
0.70
12.90
1.30
1.80
3.90
0.50
2.00
1.70
1.80
1.70
1.30
1.20
2.60
2.90
2.00
0.90
1.00
3.80
2.90
1.50
2.60
1.30
0.90
1.00
2.90
0.70
2.00
1.70
1.70
1.70
0.70
2.60
7.80
5.30
2.20
2.70
0.80
5.30
1.20
4.00
2.60
2.80
2.40
1.80
1.30
1.20
2.20
0.30
0.60
5.80
2.60
5.30
2.30
4.40
3.70
1.30
1.70
3.70
1.70
5.00
3.00
1.30
6.60
4.10
9.60
8.70
2.00
2.10
2.80
1.80
0.80
1.80
4.20
2.80
3.70
14.70
2.40
1.50
2.20
6.90
3.70
6.00
3.70
6.80
6.10
1.80
2.50
0.90
6.10
1.30
0.90
1.60
1.80
1.30
3.70
7.80
1.70
2.50
3.60
1.80
1.80
2.40
2.40
0.60
3.60
2.60
1.30
1.00
1.10
2.50
2.00
2.90
2.30
1.80
1.50
6.20
1.80
2.40
2.10
1.30
2.40
2.60
1.40
6.60
2.00
2.20
3.80
0.60
4.50
0.40
0.90
2.70
0.60
2.50
7.10
1.50
2.70
1.40
3.30
0.30
2.70
2.20
2.40
5.20
0.60
0.50
1.70
2.50
0.40
0.70
4.50
2.50
2.90
1.60
0.70
0.30
0.80
2.40
2.60
4.70
2.80
1.80
2.00
14.70
3.10
7.10
5.40
0.50
0.20
0.90
1.30
1.40
2.30
1.10
4.90
1.10
1.40
0.30
1.40
0.30
0.30
7.50
3.90
3.30
2.80
4.50
3.20
2.00
0.40
2.40
0.90
3.50
1.70
1.40
3.50
1.60
4.00
2.20
2.50
11.30
0.80
2.10
4.40
2.60
1.40
1.20
2.40
1.10
5.60
3.20
3.00
0.40
1.40
1.30
5.20
0.80
2.60
4.60
1.20
9.50
1.60
3.50
6.30
0.60
4.70
2.90
1.20
4.20
2.10
1.50
1.70
0.20
0.40
1.90
2.10
0.30
1.50
0.40
1.00
0.60
1.70
1.40
2.20
3.90
1.30
2.00
4.00
1.50
1.20
2.80
5.10
1.60
2.80
15.00
1.60
0.70
2.20
1.80
1.30
4.30
0.50
3.90
2.80
5.30
1.80
0.70
5.70
0.30
0.70
2.00
0.90
2.00
0.60
3.50
2.80
3.00
6.10
2.10
1.80
3.50
1.40
3.80
1.30
2.00
1.80
11.80
1.20
7.10
4.00
2.30
3.10
0.40
0.90
8.80
9.80
4.00
4.80
4.10
2.70
4.20
1.30
1.50
1.90
5.90
1.70
7.80
1.50
3.90
1.30
1.30
2.60
2.50
13.30
5.80
1.70
5.10
1.80
0.80
3.30
5.60
2.40
2.90
7.10
1.60
3.80
2.10
1.20
1.30
2.10
2.30
2.10
0.90
0.40
1.80
1.40
0.80
2.10
1.30
3.30
3.30
2.10
1.00
0.70
0.60
1.40
6.80
2.60
3.00
2.90
1.40
2.90
5.50
3.40
1.10
3.60
3.10
1.00
6.60
1.10
0.70
1.70
0.30
0.70
4.80
7.50
2.00
1.40
10.50
1.90
1.60
3.00
4.20
7.20
2.10
2.70
2.00
2.50
2.80
2.50
2.60
1.80
1.30
1.20
1.70
2.90
1.40
1.40
6.60
0.70
1.30
1.70
1.80
2.00
3.00
6.30
1.10
3.90
0.90
2.70
1.80
1.40
2.50
0.30
0.90
1.00
2.70
1.60
1.30
8.60
0.70
0.50
0.60
1.30
4.50
2.20
1.50
3.70
1.10
4.20
1.80
3.60
3.80
0.80
3.10
4.90
4.10
3.80
2.00
3.60
6.10
1.80
2.20
2.00
2.00
4.60
1.00
4.10
3.40
1.50
8.10
2.10
9.50
1.60
2.70
2.60
0.80
0.80
1.50
6.20
0.90
3.90
2.20
3.90
4.20
2.00
13.80
7.90
1.50
2.10
4.90
2.80
3.30
1.60
0.90
5.40
1.50
3.90
2.70
3.00
1.10
1.20
3.80
0.70
1.60
4.20
4.90
2.50
5.30
9.50
1.70
0.70
1.20
1.20
0.40
4.10
2.20
1.40
1.20
9.70
0.30
2.20
3.60
2.70
2.10
1.10
2.00
4.40
3.70
1.40
1.00
2.50
2.00
0.80
2.10
1.20
0.60
0.20
0.80
1.10
6.00
1.20
0.40
1.70
3.30
2.60
0.40
1.60
2.00
4.70
1.00
0.60
1.90
1.40
3.80
2.40
3.80
0.90
4.30
1.40
2.40
6.00
1.20
9.10
2.00
6.70
1.90
1.30
1.20
15.90
2.20
1.40
1.30
1.30
0.20
1.40
3.60
2.50
1.30
3.40
2.40
6.70
2.10
2.00
0.30
1.20
3.40
3.00
3.00
4.20
1.80
1.50
0.60
4.50
1.90
2.60
0.90
4.20
3.90
2.70
1.80
1.00
2.20
4.40
1.10
4.90
1.10
3.50
2.70
2.70
2.70
2.10
2.80
0.80
3.70
6.20
5.20
1.90
3.70
2.20
1.60
1.80
1.80
1.60
4.70
1.10
3.10
0.40
2.80
1.10
6.80
8.10
0.90
3.10
1.10
1.20
2.10
0.60
2.60
1.90
2.10
0.30
2.60
0.60
8.50
0.70
0.70
1.80
1.90
2.60
3.20
1.20
1.90
1.70
1.90
0.50
3.40
1.50
7.00
0.90
5.30
2.60
1.60
1.90
1.20
2.40
2.40
2.30
2.50
1.10
0.30
2.50
1.20
1.90
1.80
2.50
0.90
1.40
2.00
3.20
0.70
8.00
3.70
2.60
2.80
1.20
6.50
1.10
1.00
5.00
3.00
2.50
4.10
0.50
2.00
0.50
1.00
4.00
2.60
2.10
1.90
2.40
1.30
2.40
1.00
1.50
2.10
4.60
5.40
1.40
2.10
1.40
0.40
4.40
2.80
1.00
1.30
3.90
2.50
2.70
3.00
3.60
1.30
2.50
7.10
0.20
2.70
1.00
1.50
1.80
0.30
0.60
1.90
3.40
8.80
3.80
2.70
4.60
2.40
3.40
0.60
7.90
1.20
1.60
3.20
2.80
2.70
2.30
1.40
1.90
1.90
3.60
8.20
2.20
3.80
2.20
0.70
1.60
14.30
3.40
1.50
2.10
3.00
2.30
0.80
3.40
2.40
4.40
0.80
1.80
16.30
3.30
8.00
3.80
2.00
0.60
1.90
0.40
5.60
2.30
2.30
0.80
1.10
1.80
1.20
2.10
1.80
2.70
1.30
3.90
15.40
2.30
0.20
2.40
0.80
0.70
3.60
2.20
4.70
0.90
1.70
3.00
0.50
2.20
4.90
1.80
9.00
1.40
1.80
1.10
2.80
2.10
1.60
2.80
0.60
2.90
2.20
2.30
1.90
3.70
3.80
5.30
2.70
3.20
2.70
1.80
0.50
6.00
4.20
1.50
2.90
4.50
1.10
1.20
1.40
2.00
0.70
7.70
2.40
2.30
2.10
0.90
3.70
2.20
0.50
1.60
3.50
1.60
2.10
16.40
4.40
1.60
4.50
3.00
1.90
3.30
2.70
3.40
0.90
1.00
2.00
6.50
1.10
1.20
3.30
1.80
1.70
6.30
3.80
1.70
2.30
4.70
15.40
1.80
2.80
2.00
0.80
0.60
2.60
3.70
2.70
2.80
1.60
1.20
2.60
3.70
2.40
0.80
3.30
1.70
1.00
1.00
1.80
3.80
1.80
2.40
1.50
2.70
1.90
2.40
4.50
1.50
2.30
2.60
0.70
1.70
0.60
1.20
1.50
2.30
2.50
4.40
3.40
6.20
4.80
3.50
2.70
1.80
3.80
2.40
0.80
1.60
0.80
1.90
0.30
0.90
4.90
10.10
1.00
1.70
3.10
0.70
2.40
1.70
3.00
0.60
5.70
1.50
2.20
2.90
0.30
1.30
2.00
3.60
1.20
8.90
3.10
0.50
1.30
1.40
1.70
0.70
2.30
3.00
1.80
1.10
2.90
5.20
1.20
1.50
1.40
0.90
2.10
4.00
2.50
2.60
2.20
3.20
3.40
0.90
2.50
1.20
1.60
1.40
2.20
2.20
3.70
2.70
2.50
13.00
1.30
2.50
1.90
0.70
7.50
18.40
1.70
2.40
1.50
1.40
3.60
6.50
1.20
5.70
5.10
6.10
3.00
2.40
2.10
2.20
7.30
3.60
3.20
8.10
3.40
6.70
1.40
2.90
3.90
14.80
4.70
2.20
2.00
3.30
2.60
7.30
3.10
1.00
1.80
2.00
2.20
2.60
10.00
1.20
0.90
2.80
0.50
3.10
0.80
6.30
1.90
4.00
9.60
0.70
0.60
1.90
1.60
1.00
1.80
3.10
0.50
1.10
3.20
2.10
2.30
8.80
7.40
2.10
2.40
2.60
2.00
0.90
3.40
4.50
1.00
2.30
4.60
0.90
1.90
1.10
1.50
1.40
1.60
2.50
2.00
0.90
3.30
3.60
1.60
5.00
2.20
5.00
1.00
2.30
3.60
4.30
2.60
0.40
2.20
1.90
1.30
1.30
2.80
3.40
2.80
1.40
4.70
2.70
0.40
1.00
2.60
2.40
12.00
3.50
3.80
0.30
2.20
0.80
0.70
2.70
0.80
4.80
1.20
5.30
2.00
12.90
3.30
4.30
2.00
8.80
2.00
1.60
2.10
3.60
3.80
1.50
3.30
1.80
0.80
0.30
1.80
0.40
1.40
1.50
2.40
1.20
5.40
1.00
3.90
1.90
1.90
3.90
3.20
1.70
2.40
1.00
1.30
1.90
1.10
3.40
2.70
4.50
0.80
1.70
4.60
4.90
1.00
1.30
0.70
1.30
4.20
4.20
0.50
8.40
2.00
8.50
7.20
7.80
6.60
11.10
4.90
19.10
6.40
9.90
5.00
14.80
5.30
2.00
4.40
1.10
13.80
3.30
10.00
8.10
9.20
4.50
1.10
0.70
2.40
17.30
12.00
0.40
8.80
9.60
15.10
4.10
2.30
10.80
7.10
8.90
24.90
14.00
6.40
8.60
10.10
1.00
7.40
11.70
5.20
11.90
8.20
7.40
2.10
1.20
3.10
7.40
10.10
1.40
13.40
12.80
11.30
3.50
6.30
1.00
6.30
7.20
1.90
2.40
20.40
5.70
13.00
3.70
4.50
1.40
17.40
18.60
4.80
13.60
6.20
5.70
1.00
10.10
2.40
11.00
5.90
11.40
3.80
10.40
9.90
3.30
0.50
3.10
15.10
5.90
5.60
9.60
6.40
8.80
8.60
2.30
5.50
2.20
0.80
5.00
4.30
3.00
10.90
2.10
6.00
2.30
1.00
9.20
8.80
10.20
3.60
11.40
12.90
15.80
4.10
2.50
5.00
1.00
9.40
4.60
2.10
1.40
4.00
2.20
4.70
12.60
10.30
1.60
2.20
3.10
4.90
9.20
11.00
13.40
14.00
1.90
16.20
6.30
3.80
6.80
1.60
5.50
9.60
7.70
1.50
16.80
10.50
6.70
12.60
8.00
21.90
8.90
7.50
15.70
15.30
7.80
11.70
3.20
0.50
1.40
6.00
7.90
5.80
22.20
11.80
11.20
2.50
1.20
7.60
4.30
5.20
6.20
8.80
1.00
9.20
3.60
1.40
7.40
2.20
11.10
9.80
10.50
10.00
1.90
13.40
18.20
3.50
18.30
10.10
17.80
9.60
7.10
10.90
7.00
0.80
6.80
1.30
12.20
10.50
9.30
4.00
1.40
14.70
6.20
3.00
18.20
4.90
1.40
0.50
12.80
3.90
7.60
7.80
7.60
11.50
1.00
15.20
6.70
2.10
6.20
1.10
5.90
1.90
11.00
9.80
6.80
6.50
7.60
8.40
5.40
1.10
6.30
8.40
1.20
4.00
20.80
9.70
13.50
1.00
0.30
2.60
1.50
5.30
1.20
3.40
14.70
10.20
1.20
9.10
3.30
1.30
19.30
7.20
15.20
8.30
0.60
4.40
1.00
13.00
4.30
1.90
6.30
0.30
5.30
9.20
6.70
1.10
8.40
10.90
3.30
8.80
5.80
7.90
8.60
5.30
1.50
6.00
15.90
7.60
9.00
11.30
1.00
19.60
7.70
6.90
4.30
9.80
1.20
5.30
4.50
5.60
13.70
1.50
9.40
11.40
10.50
16.70
1.40
4.40
1.80
5.60
5.70
1.80
12.90
1.70
19.60
8.50
2.10
7.60
14.60
11.80
11.10
11.30
5.30
5.70
14.20
2.10
16.00
0.60
15.90
4.10
1.30
3.60
9.50
4.20
3.80
1.60
8.60
7.30
4.30
7.10
12.90
1.20
4.20
5.60
8.80
5.50
6.90
8.00
9.70
9.60
1.80
1.60
14.80
15.10
3.20
3.60
1.80
3.40
0.70
7.50
5.80
13.00
13.50
8.80
12.80
8.70
1.00
9.70
12.60
14.90
7.00
3.70
6.30
12.40
8.50
8.10
9.90
2.70
13.90
17.90
9.20
9.30
10.30
1.10
2.30
1.60
9.10
9.00
2.60
10.00
7.90
1.40
9.90
8.50
2.10
15.10
16.20
8.30
6.80
3.40
2.70
0.30
5.10
11.60
1.50
13.60
5.90
13.60
1.20
2.70
6.70
7.60
5.90
3.40
10.60
13.90
5.30
1.90
10.10
9.40
1.60
2.40
7.20
6.80
1.20
12.20
5.70
7.90
4.60
14.10
13.70
17.40
9.80
8.30
6.90
1.80
6.60
8.90
12.30
3.30
2.10
14.80
5.60
1.50
10.40
8.60
13.70
15.70
15.90
0.30
1.90
1.00
7.90
14.40
0.90
7.60
12.60
4.30
12.20
2.90
7.60
5.50
1.20
12.80
15.60
4.80
13.10
1.00
6.30
3.80
4.60
0.50
0.80
4.10
7.90
1.30
16.60
3.80
6.60
2.40
3.50
1.60
7.70
9.20
9.10
0.60
9.50
14.80
1.90
7.90
7.00
6.80
4.60
7.20
7.80
0.90
7.10
11.10
7.80
11.40
2.20
11.30
1.20
8.50
1.20
2.10
8.80
7.20
1.30
1.10
4.30
1.60
1.60
13.70
4.70
1.10
3.20
5.00
7.40
5.20
17.10
5.70
0.80
10.00
13.30
5.00
1.20
2.00
2.10
5.10
3.10
4.50
8.50
1.20
6.30
7.20
16.70
8.90
15.10
1.20
8.30
9.40
14.50
5.30
13.50
12.60
1.60
1.80
5.20
8.10
4.90
2.30
17.90
6.30
10.80
10.10
1.20
2.00
1.40
13.70
5.60
11.30
9.90
1.60
11.10
3.80
1.40
18.30
8.70
3.50
2.40
8.90
11.40
13.80
1.10
3.50
19.80
8.40
4.40
11.30
6.70
12.70
1.30
8.10
0.70
4.30
7.30
1.60
16.60
6.30
9.40
17.30
4.90
1.00
0.20
2.40
6.00
5.50
7.80
5.90
2.90
2.50
9.10
6.10
16.20
10.60
10.00
8.90
10.20
15.60
1.30
9.20
12.70
1.50
4.90
2.00
13.80
2.10
1.20
11.40
4.00
1.30
7.80
3.30
6.20
15.50
10.60
6.10
8.50
12.60
8.70
8.30
0.90
1.30
3.10
3.90
1.10
3.50
4.20
8.10
1.80
8.00
1.10
8.50
3.60
9.80
8.00
1.40
5.00
6.10
13.70
6.70
5.30
6.40
6.60
8.00
6.00
1.90
4.20
1.10
9.70
1.00
1.50
1.10
8.80
14.10
10.20
1.30
5.80
6.60
10.80
4.50
5.90
3.90
1.10
14.50
8.20
4.30
6.80
2.10
1.70
2.60
2.10
4.00
2.20
1.80
1.70
6.80
1.80
9.50
5.00
6.10
6.10
13.90
7.60
9.60
4.90
7.10
14.30
2.30
0.90
4.60
4.50
0.90
1.20
7.70
1.20
3.60
12.40
3.80
15.10
13.60
0.40
17.60
4.20
1.70
8.10
0.50
4.10
3.70
9.40
1.70
4.30
10.00
0.70
4.50
6.20
3.40
6.30
11.60
10.50
11.20
5.40
5.90
19.90
8.10
18.20
0.50
10.00
13.10
1.40
15.90
2.50
2.80
3.30
3.60
1.30
5.40
3.80
2.20
4.00
19.90
6.80
0.90
7.60
2.90
1.30
9.50
10.20
10.50
5.00
1.80
2.70
8.20
5.40
7.70
3.80
15.50
7.30
12.60
10.60
8.20
1.80
4.00
4.80
18.10
6.50
10.90
9.10
3.30
4.40
2.70
9.00
1.80
11.70
16.90
15.20
1.60
1.50
4.40
5.90
7.80
4.80
15.90
16.20
10.10
9.70
7.90
1.90
6.80
3.90
1.60
7.60
5.10
19.80
4.10
13.10
2.40
9.30
1.40
6.70
1.20
0.40
1.10
2.50
7.40
6.40
0.90
8.60
8.60
5.40
9.00
0.50
5.90
6.80
20.80
8.20
6.40
7.70
1.10
20.00
1.30
1.50
1.30
3.20
0.60
7.00
15.10
0.70
2.20
0.70
6.10
6.80
7.00
3.50
9.00
2.20
5.40
1.10
1.60
7.60
7.90
7.60
4.30
2.30
6.60
4.10
5.50
0.30
9.30
1.10
10.00
8.80
5.20
21.00
0.90
10.50
9.10
7.20
5.50
18.70
12.20
9.70
7.20
1.20
8.60
0.90
13.50
5.20
2.80
9.50
13.30
8.50
1.40
9.80
0.90
3.40
4.80
8.70
6.90
3.20
1.90
8.70
16.00
2.20
5.60
8.00
0.90
10.20
1.30
6.90
16.40
8.20
1.30
2.90
7.70
3.40
3.40
10.00
1.00
6.90
15.40
20.90
5.00
11.70
5.50
11.00
8.30
12.90
1.30
7.50
7.90
9.60
11.90
13.50
14.90
4.40
10.40
8.60
0.40
9.50
3.80
1.50
8.40
7.30
5.90
1.00
6.70
5.40
7.90
17.50
13.30
3.40
11.70
12.90
2.10
3.60
8.10
1.60
11.70
6.70
7.80
4.20
9.50
1.40
0.90
7.80
2.00
15.70
5.20
5.40
17.00
8.80
3.30
3.20
1.50
3.60
8.00
0.90
5.40
7.20
16.50
3.60
2.20
11.60
2.00
6.90
6.60
13.30
20.00
15.10
1.80
2.80
8.00
17.80
2.00
20.40
13.90
0.30
12.50
0.90
19.10
4.10
16.20
1.40
1.50
13.10
6.70
9.70
9.90
7.80
4.20
7.00
15.90
2.20
3.90
4.90
4.40
5.20
11.60
5.50
13.60
1.00
9.10
6.00
11.10
8.50
10.00
7.20
12.40
10.10
1.80
6.10
2.80
19.40
9.70
6.30
10.50
13.90
5.10
2.10
2.00
7.70
10.00
1.10
1.90
2.10
8.30
7.30
7.50
12.50
4.10
4.50
11.60
8.10
6.50
1.00
9.40
2.70
13.40
0.70
8.20
10.90
8.50
6.40
11.80
4.20
12.80
5.30
8.70
15.80
4.40
18.60
1.10
3.00
2.50
0.20
3.10
6.30
4.50
1.50
9.90
4.40
18.40
5.80
3.60
6.10
1.10
11.50
2.60
4.60
2.20
3.00
7.60
1.20
11.70
5.00
4.70
9.80
4.10
8.50
20.10
10.40
7.20
1.90
2.70
16.40
4.40
5.80
17.40
4.50
5.00
5.20
5.90
1.30
1.00
4.10
2.50
1.40
3.90
10.50
7.90
1.20
6.70
4.10
3.50
1.60
8.50
6.30
6.60
0.60
5.20
8.30
2.80
15.50
4.70
10.10
1.20
9.30
1.80
1.50
5.80
5.30
4.10
7.40
2.10
10.00
7.10
4.60
8.90
3.50
12.00
9.00
5.60
1.70
7.20
2.60
12.90
10.30
5.50
1.00
4.20
6.90
10.20
6.10
5.20
4.00
16.50
0.60
1.20
1.20
20.10
2.00
2.50
6.80
2.70
0.90
5.20
6.50
8.80
14.50
6.60
8.20
2.30
4.60
4.50
1.90
11.70
1.10
3.90
5.30
16.80
6.40
5.50
8.20
8.20
11.00
10.60
2.90
4.20
7.70
8.80
13.30
5.70
4.50
0.80
1.60
6.00
7.30
3.60
13.90
8.20
1.10
8.30
1.60
10.90
8.80
6.30
8.90
2.60
3.90
13.30
7.10
4.90
4.90
4.80
1.20
14.50
6.80
6.80
7.80
8.10
2.50
11.10
12.40
9.30
8.80
13.40
13.90
12.10
22.40
1.10
13.50
13.60
9.80
10.00
8.80
2.90
3.80
16.40
2.10
0.80
11.10
7.90
1.40
4.30
10.30
1.40
1.00
13.30
2.70
4.90
2.90
10.80
2.90
8.20
1.00
7.70
1.70
0.30
9.50
1.50
8.00
4.90
1.30
12.40
13.70
5.10
10.80
9.00
3.90
12.30
4.10
1.70
0.70
18.90
8.30
1.90
7.10
1.50
16.00
1.00
13.40
3.80
2.10
5.80
10.30
1.50
12.60
14.60
13.70
6.60
1.30
3.50
5.90
5.50
11.80
2.30
13.30
4.50
16.00
0.90
16.80
16.80
1.90
7.40
6.90
14.00
3.70
1.10
6.10
3.80
8.70
13.60
8.40
13.90
0.30
0.80
5.40
4.20
6.40
9.40
5.30
9.70
20.60
1.50
14.40
4.20
10.20
12.90
5.60
9.90
8.20
1.30
5.50
5.40
4.10
14.20
3.40
7.90
3.70
2.40
10.70
1.90
9.80
2.40
8.20
5.10
1.90
2.30
1.00
4.30
4.10
14.80
9.30
4.30
11.50
8.90
1.60
3.10
6.90
3.50
4.20
8.30
4.80
3.10
0.70
9.00
7.60
0.60
12.10
18.30
4.90
11.00
13.70
5.10
1.20
12.60
15.90
8.50
9.90
7.60
11.60
7.20
12.20
8.70
14.80
7.00
5.60
9.70
2.20
1.20
3.80
11.90
10.20
12.20
10.10
5.70
8.40
7.60
4.00
3.60
1.80
7.80
9.00
1.40
1.90
1.10
2.10
1.10
8.00
10.40
4.70
0.50
4.30
11.60
4.10
10.90
1.90
2.20
15.00
1.10
10.80
13.60
2.40
9.20
7.60
16.10
0.70
15.00
4.90
7.00
1.30
4.00
11.00
11.00
5.20
13.00
6.60
1.00
1.60
9.30
5.90
8.00
10.10
0.60
9.30
4.90
7.70
1.30
7.90
6.90
10.70
2.00
6.70
6.70
8.00
2.50
8.80
1.00
8.40
7.00
4.20
6.90
5.20
11.30
3.80
4.70
8.00
3.60
9.00
3.40
10.10
2.10
17.50
6.00
1.50
1.20
10.70
2.70
15.10
13.30
4.70
12.80
6.90
2.50
9.30
1.10
7.50
8.80
6.80
1.00
17.90
11.60
7.70
1.00
9.90
5.50
9.70
1.00
3.00
4.90
2.70
5.30
1.70
2.90
15.20
7.40
8.40
9.40
6.50
3.60
3.70
6.40
8.20
1.50
10.70
7.50
8.70
1.70
6.00
0.60
4.60
3.60
1.30
2.00
1.00
9.10
7.30
6.50
3.80
5.70
6.20
12.90
8.60
5.80
4.80
6.80
2.90
2.20
3.20
1.40
6.70
8.80
10.90
6.80
5.90
0.90
9.90
8.40
8.40
12.30
8.10
2.90
9.40
9.90
1.10
1.50
10.80
2.90
7.80
1.70
15.50
10.00
6.50
4.60
14.60
5.20
1.30
6.30
2.50
17.20
7.10
22.30
6.80
2.70
1.20
9.70
10.70
4.00
3.50
10.20
14.80
10.40
1.70
9.10
8.50
15.50
4.50
5.90
10.50
4.30
9.10
20.40
15.40
9.60
5.20
7.60
5.60
1.90
5.00
4.50
2.10
9.60
6.20
3.90
6.20
1.70
6.60
5.40
4.60
11.90
9.10
5.70
4.30
11.40
1.00
2.80
6.60
5.90
5.90
14.70
4.20
1.70
1.30
8.60
1.10
8.20
0.50
4.90
4.30
9.50
1.30
1.10
1.50
4.20
1.20
6.60
13.00
3.70
7.80
2.40
6.00
7.80
8.20
5.80
3.80
9.00
4.70
8.40
8.40
1.00
2.80
2.50
6.50
8.00
0.30
9.10
6.80
9.80
4.20
3.60
10.30
12.90
11.90
1.70
12.60
2.80
6.10
12.10
8.60
2.60
4.60
7.70
1.20
15.80
0.90
12.70
1.20
8.70
0.80
1.50
14.40
3.90
7.20
7.90
1.20
8.00
16.40
9.00
17.70
11.30
1.80
8.90
10.00
2.90
9.80
2.50
16.00
1.40
2.60
8.80
7.40
8.60
7.90
6.60
6.40
2.80
6.20
5.30
14.10
1.10
13.10
0.70
12.90
6.10
6.80
13.60
5.40
12.50
10.50
14.60
19.00
10.80
2.20
5.10
1.10
3.00
3.60
3.60
8.90
9.50
1.80
11.80
2.80
4.90
0.50
1.40
5.00
5.10
3.40
8.50
8.00
0.70
4.90
7.00
0.70
9.50
0.30
1.20
6.00
2.30
6.30
14.00
5.90
11.70
2.60
16.70
5.70
10.20
8.00
11.40
7.80
4.90
1.40
1.50
7.20
6.20
17.60
4.40
8.60
6.40
8.00
8.80
6.00
8.00
7.30
6.80
7.50
7.20
4.30
14.00
7.40
5.50
9.40
8.20
7.40
1.80
8.50
4.80
15.60
2.50
7.50
10.00
10.50
7.90
2.10
6.00
4.00
3.10
1.80
7.80
8.20
10.70
4.60
2.20
1.60
2.00
11.20
9.20
8.20
9.00
6.20
13.60
14.50
2.00
0.90
5.00
1.70
7.40
2.80
1.40
4.10
8.80
8.50
6.30
10.90
1.50
8.50
1.30
6.30
7.80
0.80
10.60
6.00
1.90
4.60
0.70
9.80
3.10
9.90
7.50
12.40
1.40
8.10
9.60
2.50
6.00
8.30
0.90
3.80
2.20
9.40
1.00
3.60
7.60
7.10
2.70
2.80
11.50
7.80
8.50
1.00
10.10
5.00
11.80
6.90
10.50
4.70
8.50
3.70
13.30
12.60
12.90
1.70
1.30
6.10
3.50
10.80
1.50
10.10
5.80
0.80
3.50
7.10
2.50
8.90
8.30
7.90
2.10
2.50
11.00
1.40
3.00
12.70
9.50
4.20
3.80
8.20
3.60
4.10
2.20
17.50
2.50
0.80
7.60
2.70
13.50
1.60
13.20
10.80
13.50
9.20
9.60
1.60
4.30
0.90
1.50
0.80
13.10
2.40
2.10
5.60
9.50
7.30
1.30
0.80
12.30
7.70
7.90
3.70
1.00
6.70
17.90
4.80
10.60
6.30
4.20
7.60
12.20
11.50
11.30
1.60
2.50
11.10
14.30
14.80
14.40
6.40
2.50
7.40
7.80
0.40
3.70
2.90
7.20
6.70
14.30
9.40
5.20
11.30
12.30
15.20
6.50
2.60
10.00
9.30
10.20
6.50
3.10
1.80
14.60
14.40
1.50
1.20
6.30
7.40
5.90
4.00
0.50
1.20
5.60
9.60
3.90
12.30
1.00
11.70
6.20
6.00
5.30
18.80
10.30
7.80
9.20
6.40
11.90
6.70
4.10
2.40
16.70
10.00
1.60
13.80
10.00
5.60
17.00
9.00
0.70
5.70
7.30
3.10
7.50
2.60
1.60
5.00
0.90
5.20
3.00
5.80
2.00
6.70
6.00
2.30
8.80
0.80
9.40
7.10
5.20
11.10
2.40
6.20
0.80
0.90
5.00
1.20
1.10
3.20
9.50
5.90
8.60
1.00
1.10
5.90
9.30
12.10
0.70
4.00
9.50
3.50
6.20
7.00
4.70
9.30
6.00
1.50
9.20
5.30
5.50
3.40
2.50
8.80
6.00
2.90
6.40
7.50
6.90
20.50
9.90
2.40
5.70
9.60
15.20
3.40
8.60
2.70
11.00
7.50
6.70
3.40
7.60
5.40
8.20
10.90
5.90
0.70
15.20
12.60
2.30
7.20
11.90
4.60
2.40
7.80
3.50
10.30
6.50
6.40
3.30
2.90
8.90
5.70
6.90
3.60
9.20
7.80
2.50
8.40
7.50
11.70
1.00
1.60
10.50
2.00
6.10
5.90
1.50
8.80
3.40
2.20
16.30
4.30
2.50
2.30
1.20
8.40
12.40
7.60
5.70
6.20
6.70
12.80
7.20
7.20
8.80
11.50
9.00
5.20
5.10
2.70
11.10
1.40
3.20
12.70
4.80
6.00
4.60
3.30
11.20
7.80
7.10
15.50
11.80
7.10
1.40
7.90
3.80
3.90
10.70
4.60
11.60
3.30
1.70
6.70
12.20
1.20
3.60
7.40
3.90
1.00
1.80
12.50
4.00
4.90
3.00
9.40
8.60
8.80
17.10
1.90
7.70
16.00
12.80
15.60
1.30
7.10
7.50
7.70
5.50
1.90
10.60
6.40
3.70
6.00
9.10
8.40
2.60
8.00
0.60
14.10
1.30
6.10
5.70
6.90
7.00
6.90
0.30
5.50
16.90
10.60
0.80
2.30
9.60
12.60
11.50
1.00
0.70
6.90
4.60
2.10
4.50
1.20
13.50
7.90
10.60
1.60
7.60
7.40
8.00
8.40
1.50
2.20
2.70
1.50
0.40
17.80
1.30
1.10
5.80
1.40
15.80
8.70
8.00
16.20
4.20
12.80
7.20
14.20
8.10
5.10
3.40
3.70
6.90
4.60
2.60
10.30
1.60
11.70
7.90
5.40
3.90
8.80
4.30
11.40
6.60
4.40
21.60
5.00
7.30
8.70
1.40
0.80
9.00
6.90
1.30
3.50
4.40
8.80
3.80
1.80
10.60
8.60
1.40
1.60
4.90
2.60
9.40
1.60
14.80
1.70
2.60
1.20
0.80
8.80
1.20
6.20
15.50
3.30
1.10
1.80
5.90
7.00
13.30
1.10
8.30
8.30
8.10
6.10
5.30
16.90
11.70
10.40
12.10
16.10
5.90
7.80
14.80
8.50
15.40
1.60
9.50
13.70
4.80
4.00
6.30
6.40
8.30
23.00
13.20
1.00
9.00
1.00
13.80
17.10
1.50
4.00
2.30
16.20
13.10
11.00
6.50
18.00
5.30
9.60
3.00
9.70
10.90
6.50
4.60
0.90
7.90
2.10
9.90
2.20
4.70
5.70
15.90
6.90
7.00
1.70
9.90
6.90
6.80
7.60
10.40
8.70
12.10
1.50
5.30
6.20
19.00
5.10
5.10
3.40
1.50
8.50
1.70
1.20
4.90
22.40
0.80
9.30
12.90
7.70
10.80
1.50
8.90
3.40
15.00
2.90
13.20
3.30
11.30
8.30
8.00
7.60
18.40
7.40
8.60
3.10
6.80
8.00
2.30
6.80
1.00
1.00
8.70
13.40
8.40
2.70
7.70
3.00
9.90
2.70
5.00
1.90
7.60
8.90
6.70
1.40
2.20
7.20
3.20
13.30
2.10
12.00
9.70
16.20
8.60
5.60
0.50
5.30
6.80
1.70
6.70
14.40
3.40
8.40
7.70
1.40
9.40
6.90
18.70
16.50
7.20
12.80
3.30
5.60
11.80
10.90
13.70
4.70
6.40
3.50
6.80
7.70
1.00
3.10
5.20
10.20
4.30
0.50
6.30
1.50
7.80
6.10
7.20
6.00
7.10
3.00
10.00
2.10
7.80
1.80
2.20
4.80
16.80
11.70
6.10
0.80
7.70
24.60
7.50
5.50
1.40
6.50
5.50
4.80
0.60
6.40
7.50
3.30
13.30
7.30
8.40
2.00
0.60
6.70
1.10
1.20
6.90
16.90
22.30
9.00
9.70
7.50
4.10
8.70
4.60
1.10
6.80
2.40
1.40
12.70
6.70
1.50
2.70
9.70
1.90
15.30
2.20
4.90
5.30
6.00
9.60
2.20
15.70
9.00
2.50
1.80
26.00
4.60
6.00
5.70
7.40
6.00
8.10
3.50
1.10
8.00
1.90
3.90
10.20
5.70
2.10
5.80
6.30
9.00
14.00
3.60
8.10
10.40
2.80
2.90
11.80
5.00
4.20
26.70
3.90
1.40
2.10
1.50
7.80
9.90
7.30
4.20
1.40
7.90
4.50
12.10
5.40
5.30
17.00
2.90
10.70
1.20
1.10
2.90
8.00
1.40
7.30
5.90
9.80
10.40
12.70
6.90
3.40
6.10
4.40
1.30
9.30
14.10
6.90
2.70
1.00
7.00
11.60
12.20
1.50
0.70
7.40
4.00
13.60
1.20
7.00
2.30
13.50
3.20
6.90
3.50
10.00
10.40
5.80
2.50
4.90
13.70
10.10
4.60
1.70
2.80
0.70
0.80
1.80
4.30
14.70
5.10
5.90
5.10
9.50
5.30
10.40
12.60
17.50
2.70
4.70
4.40
10.70
4.10
16.80
15.30
4.20
12.40
8.50
0.80
14.40
6.90
0.60
7.30
10.70
2.80
11.90
0.90
7.20
9.30
1.70
14.80
2.00
12.00
15.60
21.50
9.40
8.00
13.70
6.90
7.70
4.80
6.50
9.20
6.30
18.40
1.60
2.30
17.50
16.50
19.90
8.50
9.00
1.70
10.60
9.70
6.90
16.90
8.30
10.80
10.30
6.80
2.60
6.90
5.40
3.60
7.30
7.10
7.20
10.50
8.30
5.30
5.90
1.90
6.50
7.80
7.10
17.10
1.70
17.00
6.20
12.60
9.00
8.60
3.00
6.40
8.20
10.00
12.80
14.50
2.20
22.90
1.10
7.10
2.30
1.40
10.10
16.80
14.40
1.60
8.30
7.40
0.70
1.10
4.30
2.50
17.40
2.00
1.40
1.30
18.50
7.10
12.40
2.10
1.80
9.20
2.60
0.70
15.50
1.90
11.40
17.90
11.60
13.80
7.30
15.10
2.90
8.30
18.10
11.10
8.10
5.70
7.20
1.10
6.30
7.90
2.80
8.00
10.80
5.50
4.90
5.70
6.70
11.50
0.50
3.90
3.90
3.10
8.00
1.70
10.70
5.10
2.40
18.40
1.70
5.00
4.30
5.30
0.70
11.20
4.00
6.10
5.50
5.30
0.80
16.80
7.90
4.00
2.00
14.80
3.30
7.60
4.20
4.90
17.00
5.20
5.30
6.90
0.70
3.40
6.20
3.00
7.60
12.90
16.70
5.30
17.20
5.70
2.90
9.50
3.30
8.00
2.20
3.50
14.60
9.60
6.60
12.90
6.20
4.80
4.70
18.10
3.80
11.30
3.70
1.40
12.40
5.40
2.50
4.00
14.00
5.50
20.00
18.50
8.40
4.70
11.70
1.30
3.50
3.20
11.20
10.30
5.50
13.00
7.10
6.10
3.70
12.90
2.40
13.10
3.70
4.10
5.60
1.90
11.10
6.60
5.40
0.70
14.30
1.10
4.70
5.90
2.90
8.70
5.20
1.20
11.80
5.80
2.90
8.30
4.80
2.00
0.60
7.00
10.20
2.20
4.20
9.00
5.40
0.50
6.00
11.70
3.10
11.90
3.60
5.40
4.60
0.80
1.80
6.70
2.50
3.40
3.80
12.20
2.20
1.90
3.70
10.10
7.00
5.30
8.00
9.70
3.50
3.30
7.50
2.60
2.20
4.80
4.40
12.30
6.50
10.50
4.70
2.30
12.10
5.10
13.00
9.80
5.70
2.60
7.80
2.70
4.20
11.10
9.30
4.30
4.20
3.50
0.90
8.60
3.50
11.60
3.40
4.30
7.40
6.90
3.10
4.20
3.80
2.60
1.00
9.60
7.60
10.70
2.60
5.10
3.70
1.90
2.40
2.20
0.80
12.30
4.50
1.90
5.70
4.20
1.70
4.20
7.40
4.00
4.80
3.00
4.00
6.90
19.00
4.90
12.00
13.00
0.50
8.80
3.30
11.80
4.80
1.50
4.80
6.20
12.20
10.20
2.40
0.70
1.80
11.60
11.20
4.50
17.90
3.50
2.90
9.50
3.40
2.00
17.30
2.40
5.80
3.50
1.20
10.20
3.10
14.30
4.00
5.50
5.00
7.20
5.90
6.60
4.10
1.20
3.00
8.70
3.90
2.80
16.50
5.60
5.50
1.50
17.80
6.00
3.90
4.60
3.70
6.90
9.20
5.60
4.10
5.30
11.90
3.20
1.50
6.40
4.00
9.80
4.60
10.60
7.30
9.80
0.90
3.40
21.90
5.80
0.70
6.90
7.20
2.20
6.50
2.50
2.20
6.00
5.90
5.30
2.80
6.70
2.80
5.80
3.70
6.30
0.50
12.80
3.90
4.10
8.80
3.70
7.10
7.00
7.90
2.50
4.50
3.10
4.40
3.30
5.00
1.60
4.30
7.30
1.10
4.70
8.10
1.10
1.60
2.20
8.20
4.20
17.20
11.90
5.20
5.30
1.30
4.70
9.60
4.10
6.00
7.10
6.80
3.10
5.60
6.70
6.40
18.80
9.70
12.00
4.20
1.20
9.00
11.10
5.40
8.50
6.50
5.50
5.70
2.80
5.30
5.80
4.30
0.60
0.30
15.40
5.00
5.90
5.70
10.50
12.10
0.60
4.80
2.00
3.40
2.90
11.20
8.70
5.60
5.40
9.90
6.90
13.20
3.80
8.20
9.50
3.50
3.30
10.80
9.00
12.00
5.10
1.50
14.30
7.40
6.20
10.60
0.60
7.90
8.60
9.20
7.00
10.20
5.70
5.50
3.10
4.40
3.90
1.70
3.30
6.20
1.90
5.40
9.00
2.30
1.70
9.20
2.20
8.30
7.00
0.60
3.10
9.40
2.00
3.90
6.90
6.60
2.60
6.70
4.90
10.20
3.10
5.40
2.20
9.60
13.30
1.20
6.20
4.20
17.20
8.60
9.50
6.70
13.00
7.10
4.80
8.70
4.90
2.80
7.40
6.30
3.50
12.50
9.10
6.70
4.10
5.80
5.90
6.10
7.10
1.40
9.70
6.80
4.80
13.80
5.80
18.80
4.90
4.20
15.10
1.70
7.10
7.90
12.30
15.30
3.30
5.80
2.80
4.30
4.20
12.70
4.80
11.30
1.60
4.50
8.10
4.20
9.80
4.00
4.70
1.70
1.80
2.50
4.60
7.30
6.10
4.10
7.10
10.50
0.90
6.80
4.90
16.30
3.90
6.30
3.90
2.80
4.00
1.40
5.20
3.40
10.20
4.10
4.90
1.10
4.80
1.30
0.90
7.90
3.70
7.80
11.50
7.20
5.50
5.30
6.60
1.40
4.60
7.00
5.70
3.80
5.30
4.20
3.50
7.40
9.60
4.30
3.60
4.00
6.70
3.30
8.90
5.40
4.20
1.30
7.00
1.20
3.80
9.90
9.20
11.20
5.80
4.60
7.60
9.50
8.80
4.30
8.50
5.30
8.20
0.20
3.30
6.90
3.90
4.40
6.20
10.90
9.70
3.30
3.80
4.80
1.40
19.30
9.60
4.60
6.50
7.10
4.90
3.10
5.80
19.00
7.20
6.90
1.00
5.00
2.60
5.40
7.20
12.10
10.40
3.20
13.30
14.20
1.40
14.80
16.70
14.80
15.30
7.20
2.10
3.90
4.80
8.80
4.40
11.90
2.70
10.30
8.90
8.00
9.60
4.00
2.90
9.40
7.70
1.10
6.10
3.50
5.70
6.20
7.60
5.80
12.00
1.20
7.90
3.60
0.90
2.80
7.70
4.50
12.40
8.70
0.20
11.40
8.00
3.60
5.30
2.60
16.20
1.00
7.30
10.70
2.70
2.20
6.30
4.80
4.00
2.40
4.30
1.30
7.00
0.70
8.90
4.70
4.90
8.00
7.70
0.60
3.80
5.20
8.00
16.30
8.20
3.20
6.70
12.00
3.90
10.20
7.00
14.50
1.10
2.40
1.90
5.60
11.60
3.10
4.50
3.10
3.50
3.70
4.70
3.80
9.60
4.40
5.60
2.90
3.20
10.90
4.90
7.60
5.20
5.40
1.60
2.70
4.40
1.70
4.90
2.20
7.20
10.40
4.50
12.40
3.20
9.50
10.80
3.30
17.60
6.70
6.10
6.30
10.00
9.70
5.50
5.70
6.90
1.20
7.20
2.20
6.50
9.70
8.60
4.20
11.40
2.70
3.70
3.80
4.90
11.60
6.60
12.60
1.90
0.70
5.10
9.50
5.70
8.20
4.90
6.30
0.80
5.00
9.80
4.30
10.60
6.70
4.20
4.70
2.90
6.30
2.30
3.80
1.50
1.00
7.90
11.00
6.50
16.10
12.10
4.70
6.40
7.10
5.70
4.70
8.20
9.70
10.90
4.60
2.00
15.10
2.30
2.40
2.20
10.50
9.70
3.50
6.70
6.70
5.00
16.80
4.00
5.00
7.20
10.00
3.20
6.90
3.80
3.90
2.70
12.70
7.60
10.80
11.60
5.30
6.20
7.00
5.10
3.10
4.50
8.30
7.40
6.10
1.30
3.10
9.50
6.30
5.80
1.10
7.70
0.80
3.80
7.00
8.30
3.10
14.90
11.40
9.60
8.90
2.20
7.50
4.40
5.60
10.10
4.80
4.20
9.20
1.50
3.60
1.80
5.00
5.60
1.60
2.60
14.80
4.20
7.00
1.90
5.40
6.60
4.40
9.50
3.20
6.80
0.90
2.30
0.20
9.30
4.90
9.80
6.00
2.40
11.60
4.10
9.90
5.60
1.20
9.30
6.60
13.20
3.40
15.20
8.90
7.70
3.50
6.30
1.60
10.60
5.40
10.20
5.00
9.10
5.00
2.50
5.60
5.90
13.80
8.80
5.70
6.30
1.80
6.10
4.60
9.60
7.10
4.20
12.90
6.40
2.70
1.30
5.30
1.00
11.00
5.70
2.30
5.20
2.10
5.60
5.00
9.10
9.00
10.90
8.00
11.80
8.80
6.50
9.80
3.70
7.00
0.80
2.60
7.70
1.30
12.00
1.10
1.00
2.70
4.70
17.10
11.80
2.10
1.90
3.90
14.20
8.00
11.60
6.30
2.40
5.70
0.80
11.70
3.90
3.00
7.10
1.60
5.20
7.00
4.60
4.60
4.50
11.90
3.70
4.70
2.80
7.10
6.40
12.30
9.50
5.10
14.40
2.20
2.60
17.90
2.90
6.00
0.30
1.60
9.20
0.90
1.00
1.90
11.80
4.00
9.20
4.20
2.90
8.30
6.20
3.60
3.40
3.40
9.40
5.10
5.30
6.40
10.20
5.40
3.00
8.10
8.70
12.80
7.90
4.70
21.60
5.00
6.60
1.30
7.50
5.70
12.90
3.90
8.40
6.80
4.80
4.30
1.30
8.20
8.50
5.10
4.40
10.80
13.70
1.50
7.50
3.80
5.60
14.00
9.20
5.60
4.80
3.70
7.80
4.20
7.80
1.70
3.30
6.50
10.10
10.60
7.40
6.90
5.70
5.60
4.30
6.60
3.90
5.20
18.90
8.00
2.90
4.40
6.50
5.50
7.80
3.00
7.00
8.40
5.70
5.80
12.00
5.00
1.90
8.40
8.80
1.00
12.30
10.30
10.30
1.70
4.80
3.00
1.80
8.00
5.20
2.80
4.70
6.00
8.20
6.80
3.80
5.70
6.70
7.60
6.70
3.80
7.20
4.10
4.20
2.00
10.40
8.70
12.70
2.40
2.70
7.00
6.30
13.00
4.30
2.90
5.90
15.70
7.30
4.30
16.70
2.00
3.10
1.80
3.20
5.10
4.60
6.10
2.70
2.60
4.20
1.70
3.90
4.70
0.60
9.00
3.90
7.30
3.70
6.00
2.10
4.00
16.90
3.60
8.30
8.20
13.00
6.70
7.60
10.10
8.30
3.00
4.20
11.40
13.10
5.20
10.40
10.40
7.90
2.90
13.60
0.90
3.70
2.80
7.80
5.50
2.80
1.80
5.60
6.80
4.20
3.10
2.40
8.90
5.40
5.90
4.50
8.10
3.60
2.30
2.30
12.50
5.40
3.60
5.70
6.60
7.30
5.70
1.00
5.40
1.50
5.50
0.80
3.40
3.00
2.70
6.10
3.80
8.90
7.00
10.70
2.00
13.10
8.30
11.90
8.10
1.90
3.60
2.60
2.70
6.00
7.60
3.90
1.20
12.80
2.30
3.70
8.20
12.80
10.30
3.90
12.40
9.90
3.20
4.10
2.90
0.90
16.20
12.30
9.10
3.40
1.60
4.40
11.60
8.10
5.30
3.50
4.10
1.40
5.00
0.30
3.40
5.90
6.70
6.60
4.30
6.00
14.00
1.10
18.70
5.20
7.50
5.50
8.10
6.10
10.80
12.70
8.10
7.20
5.30
11.20
12.10
7.40
15.10
2.70
4.90
6.20
10.00
13.40
3.70
4.20
3.20
6.50
11.00
6.60
5.70
14.80
1.30
6.10
3.40
10.20
6.80
3.70
6.10
10.70
9.50
10.50
2.50
6.30
17.20
1.20
6.20
8.40
6.20
2.60
2.30
3.80
11.70
3.00
6.10
3.00
3.50
2.20
7.00
6.30
3.50
6.70
6.50
7.40
2.80
4.40
6.60
4.50
0.70
5.70
12.00
5.30
4.30
5.20
4.00
7.70
3.00
11.10
4.20
2.30
6.20
1.60
8.50
5.00
9.60
7.50
7.60
6.60
8.50
7.60
4.70
12.20
7.00
1.50
8.90
10.40
5.00
8.30
8.40
3.60
19.10
8.60
2.40
3.20
4.90
6.80
8.30
1.40
3.40
14.90
3.40
19.20
2.90
12.40
18.50
8.80
3.10
5.80
10.70
1.50
4.70
1.00
5.70
5.30
6.90
13.10
7.60
1.10
1.90
5.40
3.80
2.30
7.70
1.20
4.80
14.30
5.90
8.90
4.40
7.00
22.00
14.50
8.30
1.00
11.60
5.40
3.30
3.30
4.40
8.80
0.20
0.60
16.90
4.20
16.50
7.80
9.50
6.10
9.90
8.00
7.10
7.50
2.70
9.60
9.00
7.10
3.30
12.50
7.20
6.30
2.70
10.80
5.60
3.70
8.60
7.60
2.80
7.70
5.80
7.00
5.90
9.10
9.80
3.50
3.60
12.80
3.70
4.40
10.90
14.00
6.80
7.30
7.10
1.00
6.80
2.00
8.60
14.70
4.40
5.00
6.60
8.90
2.80
8.80
9.50
1.30
8.30
5.50
1.30
3.90
2.80
3.50
4.00
2.70
5.60
17.60
5.10
2.90
4.20
1.70
5.30
10.80
1.30
7.00
3.30
2.20
3.60
2.50
4.80
7.80
3.80
14.20
5.40
3.90
4.10
16.10
7.10
2.60
13.10
5.00
5.00
9.90
7.40
6.10
4.40
7.80
6.60
3.20
21.90
4.80
4.00
2.80
0.70
5.10
7.20
6.80
4.60
3.30
3.10
6.20
4.40
5.80
8.10
7.20
0.60
9.60
5.90
3.20
3.60
7.10
3.20
5.80
3.40
13.00
10.20
11.00
2.00
4.60
0.60
1.70
4.00
7.90
3.80
9.60
14.70
1.40
9.90
2.90
7.80
2.20
17.30
2.00
4.80
1.50
4.40
2.00
6.90
2.30
3.10
11.60
5.40
4.80
3.70
8.40
7.70
18.50
10.60
3.60
4.40
5.20
10.00
2.50
8.00
10.40
8.80
8.50
17.10
6.20
5.60
7.70
6.50
11.00
2.40
4.00
4.80
4.80
20.00
0.90
3.00
8.30
2.20
2.80
2.00
2.00
8.10
3.30
3.20
5.40
5.10
3.50
2.10
5.50
2.60
6.50
7.50
14.30
3.00
1.80
10.90
2.70
8.80
3.30
4.60
11.60
2.40
11.50
11.30
13.20
5.60
9.50
2.90
8.80
10.30
5.30
6.80
22.10
3.30
6.20
9.10
5.10
11.00
4.70
7.30
4.70
5.10
7.90
8.60
1.50
5.40
5.10
14.20
11.50
8.00
7.10
7.20
8.80
4.20
3.70
7.00
3.50
5.40
8.70
7.50
8.90
7.70
8.10
9.00
11.90
3.50
6.70
11.70
2.60
16.50
2.10
11.30
9.70
3.20
12.70
4.70
7.70
9.40
4.80
9.90
4.10
2.00
1.00
7.10
10.10
4.90
5.20
6.50
5.20
7.70
8.00
6.80
6.30
7.10
3.50
3.10
7.60
8.30
8.30
7.40
3.10
20.50
5.90
7.70
14.80
4.50
8.00
4.60
12.40
10.10
12.60
11.70
4.30
5.80
13.20
3.70
5.70
9.00
10.10
5.40
4.40
5.30
5.70
6.70
3.20
5.70
5.20
6.90
15.60
10.40
5.90
7.20
1.10
7.30
4.30
3.80
3.40
3.90
6.60
13.20
1.40
8.30
13.60
4.90
7.70
4.50
13.40
4.30
4.80
5.70
4.90
2.20
5.30
10.30
4.00
7.50
1.30
6.90
6.10
4.10
6.10
5.70
1.80
11.10
6.30
8.30
22.50
3.70
11.90
3.20
3.80
5.80
5.90
2.10
5.20
5.60
7.10
13.10
9.20
10.90
3.90
13.50
12.10
4.70
4.50
8.00
8.80
8.50
1.60
1.90
10.30
10.30
4.60
18.30
4.30
4.40
6.00
17.60
18.20
1.10
5.70
5.50
4.40
8.40
7.80
2.80
8.20
8.30
8.50
9.40
10.20
3.20
1.80
8.30
4.00
4.60
4.60
6.50
8.70
5.60
3.30
4.50
2.60
13.50
5.30
5.10
6.90
4.70
5.50
7.60
6.10
16.70
1.10
8.80
4.70
8.90
0.20
8.60
3.10
10.20
5.70
1.40
5.80
5.50
3.80
6.20
8.40
4.00
6.80
1.80
4.90
12.50
5.20
3.00
5.70
4.80
10.60
7.20
3.10
4.60
7.70
3.70
11.80
5.20
6.40
5.20
7.80
6.70
1.50
6.10
10.50
6.40
2.90
7.60
0.80
7.40
4.00
8.50
6.10
10.80
5.70
2.90
9.20
10.10
7.50
7.30
4.50
4.90
3.20
16.40
11.90
3.90
9.10
0.10
19.10
1.80
0.90
7.10
4.10
20.70
12.10
0.80
2.60
4.50
5.20
7.40
2.00
7.20
3.30
4.50
3.20
7.60
6.60
11.60
1.30
0.80
8.50
12.20
7.00
5.30
0.70
5.00
4.70
3.30
4.30
3.70
3.30
4.10
4.80
6.80
1.70
2.40
5.10
14.80
13.20
7.20
2.80
12.00
3.70
9.70
3.10
0.90
0.50
5.10
13.80
10.80
2.90
7.50
5.20
4.20
10.60
0.90
3.70
10.50
4.60
2.60
5.20
2.10
3.50
3.40
1.40
3.30
6.60
5.90
5.00
13.20
3.90
11.00
5.10
1.80
17.00
8.20
9.10
15.30
6.70
1.40
6.50
4.00
16.50
5.40
4.20
9.40
6.40
8.00
0.30
6.40
6.90
9.40
12.20
5.70
2.90
3.20
2.70
2.80
14.20
3.30
15.00
12.60
1.00
3.20
0.40
6.40
4.30
4.70
4.50
5.50
3.20
3.80
5.70
10.60
6.20
9.90
4.80
6.70
1.60
11.90
7.50
3.80
3.00
5.70
6.00
10.80
1.60
6.90
4.50
4.60
6.50
5.70
17.50
3.60
12.00
4.20
4.00
5.50
1.30
4.10
10.60
8.00
21.90
4.00
6.90
6.20
11.80
16.70
6.60
16.10
2.70
7.80
12.40
2.90
3.20
7.90
1.20
0.80
3.70
3.00
0.40
0.20
19.00
12.30
0.80
4.40
2.60
9.00
2.30
6.10
18.30
11.70
4.20
11.70
2.70
9.40
4.50
4.70
7.90
2.90
0.80
0.40
12.90
8.00
2.60
15.10
5.60
2.90
1.40
1.20
6.00
4.60
1.70
8.30
1.70
3.30
1.90
6.20
2.90
11.90
6.00
5.90
0.90
8.40
8.90
7.80
7.10
2.50
4.60
7.10
4.90
8.50
3.90
0.90
0.90
3.30
4.10
10.10
3.00
6.60
6.00
4.70
6.50
0.80
11.60
3.00
3.40
1.60
3.30
4.80
6.30
3.20
4.50
3.10
14.70
7.00
4.90
3.50
7.60
14.50
17.40
3.30
3.00
5.90
8.00
5.50
13.30
6.20
12.00
3.80
6.00
13.20
8.50
5.30
1.40
5.30
15.10
2.00
8.10
9.30
5.10
3.40
7.00
2.70
12.70
10.60
9.80
2.80
3.90
1.60
6.70
6.70
13.60
5.20
5.50
4.70
3.90
0.70
3.10
3.40
5.10
1.00
10.30
5.70
11.80
1.30
2.00
11.00
9.80
6.10
12.20
12.90
1.20
7.60
9.10
5.10
7.00
10.40
2.90
11.00
11.70
2.70
2.10
16.00
6.80
2.50
5.30
3.80
14.40
3.20
4.60
3.60
2.50
4.00
1.60
2.10
9.70
1.60
5.70
5.70
8.10
3.40
5.20
6.40
2.20
9.80
2.80
3.70
10.80
7.70
5.80
4.10
13.40
2.70
3.90
2.30
4.00
5.90
2.40
8.40
4.50
5.20
5.90
1.20
3.00
3.50
3.40
0.80
3.40
4.70
3.30
4.50
6.00
4.40
6.20
11.40
4.90
6.30
1.50
10.00
17.00
9.20
0.70
3.80
3.60
5.00
4.50
5.10
6.60
4.80
4.80
6.10
4.80
0.60
5.90
2.50
10.60
6.60
10.70
4.00
5.80
1.50
4.20
10.80
0.50
5.20
4.70
3.10
9.10
5.40
18.70
6.60
2.60
0.60
14.80
1.70
7.40
11.90
5.40
9.70
2.90
14.40
8.20
2.30
11.70
8.40
5.00
4.20
5.50
2.80
8.20
3.40
2.60
4.00
9.30
3.60
5.30
10.10
1.30
4.40
6.00
9.60
7.60
7.70
15.20
6.20
5.60
6.20
2.60
1.60
10.70
1.90
6.30
5.50
8.60
7.20
2.90
1.90
10.60
7.00
4.70
4.30
4.10
18.60
5.40
9.00
7.60
7.30
4.20
6.60
5.70
2.70
3.70
9.90
1.80
2.30
2.20
17.80
6.20
3.40
3.60
4.00
9.20
10.50
7.40
7.70
13.70
6.40
5.10
3.40
8.00
6.00
6.20
10.20
2.90
4.10
7.80
2.20
0.50
1.90
4.60
2.20
6.40
17.40
3.70
3.80
9.70
9.80
6.20
7.50
12.20
6.10
6.70
7.50
18.40
13.10
1.30
2.50
7.10
3.30
1.40
3.60
4.10
12.70
9.70
11.70
4.10
4.70
3.70
4.40
5.80
3.30
3.50
12.40
0.50
2.50
1.80
14.50
4.70
3.80
8.00
12.40
3.50
17.00
4.40
4.40
3.10
6.70
2.40
6.60
7.50
11.50
6.50
4.20
9.70
7.10
7.80
6.70
4.30
4.90
1.90
11.70
7.40
7.30
5.30
6.00
5.30
14.90
5.10
15.90
8.50
8.50
10.20
14.70
3.70
6.10
2.10
5.70
5.30
12.50
1.90
5.60
2.60
8.10
6.60
12.40
13.70
3.90
3.60
7.20
5.60
1.50
3.90
9.80
5.30
3.30
11.10
5.30
6.40
10.30
3.10
0.70
4.40
4.10
17.60
15.60
9.70
10.40
1.90
2.80
2.40
5.20
4.90
17.30
1.10
4.70
5.60
2.00
11.50
2.80
5.00
2.90
15.30
3.10
13.80
5.50
3.60
2.10
7.50
4.50
3.50
5.70
10.40
0.60
13.50
1.30
6.80
3.30
5.40
22.90
2.00
17.30
6.10
4.40
17.20
6.60
12.30
0.70
4.40
4.10
1.10
7.00
0.70
4.60
5.60
13.10
12.40
4.40
10.20
4.50
5.60
2.70
5.70
19.50
6.40
2.80
0.40
9.90
1.60
5.70
3.90
9.80
4.30
1.80
8.20
2.20
8.00
4.60
14.40
4.80
2.70
7.10
5.90
5.30
4.50
11.60
1.50
3.60
9.10
6.00
7.30
9.20
0.80
1.20
0.60
5.70
3.60
16.70
11.30
7.90
8.00
7.80
12.80
6.70
4.30
3.80
4.00
9.70
8.60
5.00
11.50
4.40
2.20
2.50
5.90
9.30
9.00
2.40
5.10
8.10
7.60
4.80
10.90
6.70
10.60
6.50
17.30
5.00
5.60
0.40
5.20
5.10
7.20
14.30
7.60
18.00
8.50
3.30
9.40
13.60
2.00
8.90
19.30
4.90
15.00
9.50
9.90
8.00
2.00
5.70
9.50
1.10
3.40
8.00
2.30
8.40
8.00
0.30
4.80
7.90
5.70
10.20
5.90
4.80
0.50
2.40
9.10
3.40
4.10
7.90
4.40
7.70
3.70
2.00
5.80
2.80
6.30
1.50
6.20
4.90
6.90
2.50
3.10
4.90
9.00
7.30
5.30
17.30
4.70
6.10
1.80
1.90
11.10
8.90
6.20
3.50
3.30
2.20
10.40
4.90
16.10
7.30
9.40
12.10
9.20
1.70
3.70
6.40
1.80
5.20
4.00
4.70
5.10
4.80
8.50
1.10
3.20
9.70
5.60
2.00
4.00
4.60
5.00
4.50
12.90
6.90
4.00
16.90
6.50
2.60
4.50
5.90
6.30
5.60
1.70
8.30
4.10
10.60
4.30
20.70
1.00
17.50
6.10
0.60
4.80
8.80
10.30
8.20
3.80
5.80
11.10
9.40
10.20
11.10
1.90
8.70
4.30
12.20
2.90
17.80
3.70
5.00
2.40
3.80
7.20
8.90
11.90
7.90
6.90
3.90
8.80
11.30
6.40
5.10
5.30
6.90
3.90
9.20
4.50
6.00
5.90
9.50
4.90
2.50
5.40
5.90
4.10
5.10
4.10
3.40
5.40
1.10
4.60
0.80
8.20
4.00
7.50
3.70
14.40
9.80
2.50
2.60
6.70
4.30
4.10
3.70
3.50
3.40
5.00
8.30
0.70
4.30
14.70
5.20
8.60
0.40
4.40
4.10
0.50
9.50
0.90
6.60
2.70
2.60
4.80
7.00
3.80
11.90
2.80
8.20
0.50
17.40
6.80
17.50
5.30
7.20
6.20
4.30
5.30
5.30
12.70
5.20
16.70
6.80
13.80
7.50
3.20
9.20
15.10
15.60
5.50
4.40
1.80
0.80
10.60
20.40
4.50
7.10
10.50
4.80
5.90
3.80
4.50
7.20
4.70
7.90
6.60
2.50
3.90
4.10
10.50
10.50
4.90
13.80
11.90
0.70
14.80
8.90
4.10
4.00
2.50
11.10
7.30
6.10
5.90
1.20
13.60
6.20
4.10
0.60
1.00
5.50
8.40
9.20
2.70
0.30
2.00
1.40
3.70
16.80
9.40
2.10
14.20
10.00
3.80
10.30
3.00
1.00
12.80
3.90
8.00
13.90
14.60
1.30
2.00
1.40
12.80
8.20
4.80
12.10
7.90
5.10
12.80
11.70
1.00
4.90
14.00
12.40
5.30
0.80
2.00
11.90
6.90
0.70
15.30
8.30
1.40
8.20
3.80
1.30
16.40
1.50
1.60
8.60
2.00
12.40
3.10
5.40
35.60
5.10
6.60
9.20
8.40
6.40
15.70
2.20
10.00
3.00
3.80
1.00
3.50
9.80
2.80
14.90
0.30
5.70
6.30
8.30
2.30
8.20
15.80
9.80
1.10
1.00
1.30
6.10
8.10
4.10
15.60
0.40
11.80
9.20
2.30
5.60
8.40
16.90
2.80
5.60
9.80
1.30
15.30
1.90
5.50
10.30
0.90
8.00
1.10
14.50
1.20
19.50
11.20
10.90
4.90
12.40
6.90
9.30
16.80
10.50
5.90
14.80
0.30
1.40
8.00
16.30
11.90
7.00
8.60
12.70
14.70
10.00
5.40
2.80
17.20
2.30
1.80
8.80
1.40
10.50
6.70
14.00
9.00
10.40
2.40
2.20
13.40
1.60
8.40
9.20
2.60
10.90
2.60
1.80
15.80
1.40
14.70
7.70
8.60
15.00
3.50
10.20
1.40
6.30
1.20
1.00
18.30
2.40
0.80
11.40
2.40
0.40
1.30
7.70
11.70
1.20
1.60
14.60
2.60
3.70
16.00
10.40
7.60
0.50
10.60
12.30
14.70
5.70
22.30
7.20
7.80
3.10
0.80
15.50
2.10
7.80
6.60
8.20
0.20
7.40
4.00
0.40
0.60
12.20
5.30
15.20
7.10
0.80
18.50
1.00
7.70
8.70
13.30
7.20
9.30
0.80
13.00
1.50
12.00
6.70
17.90
5.10
13.40
14.30
8.40
1.70
14.30
7.30
7.80
0.40
10.90
21.20
8.30
1.20
6.40
1.50
9.00
6.80
9.30
4.10
7.50
1.40
15.80
1.80
11.80
1.70
0.40
7.30
7.30
4.40
5.30
13.70
10.80
9.40
13.80
7.10
3.00
9.80
11.90
4.50
13.70
12.20
7.40
13.50
8.80
13.40
13.20
7.50
1.10
12.80
0.50
7.30
1.90
3.50
9.50
7.40
12.00
8.90
1.70
9.80
4.90
10.80
18.30
2.20
1.20
4.60
4.90
14.10
7.40
18.00
1.00
9.90
1.60
1.90
16.20
10.90
17.60
7.60
8.30
13.40
3.60
13.80
5.00
13.90
0.30
1.20
11.20
2.00
10.00
0.60
6.40
15.30
3.80
11.80
8.30
12.20
14.10
8.70
1.50
6.70
1.10
15.90
9.40
5.50
9.20
0.30
1.10
2.70
1.40
2.00
10.50
12.60
18.00
12.10
15.20
7.10
15.40
18.80
0.70
3.30
1.50
1.20
8.60
1.30
0.60
1.40
7.00
8.40
9.90
1.30
13.40
1.10
2.50
11.70
1.50
12.30
3.40
8.00
11.90
2.00
1.60
18.40
3.70
6.20
12.60
10.30
14.60
5.40
10.40
6.50
14.50
5.70
17.60
2.00
10.50
18.40
1.40
1.90
5.10
12.50
7.30
9.60
13.10
7.20
4.80
11.60
12.20
4.80
10.30
16.20
9.60
9.80
12.30
10.90
0.50
1.80
8.30
0.60
9.70
5.30
16.40
15.30
11.70
2.00
4.20
10.40
3.80
9.40
6.30
10.20
5.20
6.60
7.00
2.90
5.00
1.40
13.90
3.60
8.40
2.40
4.60
11.50
1.60
11.00
1.40
8.60
9.50
4.40
1.80
2.40
7.20
15.80
20.90
12.20
13.30
9.60
10.40
1.40
1.60
1.50
1.00
1.50
5.50
4.30
12.90
9.00
4.00
10.90
7.10
9.20
4.10
7.60
3.40
2.60
2.40
8.70
10.00
10.00
18.80
7.40
10.80
2.70
4.50
14.20
0.90
9.70
10.10
16.10
3.30
18.50
12.40
6.70
6.00
3.50
4.30
13.10
8.10
1.10
18.20
6.00
3.10
6.80
14.80
9.30
5.00
12.80
2.20
12.10
7.60
16.70
9.10
5.10
6.70
1.50
1.70
2.90
11.70
5.60
8.20
11.50
0.80
1.50
10.10
9.30
6.70
6.50
14.50
12.50
19.00
14.40
14.80
6.50
5.00
14.60
5.50
5.70
1.00
9.10
1.10
3.10
11.90
8.60
10.20
12.40
3.40
17.30
6.40
17.10
19.50
0.80
0.80
6.10
6.60
3.10
1.40
8.30
1.60
12.80
9.00
8.80
11.90
2.40
14.00
0.90
18.70
5.80
0.60
13.50
13.10
13.10
3.30
11.80
6.20
2.20
9.40
5.60
12.00
4.90
7.70
1.90
9.70
8.10
11.00
3.10
3.20
7.30
2.30
8.80
13.10
14.70
4.50
10.90
4.50
12.50
10.30
0.80
2.20
2.30
1.60
2.90
17.40
0.50
4.40
9.80
11.30
5.30
8.60
12.80
0.20
0.90
8.80
2.30
7.40
4.80
13.00
8.00
3.10
9.70
22.10
2.10
12.70
6.60
11.90
1.10
2.10
3.20
2.00
1.20
1.10
9.30
7.00
3.40
10.20
8.90
19.10
3.50
13.70
9.70
8.60
9.10
4.30
12.00
0.40
11.10
13.40
3.10
13.10
5.90
5.60
9.90
1.00
2.20
8.90
8.60
1.70
13.10
12.40
9.50
1.00
12.80
13.00
22.30
8.90
14.30
6.20
3.30
5.80
0.60
9.70
7.70
8.20
2.20
9.70
3.50
2.60
6.90
10.60
14.80
5.40
9.80
20.40
14.40
11.70
13.40
6.30
14.10
0.70
14.80
3.50
16.70
6.30
6.90
10.30
6.20
3.60
14.20
5.40
10.10
8.60
3.20
17.30
10.40
8.40
6.40
7.50
13.70
1.40
1.00
1.10
15.20
1.80
10.20
1.80
1.60
11.80
1.90
14.80
4.90
8.00
3.90
5.40
5.70
12.50
3.40
11.70
7.70
9.60
1.00
10.50
1.20
0.60
18.40
4.30
5.70
8.90
1.90
3.20
1.90
8.00
2.70
12.90
0.50
11.30
5.00
5.20
6.10
14.60
13.10
7.20
4.00
10.50
6.90
1.50
6.60
13.20
7.30
1.10
12.40
12.60
7.60
12.90
0.60
11.60
3.00
10.10
4.70
1.20
6.80
11.70
11.50
5.10
1.80
6.50
9.60
1.00
2.90
3.40
5.50
14.30
5.10
11.30
7.90
2.70
0.40
16.60
2.20
5.40
5.40
18.50
9.60
3.10
1.20
13.30
0.80
4.30
5.20
15.60
11.90
12.90
19.00
0.90
0.90
19.40
9.40
0.80
1.10
11.00
7.50
11.50
15.10
14.70
7.50
10.40
1.20
12.00
3.70
5.80
1.00
13.10
16.00
9.00
0.60
9.90
12.00
7.50
6.80
1.60
12.10
7.40
4.10
1.90
1.60
5.80
13.10
15.10
13.60
8.10
11.00
14.20
5.30
3.90
4.00
3.10
0.40
7.60
5.10
12.60
10.70
8.90
9.10
14.10
3.60
10.70
8.40
8.00
7.60
3.60
1.90
11.80
6.60
1.00
10.30
0.80
10.80
12.10
14.10
10.60
2.60
10.50
8.20
0.80
13.70
1.30
1.30
8.50
8.10
12.10
10.00
1.50
12.50
1.30
1.30
8.70
8.60
12.30
7.00
8.60
13.40
0.40
5.00
2.40
0.90
1.50
10.70
2.00
5.60
8.00
11.90
2.50
12.20
6.70
6.80
9.30
0.80
11.60
9.70
2.90
4.20
6.60
10.00
11.60
1.50
1.70
1.90
1.90
14.60
3.10
9.80
2.50
3.10
10.30
15.00
3.20
14.70
2.30
9.80
10.50
9.80
5.90
4.00
3.80
0.90
5.10
17.90
10.00
8.90
11.50
9.50
4.20
9.40
11.80
9.00
17.50
0.30
13.90
7.60
4.30
8.50
6.10
2.70
12.10
10.50
10.20
0.40
6.80
16.40
8.40
5.60
18.20
3.00
17.90
1.50
12.90
1.10
0.30
0.90
9.10
7.80
10.00
7.00
13.30
5.30
7.00
13.80
11.80
3.40
14.70
10.70
6.20
11.60
7.80
8.30
8.60
6.90
11.90
3.50
14.00
9.90
13.00
3.10
5.20
8.10
3.40
9.10
1.50
13.50
1.70
4.90
1.20
16.00
2.30
1.20
15.00
1.00
7.30
1.40
6.50
15.90
7.60
10.90
0.20
1.30
1.50
7.80
12.70
1.90
1.10
1.50
14.60
0.90
5.70
17.90
16.50
3.40
10.30
1.80
6.90
2.40
1.20
12.60
10.70
11.50
22.20
14.80
5.10
12.60
16.50
13.20
0.70
9.30
12.60
13.90
12.70
6.40
9.60
4.40
1.30
10.80
6.70
5.90
3.30
4.80
7.70
11.80
1.70
2.60
9.20
0.80
14.10
5.80
4.40
14.70
11.00
11.90
6.60
8.10
15.40
10.40
6.00
6.40
13.10
11.10
1.90
17.10
1.40
8.60
9.20
6.90
3.80
0.50
10.40
4.00
19.30
1.60
8.10
8.30
12.10
0.80
4.00
18.70
4.90
14.30
8.90
3.80
8.60
5.80
4.30
1.50
13.60
2.00
13.70
7.70
0.30
10.60
8.20
11.50
11.20
16.00
1.30
12.70
8.60
17.20
6.30
11.90
5.00
0.60
5.70
8.10
1.20
1.70
6.70
1.00
4.80
1.10
2.60
11.90
13.10
12.50
11.90
3.70
19.20
14.40
2.90
7.80
0.90
11.70
8.00
14.80
9.40
6.90
1.10
4.30
10.60
10.70
3.30
2.20
5.60
18.20
9.90
11.00
8.30
11.20
3.80
2.50
3.70
1.50
7.50
4.80
5.80
7.20
14.50
5.40
7.80
6.60
12.90
1.00
5.20
10.30
1.30
1.00
12.50
7.90
13.90
12.50
13.90
3.80
0.90
14.30
4.20
11.30
7.80
7.40
11.90
7.60
1.20
8.70
11.40
8.30
13.20
2.80
1.50
14.90
7.30
4.50
13.60
1.80
12.50
13.60
5.40
9.50
7.30
14.00
7.10
9.60
12.50
0.50
4.60
16.90
3.40
3.10
2.50
9.80
9.90
10.20
4.10
7.90
5.90
9.90
8.60
12.90
11.10
7.90
7.50
8.60
9.70
5.00
1.30
11.00
2.30
10.90
2.90
15.30
6.10
5.40
2.30
1.80
5.90
14.10
1.10
8.10
9.10
11.90
18.40
7.50
8.40
11.50
16.00
6.30
13.20
9.60
7.30
14.00
3.00
9.40
4.50
7.60
11.20
4.20
11.40
10.90
4.20
4.00
8.00
11.00
1.00
7.10
17.30
12.80
3.50
7.70
1.40
6.20
5.30
6.80
2.90
15.10
5.40
2.70
7.60
13.20
9.30
12.40
8.80
1.40
6.40
8.00
10.00
5.80
6.40
3.10
1.30
5.10
2.80
6.60
11.90
10.30
6.60
2.30
8.20
3.50
12.70
0.60
0.90
10.40
4.80
3.40
19.20
5.20
10.60
9.70
10.00
8.30
2.80
13.40
5.80
4.10
1.70
2.40
7.40
10.70
9.40
11.40
2.80
4.70
0.60
2.00
4.40
8.90
7.40
0.40
4.30
9.20
6.10
5.80
0.30
0.30
9.60
0.60
1.50
4.90
8.90
0.40
0.30
9.90
8.40
14.10
14.70
1.00
7.00
16.60
12.10
3.10
3.20
1.80
2.20
13.10
6.10
1.60
5.70
12.20
4.40
12.90
7.50
0.60
6.80
10.50
12.00
9.30
12.10
13.60
5.90
7.30
12.10
5.20
2.60
12.40
9.30
13.40
1.50
9.60
3.30
15.80
4.50
9.40
11.60
15.70
4.50
8.80
5.50
5.40
6.20
9.50
10.60
16.40
16.30
9.70
14.60
1.20
8.90
11.00
9.80
12.40
5.10
10.60
2.90
0.30
9.90
9.80
7.60
14.70
10.20
11.30
5.80
10.10
7.30
8.50
12.60
4.60
19.70
14.20
2.30
2.10
11.70
1.60
10.10
14.60
10.60
3.70
2.00
10.80
4.70
12.70
1.10
12.30
4.70
1.20
7.20
6.40
2.00
12.40
8.30
13.00
3.20
1.10
0.60
3.30
10.40
0.90
6.70
9.20
6.80
10.00
9.20
6.40
2.60
9.80
4.00
5.20
3.00
7.50
7.60
4.20
9.20
0.50
16.50
6.60
14.20
0.80
7.50
6.30
1.30
1.20
2.90
3.50
13.30
8.10
1.90
15.50
14.30
13.60
8.60
2.80
8.90
0.90
11.50
1.20
10.80
11.80
9.30
7.70
3.80
1.60
10.10
12.40
8.40
15.30
10.50
1.40
6.70
1.30
11.60
6.20
8.30
4.40
4.70
15.10
5.80
9.50
6.30
8.50
4.30
10.20
9.80
1.10
1.40
1.60
10.70
10.30
14.00
1.70
16.80
8.70
2.80
7.00
7.50
13.80
17.70
8.60
10.00
8.10
9.90
2.00
14.10
0.90
17.50
1.30
3.40
7.60
3.60
3.20
12.70
0.20
4.40
2.30
9.70
3.20
2.40
3.90
5.70
7.60
8.10
9.40
1.20
6.00
8.10
13.10
3.40
14.10
19.50
1.60
13.90
2.20
20.80
3.90
3.70
1.10
6.10
15.50
11.10
1.80
9.80
9.60
1.00
11.50
9.40
14.40
7.10
12.50
13.40
1.10
5.80
13.90
1.10
14.80
1.50
11.70
5.50
2.10
11.30
0.70
10.80
1.80
4.50
1.20
1.80
1.60
11.60
9.70
2.10
11.70
0.20
14.50
10.10
13.00
15.50
3.90
9.50
10.20
16.70
5.20
5.60
11.40
10.80
0.90
6.60
3.10
6.40
5.60
7.20
1.30
8.90
6.70
15.00
9.40
17.30
10.80
6.70
12.60
0.70
5.30
5.60
9.60
9.50
7.40
11.50
7.50
4.70
15.90
6.40
8.90
5.20
6.50
10.20
2.80
1.20
3.60
10.20
15.80
1.20
6.80
10.90
7.60
7.10
9.80
11.20
3.50
0.20
5.80
5.30
1.10
5.40
1.10
3.00
5.80
9.80
7.70
14.90
5.80
9.80
2.20
1.10
7.80
14.20
15.30
1.30
10.10
0.60
6.90
2.40
6.80
15.50
9.80
13.20
8.80
0.70
6.90
13.70
8.90
11.40
4.40
1.20
11.30
5.00
13.10
1.00
16.20
3.20
1.00
4.00
14.40
1.80
16.40
4.10
0.30
3.10
9.70
8.20
14.80
9.80
13.00
11.80
11.90
16.40
1.30
1.80
1.90
10.70
13.70
7.60
11.40
5.40
2.00
1.80
11.80
10.30
11.20
0.40
10.80
8.50
6.40
8.00
6.40
9.80
4.30
5.70
1.30
5.90
16.40
9.80
7.70
0.80
1.90
6.20
9.00
10.60
6.00
0.50
6.90
7.80
3.00
12.30
5.20
11.70
0.80
10.60
9.10
6.30
10.50
1.50
7.30
14.30
15.90
6.20
12.00
11.60
11.80
11.10
9.50
14.40
17.80
3.00
2.00
5.20
9.90
9.30
13.40
10.70
0.90
15.40
11.80
3.70
7.50
1.50
5.80
12.50
8.20
11.70
9.50
11.40
1.30
3.60
1.80
12.20
4.70
10.90
1.30
10.20
5.70
13.10
6.90
11.60
13.60
8.10
1.50
13.00
7.20
13.60
0.30
1.10
10.00
6.30
0.70
11.00
11.50
2.30
4.40
0.20
6.40
10.20
3.00
13.50
14.20
7.10
1.60
1.50
3.50
9.90
4.50
8.40
16.90
3.60
6.70
5.40
5.00
1.30
16.40
8.60
13.80
3.10
6.30
8.30
3.30
7.80
12.10
2.90
13.30
10.90
9.40
8.10
2.30
18.30
13.40
8.80
14.50
7.40
8.70
15.50
6.00
1.20
11.70
9.10
11.00
7.10
5.20
12.90
1.20
1.40
3.60
4.80
5.50
12.70
6.50
14.00
4.10
11.10
4.10
8.90
12.70
5.10
1.10
13.20
7.70
6.10
1.70
7.20
8.90
2.30
1.40
7.80
9.40
3.40
17.10
13.00
5.40
3.70
1.00
3.90
10.50
2.30
3.10
7.10
8.10
0.30
5.20
17.10
10.40
16.90
14.40
5.80
1.30
11.10
7.10
5.30
5.10
7.90
8.30
2.00
11.30
9.50
12.40
19.40
2.50
0.70
0.70
7.80
8.20
5.20
1.20
11.00
6.10
1.40
12.50
2.10
7.80
1.20
5.90
17.50
14.90
4.10
9.80
7.90
8.80
10.70
16.60
5.30
5.80
1.60
0.30
5.20
3.80
1.10
3.50
11.00
11.10
6.50
5.90
1.40
17.30
6.60
3.00
17.40
0.30
9.60
13.30
1.40
8.30
5.10
1.00
0.30
8.60
1.60
6.00
4.10
15.60
12.10
11.60
6.20
6.30
9.90
9.50
4.50
6.30
14.00
12.30
9.90
17.80
3.40
5.60
9.40
9.30
6.60
8.70
6.70
8.60
11.70
11.40
1.10
11.30
4.70
4.90
9.00
1.90
4.40
4.30
12.70
4.80
6.70
1.50
1.30
13.00
9.30
8.80
18.30
3.00
6.10
2.30
7.60
5.30
17.80
12.60
2.30
18.30
13.10
13.50
2.90
7.80
12.30
1.90
14.10
13.50
7.80
8.60
9.50
14.30
11.40
0.50
13.90
9.10
10.20
12.40
13.00
11.70
3.30
1.30
6.80
3.70
5.90
7.00
1.00
5.50
0.50
7.70
8.70
7.50
11.30
9.20
6.60
10.80
7.10
12.30
8.90
3.10
18.40
12.60
1.00
1.60
11.50
17.60
5.30
3.70
9.40
15.90
6.70
15.00
7.20
3.00
10.60
15.40
2.60
2.30
8.20
6.20
7.30
5.30
1.80
8.20
10.70
8.80
2.30
10.40
14.70
5.30
5.30
11.90
7.50
11.70
7.30
4.00
8.20
7.70
4.10
4.60
5.40
2.80
3.30
1.20
1.50
9.50
12.80
15.40
18.90
10.20
5.50
13.40
8.20
4.30
5.20
12.00
0.50
19.40
11.30
11.50
1.30
8.50
15.00
9.30
5.20
2.60
0.90
0.80
1.00
13.50
1.40
11.40
4.40
2.50
9.00
1.10
12.80
2.40
1.40
6.50
3.80
9.30
12.60
7.90
1.30
0.90
13.20
1.20
1.60
12.20
2.30
3.00
4.50
4.80
3.40
1.30
5.60
17.20
3.40
1.50
12.40
0.90
9.80
3.50
8.80
9.70
10.10
7.30
2.10
10.80
9.80
8.10
9.70
2.30
6.80
13.40
1.80
13.50
0.70
17.10
2.90
11.00
1.00
9.50
4.50
15.10
8.80
7.70
6.40
1.10
0.90
2.80
5.60
5.20
1.30
14.70
8.00
9.40
3.40
13.70
4.40
18.30
4.20
16.00
12.90
6.60
18.50
1.20
15.60
5.60
1.30
7.90
8.10
3.00
1.90
3.30
2.20
11.50
9.20
16.30
7.00
17.30
1.00
1.80
15.60
0.20
17.30
2.60
13.50
11.40
3.30
2.50
9.30
6.40
6.80
13.90
12.00
0.20
4.40
10.70
4.60
5.10
9.60
7.90
6.40
11.60
1.10
10.00
10.90
4.60
2.10
12.80
15.10
1.80
0.20
1.30
7.10
1.90
14.70
12.00
2.50
5.20
8.20
10.00
1.30
4.30
12.50
8.10
12.80
12.80
19.00
7.00
3.40
9.90
3.10
4.80
12.70
1.40
13.70
12.20
3.60
15.60
4.30
12.30
1.60
6.20
9.30
9.50
10.60
7.60
15.20
15.50
7.80
7.20
11.30
16.30
14.10
0.60
1.30
11.70
1.70
11.60
8.50
7.40
6.60
5.20
1.80
1.20
8.80
10.70
7.70
2.50
7.80
2.90
9.30
6.70
2.40
15.60
0.70
7.30
6.90
1.20
5.40
1.80
9.00
8.70
2.20
9.80
14.20
1.90
0.60
2.20
9.90
1.90
12.90
7.80
10.00
1.60
0.70
13.40
3.50
2.80
2.60
6.90
4.50
8.20
13.70
1.20
5.80
14.70
0.30
5.00
1.20
1.30
3.50
20.20
2.70
3.50
1.70
9.40
13.90
1.10
3.20
17.90
1.10
1.00
5.40
3.30
8.90
12.30
15.20
4.90
3.50
12.50
5.30
2.10
8.60
8.60
7.90
1.30
2.10
6.30
14.00
11.30
7.60
3.00
9.90
5.30
9.30
2.90
2.90
9.20
2.00
8.20
9.10
14.20
0.80
6.90
8.80
0.50
10.20
8.30
4.90
5.70
11.00
3.90
0.40
16.70
7.60
10.50
16.80
11.10
0.30
0.60
0.30
2.10
0.30
1.90
9.40
2.80
4.90
7.60
1.00
8.50
8.00
16.40
5.80
1.10
4.40
5.90
8.50
13.70
8.00
4.60
12.30
1.10
3.90
2.00
1.60
12.10
6.60
7.40
8.20
17.00
12.00
15.70
9.10
10.70
0.60
21.90
0.70
8.90
11.20
8.90
1.40
7.20
8.30
10.30
12.60
8.70
1.80
9.00
1.00
6.20
5.80
2.60
16.30
4.10
3.90
17.10
3.10
2.70
6.20
12.30
9.90
2.30
1.10
10.10
17.30
5.50
4.70
1.00
0.40
10.00
3.00
3.40
1.30
12.20
11.90
7.80
2.30
2.60
8.80
13.20
1.00
8.90
1.80
12.70
6.20
1.30
10.10
1.30
0.30
9.40
4.40
3.30
11.40
8.50
13.60
10.70
4.40
1.80
15.40
15.90
14.70
1.30
14.00
3.00
0.30
13.30
1.70
14.30
10.40
18.90
2.10
8.50
6.00
6.80
7.80
0.90
5.10
2.60
14.30
8.90
0.20
11.30
2.00
8.10
4.80
4.50
9.20
7.10
1.70
7.20
13.70
4.00
1.70
2.60
4.30
5.50
7.40
1.70
4.20
6.10
19.00
3.00
7.00
15.20
0.20
18.10
13.40
1.00
0.30
8.00
2.50
7.80
7.20
1.90
2.00
6.30
14.20
8.40
2.70
12.90
9.50
9.60
5.00
2.50
1.20
8.10
5.90
9.10
8.90
15.00
13.40
13.90
1.60
8.40
15.50
4.70
1.40
6.70
12.50
7.50
0.90
0.70
9.30
7.00
12.60
10.40
1.70
4.10
17.20
16.20
12.30
8.20
5.30
0.80
9.20
1.30
1.10
0.90
17.30
9.80
10.20
3.90
18.00
3.20
16.80
11.90
9.90
3.40
7.00
0.60
8.20
7.10
0.30
3.60
5.80
4.90
1.40
4.20
12.50
17.20
12.00
4.70
11.40
4.80
0.50
0.70
9.90
11.40
6.00
10.70
1.40
10.50
9.60
9.30
13.40
10.70
18.50
7.40
36.80
1.90
9.80
15.30
6.50
0.90
11.40
6.40
1.60
5.90
2.10
1.60
3.40
15.80
4.70
2.20
1.90
10.40
1.30
19.00
1.10
1.80
13.60
1.40
1.70
13.50
9.70
10.10
6.00
0.90
4.10
8.80
4.20
0.30
7.70
5.70
14.50
17.30
0.80
11.60
11.80
2.20
9.50
1.40
10.80
7.40
8.50
15.30
5.60
0.30
3.60
3.80
7.70
12.30
7.50
7.50
17.70
2.00
12.60
13.10
4.20
13.50
2.80
1.90
11.10
2.80
0.90
4.60
5.00
11.80
12.10
1.90
12.60
5.50
5.60
13.00
4.80
7.80
3.20
17.40
3.40
1.00
1.30
6.10
2.10
17.50
1.50
9.30
6.30
4.80
9.20
3.30
4.70
8.90
15.00
4.00
7.60
11.80
12.50
9.90
8.30
10.90
2.00
10.00
7.20
6.70
0.90
8.40
10.40
10.00
7.70
9.90
12.40
5.20
12.30
18.10
6.60
0.90
16.00
1.90
16.80
1.80
1.10
13.40
1.50
0.80
3.10
8.60
6.70
2.90
3.90
10.50
3.40
4.20
1.40
2.50
2.00
4.20
15.40
2.10
7.70
3.10
2.70
3.10
8.30
7.50
9.60
2.90
9.00
3.80
8.00
11.90
0.80
5.60
3.30
1.70
1.10
3.00
6.80
4.30
2.30
4.10
8.10
1.00
4.50
2.60
4.10
6.70
2.40
8.50
2.00
1.60
3.70
7.40
4.30
4.60
15.90
1.60
11.70
7.90
2.70
1.80
8.90
4.10
9.80
4.40
6.00
17.40
3.40
5.90
9.50
2.30
8.30
4.00
4.60
2.40
9.00
2.30
4.50
15.50
0.80
4.20
2.20
4.40
4.70
12.80
1.60
7.80
3.30
0.50
3.80
3.30
3.30
3.80
3.30
5.30
6.70
2.10
5.60
7.80
1.90
7.90
8.00
2.40
11.40
2.70
2.10
2.80
2.30
3.00
3.80
7.70
9.10
4.90
8.70
1.50
3.40
4.50
6.00
6.70
3.00
0.30
2.00
1.80
3.40
4.70
2.80
8.50
1.80
2.90
6.50
5.60
5.90
18.80
6.60
9.20
2.80
9.40
5.00
5.60
2.70
0.70
3.50
4.30
2.10
7.50
2.60
3.40
2.10
4.70
6.50
2.00
3.90
14.50
4.00
2.40
4.00
12.00
2.20
6.90
2.40
3.90
8.10
4.40
3.90
3.20
3.10
3.30
5.70
1.40
3.00
7.80
6.10
4.50
1.90
5.90
2.10
1.30
2.10
4.20
4.30
3.70
4.30
2.60
3.70
2.40
8.80
2.50
5.40
6.50
3.50
2.60
2.80
3.80
4.60
2.80
2.20
4.80
4.20
1.50
5.20
13.30
6.50
5.20
1.40
8.00
1.50
4.10
5.80
7.00
2.40
17.50
3.40
1.90
3.40
1.40
7.20
2.70
5.80
1.80
2.70
4.50
7.70
1.40
3.60
2.50
3.70
3.30
3.90
2.50
1.90
2.80
1.00
4.00
6.80
6.00
3.60
6.90
2.10
4.30
8.90
4.00
2.50
3.70
2.60
2.90
5.70
1.40
3.40
1.60
9.20
1.60
5.30
1.40
6.30
3.20
17.80
2.20
11.80
3.30
3.40
4.00
0.70
2.10
4.80
1.60
1.30
2.40
5.70
1.20
5.30
2.20
3.40
4.00
2.10
4.30
2.90
2.00
5.00
4.30
3.60
1.60
6.40
2.20
4.00
1.40
1.80
3.50
1.90
3.40
2.70
10.40
0.60
6.10
4.00
4.90
5.50
3.00
5.70
5.40
2.50
7.40
5.90
0.50
3.20
7.60
4.20
3.30
1.20
3.70
4.70
4.50
1.30
3.80
0.40
3.10
8.40
8.30
6.90
10.70
17.30
3.90
5.20
4.40
2.80
4.00
2.30
2.70
5.00
1.60
1.90
5.30
2.90
2.30
3.00
9.80
2.60
4.40
19.30
5.00
2.40
3.80
6.00
6.50
1.30
4.70
5.60
3.90
6.60
9.90
3.20
3.60
3.90
8.00
5.80
2.20
2.60
5.30
4.90
6.30
4.00
1.60
9.70
2.10
2.90
1.10
4.00
3.10
9.70
2.60
3.20
7.10
4.20
4.50
8.90
0.70
4.50
2.40
2.20
2.90
7.60
2.80
10.70
7.00
6.20
7.90
9.70
3.50
3.30
9.30
2.90
2.30
1.80
4.70
5.50
3.60
1.80
5.80
4.00
6.20
2.50
2.50
3.00
6.60
7.80
1.90
11.40
0.70
2.90
3.20
2.40
3.10
2.40
4.40
1.50
8.00
1.90
2.30
3.40
10.20
3.60
9.60
4.50
3.70
3.90
3.80
3.80
1.90
5.90
4.10
4.00
5.30
1.90
7.80
1.60
9.30
4.70
0.60
7.80
3.10
6.20
5.70
5.00
4.00
1.90
3.10
4.90
2.40
5.90
9.60
3.20
7.10
5.80
5.70
1.80
11.40
1.70
1.60
1.20
3.80
3.30
3.40
1.20
2.40
2.70
10.70
5.90
2.20
3.70
1.40
1.70
6.80
3.70
2.00
3.00
3.90
5.60
3.50
4.30
3.70
2.30
2.30
8.80
3.50
2.00
3.40
2.70
8.30
13.50
7.80
6.30
3.00
4.90
3.70
8.70
4.10
5.50
2.70
2.80
2.10
2.90
2.80
5.40
5.50
2.50
1.10
2.30
3.60
1.90
4.80
3.10
3.60
9.80
13.60
3.80
3.50
0.90
4.00
4.00
0.90
2.00
3.30
3.00
3.30
3.40
13.10
0.50
4.70
4.80
3.80
6.40
6.70
8.30
2.60
5.90
3.50
5.20
1.30
10.10
2.20
5.20
9.80
1.20
10.70
2.70
3.40
5.50
3.30
9.90
4.30
5.30
2.00
3.50
4.50
2.70
5.70
10.50
7.60
1.70
10.80
3.30
0.50
5.90
8.60
9.20
5.40
13.60
5.40
2.90
3.80
1.30
3.20
1.40
10.30
3.60
4.20
7.90
2.90
4.10
11.80
3.10
2.30
3.50
1.90
2.70
1.60
6.50
3.40
5.50
6.20
2.00
2.40
3.90
5.50
3.80
4.90
8.80
9.00
1.50
3.90
9.90
3.20
1.90
6.30
1.80
4.10
2.60
2.50
1.70
3.30
2.90
7.20
5.00
9.90
1.80
14.10
3.20
2.40
4.20
3.10
2.10
2.90
3.70
2.40
4.70
3.70
20.30
4.10
2.50
3.60
8.80
3.10
5.10
5.30
10.70
5.90
2.80
5.20
3.60
6.70
1.20
2.70
2.30
2.10
3.50
3.10
1.50
2.60
3.20
1.40
1.00
4.00
4.80
6.10
3.00
3.30
2.50
6.40
2.70
2.50
1.00
2.40
9.50
5.30
5.90
7.30
2.70
5.50
10.10
4.30
1.20
7.30
3.90
3.70
4.30
2.00
5.90
3.20
4.30
11.40
6.70
3.10
13.30
0.80
2.80
8.80
4.20
4.70
1.60
2.20
1.40
2.00
7.50
2.40
10.60
3.30
5.40
4.00
15.80
2.50
3.00
3.30
3.30
10.60
13.00
3.60
2.00
7.60
3.90
1.60
9.20
1.40
8.00
10.00
1.60
1.60
8.90
4.70
4.50
2.50
9.00
7.70
2.30
0.70
4.00
10.20
5.80
7.60
4.30
4.20
2.20
1.30
2.00
2.40
1.90
1.60
5.70
11.10
4.50
3.10
4.30
2.00
13.70
2.30
2.60
0.40
5.50
1.60
5.20
8.30
3.60
1.40
1.20
2.00
5.30
8.50
1.90
0.70
3.40
1.00
3.70
3.80
8.90
3.20
3.40
2.20
3.00
7.20
1.70
5.90
0.30
7.10
3.60
9.60
4.50
2.60
2.50
3.50
2.90
4.50
13.00
3.60
2.70
3.70
3.00
5.10
4.60
3.00
4.80
1.90
2.60
7.20
4.20
6.40
3.60
3.00
4.30
2.20
1.90
9.30
1.70
1.70
4.00
0.70
5.70
6.50
4.00
2.60
2.40
3.20
2.20
2.00
4.80
11.80
4.10
7.00
4.30
7.30
4.30
3.90
3.00
4.40
6.70
1.90
6.10
2.00
7.20
2.80
5.30
2.60
3.90
1.40
3.10
7.30
2.60
2.30
6.30
3.60
2.60
3.30
3.10
9.30
9.10
0.90
2.40
2.00
3.70
2.90
5.30
2.50
3.40
5.30
10.30
0.80
2.40
2.90
1.60
2.40
5.30
3.80
2.10
2.80
3.60
2.50
3.60
5.70
5.40
2.80
1.10
3.40
3.30
1.40
1.00
5.00
2.60
5.90
1.90
4.00
1.90
6.50
7.90
2.40
1.70
3.10
6.00
2.30
2.60
6.90
0.90
1.50
2.10
4.60
5.80
1.60
7.90
2.10
7.10
3.50
6.20
2.70
2.90
16.10
13.50
8.00
5.20
2.10
1.50
7.20
4.70
4.30
5.00
5.30
1.70
4.10
10.80
1.50
6.30
2.30
3.10
4.60
0.70
2.60
1.20
3.40
2.50
1.70
8.80
5.80
0.70
4.30
8.60
4.10
3.20
2.90
3.80
0.80
2.30
2.30
0.70
3.20
3.80
1.70
2.50
5.30
1.90
5.10
1.30
10.20
7.00
10.60
2.80
3.10
3.80
7.60
2.00
4.70
4.00
3.90
5.50
9.00
5.10
4.90
3.00
3.10
2.40
8.20
1.80
6.00
2.50
4.60
3.50
5.00
8.40
5.70
3.10
5.20
10.90
4.50
9.70
1.90
2.80
5.40
3.40
3.40
3.90
5.50
2.70
4.10
2.90
1.50
7.40
2.90
2.70
1.70
3.20
4.00
3.10
5.30
1.90
4.60
4.30
4.20
2.40
3.20
2.50
7.40
5.10
5.50
6.70
13.80
8.90
1.90
18.20
2.70
5.40
2.40
9.00
5.50
0.70
12.40
2.10
3.10
7.80
4.60
2.80
1.30
4.80
4.10
12.30
3.00
3.10
2.20
2.40
2.60
1.30
4.40
5.00
8.40
6.10
5.60
2.20
2.80
1.90
1.40
2.70
1.70
3.30
3.20
0.70
4.80
0.60
7.10
2.40
1.70
1.70
3.90
0.60
2.00
2.20
3.20
1.20
10.00
2.90
1.50
6.30
2.00
3.10
5.40
2.90
9.10
2.30
3.20
1.70
6.70
4.50
4.80
2.30
3.30
2.40
4.70
2.00
3.90
1.00
7.20
1.80
0.60
8.60
3.80
4.10
9.00
2.30
1.20
5.90
7.00
3.10
2.00
7.30
2.60
2.30
2.60
1.20
1.70
12.80
3.20
3.60
4.20
3.10
3.40
4.20
1.80
10.10
1.80
5.00
3.80
3.90
5.20
5.60
6.10
1.90
6.00
1.30
4.20
3.20
4.00
1.80
4.10
7.30
8.20
4.60
8.60
4.10
2.40
1.70
6.90
3.90
3.00
2.30
1.20
2.80
2.40
2.20
2.00
1.80
3.10
1.20
2.80
21.80
5.60
0.80
2.90
5.30
2.20
1.70
1.50
3.50
2.90
12.50
7.40
5.70
5.50
11.10
2.70
0.40
3.60
3.30
2.40
1.80
8.70
3.20
2.90
1.80
0.30
5.40
1.20
1.60
4.00
7.50
3.10
7.70
2.60
15.10
3.00
4.90
3.60
6.80
2.40
6.50
1.70
1.90
2.20
6.20
6.80
4.00
18.20
6.10
13.40
3.40
3.40
4.40
5.60
2.80
2.40
4.20
4.80
3.40
3.10
6.00
13.30
9.40
0.30
4.00
3.50
4.20
4.40
6.60
4.20
5.00
1.40
1.00
12.00
5.20
4.30
4.90
2.50
3.20
3.80
6.50
6.10
1.50
2.80
3.30
3.90
1.40
2.50
3.60
2.50
5.70
2.90
8.20
5.30
1.90
8.50
4.00
2.70
2.90
1.00
6.20
3.80
1.90
4.50
2.50
4.10
5.40
1.00
3.40
3.60
9.50
8.60
7.80
1.10
4.10
0.90
5.10
3.00
5.50
3.70
4.00
10.20
0.90
7.70
5.30
1.90
7.10
3.50
6.70
4.50
0.60
1.10
4.00
4.70
2.60
0.30
4.10
0.80
3.80
1.90
1.80
8.40
2.10
2.90
8.00
6.30
1.00
3.00
10.80
1.10
2.40
9.00
5.30
1.20
2.50
6.30
4.40
5.40
1.70
2.90
1.90
4.50
3.00
2.60
8.70
6.20
2.00
1.40
3.30
0.70
11.70
2.00
3.40
4.30
12.90
2.30
1.90
1.60
15.60
5.60
2.10
2.10
6.80
1.50
2.70
5.30
3.20
2.70
5.90
7.00
4.40
8.20
7.50
3.70
6.40
4.10
1.40
2.00
3.70
4.40
1.20
7.20
3.10
1.60
7.00
1.10
3.80
3.10
4.90
5.50
2.80
15.70
6.70
2.20
3.10
9.60
2.00
2.40
1.40
0.60
2.30
4.20
4.00
10.20
3.20
2.60
5.60
1.60
3.50
2.20
5.10
7.80
2.40
3.60
4.40
5.70
3.90
4.00
8.70
1.50
3.20
2.40
1.80
5.00
3.30
7.50
3.40
2.10
2.70
5.50
2.80
1.60
7.50
4.90
7.60
1.10
5.40
2.00
1.60
6.30
11.10
3.50
3.60
3.00
7.50
7.10
1.60
9.60
8.30
3.60
4.10
8.00
2.80
3.30
2.60
3.40
3.90
1.90
12.30
2.80
1.80
6.70
4.50
3.40
4.50
11.30
2.60
4.30
2.40
2.40
3.10
4.30
0.90
4.70
7.40
3.00
4.00
4.20
8.80
11.60
2.60
2.90
5.20
2.20
2.30
8.70
2.10
2.30
4.30
3.80
3.30
2.50
5.50
4.20
2.50
2.00
4.50
2.50
4.20
2.50
8.20
12.50
2.00
5.90
2.40
1.20
3.70
2.80
2.00
9.80
3.10
2.10
6.60
5.10
2.70
6.00
4.00
1.70
10.40
2.30
11.00
9.30
6.00
1.80
4.50
1.10
3.90
4.00
2.90
1.60
6.00
12.70
1.40
2.90
1.90
3.30
5.30
3.70
1.70
5.90
3.80
4.80
1.80
5.00
2.40
6.30
2.50
2.80
3.20
4.10
2.90
4.50
2.10
4.70
3.20
6.50
0.70
11.30
3.20
1.00
4.00
1.80
1.80
7.20
9.40
5.90
6.20
6.70
11.80
4.50
4.10
4.80
1.10
3.80
4.30
5.90
2.40
4.50
3.90
2.80
1.80
6.50
7.20
5.20
2.80
4.00
2.50
0.40
1.70
9.60
10.00
6.00
3.20
3.10
1.80
12.40
2.80
3.20
7.80
2.20
6.40
3.80
5.20
3.90
4.20
3.90
4.50
4.10
1.60
4.10
3.30
2.00
11.60
7.40
4.50
5.10
3.90
2.70
5.60
3.50
3.10
3.60
7.10
4.20
2.50
7.80
3.30
5.00
1.00
4.30
2.00
6.40
2.80
3.70
4.90
2.50
0.60
4.20
2.30
8.70
7.10
7.90
2.90
4.50
3.30
6.50
2.80
1.60
0.90
2.80
3.40
2.90
8.10
5.40
0.90
2.80
0.80
3.90
16.30
1.40
1.40
7.40
3.40
2.90
2.10
3.10
7.80
3.10
1.80
3.50
4.00
3.10
2.50
4.80
6.40
3.90
5.20
3.80
4.00
5.10
1.70
3.70
3.90
4.10
7.30
3.80
2.30
2.50
3.80
2.60
2.50
1.40
3.20
2.10
3.00
9.80
4.30
5.40
1.90
1.20
6.30
5.80
5.10
1.90
2.60
5.00
0.50
8.20
2.90
5.60
2.80
4.40
4.90
2.60
3.00
4.30
2.00
5.90
7.10
2.90
1.20
8.90
5.70
7.00
3.30
1.30
3.70
1.70
2.30
8.20
6.00
3.40
3.90
1.60
4.00
3.30
1.50
8.30
4.60
6.20
6.40
10.30
7.40
3.10
3.10
3.80
2.20
9.20
4.60
2.20
3.40
3.00
10.80
11.70
2.00
1.50
4.50
1.80
3.00
3.00
4.40
3.00
4.30
6.80
1.00
2.10
1.70
3.90
3.20
3.00
2.50
2.50
2.80
5.10
3.00
8.80
3.70
4.90
0.60
5.10
2.50
4.50
4.50
13.00
0.50
5.40
2.80
5.60
8.10
8.90
5.00
2.10
1.00
4.10
3.50
1.30
1.40
5.80
4.20
3.20
3.70
5.80
3.80
1.10
11.10
2.90
4.50
0.50
2.90
10.70
4.50
11.10
5.50
3.90
5.50
2.90
1.30
3.60
1.60
4.20
4.10
5.90
4.50
4.80
3.70
7.90
1.40
11.70
10.10
3.60
3.40
6.80
2.50
11.40
7.80
2.50
4.70
1.40
5.50
3.80
3.30
3.60
1.90
1.30
4.30
3.50
6.30
4.00
4.90
2.80
1.10
3.40
1.40
5.00
2.40
5.20
8.30
2.30
4.50
10.40
6.10
10.90
4.40
5.30
5.10
2.80
6.50
2.70
4.10
2.10
10.00
6.50
2.30
3.90
3.80
2.30
2.40
5.20
6.80
4.70
2.50
7.00
2.50
5.70
2.30
7.90
6.60
1.80
8.80
13.10
1.50
7.10
3.90
5.60
5.30
3.90
2.70
3.70
7.80
2.60
2.40
3.90
1.80
1.70
5.80
3.20
3.90
2.80
2.90
4.90
2.80
5.00
5.60
3.30
1.90
1.40
14.00
4.20
3.00
5.70
6.00
2.00
9.90
2.80
2.00
6.00
6.60
5.70
4.10
4.30
3.20
6.90
10.10
2.40
1.30
3.50
1.70
2.90
1.90
5.10
7.20
4.70
6.70
4.70
2.90
6.50
2.20
5.50
4.10
4.40
2.60
3.40
2.40
4.20
4.10
3.60
3.80
3.30
2.60
11.70
11.50
2.40
7.70
7.90
3.90
4.80
8.40
5.80
3.30
1.60
7.90
2.70
11.00
2.10
6.30
3.10
3.30
5.70
3.80
5.00
7.10
4.70
2.10
1.20
5.20
4.70
5.70
8.50
3.70
4.40
2.00
5.50
2.00
2.20
4.40
3.40
3.80
4.50
1.50
3.30
2.30
2.50
5.60
4.30
4.70
2.80
4.90
4.50
3.90
2.30
6.40
1.80
1.70
13.40
4.10
9.60
1.20
2.60
3.00
8.80
2.80
0.50
5.30
4.00
2.50
2.40
18.90
1.70
1.40
3.60
4.30
11.60
3.50
4.10
10.50
1.30
3.10
3.00
2.20
8.20
3.10
5.60
7.90
2.70
4.00
2.00
2.50
4.70
2.70
4.40
2.60
6.90
2.00
3.50
4.50
2.60
1.40
4.10
8.20
3.20
2.90
2.50
5.00
1.00
3.00
1.30
9.80
3.90
5.00
3.00
1.60
5.60
1.30
1.70
10.80
5.70
3.10
2.60
7.30
8.80
4.20
1.60
4.60
3.90
4.20
5.20
3.10
5.30
2.60
4.90
12.60
5.10
9.70
7.90
5.80
7.00
2.50
0.80
1.60
2.60
3.40
3.80
2.40
6.00
7.30
6.10
10.40
2.50
0.80
6.30
2.60
3.20
7.10
2.20
2.80
3.20
7.50
11.30
1.90
1.70
0.80
5.60
4.70
10.90
6.70
2.40
3.30
16.00
3.90
4.60
6.70
11.20
4.40
2.90
4.10
3.90
3.30
8.30
1.50
5.30
3.60
4.00
3.40
1.00
3.00
5.30
10.90
2.40
1.30
2.10
2.40
5.70
4.20
2.70
2.40
2.40
17.20
3.80
3.80
5.10
2.40
2.60
2.30
2.80
5.30
5.00
2.70
2.20
4.90
3.50
2.20
2.20
14.90
1.20
1.90
2.60
0.60
0.40
1.70
5.20
2.90
3.70
2.80
2.50
3.00
2.60
15.90
4.80
1.70
2.50
2.50
9.80
3.50
5.40
7.80
5.30
2.60
0.80
7.80
9.00
12.80
3.40
5.30
2.30
2.70
0.90
11.50
4.00
2.70
3.50
2.30
2.90
2.00
4.40
3.30
1.70
0.90
2.60
8.90
2.80
4.70
2.90
2.30
5.20
3.70
2.40
8.20
1.90
2.40
4.10
6.50
1.60
3.10
1.90
9.90
4.30
2.80
3.50
9.10
2.30
2.20
4.00
13.90
4.10
3.10
6.40
1.60
4.50
2.00
3.60
13.70
4.80
8.70
3.30
2.40
8.60
2.30
2.90
3.30
3.10
2.10
5.50
6.50
2.30
2.80
8.90
3.70
2.80
11.10
11.70
2.80
10.80
6.10
1.90
4.50
4.50
6.10
0.60
1.80
4.30
2.60
8.90
15.30
4.20
2.50
0.80
1.00
5.90
2.90
1.70
2.40
3.90
2.50
1.60
5.90
4.60
4.90
1.30
9.20
4.30
2.50
4.20
2.20
7.60
3.90
4.10
8.30
8.80
5.40
3.00
1.60
2.90
3.30
3.00
4.40
1.90
2.50
4.90
4.50
6.30
2.80
5.20
3.80
6.60
1.80
1.40
4.20
5.80
3.00
2.40
7.10
3.40
2.60
5.90
7.00
10.70
11.40
1.10
1.80
2.50
6.20
2.40
2.10
7.60
6.30
7.90
2.50
3.70
2.40
6.80
5.70
2.60
2.30
5.70
7.90
3.00
3.80
4.20
6.10
2.20
4.40
8.70
3.00
2.50
1.70
2.20
2.00
3.70
8.80
2.80
1.70
1.40
7.20
4.90
7.30
5.40
2.90
3.30
6.90
2.70
2.90
5.20
4.30
0.80
3.10
3.70
2.60
7.10
6.50
6.60
3.60
3.30
2.50
8.90
2.90
3.90
5.20
2.70
3.20
4.30
3.70
3.90
1.10
0.70
3.10
5.10
5.50
5.40
18.40
5.50
2.80
4.80
0.90
6.20
3.10
2.00
2.20
2.50
4.30
1.40
3.60
2.30
1.80
4.60
2.30
3.30
1.20
21.10
10.00
2.90
1.50
2.60
5.70
1.20
3.20
3.60
9.30
1.00
7.60
2.10
6.30
2.30
3.70
5.40
1.70
3.10
2.10
4.30
5.40
1.60
1.80
2.50
5.70
2.70
1.60
3.30
2.60
3.80
8.50
1.60
6.30
8.00
6.20
3.10
5.10
5.10
2.10
6.90
6.30
2.20
2.80
1.60
2.10
2.00
8.10
1.80
6.70
2.40
10.30
3.80
3.70
1.90
1.60
3.10
3.90
2.90
1.20
4.20
3.60
3.00
12.90
2.70
2.60
5.70
4.00
3.50
4.50
3.50
15.30
1.30
6.10
3.60
2.70
1.50
1.50
6.50
3.00
5.40
11.00
4.20
0.50
4.10
1.50
2.90
3.50
4.00
2.10
11.30
2.30
9.90
5.30
2.50
10.10
6.20
2.90
2.60
2.70
1.30
2.50
8.90
0.80
3.80
1.30
3.90
5.90
1.20
1.70
4.90
1.10
5.30
10.50
7.50
4.60
4.30
6.60
2.40
2.50
3.30
7.50
2.10
3.50
1.80
6.30
5.40
11.00
8.00
6.60
3.40
10.80
4.10
2.80
1.50
2.60
10.80
3.30
2.80
1.60
8.40
15.20
2.60
2.20
3.70
1.00
4.50
6.10
3.00
4.00
3.00
3.10
5.40
4.80
2.70
2.20
3.20
4.90
2.90
5.20
3.70
6.60
3.50
2.30
14.50
3.20
2.80
3.20
7.30
0.60
3.50
5.10
9.20
1.80
1.90
3.60
3.90
1.90
5.20
0.60
2.60
3.80
3.30
6.00
3.40
2.10
2.70
1.50
6.20
1.70
4.20
4.20
1.70
18.90
6.40
2.20
2.80
3.60
1.30
1.20
2.10
4.00
3.90
2.70
2.90
8.80
2.30
6.80
3.40
12.20
5.00
2.10
2.30
2.70
4.00
2.10
7.00
7.50
5.40
1.30
2.10
3.20
4.10
2.00
2.50
0.40
4.80
8.10
4.80
2.30
5.10
3.60
3.50
3.30
2.00
4.10
9.60
3.80
1.10
2.30
1.90
6.20
10.30
5.40
13.50
5.10
7.00
0.70
5.50
5.10
2.10
3.90
2.10
3.50
4.70
5.70
5.50
6.50
2.70
5.80
6.20
7.00
3.30
2.10
3.60
4.80
2.50
4.50
5.50
1.60
4.90
7.10
2.50
4.40
2.60
2.60
1.60
3.40
2.90
2.70
6.50
7.00
2.30
1.30
2.80
2.70
5.20
2.40
9.80
5.40
7.20
4.20
5.30
5.70
2.40
1.90
2.30
1.90
3.70
3.30
5.20
4.30
5.70
2.40
5.50
1.80
4.00
1.60
2.90
1.60
2.30
0.50
3.20
1.50
2.30
4.50
2.70
5.10
2.30
6.00
3.70
5.60
3.70
1.40
5.70
4.00
1.90
1.10
1.40
6.30
5.50
5.00
7.90
3.90
5.70
3.70
12.20
1.10
10.00
9.10
1.10
2.20
6.40
3.60
5.40
1.70
2.50
2.20
4.80
6.90
3.40
2.00
1.80
3.20
4.80
6.10
3.80
3.70
1.80
0.70
7.50
7.70
2.30
3.90
3.60
6.70
6.50
3.30
4.40
12.10
13.90
1.30
2.20
5.90
4.10
4.50
1.60
3.90
10.60
10.50
14.90
16.90
2.90
10.10
4.30
12.40
1.40
8.90
14.70
10.30
6.20
4.80
4.20
3.70
4.60
3.00
4.30
1.80
5.10
9.40
5.90
7.70
6.70
6.30
2.50
7.40
7.90
11.60
10.70
5.00
8.00
3.00
11.00
2.50
6.90
16.90
4.10
3.10
3.10
13.30
1.90
1.60
4.20
3.60
5.50
3.30
5.20
5.40
2.10
6.40
1.20
5.00
7.50
1.90
2.20
8.50
5.50
5.20
1.40
6.80
17.10
4.20
7.50
1.90
12.10
6.30
5.50
3.00
1.40
14.50
3.70
9.20
1.60
1.30
3.20
6.90
9.20
4.00
10.60
15.60
3.60
6.30
6.70
3.10
6.60
2.00
7.20
9.70
6.00
2.10
6.50
3.50
12.20
2.40
4.00
9.60
5.70
5.00
4.90
3.40
6.80
5.80
1.20
7.90
8.80
8.90
0.40
15.50
10.60
4.70
6.10
12.10
9.00
14.20
6.10
14.20
0.60
5.20
5.90
7.90
2.90
9.80
2.60
14.90
1.30
10.50
9.00
16.20
11.70
10.60
8.50
6.90
8.60
1.60
3.30
7.50
5.10
2.40
10.50
8.90
3.80
5.00
6.90
12.60
3.00
11.30
5.90
15.70
4.50
2.20
9.40
6.70
1.90
4.30
7.60
8.00
12.70
19.90
7.50
3.80
13.30
3.90
11.30
14.70
1.40
2.30
9.90
7.60
4.50
6.50
9.10
9.50
3.40
5.30
9.80
4.10
0.80
3.40
3.40
4.60
5.60
11.10
12.70
9.10
5.40
3.70
10.20
5.40
1.40
9.10
7.20
16.10
4.70
2.50
3.80
2.10
4.30
6.70
2.80
6.60
6.80
2.30
6.90
0.80
9.70
8.70
13.40
8.70
4.50
6.60
5.20
7.50
5.30
8.50
11.50
8.70
14.50
11.20
5.80
16.40
14.00
4.90
6.40
5.80
9.50
4.60
7.10
5.60
5.30
17.10
2.00
9.60
4.60
8.40
2.60
3.60
4.60
5.30
8.20
13.30
5.80
8.50
9.20
1.40
17.10
4.20
8.00
1.80
6.20
8.80
0.70
7.50
12.60
10.50
4.20
8.30
5.40
0.90
12.20
0.50
9.60
13.20
9.60
15.40
1.00
2.20
9.90
9.00
14.40
7.00
1.00
13.60
15.70
10.70
9.50
3.90
3.50
2.50
4.10
4.40
5.40
3.00
8.80
8.40
8.60
8.70
5.70
2.90
7.50
4.60
6.90
9.80
5.90
2.70
2.60
7.20
3.60
3.10
8.90
9.60
11.90
14.30
1.80
3.40
5.20
9.90
2.70
1.60
4.80
12.80
0.60
8.80
15.10
4.90
12.40
9.40
3.30
15.40
8.00
10.20
4.00
1.30
0.30
10.50
2.60
4.60
2.40
9.00
9.90
8.00
2.70
6.30
13.00
0.80
8.60
12.20
5.40
8.10
3.10
6.40
6.50
5.60
1.40
4.70
6.60
7.40
5.40
5.40
3.60
8.50
5.90
11.10
1.70
6.00
11.50
10.40
11.10
8.90
8.50
3.20
7.50
9.90
4.70
7.50
4.50
10.00
15.50
7.70
7.20
14.70
4.20
1.20
9.40
4.30
3.30
0.70
10.40
2.40
6.60
3.60
9.40
9.40
6.10
9.60
12.30
5.70
1.80
5.00
11.60
16.20
14.40
4.00
8.10
9.60
4.00
3.40
2.30
8.80
12.80
0.30
1.60
2.10
10.80
2.50
13.70
12.70
15.40
3.30
3.90
4.80
5.50
3.40
7.30
4.10
14.50
2.60
7.80
5.90
2.80
6.30
17.00
3.50
6.10
4.30
7.80
2.10
3.40
2.60
7.90
9.50
6.00
7.90
7.90
4.00
8.30
2.00
7.40
5.60
0.80
5.80
2.00
8.40
8.90
5.60
4.70
15.70
11.70
12.20
2.70
0.70
6.90
5.40
0.30
15.00
4.50
8.50
7.70
7.70
1.00
6.90
9.20
0.70
18.00
3.10
13.10
6.90
9.50
10.50
13.60
6.20
16.40
5.70
14.60
6.50
1.40
9.50
5.90
3.80
4.50
8.30
1.90
9.60
5.40
1.20
8.90
13.50
13.40
8.60
15.00
3.70
10.90
7.20
4.90
4.70
11.90
11.90
11.80
9.30
4.80
16.20
10.00
5.60
3.60
9.80
11.30
3.60
6.90
2.60
3.30
8.30
11.40
8.00
9.10
8.40
6.20
3.30
4.60
9.30
5.60
10.20
10.50
4.10
7.60
9.00
10.10
5.60
1.40
7.00
11.20
5.30
3.00
8.40
1.90
7.90
12.00
4.80
8.50
4.30
13.00
8.00
4.80
11.00
11.00
13.90
10.70
6.20
7.40
4.70
6.30
6.90
1.90
4.80
3.40
4.00
8.40
7.50
4.80
9.30
13.30
10.00
10.40
8.60
9.80
5.70
8.50
5.20
5.80
14.20
5.30
3.80
10.30
3.80
3.20
3.70
9.70
16.50
0.70
8.10
10.10
8.60
5.80
7.10
0.30
10.00
11.10
7.40
6.10
5.50
2.00
3.80
3.20
12.70
11.20
2.00
4.70
7.50
8.90
0.90
9.40
9.90
14.70
2.00
11.60
2.90
12.60
2.70
11.00
1.80
12.50
7.30
12.00
11.80
1.20
10.10
4.30
2.90
8.90
2.10
6.00
7.20
12.20
3.00
1.60
9.50
4.30
3.40
2.00
9.50
8.30
6.00
5.90
4.30
12.80
4.40
2.90
1.20
2.50
8.20
7.10
11.70
11.00
2.60
9.10
6.70
7.50
5.90
16.70
8.10
2.70
13.00
10.90
0.10
5.80
6.90
9.60
7.70
4.20
6.30
10.40
4.50
7.80
9.50
3.10
12.10
9.60
1.80
7.20
4.50
14.00
6.30
6.00
7.60
3.60
5.00
9.00
3.30
6.20
11.00
2.10
9.80
7.80
15.70
15.90
6.90
11.50
3.40
1.50
10.70
3.60
0.30
2.20
6.10
4.00
8.10
2.50
3.50
6.60
4.60
6.40
5.20
7.30
5.00
4.10
5.60
4.30
8.10
9.30
0.50
8.30
5.20
14.20
6.60
5.00
3.70
6.50
6.90
5.50
7.80
8.50
4.90
3.60
13.40
8.30
6.50
9.90
3.50
9.60
3.10
3.90
2.40
7.10
8.10
12.80
2.50
12.30
12.20
8.60
8.10
12.30
9.60
1.00
12.10
4.00
2.30
6.80
5.60
8.40
7.70
7.90
13.30
2.10
6.00
3.90
1.50
1.50
3.20
4.80
10.10
2.50
13.30
1.60
6.70
2.10
5.90
4.90
8.30
11.00
15.00
8.00
6.10
2.40
4.60
9.60
10.80
7.20
10.30
1.00
0.10
9.90
9.40
7.50
7.40
6.80
6.30
5.90
3.80
1.50
11.90
15.70
4.60
4.90
12.90
5.90
7.20
16.40
5.10
5.60
8.90
13.80
10.80
0.30
2.90
7.00
5.70
2.90
10.60
8.40
6.90
3.10
2.00
12.90
5.30
5.90
8.30
3.30
11.80
5.70
5.30
1.20
7.40
2.50
2.60
5.20
3.20
4.90
5.10
10.60
8.10
1.00
15.40
7.60
14.10
4.20
1.60
1.10
15.20
14.80
8.90
17.30
7.80
12.00
15.20
6.20
4.80
3.60
14.50
12.90
10.00
8.20
3.60
12.80
14.20
14.50
7.10
1.40
3.80
3.00
4.30
1.40
5.30
2.10
10.00
10.10
10.10
6.90
1.50
14.40
2.80
12.90
2.70
4.90
4.60
6.80
11.70
4.90
3.10
12.10
10.10
6.30
3.60
4.00
4.10
12.40
3.30
4.80
6.80
1.20
12.70
5.00
7.40
7.70
5.30
7.90
1.80
3.80
5.90
1.90
9.10
2.00
4.90
12.20
10.40
10.90
6.00
7.90
1.50
3.20
3.50
7.50
2.00
2.50
3.60
4.60
7.50
10.90
3.00
1.80
0.50
5.40
5.40
9.40
7.20
4.70
9.60
4.10
6.40
12.60
7.70
7.50
5.70
8.10
13.70
11.90
14.30
6.70
8.60
8.00
8.20
14.50
5.80
7.10
3.10
1.80
7.40
7.70
6.00
0.20
9.60
11.40
5.60
9.30
5.40
10.60
5.60
3.50
16.30
7.40
5.30
6.60
7.80
10.60
8.50
2.00
8.50
4.40
9.00
6.00
5.30
4.20
6.70
2.80
6.80
8.30
8.70
7.10
5.30
1.10
5.60
12.20
13.40
10.20
3.90
8.30
5.80
11.60
5.60
13.80
10.70
3.20
6.90
2.20
5.00
5.60
10.50
12.50
4.40
7.90
4.30
6.40
9.70
1.00
5.00
6.30
3.70
3.40
5.50
5.30
10.10
3.80
6.70
4.20
1.10
13.90
10.10
0.80
10.00
14.40
10.40
0.70
8.90
3.10
10.10
9.50
12.60
10.60
6.80
0.20
1.90
4.30
6.20
10.30
4.40
5.50
5.00
2.70
6.50
3.30
4.20
11.20
7.20
4.60
6.60
13.10
6.80
9.70
12.10
13.10
16.00
7.60
2.40
9.10
5.80
4.90
5.70
11.40
5.00
2.90
10.10
9.40
7.00
13.40
2.80
7.50
6.40
8.10
7.80
8.30
3.00
13.00
7.00
2.60
12.50
9.30
4.80
6.10
6.40
3.90
6.40
1.10
3.20
13.70
5.60
4.00
6.40
7.00
6.60
7.50
0.70
5.40
12.80
7.50
3.00
14.80
11.40
3.20
6.00
4.90
2.70
7.00
8.60
10.80
8.90
5.40
3.70
11.80
7.10
9.30
10.90
7.40
1.60
6.90
0.80
3.40
9.20
6.70
9.00
13.10
5.30
6.00
4.80
3.30
2.60
1.00
7.80
7.10
5.70
9.80
6.40
18.70
7.10
5.10
4.00
0.60
9.00
3.70
5.80
10.10
7.40
1.70
5.40
3.10
7.20
9.50
8.40
17.30
15.10
10.90
0.40
5.10
6.60
8.80
6.60
0.40
14.50
4.70
6.40
7.80
12.90
4.00
3.80
14.90
6.10
2.50
8.50
8.10
6.00
12.70
13.00
5.60
4.00
4.80
3.80
1.20
2.10
5.90
7.20
3.70
1.20
6.10
8.80
4.30
8.00
4.40
2.40
7.70
0.60
3.60
0.80
11.50
6.90
4.80
3.10
18.40
13.60
11.80
8.50
8.50
11.90
3.80
3.60
3.50
9.80
3.60
10.40
12.50
6.50
7.40
11.40
8.90
8.20
2.40
4.60
6.10
12.60
5.70
2.70
4.10
13.60
5.40
1.10
3.30
3.40
12.70
8.00
3.90
8.20
13.20
16.70
6.90
8.90
1.10
1.60
1.70
4.80
1.20
7.80
7.00
1.70
6.10
10.70
10.90
10.10
16.70
10.60
2.60
5.20
3.40
6.50
3.00
2.60
2.90
2.20
12.20
4.30
7.20
17.00
7.50
15.60
10.30
5.70
0.30
5.60
6.40
6.80
3.40
8.50
1.20
5.40
6.20
5.70
8.80
7.10
12.30
2.10
4.10
9.70
11.70
5.00
11.10
5.40
12.10
5.70
4.20
9.10
2.50
10.80
5.80
2.60
8.70
5.00
7.50
16.10
12.00
1.80
8.90
2.10
9.40
9.50
2.60
7.30
11.60
3.20
4.90
6.50
7.50
4.10
9.40
3.00
5.90
4.30
12.90
7.40
5.30
11.50
14.60
9.90
3.30
4.00
6.20
7.10
5.00
5.30
4.10
1.20
4.70
16.60
6.00
8.10
4.40
3.10
2.00
8.10
3.40
3.80
3.30
5.20
5.50
10.00
7.80
6.90
2.90
11.40
1.90
14.80
10.40
5.40
6.00
7.50
11.60
2.00
1.60
6.40
2.30
4.30
14.90
9.20
5.90
5.50
9.70
11.90
10.50
5.40
10.40
4.60
10.20
6.30
17.00
15.70
12.00
6.40
8.60
10.30
4.20
4.90
7.90
2.60
3.30
15.00
14.80
14.10
13.10
3.90
11.70
7.50
8.80
15.90
7.80
6.20
12.50
7.80
7.90
4.10
3.60
10.20
10.90
10.90
5.80
2.90
1.20
2.80
3.10
5.40
3.50
0.30
11.60
3.80
4.40
13.80
6.50
11.60
2.30
16.40
16.80
11.40
9.50
9.20
4.50
8.60
0.70
1.00
3.00
17.30
3.40
3.60
9.50
10.00
6.50
12.40
7.70
12.80
0.80
4.30
1.50
7.10
2.70
9.90
1.90
4.80
4.50
5.00
9.70
6.70
6.70
9.70
0.60
7.60
18.30
0.70
2.20
11.60
11.50
9.90
7.50
3.90
3.70
8.20
8.40
9.50
11.50
5.60
3.10
4.90
6.40
6.00
4.90
13.80
5.80
2.30
1.80
9.70
7.90
6.20
4.30
12.10
6.00
11.20
15.30
7.30
15.50
3.20
1.80
9.00
6.10
0.30
10.60
4.40
12.00
6.40
1.10
3.20
5.50
7.80
6.70
8.00
6.40
4.40
1.10
10.50
10.10
4.30
10.30
9.10
8.30
13.50
9.10
14.20
14.80
12.50
8.10
14.20
8.50
14.40
11.70
4.90
3.90
13.40
1.80
3.60
1.80
7.80
5.10
11.70
6.30
6.10
7.20
6.20
4.90
2.50
15.80
9.10
2.30
2.70
12.70
10.40
3.80
12.20
3.30
8.20
4.70
7.80
8.30
7.30
7.30
11.10
7.50
8.70
8.00
0.10
5.10
4.10
5.10
6.40
6.50
10.30
2.60
12.70
12.10
1.40
4.20
1.80
13.20
9.10
7.20
10.10
1.90
9.40
7.50
11.80
10.50
6.90
3.40
6.40
5.80
3.70
9.20
7.30
2.20
8.90
11.30
3.30
7.50
7.60
8.30
12.20
3.40
4.30
9.30
2.40
6.10
13.60
5.70
10.40
6.20
12.10
12.40
10.10
13.10
8.80
4.70
5.40
7.50
3.90
8.20
6.10
2.70
6.70
5.00
3.50
7.90
12.70
9.30
3.10
7.60
4.20
4.80
6.40
5.90
1.70
11.80
10.60
4.70
9.60
12.30
4.70
3.80
7.50
6.00
7.00
3.60
12.30
11.60
4.00
1.20
4.30
8.40
1.10
2.90
8.30
7.70
10.00
0.90
1.10
5.00
4.50
1.30
7.90
14.60
10.70
13.80
4.10
1.30
4.20
7.90
12.10
6.00
8.90
6.50
7.90
5.50
3.70
10.80
3.10
1.10
10.00
11.60
4.20
6.30
2.70
6.10
6.30
6.00
9.40
5.50
9.10
9.00
1.70
2.10
5.70
6.90
4.50
3.80
3.00
0.20
2.00
7.80
5.40
9.70
11.20
2.60
2.90
7.50
0.40
1.20
7.30
8.60
10.60
4.20
6.90
4.10
10.40
4.60
6.70
3.50
15.40
10.90
15.30
4.90
7.10
16.00
11.80
10.80
3.70
4.30
4.70
7.30
2.50
10.80
14.80
9.80
11.80
9.30
12.30
8.20
6.80
8.70
9.70
2.50
4.40
6.00
12.40
14.20
10.90
7.60
11.40
4.80
6.90
9.10
2.40
7.20
2.10
10.70
1.40
5.40
8.60
3.10
9.70
5.40
5.90
3.50
8.40
13.60
4.50
5.90
10.70
4.00
4.70
11.00
2.50
6.40
9.40
1.50
5.20
14.40
5.30
12.30
2.30
12.70
7.50
1.60
1.30
4.70
1.10
3.50
7.80
15.60
3.00
16.30
11.00
10.30
5.90
5.60
7.10
5.70
10.10
3.30
9.80
2.70
5.30
1.20
13.90
3.20
4.90
4.40
6.70
11.20
9.80
11.70
6.10
11.10
1.10
3.20
6.70
5.20
2.30
3.80
3.30
5.60
5.40
2.10
10.90
7.50
6.40
3.60
1.00
4.80
5.00
7.70
12.60
0.30
1.30
2.30
11.50
10.30
3.30
16.60
4.70
12.00
14.30
12.70
1.20
1.60
5.60
3.70
7.90
2.10
9.80
4.60
4.80
9.80
5.00
10.70
8.90
3.40
15.00
6.50
5.60
11.20
5.10
2.40
4.10
2.60
9.80
3.90
3.50
14.40
12.90
11.60
8.30
11.60
6.60
10.40
13.20
3.80
2.60
10.80
3.90
13.20
2.60
7.90
3.40
4.50
11.00
12.50
3.60
9.80
2.70
5.00
10.20
2.10
1.60
1.90
2.70
16.60
3.10
7.00
7.80
8.10
4.50
4.00
9.90
4.60
3.70
13.60
9.70
9.60
16.10
10.30
5.10
7.50
3.60
6.40
5.00
8.80
4.30
7.70
6.00
9.50
3.10
9.10
5.60
1.60
9.50
2.90
7.80
9.40
8.20
10.20
8.50
2.60
2.80
9.10
1.30
7.80
0.90
8.00
4.60
5.40
3.20
14.90
4.20
7.10
6.00
1.80
10.70
10.90
7.60
3.60
3.90
2.80
5.10
9.40
5.80
5.00
7.30
9.60
2.20
6.80
6.90
4.00
14.60
7.50
3.00
16.20
13.20
13.60
3.00
9.40
5.50
5.00
1.10
13.20
5.10
6.50
5.80
9.90
10.20
1.50
3.00
7.00
5.10
2.60
5.50
2.30
9.50
3.90
11.00
7.00
2.30
5.70
10.60
2.90
6.50
8.40
3.90
4.40
3.40
13.30
12.50
0.90
8.80
4.50
5.40
6.00
1.90
11.50
1.00
10.70
11.40
9.40
5.60
1.90
6.80
15.70
4.10
11.80
9.20
10.00
2.10
12.50
14.90
5.50
15.50
8.80
7.90
11.40
7.60
6.20
5.00
5.80
8.70
17.10
2.60
7.00
6.00
12.00
3.90
9.10
4.50
5.60
9.20
8.00
13.50
14.00
3.20
8.40
12.70
15.50
2.00
1.90
4.60
6.20
7.80
7.10
12.70
10.30
1.60
7.10
5.00
16.10
9.20
5.00
7.60
3.40
6.20
6.10
2.80
7.60
6.60
1.40
14.60
9.40
11.30
7.90
5.20
2.80
3.00
5.70
6.60
5.30
3.10
4.70
13.70
2.20
7.60
9.50
6.90
16.00
3.50
3.00
1.50
8.40
5.60
6.50
8.00
0.70
6.90
10.00
8.10
2.60
10.80
0.80
8.10
3.40
11.10
10.50
10.30
3.50
10.60
6.40
11.70
7.00
6.80
14.90
6.00
3.60
10.10
1.60
1.00
6.60
4.10
10.50
6.50
8.50
2.00
11.40
14.30
15.70
4.20
13.20
6.40
4.00
7.60
16.70
13.50
12.30
6.80
9.80
9.00
13.50
4.00
11.70
6.80
11.00
4.00
8.80
9.60
12.30
14.30
2.70
7.40
10.60
5.70
4.90
12.60
4.00
11.70
5.30
3.70
7.10
1.30
14.00
9.70
6.10
2.20
3.60
4.80
7.10
4.20
12.00
5.60
7.80
3.20
15.70
2.00
11.90
7.80
13.40
2.20
4.20
7.90
4.80
4.60
8.20
4.30
3.70
5.90
1.50
5.20
11.70
4.60
10.00
6.30
9.40
9.70
8.90
14.30
7.10
4.90
7.50
8.20
5.60
5.50
4.10
0.80
11.30
0.40
2.40
0.10
9.50
4.20
8.90
5.80
9.40
3.10
7.50
1.80
11.30
7.70
11.90
9.70
2.00
5.00
8.40
5.50
6.80
12.50
2.80
4.60
7.40
6.20
14.00
2.70
5.50
2.60
8.60
17.80
4.10
8.90
8.70
3.20
4.00
1.40
6.10
7.00
6.20
5.50
9.80
9.30
4.00
14.90
6.00
10.10
5.50
2.70
11.50
6.00
12.90
3.10
11.00
3.00
6.60
8.60
12.60
5.50
11.40
8.00
4.80
1.10
4.20
5.30
4.10
8.40
5.90
16.80
6.10
7.90
12.00
6.20
3.10
6.10
7.00
3.20
10.80
3.40
12.10
5.90
15.00
13.60
5.90
6.40
4.30
3.80
14.70
10.00
12.90
5.60
15.50
12.10
8.00
8.80
13.40
5.30
11.60
14.30
13.20
7.10
6.70
5.50
2.50
4.90
4.20
8.70
8.50
11.10
1.60
1.30
6.40
6.50
9.80
11.30
17.00
7.50
3.60
9.70
12.70
4.60
2.20
8.30
8.20
7.60
7.70
12.20
12.20
3.60
6.80
2.60
15.70
12.50
14.00
7.00
2.20
11.20
0.70
3.60
7.70
7.40
5.20
10.00
2.40
12.00
1.90
6.60
9.00
4.20
5.60
4.00
8.90
5.40
11.50
6.20
7.50
6.70
6.40
9.20
2.80
4.80
15.70
1.70
5.30
12.60
2.00
10.30
6.10
3.60
10.40
5.60
9.50
8.50
4.30
6.00
2.40
9.60
1.60
4.80
0.30
6.80
9.60
5.10
6.10
13.60
8.40
2.40
8.90
5.40
9.70
9.70
4.50
2.60
1.30
3.00
1.60
8.70
12.70
8.20
6.90
6.30
3.90
14.00
4.00
4.70
3.20
7.70
7.10
5.50
9.10
3.10
2.30
4.20
14.80
4.10
3.80
5.90
3.00
12.00
5.50
3.40
3.00
5.00
8.20
9.30
1.80
5.10
1.40
4.70
6.90
13.70
6.80
10.80
9.50
7.80
7.30
16.40
2.40
8.10
4.10
9.30
5.50
5.80
6.20
6.00
1.60
6.20
1.40
9.30
11.20
4.20
10.20
13.00
13.50
13.70
6.60
3.60
1.60
6.90
15.90
3.00
7.70
0.90
10.60
7.90
3.90
3.70
3.30
6.80
3.90
7.90
1.40
0.40
12.90
9.00
6.10
7.50
12.90
10.40
2.00
1.20
9.90
6.70
13.40
6.10
4.40
7.00
4.70
8.00
9.60
7.80
5.80
7.40
11.30
12.10
6.00
17.90
4.70
5.80
5.70
7.90
7.30
7.40
8.20
5.60
13.50
7.60
10.50
4.10
1.40
4.20
7.00
7.30
5.00
5.70
9.70
6.60
5.70
9.40
9.60
7.50
6.90
9.80
3.80
1.20
13.10
11.50
5.80
2.30
1.00
6.70
11.50
3.70
5.00
4.50
9.60
13.10
4.40
3.20
10.70
13.30
6.80
10.20
10.60
6.30
10.50
13.10
1.10
5.80
2.00
10.10
12.10
12.40
4.70
8.30
18.00
3.70
13.70
5.20
2.90
12.70
2.30
14.60
12.30
10.70
5.40
12.10
15.30
9.60
3.20
7.10
14.40
11.40
5.70
6.90
6.20
6.30
16.90
16.80
13.20
8.30
9.80
12.00
7.30
10.70
11.90
3.20
3.50
7.00
7.30
5.80
1.60
8.90
12.10
10.90
9.20
2.90
2.00
6.00
11.80
12.70
12.90
4.50
3.10
7.70
1.50
9.60
1.40
6.70
5.70
4.60
5.90
3.70
2.80
2.80
4.90
7.80
2.20
9.60
7.60
8.10
1.90
8.30
3.50
7.80
7.40
9.40
5.40
10.20
3.70
10.80
2.20
4.20
8.40
4.00
4.50
12.90
6.50
6.90
0.40
6.10
6.60
3.10
8.50
8.40
2.80
10.10
6.30
2.60
12.00
6.80
13.10
3.40
1.80
6.30
6.50
5.70
8.80
5.50
2.50
13.00
8.40
5.50
13.90
5.10
9.10
5.00
1.60
10.20
8.10
17.20
3.10
12.40
18.50
17.90
9.90
9.90
3.80
8.70
6.60
7.20
1.20
4.90
1.20
5.00
15.40
7.50
7.50
2.80
1.20
8.30
10.40
12.10
5.40
3.50
4.60
10.70
9.80
3.80
5.10
5.10
5.00
8.20
13.20
10.10
4.30
2.90
2.30
4.90
15.00
11.70
10.80
16.80
12.30
5.40
6.60
11.70
5.70
8.40
5.10
3.00
4.80
2.00
0.30
10.70
14.30
16.40
2.80
1.20
8.30
4.50
1.30
1.00
7.80
0.70
3.50
5.70
5.10
6.00
17.20
3.20
6.20
8.10
6.80
7.10
4.40
3.20
3.80
2.10
6.90
6.40
14.60
6.40
6.00
11.30
9.80
0.80
4.10
5.50
5.00
12.80
1.90
1.40
11.00
3.50
9.30
2.20
16.90
2.60
1.80
9.00
5.20
6.50
2.70
8.40
4.80
14.80
8.20
12.70
3.90
16.30
4.00
15.20
3.80
1.20
5.40
7.80
7.20
6.10
2.40
3.60
5.70
4.40
3.80
3.60
5.20
4.70
12.50
10.70
8.20
8.90
8.10
8.50
3.20
10.60
3.30
3.60
10.50
5.30
13.90
3.50
9.70
3.60
2.00
6.70
4.00
4.40
7.00
5.40
10.20
4.50
4.70
5.20
5.40
2.30
9.60
8.30
5.70
6.50
7.30
7.80
3.10
10.10
4.50
8.40
10.10
5.90
13.10
5.00
10.50
4.30
12.90
4.40
5.10
1.60
3.00
10.80
11.90
10.80
4.00
4.50
6.30
8.90
9.30
8.90
12.20
7.30
9.40
11.70
2.10
3.70
10.00
3.40
3.00
11.80
2.50
7.10
5.90
3.70
6.50
2.50
15.40
15.70
0.30
17.70
9.50
4.70
10.10
7.60
7.00
12.30
2.70
9.80
2.20
5.70
8.10
5.70
10.50
8.00
8.00
1.80
4.80
11.80
14.20
6.40
7.60
8.70
2.60
12.20
6.80
10.20
5.90
0.90
8.40
17.30
12.60
14.00
5.60
11.30
4.80
8.30
11.00
16.20
4.40
11.60
2.00
9.80
7.50
5.40
6.10
5.20
2.10
12.40
6.10
10.40
8.60
9.00
7.00
7.10
1.10
7.10
15.90
5.90
12.00
12.90
2.90
2.30
6.10
4.60
9.70
2.20
0.80
6.30
13.20
5.50
8.50
3.20
13.10
3.70
4.00
6.50
6.50
12.50
1.70
11.30
5.10
2.70
13.70
5.90
16.30
4.00
9.20
7.80
5.70
10.80
0.80
1.40
4.20
11.80
1.10
8.30
0.90
9.70
6.50
8.00
2.10
3.90
7.30
2.70
2.20
6.10
13.90
7.80
13.60
1.20
9.60
9.40
7.40
2.10
11.50
11.30
16.10
12.90
9.80
9.00
6.30
13.40
11.10
2.50
7.30
14.90
12.50
12.80
10.60
5.30
12.20
9.80
3.50
17.20
3.90
7.10
3.70
4.80
14.10
7.20
11.30
14.20
9.90
3.80
15.00
1.90
7.40
5.90
12.10
2.70
0.90
12.10
10.80
2.90
4.80
8.70
4.90
5.70
10.40
1.30
6.00
16.30
1.60
13.70
7.80
8.60
7.40
4.00
3.90
8.60
14.30
8.20
1.80
17.20
13.40
10.40
6.20
14.80
0.60
9.90
5.30
4.60
9.50
18.40
2.90
2.70
2.80
13.80
10.40
1.90
8.40
5.50
5.20
2.90
10.00
4.40
0.90
5.10
20.90
12.40
9.00
0.60
5.10
9.40
10.70
3.90
8.70
10.10
2.80
4.10
14.00
9.80
6.90
14.10
6.80
0.90
21.40
0.90
7.70
5.20
11.40
17.00
5.70
0.50
4.70
6.30
3.20
3.90
4.30
3.30
2.40
15.20
9.20
4.60
1.70
8.60
9.30
14.70
4.30
1.00
4.20
8.50
12.20
4.10
7.20
7.70
15.00
13.90
7.00
7.20
18.90
7.70
5.10
2.30
5.20
8.20
13.20
7.50
7.70
5.60
13.20
4.60
8.00
5.80
4.40
13.20
11.60
7.10
4.70
1.00
1.50
11.70
2.00
7.20
11.60
6.00
6.40
12.50
6.30
0.20
12.20
10.50
4.40
5.60
13.30
16.40
6.40
10.30
10.50
8.20
7.70
2.00
7.00
7.60
9.30
6.50
7.00
6.30
1.80
10.80
15.10
8.70
3.00
3.60
14.60
4.80
10.90
1.00
3.90
4.70
9.70
3.20
9.20
5.40
2.10
13.30
11.60
2.50
0.70
3.10
11.10
7.80
9.00
3.80
12.10
4.90
2.70
4.00
7.70
1.50
9.60
16.20
9.10
9.50
6.90
11.40
6.30
11.80
6.30
0.70
12.00
8.10
2.40
4.70
7.50
6.10
3.60
9.00
14.60
8.90
4.40
10.20
7.50
5.70
9.60
5.30
4.80
1.20
11.50
5.40
2.20
2.70
8.10
12.30
12.50
13.80
5.30
2.60
7.10
3.50
15.20
3.50
10.20
6.20
2.60
12.60
13.80
12.30
1.00
5.70
7.40
12.80
15.90
1.30
17.30
7.60
3.50
9.60
2.60
11.40
9.50
1.70
8.20
3.00
7.10
7.80
0.70
10.70
10.70
9.60
3.60
15.80
3.00
8.40
2.40
16.30
10.70
11.00
13.20
4.10
4.30
6.80
15.10
17.10
1.90
7.10
4.70
3.50
5.60
6.90
16.10
16.50
9.30
9.20
10.00
11.80
10.40
1.50
2.30
2.90
4.90
9.40
4.90
8.60
5.90
9.80
15.20
10.20
1.30
5.70
5.70
7.10
8.30
14.10
7.60
1.60
15.60
6.00
7.20
11.10
7.40
9.50
1.00
6.70
4.70
4.90
3.70
9.50
7.50
7.30
13.80
9.60
13.60
10.50
7.90
4.70
6.40
1.90
9.80
11.80
10.30
1.60
5.80
11.60
17.80
14.80
12.60
11.10
10.30
3.50
11.20
6.60
6.60
11.80
6.90
5.20
1.70
3.40
6.80
6.30
1.10
3.20
2.40
9.60
13.10
2.70
7.40
10.70
7.40
12.80
3.20
15.50
1.40
2.40
19.30
8.80
15.20
2.00
6.70
14.20
14.50
8.80
11.00
13.20
1.40
1.80
14.70
2.50
2.00
5.00
3.60
11.20
6.30
1.50
2.50
2.80
11.50
2.00
7.30
12.90
11.20
10.50
4.70
2.10
4.90
6.10
3.60
7.20
8.80
7.80
5.50
2.40
12.10
4.60
11.30
11.00
7.60
1.20
13.40
13.40
6.40
9.30
11.40
5.30
9.80
6.20
3.70
10.10
4.90
12.00
12.30
7.50
2.30
8.70
3.20
8.80
13.10
4.40
12.70
6.50
3.30
2.70
6.50
8.20
9.80
1.20
10.50
11.50
2.10
6.30
5.80
9.40
2.50
6.60
8.70
8.10
13.90
4.70
5.30
11.20
7.50
4.20
5.30
5.80
3.70
4.40
2.70
5.80
2.70
6.30
8.90
8.70
10.50
4.60
10.40
8.60
5.20
11.80
6.80
3.40
4.70
7.60
12.80
5.90
6.90
11.70
4.30
3.70
5.30
5.60
2.20
10.90
6.40
4.20
6.10
4.80
6.30
13.50
9.60
5.60
3.10
7.70
10.60
13.90
9.40
3.20
13.20
16.10
10.50
3.50
5.20
10.30
2.70
16.40
2.60
1.00
8.40
8.60
10.80
3.00
9.70
2.40
6.10
3.10
9.50
3.40
13.10
9.70
6.10
12.60
4.40
0.40
3.60
8.30
5.60
5.90
4.00
7.80
0.80
3.70
14.80
6.70
9.20
7.70
8.20
9.10
11.10
5.70
10.60
3.10
9.70
7.00
10.00
8.90
9.80
3.80
2.60
7.60
4.60
2.60
2.60
7.90
7.50
2.00
13.20
14.30
2.70
7.70
8.20
9.80
3.00
4.40
0.50
11.40
6.10
4.60
7.70
3.20
3.50
1.60
10.00
11.70
13.80
11.70
7.80
5.70
2.80
11.00
10.90
8.40
2.20
4.40
8.80
12.10
9.50
8.40
5.90
14.00
8.30
11.70
7.20
17.40
17.70
7.50
2.20
3.30
10.90
6.80
11.00
5.80
8.10
13.50
13.00
10.60
9.20
7.90
1.70
15.90
3.80
6.00
4.20
3.70
13.30
17.70
6.00
13.00
1.50
3.90
13.20
1.40
9.50
10.40
2.20
3.00
14.80
1.00
3.70
2.80
10.60
3.10
7.80
2.30
13.40
4.40
1.10
11.20
7.60
4.70
9.30
9.40
15.20
6.20
6.50
5.80
8.70
3.30
2.50
2.20
9.60
1.20
4.10
11.90
1.00
14.70
8.60
1.40
2.40
2.10
7.20
12.30
15.70
7.40
10.00
14.90
6.10
7.00
11.90
3.20
4.90
9.00
6.00
6.50
6.10
9.30
11.60
13.10
5.10
3.50
12.70
5.90
6.80
9.70
16.70
2.30
6.10
9.70
7.00
4.60
3.90
6.50
16.40
8.70
8.30
8.80
2.00
11.50
16.10
10.20
10.10
11.50
12.50
8.40
3.50
5.10
12.70
15.70
3.30
7.60
7.00
16.80
8.00
7.80
4.40
9.80
4.20
7.00
11.80
14.80
7.60
1.50
5.10
1.00
8.70
9.00
9.20
2.60
6.20
9.80
5.50
6.30
2.30
5.00
2.80
7.20
14.70
8.20
7.80
18.40
7.70
4.00
8.70
17.80
16.30
5.60
2.10
5.80
15.60
9.30
8.20
4.70
16.10
8.20
9.00
11.00
9.80
12.60
10.40
7.00
1.40
6.00
4.70
11.70
3.80
2.90
8.40
5.40
6.00
5.60
12.80
13.10
10.40
2.50
5.20
5.10
1.50
3.60
7.20
6.50
5.40
14.00
15.70
13.10
6.00
5.50
6.30
15.20
5.10
1.30
0.30
9.60
8.20
6.00
11.60
15.10
3.60
8.40
7.40
8.00
8.20
6.50
11.10
8.90
4.80
8.00
11.00
0.60
4.90
9.40
8.20
7.60
10.20
0.20
9.90
5.40
6.30
7.20
3.40
7.60
8.30
5.40
7.60
7.30
9.90
1.20
11.00
5.60
11.80
2.00
8.30
2.50
13.90
11.10
9.00
13.20
12.20
10.40
4.50
7.80
5.80
2.40
4.10
0.20
3.10
9.00
8.10
11.40
2.50
5.50
12.20
1.30
13.10
12.70
3.30
16.20
12.60
10.00
2.00
15.70
10.70
5.20
5.40
1.40
0.70
1.20
5.70
14.50
4.30
16.70
2.60
9.10
7.60
7.10
1.50
5.50
4.40
5.40
11.40
16.70
10.80
7.50
4.80
14.70
8.60
4.90
3.00
8.50
1.30
7.90
8.20
6.00
11.40
9.80
14.30
10.30
1.00
3.00
9.80
8.60
7.30
15.10
0.80
3.30
4.10
10.90
8.00
0.80
7.80
13.40
13.00
1.70
4.30
9.50
2.80
5.10
1.90
6.10
8.80
8.80
7.20
8.70
2.90
8.30
8.40
15.70
6.70
3.10
0.90
6.10
12.10
17.20
9.70
0.90
3.10
10.30
1.10
2.50
10.40
9.00
5.50
7.30
8.50
3.80
6.60
7.90
12.40
5.30
6.80
2.70
3.60
2.10
6.50
10.70
7.90
9.90
1.20
6.30
2.80
14.80
10.60
1.20
5.50
0.50
5.20
15.90
9.90
8.40
16.80
14.70
8.70
6.20
11.50
2.50
1.00
7.10
3.30
3.00
3.30
19.50
2.70
10.90
3.20
10.80
3.50
3.60
3.70
6.60
9.20
17.90
13.50
5.70
6.80
15.60
0.50
0.70
0.20
2.90
8.60
8.60
10.50
3.70
7.90
11.90
11.50
5.40
4.10
4.10
15.00
2.70
11.30
9.50
1.00
3.60
2.60
0.80
12.60
8.20
0.90
5.50
9.90
7.50
14.40
6.50
0.50
8.00
9.00
8.80
8.10
9.90
8.00
11.60
5.80
10.30
12.60
13.30
7.50
8.40
5.30
11.00
12.70
5.90
10.60
1.40
6.40
8.60
5.60
9.20
3.30
5.20
9.10
0.50
12.20
4.30
1.90
6.70
17.20
3.00
10.70
3.90
8.80
8.30
6.80
15.40
8.40
4.40
0.90
7.50
9.00
7.50
13.00
9.60
7.70
4.50
7.20
14.60
7.30
10.40
3.10
9.00
3.40
9.90
5.90
12.70
9.50
5.30
6.20
12.20
6.90
5.50
8.30
10.70
8.90
5.10
1.60
10.30
10.90
12.00
2.30
8.40
11.20
12.00
9.60
9.60
11.30
10.30
1.50
8.60
1.50
8.50
14.20
3.80
6.10
7.40
10.90
11.30
1.70
5.60
9.10
7.50
4.00
1.50
6.20
14.80
4.70
2.00
14.80
2.30
5.90
7.80
3.70
14.10
6.30
8.30
16.50
12.00
7.10
1.60
9.60
7.00
4.00
5.50
15.10
17.30
9.90
9.50
10.60
6.00
19.00
23.80
15.90
8.60
7.40
11.40
10.10
10.60
3.90
15.30
10.10
11.20
9.40
1.10
1.90
3.50
8.20
1.20
9.00
6.00
8.00
5.80
7.40
12.80
7.80
3.70
4.30
15.80
14.70
12.70
5.50
3.50
2.10
14.30
12.70
9.60
2.70
14.70
5.10
3.40
5.10
9.80
4.80
13.70
7.20
4.30
2.00
8.70
0.30
3.60
15.10
16.30
4.50
1.80
4.80
1.40
12.30
6.50
9.70
2.30
4.40
5.00
8.20
3.80
7.90
16.80
1.90
6.10
5.50
6.60
3.80
12.90
6.10
3.30
14.20
2.10
5.20
15.10
7.40
13.70
2.00
16.70
9.50
14.00
4.40
12.00
11.90
5.70
5.70
8.90
8.00
7.90
5.70
1.70
10.90
2.00
6.10
9.20
9.40
8.30
2.50
7.60
14.70
11.00
7.90
4.30
5.80
10.40
2.90
6.20
10.70
4.30
9.40
10.70
8.80
17.60
12.30
4.60
8.10
7.60
7.10
10.40
6.60
16.50
4.20
16.50
13.60
13.50
5.80
10.80
3.00
5.20
2.50
3.40
3.30
14.60
7.50
12.10
6.20
7.40
3.40
9.20
6.00
2.50
8.00
11.30
7.00
4.10
8.70
6.70
4.50
8.90
13.20
7.50
1.30
2.90
10.10
9.20
2.00
2.60
10.00
12.10
8.50
6.50
3.40
4.10
6.90
12.10
3.60
7.20
6.10
4.60
6.90
4.00
9.20
11.40
15.60
9.80
5.40
3.80
3.30
4.10
6.10
12.80
11.80
3.10
6.40
3.70
5.70
3.00
1.70
11.80
4.40
7.20
9.10
13.80
10.50
3.60
2.10
1.40
4.40
0.60
11.70
4.90
0.80
8.50
1.00
3.80
11.30
15.10
4.50
9.50
8.90
6.60
4.20
2.60
2.00
0.30
12.40
6.00
7.00
14.40
4.50
0.50
9.00
16.10
3.40
6.20
7.50
1.40
3.20
1.30
3.70
3.60
9.90
9.30
3.40
8.80
8.60
17.40
13.30
6.80
9.20
13.00
4.40
15.20
13.90
1.60
9.30
7.10
6.80
8.80
2.70
9.40
9.30
9.50
6.50
9.30
0.60
9.00
9.40
8.20
2.20
4.80
9.00
7.10
10.10
4.50
10.70
2.20
5.00
8.20
0.90
14.60
24.20
3.80
5.40
5.90
3.40
13.60
12.30
6.50
7.10
3.10
3.90
3.60
1.80
9.90
5.90
8.70
7.70
5.60
11.60
7.00
7.90
3.50
3.90
2.20
6.70
11.60
4.10
11.40
11.30
5.00
6.50
7.80
14.00
1.00
1.60
11.60
0.50
13.50
6.20
2.60
5.90
17.70
7.90
8.10
1.10
4.90
3.10
4.60
1.30
9.70
6.90
5.20
8.60
2.60
7.30
3.30
9.00
12.70
6.10
4.90
12.80
16.50
0.30
11.50
5.40
11.20
13.30
10.60
4.70
10.30
5.80
11.10
8.60
2.10
6.10
14.70
4.10
14.00
9.30
2.90
16.00
3.10
5.70
6.10
0.60
3.70
4.70
6.30
2.90
8.30
0.90
16.10
10.50
7.40
2.30
2.60
4.60
4.80
14.90
14.30
5.00
11.50
1.60
9.50
15.10
8.20
9.70
6.90
4.10
3.40
2.80
12.90
5.80
9.10
12.50
13.10
9.30
10.20
11.20
2.50
7.40
2.90
4.60
10.80
7.50
14.20
1.70
13.30
3.50
11.10
6.80
3.10
1.40
16.10
4.70
9.00
7.10
8.10
4.60
7.20
7.10
3.70
13.90
8.60
6.70
3.10
11.20
0.80
13.50
1.50
2.30
0.20
11.60
5.90
6.00
4.80
8.70
9.10
0.20
6.20
10.30
11.70
3.40
6.30
6.10
6.00
6.10
1.60
3.90
10.20
2.40
1.10
7.90
0.40
1.90
5.00
6.90
9.40
8.40
6.10
9.20
9.10
10.80
4.10
5.10
3.50
1.50
3.20
4.60
2.00
3.00
1.60
6.40
9.10
11.10
2.60
4.50
6.10
14.30
4.30
15.60
18.10
12.60
11.10
10.00
2.20
4.70
13.20
13.10
13.60
11.20
12.90
12.70
12.10
7.20
4.70
10.30
6.20
5.00
7.70
4.10
3.30
5.40
6.10
4.40
3.70
9.00
11.40
13.80
8.20
5.90
11.80
4.80
4.50
2.60
4.90
5.10
11.10
4.30
6.30
16.40
1.30
8.10
4.00
7.50
3.00
4.80
4.60
2.00
11.50
2.90
15.10
3.80
12.90
2.60
7.20
4.60
6.10
4.50
12.60
3.40
6.00
11.90
7.90
7.70
14.30
11.50
4.70
11.50
15.00
14.90
2.80
13.30
5.20
10.10
9.60
11.90
2.50
11.80
2.40
1.50
3.50
2.40
5.00
6.10
2.30
13.40
9.40
11.30
8.20
0.90
0.90
4.80
4.40
5.00
9.10
13.80
3.00
14.70
6.70
3.30
7.50
13.50
6.30
7.60
2.20
12.90
14.80
2.20
10.70
6.80
7.10
8.90
5.80
4.90
17.60
4.10
17.60
5.10
8.40
1.90
13.50
12.50
3.40
6.80
11.30
8.40
1.00
10.00
13.90
4.80
0.80
6.50
5.10
13.40
3.30
4.10
2.20
14.60
2.60
2.10
8.10
6.40
7.60
3.70
6.20
11.60
13.70
6.70
17.30
8.00
3.40
8.20
9.30
7.60
3.00
13.40
6.50
1.10
7.90
1.30
1.10
16.40
0.30
9.10
2.80
3.50
0.90
11.40
10.50
2.60
11.50
1.60
15.70
5.80
3.50
8.90
8.90
7.20
5.00
8.80
10.10
6.80
8.30
8.20
10.10
16.80
9.50
5.70
1.70
9.50
10.90
5.00
14.30
4.70
1.70
9.80
3.30
12.00
12.90
2.20
2.30
9.40
14.70
14.70
9.20
6.40
10.80
2.80
13.70
5.10
7.90
6.10
12.00
5.50
12.30
1.10
8.60
13.70
2.00
5.40
1.30
5.90
4.50
8.40
6.70
3.30
4.00
10.70
7.80
6.10
17.70
10.60
6.10
5.50
15.70
5.40
2.90
12.90
11.30
8.80
7.70
7.90
7.90
12.10
5.40
2.40
8.50
4.90
2.20
8.50
8.30
15.40
4.80
12.20
2.20
6.70
1.20
9.90
5.20
13.10
20.70
13.60
15.50
16.10
13.50
14.80
5.40
0.70
1.10
10.60
8.30
6.30
7.80
0.60
3.20
9.00
5.00
4.90
7.60
7.80
3.70
0.90
15.70
5.80
15.30
13.30
16.40
12.80
5.10
3.80
0.40
9.10
14.20
3.20
17.50
2.60
1.60
8.10
12.20
1.00
0.90
8.60
5.00
1.30
2.40
7.90
15.70
18.00
1.00
1.00
16.80
14.90
8.20
16.60
13.70
1.90
2.10
10.60
8.70
15.50
7.10
3.30
11.90
9.30
4.70
6.50
14.30
8.60
6.80
11.10
9.20
17.10
8.30
5.50
10.90
8.80
1.50
7.90
1.40
8.10
5.40
13.60
6.90
7.60
2.30
13.40
5.80
10.70
11.20
4.50
13.70
9.60
4.70
11.70
2.40
6.30
10.40
1.80
14.70
13.00
9.00
5.70
1.60
0.80
1.80
12.80
15.50
4.10
6.50
12.00
3.90
2.20
15.50
10.40
4.00
3.80
7.10
10.20
8.90
2.60
7.40
9.00
19.80
3.30
3.10
17.20
6.90
7.20
12.70
12.30
6.60
6.80
12.90
10.30
0.70
5.60
8.50
8.50
4.10
7.30
10.80
6.30
15.50
1.40
8.80
4.40
3.70
9.50
10.10
2.10
15.30
6.10
1.30
2.50
6.60
13.60
10.60
3.80
12.20
7.80
2.00
6.90
11.40
6.40
11.60
7.10
6.00
13.30
0.20
8.10
8.70
1.30
4.80
6.60
15.50
9.30
10.50
3.30
9.30
3.10
7.50
3.80
12.20
2.60
1.00
8.00
4.60
9.80
9.00
4.70
5.00
9.60
10.10
8.20
14.60
12.20
8.00
5.90
12.20
12.10
2.30
8.20
9.70
15.90
5.10
2.20
3.00
13.80
17.50
12.60
10.70
6.30
14.60
9.90
1.10
8.30
2.20
11.30
12.20
5.60
17.20
0.50
1.20
15.00
6.10
8.20
8.30
9.70
5.80
10.70
4.10
3.90
1.10
11.50
16.20
9.90
8.00
6.60
0.70
8.40
4.10
12.90
3.20
12.60
3.40
8.80
10.20
10.20
10.20
8.60
8.90
3.00
6.90
2.80
8.30
3.20
7.50
17.00
1.20
2.60
15.60
14.40
0.40
18.00
8.80
9.40
16.60
4.60
2.90
2.90
4.60
0.50
0.30
7.60
6.80
1.60
7.40
5.90
14.40
5.80
9.00
5.50
6.30
3.60
12.50
8.30
2.90
5.10
17.60
8.80
14.20
8.50
13.30
5.10
2.60
6.10
9.80
2.20
5.30
16.20
10.30
1.90
4.90
8.50
7.30
11.70
2.60
4.60
7.10
4.20
11.40
3.20
12.10
3.30
4.70
4.00
7.00
7.30
9.00
7.30
11.70
4.20
4.80
6.00
15.20
11.80
6.30
2.20
7.40
15.30
8.80
0.40
9.60
2.20
7.60
9.50
3.90
2.00
1.20
8.40
14.30
4.20
13.80
2.20
10.90
3.10
9.40
8.50
1.00
12.90
8.80
1.70
4.00
14.80
12.00
9.00
1.10
6.60
0.70
10.40
10.30
7.10
12.30
8.70
9.60
11.50
8.00
3.10
2.10
3.30
23.60
7.80
5.20
7.00
6.60
15.50
7.80
5.60
12.30
10.40
8.80
5.60
5.00
15.30
5.30
7.00
8.20
2.20
6.80
10.10
7.40
2.90
12.50
4.50
12.40
5.60
17.30
5.70
6.80
4.10
10.90
1.80
13.70
11.50
2.10
1.50
1.60
10.20
8.80
6.10
15.30
11.20
10.40
6.50
4.30
4.50
4.40
11.60
6.10
7.10
8.50
0.60
14.10
8.30
5.20
5.60
13.50
1.90
11.50
6.10
12.70
8.90
1.90
11.70
9.40
3.10
17.90
5.20
15.50
16.80
13.20
8.70
7.70
3.50
12.80
4.80
1.70
12.30
13.80
8.30
1.60
6.80
7.80
16.80
6.80
6.60
14.10
3.00
16.50
5.50
6.90
10.30
8.00
14.30
6.70
14.10
2.60
2.50
12.20
4.20
10.70
4.10
4.50
3.20
6.60
3.60
12.20
12.70
3.40
2.60
8.70
5.70
9.80
1.30
12.70
16.00
14.00
12.30
5.00
7.10
6.60
7.60
8.10
3.90
6.20
2.40
13.50
0.20
2.20
13.70
8.90
14.10
9.30
9.10
5.00
3.70
13.10
13.60
3.00
4.20
2.80
8.80
15.10
11.00
2.60
1.20
5.80
4.10
7.70
10.70
8.60
6.10
10.40
10.20
13.30
10.60
7.90
1.10
15.20
5.00
7.70
2.60
10.40
7.00
7.50
7.60
11.40
12.60
1.40
7.30
1.40
9.90
5.40
15.40
4.90
3.50
9.80
5.60
6.40
20.20
13.50
12.30
14.50
3.40
16.30
5.70
9.30
2.20
10.60
2.50
5.00
11.80
9.20
1.20
4.20
6.40
8.10
6.50
16.80
9.30
4.90
3.80
6.20
3.70
8.60
4.00
7.50
4.80
11.90
8.80
13.70
4.40
1.60
7.10
7.50
3.20
4.90
1.90
16.50
11.50
2.50
9.50
0.90
11.00
17.80
5.30
8.80
0.90
12.70
7.80
16.30
17.50
15.10
8.60
0.90
5.00
4.00
9.30
1.10
3.20
4.90
15.20
8.50
3.80
7.70
0.70
2.80
4.80
8.80
3.30
10.00
10.00
5.90
2.40
4.30
4.30
11.00
13.30
9.40
7.10
9.90
4.30
3.90
16.50
3.70
9.70
14.20
2.00
5.40
14.90
2.40
5.70
10.20
2.50
1.60
5.40
5.70
4.10
9.70
1.10
9.80
4.60
12.00
7.10
2.70
15.70
5.30
11.60
2.90
7.30
8.00
7.50
4.00
6.80
3.10
1.10
5.10
13.80
6.60
2.40
2.10
6.90
8.20
1.00
7.60
5.80
2.50
6.80
7.60
8.60
5.30
5.30
1.80
3.00
16.80
1.70
4.50
14.20
5.20
8.50
3.40
9.00
4.50
5.90
6.90
3.20
6.90
3.90
6.10
8.30
8.00
3.50
4.70
4.30
6.90
7.00
2.00
8.10
7.00
5.70
15.00
7.80
8.20
3.50
7.70
3.70
8.50
0.90
4.10
4.30
2.00
13.20
6.50
7.80
3.50
8.70
7.10
14.60
2.60
12.60
4.70
16.20
1.00
9.50
9.80
6.50
10.70
2.10
5.80
7.90
6.90
8.10
11.40
3.50
9.90
13.20
5.90
15.40
1.50
8.70
5.40
6.30
6.90
7.30
2.40
9.70
13.10
7.50
2.00
5.30
12.10
4.30
11.10
8.30
10.60
2.70
8.30
17.80
10.20
6.70
8.10
9.80
3.70
5.80
6.50
8.70
3.60
7.40
6.70
10.60
11.90
12.80
10.30
4.50
10.80
7.10
3.40
14.60
6.90
8.00
8.40
1.10
4.10
13.80
6.40
13.30
2.70
6.40
8.40
13.50
13.30
5.10
6.20
8.90
2.50
6.80
16.90
10.50
8.50
4.70
7.90
4.90
0.90
13.90
5.50
8.20
1.10
14.20
11.00
1.90
14.30
1.70
5.00
10.90
1.80
2.80
2.10
11.60
4.20
3.00
13.90
5.70
8.80
9.40
6.00
9.20
3.50
7.00
10.70
7.20
0.40
2.20
9.70
13.80
2.90
16.00
6.30
11.90
4.60
6.20
3.30
7.40
15.30
3.50
7.40
9.20
14.50
9.80
7.90
10.30
5.60
10.30
5.30
16.50
13.70
3.70
12.40
6.00
13.10
13.30
3.30
13.80
5.80
1.10
6.60
15.80
8.10
7.70
2.80
4.20
10.80
10.20
2.90
11.50
8.10
11.90
14.50
7.40
12.70
6.00
6.50
12.30
3.00
9.30
5.20
2.40
14.80
6.20
11.30
2.70
7.20
9.60
10.90
0.80
3.80
8.00
3.90
4.80
5.20
5.00
16.30
5.90
3.00
9.50
13.20
7.30
2.80
11.00
2.00
7.70
15.50
9.90
2.60
11.60
8.00
15.20
9.80
9.10
0.70
16.10
6.70
12.90
2.30
9.90
6.90
5.80
16.10
10.70
9.00
3.10
7.60
7.40
8.70
6.30
0.50
9.40
0.60
8.60
2.10
13.00
11.30
3.80
5.00
9.00
10.50
9.20
7.80
11.00
3.70
1.50
8.50
11.00
12.10
6.30
6.50
13.50
8.80
6.50
12.30
9.30
1.50
14.70
4.40
7.00
4.90
15.40
1.20
4.50
3.00
9.40
10.10
9.30
9.10
6.70
13.10
7.60
3.70
7.20
7.00
7.20
11.40
5.90
11.90
6.30
1.80
9.70
14.50
11.80
7.50
8.70
5.60
11.90
7.10
4.20
6.50
10.20
11.30
11.30
11.00
6.70
9.30
6.90
8.90
16.70
5.30
5.90
1.70
4.00
5.10
4.20
7.20
10.40
3.90
4.20
9.60
4.00
1.10
13.80
3.40
3.30
15.90
7.60
6.80
4.20
10.60
8.90
12.00
6.50
12.20
6.80
14.20
8.60
14.70
0.90
7.90
10.50
3.90
5.30
3.50
7.80
12.20
5.70
1.50
2.70
14.90
2.50
12.70
6.60
16.90
3.30
2.40
5.10
4.10
4.20
6.90
8.90
13.70
3.80
9.60
8.80
11.70
7.20
5.90
4.00
9.30
5.10
9.50
3.70
5.90
13.20
8.40
13.70
1.90
1.60
4.50
13.60
11.80
12.20
7.50
1.30
4.20
4.70
2.40
14.40
0.80
5.80
4.30
7.00
11.50
10.30
11.10
3.10
6.90
5.30
8.70
12.50
3.60
6.10
8.00
2.00
1.10
4.90
10.50
11.30
8.20
9.20
8.70
4.50
5.00
12.30
7.40
12.70
9.40
1.70
16.10
3.00
12.70
7.30
2.80
3.90
7.70
9.20
10.10
3.60
11.10
6.00
16.60
5.20
12.80
13.60
11.40
4.60
10.90
6.00
3.90
4.50
10.80
13.90
17.30
11.40
7.30
10.60
3.60
5.10
3.70
14.20
7.20
8.40
3.70
8.60
4.10
6.70
15.90
17.40
2.60
6.50
2.00
1.10
5.90
12.60
15.30
3.70
8.70
5.10
9.80
8.40
11.40
5.50
10.90
9.90
11.90
3.20
7.10
0.90
2.10
1.10
12.00
6.10
13.10
1.00
11.90
6.70
8.20
11.60
9.40
23.70
13.50
4.70
5.50
8.70
7.60
1.80
7.30
4.40
3.00
1.10
7.10
6.80
5.60
10.70
14.90
1.40
10.70
7.10
12.40
2.80
8.10
11.80
8.00
18.50
10.80
4.50
5.90
6.50
3.00
14.10
12.50
14.10
7.30
8.90
10.30
1.20
1.90
16.80
6.30
3.70
10.60
2.30
7.60
5.30
1.50
0.60
5.00
9.20
12.90
2.40
3.40
8.90
8.20
2.90
9.50
11.70
7.60
3.30
10.30
6.70
5.30
2.40
9.70
9.60
13.50
10.00
13.20
9.50
1.10
11.80
13.60
8.20
11.00
4.20
7.00
14.30
8.80
2.40
1.30
8.00
12.30
3.70
0.30
12.20
9.90
8.30
3.30
4.90
15.50
3.90
14.70
5.20
10.80
16.60
7.40
26.50
12.90
3.30
8.80
5.10
3.80
9.10
9.90
13.50
4.70
11.90
15.70
11.20
8.60
2.10
2.80
9.40
3.30
7.10
11.10
3.30
5.30
3.50
6.90
10.60
10.60
7.20
10.30
8.00
14.30
5.20
4.20
4.90
11.90
2.80
3.40
5.70
0.50
9.70
1.70
14.20
17.10
15.00
14.10
5.60
4.50
3.00
3.70
10.00
1.70
6.20
12.80
8.40
9.80
10.10
1.90
4.80
6.70
11.80
4.90
9.20
4.40
5.20
7.60
6.20
0.60
9.80
15.90
3.10
8.50
10.10
15.50
8.30
4.60
14.60
4.70
10.60
6.10
7.40
4.60
6.40
3.90
8.40
10.00
7.50
8.30
13.60
8.60
9.30
4.10
10.40
4.30
6.60
8.30
2.80
4.40
13.10
7.40
6.40
11.10
8.20
1.10
5.80
4.80
2.20
15.10
5.70
11.90
5.00
8.40
6.30
3.70
8.60
5.20
7.00
11.80
3.00
15.10
16.00
3.60
7.60
2.00
14.50
5.40
3.50
4.00
6.10
10.00
13.90
5.40
8.20
10.70
4.50
8.20
10.20
8.40
4.10
11.70
1.30
9.30
4.10
5.60
14.10
9.90
6.20
0.70
5.70
13.90
8.70
2.90
2.90
4.50
14.10
13.20
13.00
10.10
5.10
9.40
13.50
9.30
4.90
12.30
3.60
5.30
7.90
6.00
7.90
8.60
0.50
7.00
1.00
10.10
5.30
8.50
10.20
8.30
4.70
10.10
6.20
1.30
7.90
4.00
13.50
12.80
6.30
4.00
4.60
29.00
4.80
2.00
17.90
12.00
13.30
0.80
1.10
23.30
7.30
12.40
7.50
12.60
13.40
8.00
2.00
3.20
6.70
3.70
8.90
14.30
6.30
7.90
7.00
8.30
13.10
4.20
8.60
9.20
4.80
9.80
3.90
8.00
5.60
9.80
13.00
1.40
16.30
10.30
2.40
12.00
3.10
6.90
6.30
14.00
5.60
8.20
3.10
2.20
3.50
8.90
5.50
9.30
4.90
7.50
6.10
10.60
1.80
1.90
10.60
9.50
13.60
7.00
9.00
6.30
15.30
10.10
1.50
1.00
4.50
7.50
5.60
5.50
5.60
7.40
9.90
11.10
5.90
14.30
2.10
3.50
7.50
4.70
5.70
6.80
12.20
0.50
8.90
11.70
2.50
15.60
8.70
6.00
13.70
8.40
6.80
5.20
6.20
4.80
6.00
10.30
10.10
15.60
5.10
10.30
12.50
11.00
15.20
12.30
10.30
9.00
6.10
14.40
2.60
5.70
3.60
11.80
9.00
13.40
6.40
14.80
11.40
9.10
9.10
5.80
6.80
10.00
9.00
10.00
16.40
6.60
7.50
9.20
7.70
7.40
10.60
7.60
9.90
5.10
7.40
2.00
6.80
5.20
2.90
7.90
10.50
5.90
8.00
6.60
7.30
9.30
7.20
13.10
7.30
16.50
4.90
2.90
2.60
4.00
4.70
16.80
2.20
5.50
8.40
16.60
10.40
11.90
9.10
3.70
6.90
2.60
5.40
7.80
2.80
2.00
4.30
10.40
3.50
3.20
15.90
7.80
3.00
6.20
7.70
4.90
2.90
9.00
11.00
8.30
8.60
11.40
3.40
7.20
12.00
3.70
8.10
4.90
7.10
8.00
6.40
1.80
7.10
2.60
5.70
14.40
1.10
3.90
7.50
4.40
6.80
0.70
3.40
11.60
16.90
6.20
7.50
10.30
8.80
2.80
10.00
4.70
8.40
11.70
2.90
10.60
12.20
11.00
8.40
0.80
13.50
8.00
11.50
2.50
10.30
3.40
4.40
8.90
7.00
3.20
8.80
11.80
1.50
6.30
6.70
7.90
13.70
9.70
12.00
3.50
3.20
9.80
5.10
3.30
7.10
16.50
6.60
7.30
1.80
10.90
9.10
12.90
14.90
9.20
11.20
8.30
8.70
11.20
6.00
3.40
14.80
18.80
2.60
10.20
15.30
14.60
0.80
5.40
13.70
10.60
11.40
12.20
10.00
4.30
11.40
14.90
4.50
9.80
1.40
1.40
12.40
12.10
8.90
2.00
10.30
2.10
6.10
3.80
7.10
5.10
8.00
15.70
6.00
8.00
6.60
5.90
11.90
3.10
11.20
7.10
1.10
8.40
7.60
1.50
5.10
4.40
9.80
9.30
0.70
15.50
10.40
14.80
2.00
2.90
4.70
10.00
2.90
3.10
4.10
7.10
6.70
8.30
16.50
4.00
6.40
11.40
9.70
9.90
10.60
9.00
5.90
6.40
13.80
5.90
6.00
6.10
14.60
1.80
11.80
8.40
6.80
6.10
4.60
9.30
5.50
15.50
6.50
8.00
4.80
8.40
1.80
2.00
2.90
10.40
1.40
5.70
3.40
15.80
17.20
8.30
3.30
8.30
10.70
4.80
3.50
3.80
11.10
8.50
7.80
13.10
12.40
9.00
0.30
8.50
3.10
5.80
0.90
2.40
4.00
8.40
13.20
4.50
5.80
6.40
5.50
17.50
4.60
16.00
5.10
12.30
6.80
15.40
5.80
6.80
3.70
3.90
14.60
4.30
3.40
11.70
13.50
13.80
3.50
7.60
8.50
5.50
11.50
6.30
11.10
12.50
0.50
15.00
4.70
2.90
2.60
3.40
3.00
11.30
3.60
8.00
17.40
8.80
15.30
10.00
1.80
2.10
5.20
6.60
8.00
6.10
7.90
7.40
9.10
6.30
8.40
8.00
15.30
17.10
16.10
2.80
7.00
14.10
8.50
12.70
4.90
14.90
0.70
6.30
5.70
2.40
11.10
7.40
2.60
10.20
4.20
8.50
11.30
10.80
1.70
6.40
7.80
13.60
13.50
14.30
15.80
18.40
3.90
2.70
7.00
7.00
4.10
15.40
11.90
3.50
3.40
4.40
2.70
6.80
14.70
11.20
12.50
4.30
6.80
4.90
5.00
6.10
3.60
5.50
3.40
5.00
15.80
5.20
11.50
3.00
2.80
1.30
7.60
9.40
3.50
12.80
7.40
2.10
8.30
7.10
0.70
10.30
9.70
2.10
12.70
3.30
13.00
8.60
9.50
10.20
2.90
9.40
12.30
3.60
3.90
3.70
9.90
9.10
4.60
13.40
14.80
7.00
2.30
13.60
0.70
9.30
6.50
2.60
10.70
10.20
6.10
10.90
10.00
6.70
8.20
6.50
2.90
4.40
9.80
9.30
15.60
11.40
12.40
16.40
8.10
4.70
3.40
16.70
6.70
14.80
7.90
5.80
11.90
4.20
11.80
12.70
10.00
8.40
4.80
1.50
3.70
18.30
7.70
4.20
6.80
14.90
4.40
5.50
9.90
6.90
10.80
9.50
9.90
11.80
0.60
15.00
4.90
4.30
16.00
7.70
3.90
2.70
13.80
3.90
3.10
6.10
12.50
14.60
15.60
11.40
5.10
1.70
9.00
1.50
11.30
12.30
13.50
4.40
3.60
4.00
2.80
8.00
7.80
6.80
7.80
10.00
6.30
13.60
4.90
11.40
14.10
11.60
11.20
8.50
3.30
2.80
11.00
6.80
8.10
9.70
6.20
4.90
7.10
5.70
5.00
6.80
11.80
7.00
6.10
8.80
5.60
11.20
5.90
4.10
12.30
4.30
10.90
15.20
4.80
10.80
0.60
4.40
6.80
10.10
1.70
10.00
4.10
11.60
13.20
6.90
5.20
5.60
3.50
5.90
10.80
5.60
3.20
7.10
8.90
15.00
15.20
7.10
9.10
7.50
7.20
10.00
8.50
13.20
3.20
9.10
15.70
5.90
6.00
0.70
14.80
5.60
4.10
2.20
2.60
5.20
11.90
13.60
14.60
8.50
4.20
6.90
8.90
6.20
1.90
14.10
9.90
5.70
2.70
9.20
12.00
5.00
7.60
13.10
5.20
1.10
8.60
10.40
10.60
7.40
11.90
7.90
10.10
10.90
6.40
4.30
6.60
1.00
8.90
4.10
3.50
4.50
8.80
4.00
6.40
8.30
12.10
16.60
8.80
9.40
8.40
1.50
8.00
7.90
17.20
9.80
6.50
12.80
1.70
5.20
7.30
9.80
13.30
1.80
6.70
11.30
8.50
9.80
3.70
12.20
2.00
3.20
5.10
9.20
2.10
6.60
11.30
5.50
9.90
5.60
2.50
5.20
12.70
11.50
14.00
6.10
8.50
5.30
12.40
8.20
9.00
2.30
11.00
4.20
3.50
9.40
7.70
9.40
3.30
10.50
1.60
4.90
16.50
4.20
3.50
5.80
11.50
5.90
9.60
11.30
12.80
12.70
10.20
17.40
13.40
13.60
8.10
10.70
3.70
5.50
5.10
5.70
7.10
2.70
4.80
9.00
9.00
6.00
9.80
1.50
0.50
11.50
6.40
9.80
9.30
15.80
3.90
6.10
5.30
2.80
12.60
1.30
12.40
4.10
9.40
9.30
7.00
10.80
1.70
7.90
8.70
11.90
6.30
6.90
6.80
8.10
7.00
7.30
11.50
7.10
7.20
9.10
9.90
0.50
2.20
2.00
5.80
4.90
6.70
5.50
8.10
4.70
5.80
8.80
15.40
10.30
6.30
2.50
1.90
1.50
9.50
1.80
11.70
5.50
5.10
3.30
15.30
5.10
6.60
7.20
17.40
9.40
12.70
6.20
4.20
4.70
4.10
14.20
3.60
3.10
6.10
6.80
12.10
4.50
13.70
13.50
1.40
8.10
12.10
5.40
7.30
8.50
4.00
4.20
9.60
3.30
10.80
13.00
12.60
7.10
13.20
4.40
3.90
7.70
15.60
10.20
10.60
3.10
11.90
7.00
7.70
2.20
3.70
8.20
7.80
3.20
12.80
14.60
13.80
3.10
13.40
5.70
5.80
14.70
14.20
12.60
8.40
6.80
3.50
11.80
7.00
10.00
4.20
9.50
8.80
2.70
2.00
3.70
7.50
11.10
8.60
11.80
10.90
3.00
11.40
12.70
5.10
4.00
9.50
11.20
14.60
3.50
9.90
5.30
2.70
16.50
16.00
2.70
15.80
5.50
4.70
12.40
9.70
6.10
6.60
9.30
12.40
8.50
9.70
7.10
3.30
2.40
1.00
10.50
1.10
14.50
9.50
3.30
11.60
0.90
3.50
8.40
6.50
7.80
8.80
8.10
12.00
2.20
9.10
12.70
2.00
12.70
4.80
14.10
9.00
10.20
2.50
7.40
10.50
3.20
7.30
10.70
18.30
5.20
5.80
5.50
13.50
5.00
23.50
3.40
12.70
5.90
1.70
8.60
3.90
2.20
6.70
5.90
5.50
10.80
2.20
13.60
10.10
11.30
6.00
7.30
11.30
13.60
13.00
13.40
6.30
2.00
11.30
14.30
14.50
10.80
11.30
2.80
10.40
10.90
4.00
8.00
0.80
5.80
7.00
2.80
2.20
6.70
6.80
13.50
8.00
8.70
9.90
10.80
7.60
6.10
9.90
5.00
4.80
15.10
11.10
13.80
13.10
11.60
1.70
14.10
5.60
8.60
4.90
9.90
0.50
7.80
11.80
5.10
13.90
4.50
9.30
2.70
15.10
4.70
7.40
4.30
6.50
5.10
6.80
2.80
3.20
4.30
0.20
9.20
9.40
11.50
5.90
2.50
12.70
13.10
7.80
13.80
5.40
12.90
11.70
10.60
11.00
10.80
5.90
4.20
4.80
3.70
1.50
15.10
10.10
5.90
5.20
4.60
5.90
4.50
4.70
7.80
3.50
14.90
16.80
8.50
8.80
14.90
12.70
6.40
15.10
10.70
4.20
9.40
10.10
14.30
5.70
3.30
9.00
13.00
5.80
8.90
15.30
4.20
9.50
2.90
13.30
15.80
5.10
1.90
10.40
11.90
7.80
10.30
12.20
2.20
4.20
12.10
11.50
11.70
12.00
0.70
3.60
8.90
2.40
4.70
1.80
15.40
8.20
9.90
9.20
10.50
6.80
13.50
6.80
11.10
17.60
6.70
2.10
15.40
11.20
7.10
13.90
3.50
13.50
15.40
7.10
5.40
3.20
1.90
7.50
10.50
12.20
7.00
4.30
10.50
4.30
7.50
3.90
16.60
9.70
3.70
8.30
1.70
4.70
2.60
13.50
5.80
7.60
6.90
6.40
1.60
9.80
5.90
7.00
13.40
8.00
10.30
8.70
16.90
7.50
4.60
2.40
2.90
7.30
8.80
2.80
13.30
8.80
1.60
12.30
5.10
15.20
14.40
4.10
3.80
8.20
5.90
8.20
6.60
12.90
6.70
11.20
2.60
10.30
5.70
3.50
12.80
3.90
3.10
5.90
13.00
5.30
8.60
11.30
2.70
6.00
4.30
13.80
2.90
14.50
9.50
8.10
6.10
12.50
6.40
11.00
0.40
4.20
3.90
10.90
4.00
12.30
10.40
12.20
3.90
13.20
6.80
1.80
4.60
5.00
13.00
17.70
3.80
5.60
14.40
11.90
11.60
3.10
12.90
8.30
0.40
2.20
12.80
12.20
10.30
3.70
10.60
12.70
13.40
6.60
9.70
10.40
12.30
4.20
7.30
6.80
8.50
11.40
12.20
12.00
8.40
16.10
10.10
13.50
8.60
2.20
14.60
2.70
6.90
2.20
14.50
9.40
8.40
14.50
5.00
3.80
3.70
11.30
5.40
6.10
7.40
3.00
12.00
3.00
8.70
10.20
20.00
2.40
13.30
12.10
14.20
8.30
6.10
8.10
10.10
14.50
5.70
6.70
15.40
1.10
13.20
6.40
12.10
6.10
6.80
12.10
8.10
5.60
5.90
9.20
8.00
2.70
1.60
3.10
11.70
4.10
7.10
7.00
6.10
2.50
14.40
6.90
12.90
2.80
4.00
2.40
4.40
10.00
14.90
11.90
7.20
5.30
4.80
0.30
6.70
5.90
3.10
15.30
12.70
8.50
12.90
10.90
3.10
3.10
11.60
10.70
2.80
6.70
9.10
3.50
3.30
8.70
5.00
5.90
3.30
5.90
7.40
10.90
12.30
1.50
7.70
9.50
4.40
2.80
4.30
5.30
6.60
7.80
14.10
8.30
13.70
5.30
13.40
4.70
14.10
8.30
7.70
2.60
4.10
6.80
14.70
15.90
5.20
5.00
3.40
11.20
14.30
2.10
2.10
11.30
6.40
7.20
13.40
11.70
11.50
6.20
17.10
7.70
4.30
11.80
0.90
14.20
13.80
5.90
10.20
5.70
1.40
10.90
4.80
9.20
2.10
7.00
7.60
4.50
8.60
7.40
8.60
7.30
0.60
1.60
5.10
12.10
10.40
8.60
13.60
2.50
8.00
3.90
10.40
11.90
16.40
10.20
5.10
2.60
10.00
6.20
7.10
9.40
9.00
6.80
7.50
13.50
11.60
5.60
12.80
3.30
4.40
7.40
15.80
3.50
6.90
11.30
11.10
4.70
7.40
11.70
2.50
11.40
13.10
2.20
2.70
16.20
12.10
3.00
8.30
6.10
11.20
5.70
7.70
2.60
4.70
3.80
9.80
10.20
5.60
5.60
14.30
4.30
6.70
4.70
12.50
11.20
12.00
2.30
7.70
8.10
8.70
8.90
5.60
6.90
1.30
9.40
2.00
9.00
4.20
3.40
2.60
11.00
7.50
5.00
3.40
1.50
5.30
8.40
9.80
2.40
3.60
2.60
10.80
0.80
1.60
4.80
11.60
10.30
12.00
5.20
2.00
14.70
3.00
4.20
4.30
10.30
8.80
1.80
4.60
6.00
5.50
6.30
2.10
9.40
9.30
10.80
12.60
3.40
4.40
9.40
4.70
11.20
11.60
8.30
1.10
5.50
8.60
5.70
8.60
14.50
6.40
0.80
8.00
9.20
3.20
9.60
7.80
7.20
3.40
12.30
6.50
5.80
10.50
5.90
5.70
17.20
5.60
17.10
10.70
4.10
8.50
10.00
11.30
4.20
9.40
4.90
3.50
7.40
2.00
4.40
11.90
10.70
7.30
9.60
6.90
4.80
3.90
12.60
4.90
9.90
5.50
2.20
15.00
9.50
8.90
11.60
7.80
11.70
4.40
1.30
7.50
0.90
15.30
9.20
1.00
7.90
3.90
6.80
7.70
7.10
3.90
15.70
18.30
16.90
7.50
14.90
4.90
9.50
5.40
8.20
0.20
6.50
8.70
4.50
11.80
4.20
5.70
3.10
7.80
3.80
5.30
6.40
11.10
5.60
11.10
10.40
6.90
12.70
7.20
13.00
5.00
3.10
4.40
9.90
10.60
7.60
7.10
5.50
6.60
4.10
12.20
9.10
4.00
8.30
7.90
8.40
7.60
3.50
5.40
12.30
6.00
9.80
11.80
4.70
12.10
11.80
7.30
15.00
7.40
9.50
8.00
17.30
5.90
6.90
5.20
2.20
6.10
9.10
2.20
9.10
3.40
12.30
16.20
1.00
5.30
9.10
9.80
4.70
2.50
8.50
14.90
3.00
17.10
7.80
5.20
13.60
15.50
10.20
4.50
8.90
9.90
6.70
12.20
12.20
7.30
6.40
11.20
6.20
9.80
2.60
2.00
6.70
4.80
10.70
12.30
5.20
2.20
8.40
8.70
9.90
14.50
10.50
4.30
3.10
7.50
10.20
0.90
8.50
7.10
15.60
11.70
2.60
3.30
0.50
3.90
2.40
2.40
8.80
10.80
7.50
2.60
8.20
10.60
11.10
3.90
15.80
4.40
9.20
3.70
13.50
12.20
7.20
7.10
4.70
4.70
10.40
5.30
9.50
9.50
3.90
8.30
5.60
3.80
8.40
4.90
12.20
7.20
5.80
15.30
12.70
13.70
15.20
10.30
9.60
4.70
13.40
8.60
5.40
7.10
16.10
12.50
13.10
13.40
4.20
6.70
4.30
10.50
14.80
2.20
8.30
4.50
8.80
15.40
15.70
5.30
26.90
0.60
9.80
7.90
5.60
0.20
8.50
7.20
2.00
10.10
6.80
9.20
5.30
6.70
8.90
10.10
3.50
0.90
8.10
6.00
15.10
8.40
9.60
3.40
2.20
13.30
8.40
7.90
12.40
11.80
4.50
5.20
1.10
3.20
13.80
6.60
9.30
4.00
4.90
10.60
14.40
8.40
12.20
4.90
11.40
4.50
10.80
4.90
11.90
13.80
3.60
9.20
2.90
4.50
5.40
2.50
4.90
6.80
4.70
10.50
2.60
5.90
5.30
12.50
2.40
5.10
8.90
4.10
7.10
12.80
11.70
4.80
13.90
13.90
15.10
9.80
9.40
15.40
10.80
4.00
10.10
8.30
7.40
5.90
5.60
5.40
5.90
4.10
5.30
11.10
4.00
1.00
2.30
10.20
7.40
5.40
10.70
2.40
2.50
2.60
1.30
0.70
2.80
14.00
5.50
3.40
3.80
8.80
9.10
0.90
5.90
13.40
1.80
4.30
10.70
5.50
5.00
2.80
3.50
9.30
7.60
5.60
3.00
7.30
2.20
3.50
4.50
4.50
3.10
3.50
9.60
5.30
3.50
4.60
2.00
4.00
2.00
3.20
5.60
1.00
1.50
10.20
8.00
1.20
4.10
2.30
5.30
13.30
0.40
1.10
6.60
2.10
3.30
8.10
2.90
10.90
3.20
2.30
2.70
4.40
2.90
5.20
1.50
2.00
1.10
0.50
6.40
1.40
11.10
0.50
1.80
4.80
1.70
6.80
2.90
5.70
5.90
5.60
0.80
6.80
0.60
5.30
4.50
2.20
5.70
9.80
0.40
3.80
3.50
2.90
3.30
3.10
5.40
9.50
4.20
8.40
4.50
2.20
3.20
4.60
0.80
10.40
2.30
3.90
8.10
3.00
1.40
6.00
2.90
7.30
2.30
4.90
9.10
1.70
6.00
0.80
3.90
9.60
1.50
3.20
7.00
4.50
3.40
0.70
0.50
0.60
2.00
6.50
1.70
4.50
1.10
0.50
7.00
0.40
6.60
1.90
3.70
2.30
1.50
0.80
4.10
3.80
3.60
2.50
6.90
6.40
4.50
3.90
2.70
1.30
6.20
1.80
3.00
6.50
5.70
3.80
3.00
4.40
2.20
17.20
2.60
1.30
0.90
3.40
9.50
3.60
4.30
6.20
10.20
2.50
4.10
3.20
6.00
3.60
1.20
5.10
2.60
3.80
3.50
0.40
4.00
7.40
8.60
2.50
4.30
0.90
2.90
12.70
2.30
0.70
2.70
3.40
0.80
5.50
4.70
18.20
0.40
2.10
2.50
5.10
3.20
3.20
8.60
4.90
7.40
2.00
0.20
5.90
0.20
2.30
3.00
4.80
1.20
3.40
4.80
8.90
5.10
0.80
1.30
4.30
6.00
4.10
1.90
5.40
0.60
5.30
1.60
2.90
13.70
3.70
9.50
8.00
0.30
4.60
6.30
6.20
3.90
1.60
10.30
2.60
10.60
1.30
4.60
2.30
6.90
1.90
1.90
4.10
8.70
2.10
2.60
4.30
1.30
4.80
1.80
5.90
0.80
12.50
7.60
1.70
4.90
2.20
7.60
5.20
3.20
2.50
3.90
1.40
1.40
2.40
1.30
3.30
1.90
6.40
3.90
5.00
0.40
2.70
2.20
2.40
4.50
0.40
9.10
5.80
5.00
9.40
5.20
12.60
6.00
4.20
5.00
1.80
6.50
3.40
3.70
3.90
5.30
2.00
5.80
0.20
5.40
1.10
3.70
4.20
4.40
4.20
4.10
2.50
2.20
8.20
1.20
0.70
0.40
7.90
0.90
1.80
5.80
4.20
1.20
1.90
3.40
3.90
3.50
1.60
1.80
1.20
3.30
9.90
4.00
4.00
6.90
6.40
5.50
4.90
3.30
2.70
0.80
4.80
5.40
4.30
1.80
8.40
5.20
4.10
4.60
1.30
0.60
6.10
4.00
5.80
3.70
7.50
0.20
7.70
2.30
2.00
3.00
1.90
2.00
0.50
3.00
0.90
1.20
1.80
4.70
0.60
3.00
4.70
2.50
4.90
4.50
2.30
2.20
4.50
5.90
2.10
7.10
5.00
1.00
1.00
0.20
3.00
6.90
4.20
1.40
4.80
12.40
0.40
7.20
11.80
1.00
3.60
0.40
2.70
3.30
3.10
0.30
3.70
5.30
0.60
6.00
0.80
8.00
0.40
3.30
3.60
6.50
4.70
5.20
3.30
1.50
5.70
2.00
1.00
13.50
6.50
6.50
6.70
5.00
6.00
7.20
2.80
2.70
2.80
0.90
1.00
0.60
3.80
2.50
5.80
3.40
6.60
3.40
4.30
2.00
2.70
2.10
4.20
2.90
3.60
8.10
3.70
3.10
8.90
2.50
3.20
6.30
6.90
5.70
2.80
1.60
3.40
4.90
3.90
1.10
6.30
3.90
4.10
0.60
2.30
3.70
2.10
0.70
5.10
3.00
9.80
2.20
0.90
5.90
3.90
3.70
3.90
4.80
3.50
1.30
2.40
2.20
2.60
4.30
1.60
5.10
3.80
2.00
2.00
2.10
3.20
2.40
8.50
1.60
3.50
1.50
15.50
2.90
3.40
3.60
2.30
1.60
16.30
0.70
2.50
4.00
0.30
4.10
12.60
3.90
7.70
2.80
0.60
3.50
4.30
9.70
6.00
4.10
3.50
1.10
2.40
1.50
1.80
1.20
13.20
3.60
2.50
3.30
4.80
3.00
4.10
5.10
4.50
6.00
4.10
0.60
14.70
0.80
1.60
1.10
2.10
1.00
5.40
13.00
9.50
0.50
0.30
4.50
2.40
3.40
4.80
2.50
4.20
1.30
18.20
5.40
9.30
1.30
2.10
1.50
4.70
4.70
0.60
3.00
2.10
2.50
7.20
4.70
0.70
5.80
1.20
3.60
5.60
0.70
5.40
0.90
9.30
11.90
1.60
8.30
2.70
0.30
2.70
9.00
7.30
1.60
0.30
1.10
2.20
2.60
0.30
1.00
3.30
9.90
2.90
1.60
3.60
1.10
4.70
3.50
1.10
0.50
11.30
5.60
4.50
6.30
1.10
3.10
9.90
2.70
2.00
5.30
3.80
1.60
1.20
7.00
6.50
2.30
4.20
4.70
3.20
4.50
3.90
10.20
0.90
3.10
0.60
3.30
9.00
0.40
1.80
9.10
0.40
2.10
0.30
3.50
3.40
7.10
3.40
3.50
2.40
2.50
3.60
3.80
6.20
3.40
8.60
3.80
11.50
3.70
2.20
2.70
5.40
3.70
0.60
2.40
4.70
1.10
5.60
4.30
8.20
4.50
1.20
1.20
8.20
0.50
4.90
2.70
0.60
0.40
1.70
2.70
0.50
3.70
4.40
5.80
6.90
0.60
2.10
2.80
6.50
7.00
4.60
15.00
2.30
7.60
1.30
10.30
2.40
2.50
7.10
2.10
4.50
3.10
10.40
3.90
5.40
2.90
5.20
6.10
3.20
0.60
1.20
8.70
1.40
5.20
1.40
2.50
1.20
0.90
2.20
3.20
2.70
1.10
5.70
4.40
6.80
5.70
3.30
12.20
2.10
2.00
4.00
2.00
1.70
8.10
4.90
4.00
1.80
3.20
2.40
8.30
0.80
7.40
3.30
2.10
2.30
8.00
2.20
10.70
5.40
6.10
4.90
4.90
5.40
2.20
4.90
5.10
4.20
7.80
1.70
3.70
0.90
8.20
2.20
5.50
16.80
2.80
3.60
1.50
2.10
3.80
0.30
3.80
1.00
5.00
5.00
1.60
9.00
5.40
4.50
2.30
3.80
2.70
2.80
0.30
4.10
4.00
4.40
4.50
5.20
2.90
2.40
4.70
1.80
1.40
5.20
6.00
4.50
2.20
4.50
4.10
2.40
3.70
3.30
7.50
6.30
1.10
6.10
0.50
7.20
4.70
1.20
2.30
3.70
7.60
7.90
4.20
3.30
6.50
6.80
4.40
2.60
4.40
6.60
5.20
2.00
3.60
2.30
3.90
2.30
2.80
2.90
2.40
1.00
1.20
7.40
4.00
4.00
1.80
5.30
4.60
2.50
0.50
0.50
4.60
1.30
1.40
1.00
0.60
4.40
9.90
5.00
1.20
7.40
3.10
2.90
13.30
4.00
15.20
2.00
0.50
6.20
1.80
5.00
3.10
8.30
2.10
4.70
1.10
3.40
7.50
0.40
10.00
1.60
6.20
7.40
1.50
0.40
2.50
1.70
1.60
7.00
2.60
3.60
7.70
1.40
6.90
0.40
1.70
3.30
5.00
0.30
5.20
4.90
1.90
3.50
5.60
8.00
1.70
9.80
9.40
4.30
0.60
2.50
5.20
1.00
11.60
4.40
2.20
1.20
0.80
2.30
5.40
6.80
0.40
3.40
0.90
3.40
4.60
3.20
1.50
0.70
4.00
2.90
2.90
3.20
6.20
0.80
5.00
2.00
1.80
2.10
0.60
6.10
4.20
7.60
2.20
1.90
4.50
2.00
1.30
3.40
4.50
2.90
3.20
3.70
3.60
2.70
5.40
1.80
5.50
5.90
0.70
9.20
0.50
0.20
7.90
11.10
11.90
5.80
3.80
5.20
7.20
4.30
4.50
5.40
1.90
1.80
4.70
5.50
0.90
4.00
5.40
2.40
3.20
4.90
3.10
5.20
2.40
3.80
0.30
5.00
0.30
6.90
3.20
9.20
5.00
4.40
0.70
2.90
14.60
7.80
1.30
5.70
3.10
0.90
7.70
8.30
4.40
4.10
3.90
8.20
3.70
1.50
1.00
6.20
3.40
12.10
3.50
1.40
4.50
1.60
5.00
7.50
7.30
3.70
6.00
2.50
0.70
2.70
9.50
2.10
0.90
3.30
9.60
5.40
2.60
4.10
3.30
2.90
8.10
1.10
4.80
3.20
4.30
15.40
3.10
3.20
3.40
15.10
0.80
1.10
2.70
1.50
7.40
3.80
0.50
2.80
0.70
3.80
1.70
4.00
3.50
2.00
2.70
3.20
0.40
4.60
3.10
3.80
4.10
8.80
2.90
2.30
11.80
4.80
3.30
8.30
2.90
2.90
4.00
2.90
2.30
2.30
7.70
2.10
3.60
1.60
0.70
1.70
8.30
3.40
2.80
0.90
0.80
2.50
1.10
2.40
0.50
1.20
1.50
0.20
0.90
6.20
0.60
6.80
3.90
4.70
4.50
5.70
8.80
2.10
1.00
4.30
6.70
3.10
4.20
3.00
0.40
2.00
1.40
3.40
4.00
2.90
1.10
2.10
4.40
2.00
3.10
2.10
1.10
2.00
3.00
14.70
0.70
3.90
3.10
2.50
3.60
2.00
4.90
3.10
6.10
1.90
2.60
3.70
14.10
5.70
3.20
0.40
1.50
2.80
0.60
2.30
9.10
4.30
3.90
3.80
4.90
6.70
7.40
2.70
3.70
2.90
7.00
4.20
2.20
1.20
2.70
4.10
0.30
14.90
0.70
3.60
2.30
0.20
1.10
4.10
4.60
7.80
6.00
0.40
10.10
0.60
2.00
7.40
4.50
0.70
1.30
2.90
5.70
5.50
4.00
12.00
7.80
3.60
5.30
4.50
4.80
1.00
2.90
0.40
2.90
5.70
0.50
6.30
4.80
0.40
1.60
1.20
4.60
11.20
0.70
4.50
5.90
0.80
3.50
2.50
3.70
0.10
1.20
0.40
3.30
0.40
3.60
10.00
4.90
17.60
9.90
5.10
2.60
3.10
11.80
2.40
6.00
2.40
2.20
2.70
1.60
5.70
2.20
0.50
10.40
1.00
11.80
8.50
5.80
3.80
0.80
1.00
5.90
2.60
4.70
5.50
1.60
9.10
7.40
7.10
3.80
2.60
0.40
5.20
9.80
8.50
7.50
4.10
3.10
4.30
0.80
5.80
2.70
11.30
1.80
4.40
2.60
2.30
0.70
6.90
14.70
3.70
11.20
17.10
3.50
1.10
0.80
3.70
2.90
3.50
4.50
0.40
2.00
3.10
0.30
4.30
18.90
2.70
4.70
7.40
8.70
1.60
5.60
5.00
3.40
2.30
4.20
0.60
2.70
3.10
1.60
6.60
3.40
2.30
2.80
1.70
8.80
1.90
4.80
7.70
4.10
1.70
6.70
4.50
16.70
0.40
1.60
5.50
2.20
3.60
5.00
8.30
2.00
7.90
0.70
0.20
2.40
5.30
4.90
0.90
1.10
2.00
2.20
2.00
2.30
13.00
8.40
2.60
1.70
1.80
7.50
4.10
3.10
5.30
11.10
2.00
6.80
4.30
3.00
0.60
3.70
8.70
2.80
1.00
13.70
0.50
1.10
2.90
7.50
0.20
0.90
0.20
1.10
1.60
0.50
4.20
2.80
3.50
1.70
6.80
3.50
2.00
0.50
5.70
8.30
6.00
0.60
1.90
7.50
6.60
7.40
12.10
2.90
4.40
7.80
8.50
3.00
4.20
11.10
3.50
6.50
1.60
3.40
3.80
1.50
8.00
0.70
1.30
2.80
3.30
5.90
10.40
2.70
12.20
0.20
3.10
2.50
2.10
4.40
4.90
0.60
10.50
1.90
4.20
2.90
0.50
10.10
3.10
6.40
1.70
4.50
7.20
0.70
0.40
2.20
1.70
0.30
1.60
2.60
4.00
0.70
1.90
4.80
6.90
4.10
4.20
3.40
0.20
6.70
0.80
3.10
4.70
4.40
9.00
2.80
1.00
2.80
7.40
4.90
2.70
3.60
7.00
5.50
4.30
2.40
2.90
5.80
1.80
0.90
13.50
4.80
0.80
0.70
4.50
1.30
3.10
3.40
4.60
4.70
6.70
1.60
3.60
5.10
3.20
10.30
0.50
3.90
3.40
3.20
2.40
1.80
1.30
3.00
0.40
1.20
3.20
1.60
2.60
3.00
0.50
3.70
6.10
5.40
2.70
1.10
4.70
9.40
2.50
3.10
4.40
2.80
1.40
0.50
1.70
9.60
3.40
0.60
2.60
5.40
0.90
0.30
1.00
3.00
4.00
4.30
4.20
4.10
7.90
3.50
0.90
3.00
5.90
8.80
0.80
2.60
5.90
5.00
10.10
4.40
2.20
1.10
1.30
2.80
4.20
11.60
2.50
1.50
3.70
3.10
2.20
5.70
2.10
4.90
7.10
1.70
5.60
1.80
2.30
1.10
10.30
4.60
5.90
3.10
1.00
7.50
0.30
3.60
7.60
7.80
5.10
3.20
16.50
9.50
4.90
1.80
0.50
4.40
4.80
1.90
5.80
5.90
3.90
6.00
3.40
0.20
7.70
2.50
1.10
0.90
5.80
3.90
5.50
2.70
11.30
19.30
1.30
1.60
4.90
0.60
4.10
11.80
11.70
3.10
2.40
11.20
2.20
3.50
8.50
6.80
2.30
2.60
3.50
2.00
2.40
2.30
2.80
5.30
3.10
4.60
8.60
2.30
4.10
4.60
4.80
6.50
0.40
0.20
5.70
5.30
5.40
2.50
0.50
2.50
4.30
4.50
4.00
8.00
4.30
1.00
2.50
7.70
4.90
6.60
6.00
5.80
6.30
3.50
7.80
2.60
3.80
0.30
9.00
3.90
6.40
1.00
4.70
0.50
0.40
1.60
3.80
5.30
0.50
1.50
4.90
3.60
1.10
5.30
2.80
5.20
5.70
0.50
3.40
0.50
0.50
2.30
4.00
1.40
9.20
1.10
2.40
3.60
5.60
6.40
5.20
3.70
9.80
5.20
0.60
3.00
2.30
2.30
2.40
0.60
2.60
4.50
2.40
9.60
2.10
2.00
4.00
2.00
0.30
3.10
5.10
2.10
0.50
3.50
2.10
0.30
2.50
0.70
0.50
4.20
3.60
3.30
1.10
2.80
1.10
2.20
1.10
3.10
4.10
5.10
0.30
4.90
15.40
3.20
0.50
3.40
0.50
8.50
13.10
0.70
1.90
4.60
10.20
2.40
1.90
2.70
3.60
3.30
5.40
4.20
2.80
2.90
3.80
5.40
0.60
6.10
2.80
4.50
12.50
0.40
2.50
7.20
4.90
1.80
3.80
2.40
5.30
1.60
5.10
4.60
4.70
5.60
6.70
4.80
8.10
2.60
13.60
6.10
0.70
2.20
0.70
3.10
6.20
3.10
3.50
5.40
0.70
4.00
4.10
4.30
6.20
1.70
4.30
1.80
0.30
0.90
8.30
10.50
0.20
1.80
4.10
1.30
1.10
3.40
9.00
5.20
8.90
0.60
0.90
0.70
2.40
2.60
0.80
0.60
2.20
3.90
2.60
9.80
7.40
5.80
0.70
1.90
1.80
2.00
1.10
0.70
4.40
3.50
7.00
2.40
4.10
2.40
3.50
7.30
3.90
0.50
14.50
1.80
10.30
6.50
2.90
3.50
0.20
4.70
2.70
3.40
3.20
4.50
2.50
0.30
5.10
4.50
0.20
3.80
6.60
1.90
2.10
5.10
3.60
1.80
1.80
11.00
15.50
4.50
10.50
9.70
1.90
9.60
3.10
1.50
3.80
5.80
3.00
5.10
6.20
5.80
10.10
12.70
4.30
1.40
3.70
0.80
3.40
4.10
4.10
11.40
7.20
8.80
0.40
3.50
7.50
3.00
0.80
3.10
5.20
0.20
13.30
3.10
0.80
0.50
6.00
3.30
4.10
1.80
8.20
11.90
3.40
7.10
1.00
3.20
4.60
1.10
0.60
0.90
4.80
3.80
0.70
2.90
3.40
3.50
2.70
7.10
6.40
11.60
5.00
0.30
6.60
1.80
1.40
0.90
9.20
9.90
2.60
8.00
2.80
0.30
2.50
2.90
3.20
2.20
2.00
2.10
1.70
1.10
1.70
3.70
9.50
0.40
2.50
4.70
17.70
4.10
2.50
0.60
3.40
1.70
3.70
4.40
1.50
2.80
1.00
4.40
3.00
3.10
0.80
0.50
0.70
2.30
10.00
1.60
1.30
4.00
2.80
5.30
10.30
10.00
0.60
9.40
2.20
8.30
3.50
2.00
0.80
0.20
6.80
6.60
1.10
3.90
3.80
4.80
1.50
1.10
1.90
2.50
6.50
3.60
2.90
3.10
2.90
2.60
6.10
4.00
0.30
3.30
1.90
4.70
3.20
5.50
2.40
2.50
4.30
5.10
2.60
1.10
0.40
4.20
2.00
2.50
1.80
1.10
2.80
11.40
4.50
1.50
2.50
2.20
3.80
5.00
4.10
1.00
5.00
0.80
3.30
5.20
13.10
0.30
2.00
1.60
8.30
8.70
1.60
4.50
12.50
3.60
3.60
3.00
0.90
10.10
5.70
3.60
5.40
0.70
2.70
3.70
7.90
3.30
3.80
2.70
2.40
2.10
0.40
1.70
9.60
1.10
4.00
3.00
5.80
1.90
8.80
2.30
2.90
8.40
0.50
6.20
0.40
10.40
0.30
0.30
4.70
3.10
4.50
5.90
1.70
6.40
6.70
2.00
4.20
1.70
3.50
5.20
10.30
2.60
2.50
2.70
2.60
1.10
6.70
1.50
2.60
2.80
11.90
3.50
3.50
2.10
5.90
1.40
1.60
3.80
1.70
6.70
4.00
2.30
8.20
1.10
2.90
3.10
4.00
1.40
3.20
1.50
2.30
2.70
1.60
0.30
2.30
1.80
3.50
7.40
4.30
2.30
0.80
0.40
3.50
0.70
2.40
4.90
3.10
6.70
6.40
6.50
0.20
4.40
10.60
3.50
18.60
3.50
9.70
1.50
3.30
2.90
13.30
0.60
3.30
3.10
2.90
1.80
1.90
5.20
4.30
1.60
1.20
3.80
2.80
3.80
3.80
3.40
0.90
0.90
4.30
1.10
1.40
6.60
5.40
5.20
10.50
0.60
1.80
0.80
3.10
0.90
2.30
1.50
2.00
7.20
2.90
0.80
6.70
3.60
2.30
6.90
1.00
0.90
2.20
1.30
3.10
13.20
6.90
3.00
2.60
2.40
6.20
5.80
0.70
3.10
4.80
0.80
6.20
1.60
3.90
5.70
68.90
4.40
3.60
1.80
6.00
6.20
4.00
3.40
4.00
3.70
1.70
3.80
0.90
5.90
14.30
0.70
8.00
1.70
5.00
5.20
5.20
1.80
4.60
3.60
2.90
2.10
5.00
3.00
7.90
1.30
4.80
2.20
2.60
3.90
2.50
0.60
3.60
8.10
11.80
2.60
4.50
2.10
3.30
3.00
0.30
5.60
1.40
1.90
5.70
3.00
1.30
4.90
1.90
6.10
0.80
2.90
1.60
2.40
12.50
5.60
0.70
10.90
0.40
0.20
2.90
4.10
3.00
4.60
2.60
6.70
5.00
1.00
2.90
3.20
2.50
1.60
9.20
4.60
1.80
2.80
0.40
4.80
0.90
3.00
9.40
0.90
3.20
0.50
5.80
1.60
4.20
0.80
0.60
10.60
2.00
1.90
2.50
2.30
5.90
1.30
1.20
4.10
1.00
1.10
1.80
2.90
4.80
4.60
15.80
1.40
3.10
0.40
2.80
6.40
4.90
3.10
3.20
10.00
2.60
12.10
8.80
3.10
0.40
10.40
5.60
14.30
1.70
2.20
1.90
7.80
1.50
4.50
4.10
5.60
6.10
1.00
8.60
0.70
12.20
1.00
3.10
2.10
1.10
1.50
8.40
2.70
0.60
6.50
3.20
0.70
3.70
0.80
0.70
4.70
0.90
9.10
6.10
1.20
2.10
2.50
1.70
0.70
0.20
7.10
0.40
15.10
2.30
5.40
0.70
5.00
5.60
5.00
5.20
2.60
1.30
3.80
4.00
2.20
2.40
1.20
2.90
6.90
1.70
3.90
2.60
9.30
3.80
6.80
0.60
5.30
3.60
8.90
0.80
3.60
0.40
6.40
2.10
4.60
5.40
7.40
2.50
0.50
2.30
6.00
2.00
3.00
4.50
5.20
2.00
1.10
2.80
2.30
2.00
2.30
1.60
0.90
2.00
14.10
6.90
3.60
11.20
6.50
2.20
5.10
3.60
4.30
4.40
3.10
3.60
0.70
4.90
3.50
0.30
1.10
1.50
3.10
6.50
2.10
14.80
3.20
0.30
3.10
0.20
2.30
7.80
11.00
1.60
1.60
0.50
4.60
1.70
3.30
4.00
7.00
2.20
0.70
5.80
4.00
1.40
6.10
1.60
2.40
4.80
1.20
5.30
3.50
1.40
0.50
1.00
0.80
1.90
3.20
1.20
2.60
1.20
5.20
3.10
4.10
3.50
4.30
4.00
4.40
6.60
3.80
7.40
0.50
0.30
3.10
3.80
0.30
0.50
0.60
3.60
1.60
0.10
1.70
15.20
2.10
2.50
1.20
2.10
1.10
8.00
4.20
4.00
5.90
3.60
5.70
1.80
3.20
0.20
5.50
4.00
1.70
8.30
1.90
0.90
3.00
3.10
3.90
2.50
3.50
0.80
4.80
0.30
5.80
6.50
2.30
1.90
4.70
0.50
7.10
2.50
2.60
2.80
3.10
6.00
0.80
4.10
1.60
1.10
2.10
11.90
4.70
6.60
4.90
0.50
2.40
7.10
4.60
4.80
0.60
12.00
9.20
1.40
5.60
4.50
2.10
5.50
2.90
2.70
9.20
4.80
8.70
6.20
1.00
2.30
0.20
13.80
0.60
4.30
1.90
1.60
12.30
2.10
4.30
0.60
10.80
8.00
0.40
0.70
3.40
3.20
9.70
0.40
0.80
3.60
1.90
12.00
7.00
0.70
8.80
2.10
3.00
4.40
4.40
8.30
3.30
10.80
0.80
7.90
6.80
4.20
8.30
1.00
4.50
1.50
3.60
6.00
6.00
4.90
1.60
2.20
1.00
9.50
9.90
4.60
2.30
3.00
3.70
1.40
0.70
14.00
0.30
0.60
8.00
2.20
11.50
2.80
3.60
2.60
3.40
2.00
5.30
2.10
5.10
2.30
3.20
2.60
6.70
0.60
0.50
5.20
10.50
9.30
2.90
2.60
3.00
4.30
2.50
6.20
3.10
11.10
2.90
6.00
4.00
2.70
5.50
16.20
8.10
0.50
0.50
4.70
0.40
3.30
4.00
2.80
0.80
3.40
8.00
2.90
1.30
0.40
0.60
5.80
9.90
2.10
3.10
2.50
5.30
4.60
0.30
11.00
5.40
7.90
4.10
0.70
1.00
13.30
3.90
2.10
2.30
3.10
0.40
8.10
10.50
3.70
4.90
6.00
0.70
2.20
2.70
2.90
1.00
3.00
4.60
6.50
3.30
2.00
3.80
6.50
0.90
2.10
12.10
6.40
2.80
1.10
4.40
4.50
3.30
0.70
3.00
4.00
7.10
1.40
2.80
1.40
1.30
9.60
0.90
7.50
3.00
10.50
4.20
2.40
4.10
1.90
3.80
6.00
7.40
3.20
3.00
0.60
4.20
10.10
3.10
1.20
2.10
3.70
6.20
2.50
4.70
4.20
1.70
4.10
1.90
0.70
2.80
2.40
1.00
6.50
2.30
11.90
2.40
0.80
3.40
0.90
0.80
3.60
7.80
10.80
2.00
4.30
7.10
0.70
3.80
4.50
5.30
3.00
1.00
5.10
1.40
2.70
5.00
2.10
5.90
5.00
1.00
3.40
1.30
7.40
0.80
11.60
2.40
4.20
0.70
12.20
1.10
7.90
2.80
1.80
4.80
5.10
2.70
1.50
2.40
4.20
5.10
1.70
1.40
2.20
5.90
5.60
2.20
2.20
2.10
3.00
5.40
3.50
3.60
2.20
0.60
3.00
2.40
6.40
1.90
2.30
2.70
3.20
4.60
2.70
4.50
5.30
1.10
3.90
0.40
3.30
7.00
2.90
3.20
0.50
9.40
3.80
4.30
8.50
4.10
3.50
10.60
4.90
6.80
3.00
4.10
2.90
3.20
6.80
5.20
2.40
0.30
1.40
6.20
5.40
2.40
4.50
2.20
2.60
7.90
2.40
3.40
3.40
3.80
2.20
2.70
6.00
3.60
4.90
2.70
2.20
0.50
6.30
1.40
2.80
10.60
0.90
3.60
2.40
3.20
2.60
1.00
4.20
3.10
0.90
5.40
1.40
5.10
0.80
2.00
5.40
4.00
4.10
3.00
2.80
0.70
2.30
1.80
0.70
2.00
5.30
7.10
1.60
0.80
1.60
6.10
5.50
2.90
1.50
1.90
12.00
4.80
9.20
2.80
1.00
3.10
3.00
1.10
9.90
1.10
2.30
5.20
1.00
3.50
1.80
1.80
0.70
3.60
1.20
3.00
4.10
0.60
1.60
0.70
7.20
2.40
2.10
5.30
5.70
2.10
5.50
2.20
4.50
1.40
3.50
2.40
2.70
3.00
5.00
0.80
5.00
0.60
3.20
2.00
1.60
3.40
6.70
2.00
3.00
6.70
2.40
1.50
1.30
2.50
2.40
3.70
2.10
5.10
1.90
1.50
10.90
6.60
2.40
1.40
2.20
3.50
1.90
1.60
2.60
1.80
4.90
2.80
2.80
4.60
2.70
4.80
2.60
1.40
3.40
2.00
1.80
2.00
1.60
9.50
3.00
4.20
1.00
3.30
4.40
2.80
4.10
5.50
1.80
4.20
6.50
0.50
4.20
1.10
0.30
3.60
0.80
2.00
3.50
4.40
3.00
0.80
2.30
0.30
7.70
7.10
1.70
3.10
12.70
3.40
4.10
0.40
3.10
3.40
2.90
2.10
3.50
1.20
1.80
6.00
2.60
12.20
3.20
8.90
2.60
24.60
2.90
1.30
1.90
5.20
3.60
3.30
1.60
9.10
4.70
1.10
7.00
5.70
2.60
10.50
3.70
2.80
1.50
2.00
5.20
3.00
1.90
2.70
2.30
6.30
5.50
1.70
1.90
3.20
2.30
3.40
1.60
5.80
4.60
2.10
3.00
7.50
4.50
2.70
5.50
1.10
4.00
5.10
2.70
3.20
4.70
5.60
8.20
12.60
3.80
0.30
14.30
3.30
3.40
1.40
4.70
5.20
4.90
1.60
2.90
2.10
9.20
2.50
2.00
2.10
1.10
4.50
4.80
5.80
1.50
12.20
1.90
3.70
0.60
6.30
2.80
1.00
0.40
1.60
2.50
7.90
4.80
1.50
7.20
1.80
7.30
2.90
3.30
2.10
3.80
2.50
3.80
4.20
1.10
0.90
2.70
0.80
2.30
4.30
1.10
2.60
0.90
5.20
4.50
2.20
2.50
1.30
2.50
2.40
3.60
0.70
2.90
0.50
5.10
0.50
2.40
1.50
2.40
2.00
1.20
2.40
5.60
7.80
1.40
2.90
7.50
3.10
2.20
6.10
5.30
3.00
3.30
1.70
3.00
4.70
0.60
2.90
3.40
2.50
4.30
2.40
4.00
2.30
1.40
4.20
5.00
9.20
4.60
4.90
0.80
2.90
2.90
2.00
1.20
2.60
4.20
3.10
3.00
2.30
0.90
4.00
4.50
2.40
2.10
1.20
1.90
2.10
1.00
2.50
1.50
1.00
2.20
3.70
1.90
2.20
3.40
1.50
5.80
4.40
1.40
0.30
3.40
5.00
1.80
2.30
1.70
3.30
2.90
2.10
0.30
6.20
5.90
1.70
5.40
3.10
5.60
1.90
6.30
1.20
5.70
1.40
2.60
5.70
4.00
2.90
3.10
4.10
1.60
3.50
3.00
2.10
3.40
0.70
3.20
2.90
1.30
5.50
1.20
0.60
3.20
6.80
0.70
12.70
0.70
3.50
1.80
6.00
0.40
2.00
3.00
1.60
5.80
1.10
2.30
3.50
4.00
4.80
1.80
3.50
0.80
2.60
4.10
1.90
3.30
1.60
6.20
1.60
3.60
4.30
2.00
1.80
6.90
2.00
3.70
3.70
1.70
8.30
1.00
2.50
8.00
2.00
2.00
3.00
1.80
2.70
2.90
3.10
1.00
3.10
2.90
4.30
1.70
5.30
2.50
9.10
0.60
2.10
2.90
0.80
1.70
2.30
1.80
3.30
1.80
0.40
0.40
2.60
1.90
2.00
0.60
15.90
2.60
5.00
5.10
4.50
2.70
5.30
1.10
3.70
4.50
4.10
9.50
2.90
9.00
3.80
1.30
5.80
1.80
3.70
3.10
5.20
6.00
5.80
1.40
2.10
2.30
2.20
2.50
1.80
1.70
2.40
2.70
2.90
5.80
0.80
6.20
5.40
0.60
2.60
1.50
0.60
4.20
3.50
5.50
4.60
5.00
0.30
6.50
7.00
2.00
1.00
9.10
3.70
1.50
4.70
3.40
2.30
1.20
2.80
2.00
2.00
7.30
1.80
14.50
5.60
4.50
2.10
4.70
2.60
1.10
0.90
4.00
12.30
5.10
6.60
3.00
0.60
5.60
1.90
11.50
1.70
0.70
8.50
2.40
2.30
5.30
2.90
3.00
2.80
1.30
1.10
2.00
5.50
3.20
5.20
3.20
2.10
4.80
8.30
2.20
1.00
6.90
4.20
1.90
1.70
5.60
1.00
5.50
1.00
6.00
2.60
4.30
3.40
2.30
0.40
2.80
1.90
5.30
1.40
3.30
1.00
1.30
2.10
3.40
4.80
4.70
1.50
4.00
2.70
0.50
7.10
6.30
3.50
0.90
2.60
3.10
7.80
1.40
24.40
3.10
3.00
4.90
10.40
3.80
4.00
2.10
3.10
1.10
2.40
3.10
3.80
0.30
4.40
3.40
4.40
0.70
4.40
3.40
2.60
2.60
6.70
2.00
5.30
0.50
1.10
1.80
2.70
0.60
6.60
2.20
3.80
3.20
0.20
2.20
2.80
2.10
2.40
2.50
5.00
2.20
2.10
3.00
5.30
1.20
3.50
0.50
0.50
2.70
4.20
1.70
6.40
1.60
2.50
0.40
1.40
2.00
3.30
0.90
1.90
2.00
2.50
6.60
0.60
4.50
2.10
1.30
3.70
2.60
0.20
1.60
1.90
3.00
2.40
2.60
1.40
2.70
2.50
3.30
1.80
2.80
1.10
7.70
0.90
3.90
0.80
1.80
5.90
2.60
3.30
3.30
2.30
0.90
3.50
4.50
1.50
9.70
3.60
2.80
2.40
2.90
1.10
1.00
2.80
13.50
3.30
2.20
1.30
5.90
0.30
4.70
0.50
7.20
2.30
4.20
1.10
2.10
6.50
6.60
2.40
3.50
6.60
1.00
5.50
2.50
7.50
4.10
6.60
1.70
3.80
3.00
3.40
7.70
3.80
1.90
1.30
9.30
4.60
3.40
3.80
1.40
2.70
15.40
4.30
1.40
8.10
4.40
3.70
4.60
2.00
3.60
2.00
1.30
2.30
3.70
2.10
2.70
1.20
0.50
2.50
1.40
5.20
2.30
4.70
5.00
2.80
1.90
0.70
2.20
2.40
1.50
2.80
7.00
4.60
2.10
2.30
1.30
4.80
12.30
3.20
2.00
2.80
4.20
1.80
2.40
3.60
3.40
0.90
6.20
6.50
6.90
3.30
2.50
0.90
8.00
1.30
2.30
1.80
2.50
5.50
7.30
10.80
5.40
2.70
3.40
0.80
4.00
9.90
6.10
4.10
6.30
4.60
2.70
3.80
3.30
2.20
2.00
3.90
0.80
5.30
11.60
0.60
1.60
0.50
6.10
2.50
5.60
1.20
3.20
5.70
3.60
0.90
1.60
3.30
3.20
3.70
5.10
5.00
3.30
4.30
13.80
1.60
2.10
4.90
2.50
6.50
5.80
1.40
2.90
0.40
6.70
2.30
2.80
3.70
0.30
3.30
1.00
0.40
3.80
1.50
2.00
4.30
6.20
1.60
6.20
0.60
1.90
3.70
1.50
3.10
1.90
6.20
3.20
1.60
4.70
2.50
9.00
0.50
2.30
4.90
4.20
1.20
1.20
2.30
4.00
1.10
1.80
3.90
2.30
8.30
2.30
1.80
0.50
1.80
4.20
5.90
3.20
9.50
2.50
9.10
1.90
3.10
2.60
1.20
2.40
0.50
4.40
1.40
1.80
3.00
7.30
3.20
1.10
1.90
5.40
0.70
2.20
3.30
1.10
2.50
0.80
3.10
4.10
1.10
4.20
4.30
2.70
2.50
2.00
1.40
5.70
3.10
1.70
5.70
0.80
1.70
2.70
1.40
0.60
3.30
2.00
3.00
2.60
5.00
3.90
5.30
3.20
1.40
3.60
6.20
3.30
2.50
1.70
1.10
0.50
5.30
2.60
9.60
6.80
2.00
6.50
0.50
2.80
9.70
2.90
1.50
4.10
2.70
2.20
1.30
1.30
10.00
1.50
1.70
17.90
0.80
0.80
1.60
5.80
2.80
0.20
1.20
2.50
3.30
0.70
0.50
2.60
6.40
1.20
2.30
0.40
2.50
2.30
2.00
2.00
0.60
2.40
3.60
2.80
4.20
5.40
2.00
2.50
3.30
4.20
1.40
0.60
3.70
5.30
0.80
4.50
3.60
2.00
0.80
4.50
2.70
2.20
6.60
4.90
1.30
2.60
13.20
3.80
1.20
2.90
6.70
6.60
4.00
2.50
1.20
3.60
0.40
3.90
2.60
1.60
14.30
0.80
0.30
1.50
1.80
3.90
1.10
1.00
2.50
4.30
1.90
19.00
1.30
7.10
3.50
7.60
2.20
0.80
3.80
7.10
6.00
1.20
3.20
2.90
4.00
1.50
3.00
2.50
2.80
3.70
2.20
0.80
3.30
11.10
5.70
3.30
1.90
4.00
12.90
4.90
3.80
2.80
2.00
0.20
2.80
3.60
5.40
2.00
7.90
1.30
4.80
0.90
4.10
3.60
4.10
6.10
1.40
3.20
1.10
0.80
3.70
20.50
0.60
4.80
5.00
0.60
3.30
0.80
2.60
1.30
2.90
2.50
3.30
2.60
4.60
14.90
5.30
2.30
6.80
1.40
5.80
1.40
3.10
4.20
2.30
1.10
2.20
5.80
2.60
6.70
2.40
3.50
0.70
3.00
2.50
1.40
2.90
2.10
3.00
2.00
0.90
5.70
0.60
6.40
5.70
1.70
3.30
9.40
7.40
0.30
3.50
9.50
2.70
2.30
2.00
9.60
3.10
2.10
2.00
0.60
0.80
3.70
4.70
5.30
2.40
7.40
4.80
3.90
7.80
14.00
5.60
2.70
4.20
0.40
3.10
5.50
5.40
1.80
6.10
3.10
1.20
1.10
2.20
3.70
0.30
3.80
4.70
1.00
3.80
4.10
1.60
6.60
0.80
0.90
3.40
3.90
9.40
4.20
3.80
2.60
5.30
2.10
0.60
3.30
0.60
1.60
1.60
3.00
9.60
2.40
2.90
1.20
2.20
2.50
3.10
13.60
3.20
3.30
2.70
1.50
3.70
1.90
4.50
4.00
3.00
1.60
7.50
2.20
4.20
7.50
5.30
8.10
2.80
3.10
1.10
0.50
3.40
1.80
2.70
2.10
4.20
2.90
9.50
3.50
6.90
7.20
3.00
1.10
3.90
2.50
2.90
1.40
3.70
3.60
3.50
1.40
2.60
1.40
5.60
1.10
2.30
0.70
2.40
2.40
2.60
1.60
2.40
2.20
4.10
1.20
3.60
1.30
2.70
3.00
2.90
6.40
3.40
0.90
0.70
3.40
3.00
0.50
2.90
7.30
1.50
1.30
2.90
3.30
2.20
0.70
4.60
8.30
5.50
1.10
2.50
2.20
2.60
3.60
0.70
12.50
2.30
6.60
2.10
1.30
2.60
4.10
2.10
0.60
0.30
2.20
1.40
3.00
3.80
1.00
3.30
2.40
0.90
1.60
10.70
6.00
10.40
3.80
3.40
3.40
8.80
3.60
1.90
3.70
9.60
6.10
1.60
2.00
0.40
4.40
1.80
0.60
6.50
2.80
2.00
4.50
1.50
1.80
1.90
5.10
1.90
2.00
2.40
0.20
1.80
3.30
2.10
4.20
3.20
2.90
0.70
1.50
10.10
7.80
3.70
2.00
1.80
6.80
1.60
1.80
4.30
5.20
6.80
3.60
0.60
4.30
3.60
3.40
4.10
0.80
3.30
3.50
4.40
2.40
6.50
6.80
5.10
3.60
3.30
3.20
3.50
2.80
4.10
1.50
1.70
2.50
1.80
2.60
3.30
9.40
2.10
2.80
7.20
1.60
3.50
2.50
5.90
4.50
4.70
3.90
2.80
2.70
1.70
1.00
3.10
1.80
7.60
10.50
1.80
2.90
4.40
25.50
3.20
4.50
0.90
5.10
5.90
2.70
1.60
0.90
3.40
2.80
2.20
2.60
0.80
2.70
3.30
5.10
0.60
3.00
1.70
2.90
1.50
1.40
3.20
0.90
5.30
3.30
11.00
2.60
1.70
8.90
1.60
4.30
1.10
0.70
8.60
0.90
3.00
2.40
4.30
5.60
0.40
2.70
9.30
2.70
2.50
2.40
1.60
3.40
1.60
2.00
4.00
1.80
3.60
0.60
5.80
4.70
1.00
3.10
2.20
2.10
3.40
2.50
8.30
4.20
6.10
2.20
0.30
2.60
0.80
4.70
1.60
1.90
1.70
9.60
2.10
1.40
4.30
0.30
5.20
3.30
4.70
2.20
1.00
4.00
1.80
3.70
3.70
6.80
0.70
6.20
5.50
2.20
2.60
4.50
3.10
4.40
7.60
3.40
5.10
9.40
6.10
2.50
1.20
6.20
0.50
2.20
2.50
5.30
9.00
2.80
3.70
1.80
2.00
5.00
2.00
1.60
3.00
2.00
4.90
1.30
0.60
13.90
1.80
3.70
1.80
6.90
4.70
1.10
3.60
1.40
2.40
0.80
0.70
1.20
3.30
2.90
3.10
1.60
3.40
3.00
4.00
4.40
1.00
0.40
1.50
2.00
6.60
3.00
0.50
1.50
4.20
2.70
3.30
2.60
3.40
2.00
0.80
3.40
2.40
3.20
2.60
2.90
2.50
1.20
3.10
6.80
1.10
3.90
2.30
2.90
3.50
2.40
5.20
1.60
2.30
3.20
3.60
3.20
7.70
1.60
3.20
4.90
2.60
6.90
1.70
3.90
4.90
3.70
7.10
4.20
3.20
5.50
2.90
1.30
1.20
1.30
1.90
4.60
5.60
3.40
4.10
2.80
14.90
5.20
1.70
1.10
3.00
3.70
5.20
1.30
7.60
4.80
3.80
6.60
1.70
7.20
0.80
4.40
0.30
1.60
1.40
2.20
1.20
5.70
3.40
4.50
2.80
1.10
4.50
1.80
0.60
1.30
6.20
2.70
5.80
1.90
6.10
2.80
0.40
2.40
5.20
0.30
0.70
1.80
3.30
2.10
3.80
4.70
4.20
13.60
1.20
0.80
1.70
0.60
0.80
3.30
3.00
1.20
2.90
3.90
2.00
0.60
2.00
1.20
10.40
1.20
1.40
6.90
3.60
0.70
13.60
3.70
2.00
5.20
5.10
2.00
3.00
2.40
0.90
0.90
1.90
2.90
2.50
3.70
2.30
0.50
1.50
5.20
1.10
3.60
1.10
4.00
8.20
2.40
3.60
4.80
7.30
5.40
3.80
1.50
4.30
2.90
1.10
6.50
0.80
2.10
0.70
1.70
4.20
0.90
2.20
1.90
0.60
1.90
3.10
6.50
1.60
5.50
1.80
3.10
5.40
2.20
0.90
1.60
1.90
2.40
0.80
2.60
2.10
6.90
0.30
4.10
1.70
3.30
1.00
0.90
4.70
3.20
4.40
1.30
2.50
2.60
1.40
2.30
1.50
2.90
1.60
5.00
1.90
4.30
2.00
2.60
6.80
4.30
11.40
6.10
0.70
8.40
2.10
4.30
2.60
1.20
8.40
2.60
7.90
2.80
5.00
5.60
2.20
1.80
2.90
1.60
0.30
1.90
3.20
2.00
2.50
4.10
0.50
2.60
2.10
2.70
14.90
2.10
1.80
6.70
4.60
2.50
1.10
2.50
1.70
3.10
3.10
3.60
9.60
2.70
1.10
4.00
3.00
1.60
3.30
0.90
0.80
2.90
2.30
3.40
2.30
4.30
4.20
6.30
2.00
1.90
1.40
2.90
1.70
5.50
1.20
0.90
3.70
1.90
2.50
4.90
0.80
2.60
1.50
6.60
1.60
2.00
1.80
2.90
1.80
2.90
8.60
3.70
1.50
2.90
2.60
5.10
2.40
1.50
5.10
3.50
3.80
0.80
2.40
3.70
2.10
1.80
1.90
1.00
1.90
1.30
4.10
5.40
7.10
1.70
1.90
6.20
2.20
3.70
4.60
3.60
4.50
2.60
0.40
0.80
1.50
1.40
5.80
4.80
9.00
3.00
2.60
19.00
2.70
2.70
3.20
1.50
4.90
4.80
1.60
4.00
2.20
0.70
2.10
7.80
1.00
1.10
5.30
1.60
1.50
2.80
12.50
0.80
3.60
3.30
4.20
3.30
3.80
1.10
7.20
2.00
3.40
5.90
3.00
1.10
5.60
2.60
5.30
4.40
0.80
2.40
3.80
2.10
0.80
0.50
6.10
3.10
5.30
0.90
2.90
0.80
17.40
1.00
9.60
2.50
2.70
6.70
0.40
3.30
2.30
2.60
14.00
2.80
3.20
6.00
5.20
2.10
2.00
1.30
5.50
3.20
2.30
1.20
1.60
3.30
3.50
2.60
2.00
0.90
2.30
1.90
1.50
0.80
1.30
2.40
1.50
3.30
2.30
6.70
3.30
1.80
1.80
6.00
1.80
1.90
2.60
1.80
2.70
9.50
0.80
1.10
2.40
2.70
1.90
2.50
10.70
2.10
12.30
2.30
2.30
3.20
2.60
2.90
2.50
2.90
2.30
2.20
2.10
3.10
3.00
0.90
6.10
2.00
8.70
2.50
2.60
2.90
1.70
5.30
2.60
5.10
1.20
1.60
6.10
3.00
5.60
6.30
0.70
2.40
13.20
0.70
3.90
2.50
3.90
1.80
1.60
1.40
3.10
3.90
13.40
0.50
4.50
4.30
2.40
1.90
4.10
1.70
3.50
0.60
2.30
2.20
1.40
2.80
5.40
2.10
2.30
0.60
2.20
7.60
1.70
2.80
1.40
4.20
1.00
1.70
2.90
4.60
8.80
3.30
3.60
2.10
3.90
2.10
1.70
3.60
1.90
1.30
4.80
4.70
2.50
1.30
3.70
1.60
2.40
1.80
2.70
1.60
3.10
1.40
3.30
3.90
1.10
1.00
3.60
2.80
3.00
1.30
6.20
4.40
3.30
3.60
3.10
3.60
2.20
1.30
1.20
0.50
3.10
4.10
1.70
2.50
4.30
0.70
8.20
3.70
1.90
2.90
8.60
2.00
1.60
4.90
1.60
1.90
1.80
3.40
4.80
2.90
9.00
6.50
6.60
1.00
6.80
2.40
2.40
5.60
2.10
0.40
3.20
5.00
1.40
3.00
2.00
0.40
9.70
2.60
1.60
3.50
2.10
4.50
4.60
6.20
0.50
1.80
3.70
4.80
2.60
3.50
2.10
2.70
1.60
3.80
8.80
1.00
1.90
4.20
10.50
0.40
6.90
0.40
2.10
2.10
6.50
1.80
2.70
4.00
2.40
2.80
2.40
3.60
1.90
2.40
0.50
1.60
5.10
4.10
7.20
4.50
3.50
1.00
6.80
2.50
3.80
5.10
3.00
1.90
1.40
2.40
3.70
10.70
1.70
1.40
3.70
3.00
4.00
3.00
1.80
2.10
2.90
3.30
3.00
1.60
8.00
2.00
3.40
1.80
3.00
3.40
6.00
3.00
16.90
3.60
2.20
1.40
1.60
2.50
5.20
2.60
3.40
0.80
1.40
3.30
2.30
3.80
2.60
7.90
3.60
8.30
3.10
1.60
4.20
2.80
2.60
1.60
2.90
4.10
4.50
0.80
3.50
4.40
1.90
1.50
12.10
6.40
2.80
6.90
2.00
1.90
3.60
4.00
4.60
5.50
1.40
4.20
4.40
16.40
1.80
7.60
3.30
2.00
0.80
2.70
2.80
2.40
3.00
0.80
4.10
2.40
3.10
4.10
4.20
2.60
11.60
5.70
2.20
0.80
3.80
3.20
2.80
2.90
0.70
1.10
4.00
2.20
6.10
0.40
2.50
1.40
2.50
5.20
6.40
6.00
2.50
2.50
3.40
19.10
3.10
4.40
2.30
1.70
0.80
3.00
7.30
5.00
2.90
4.40
3.60
1.80
1.80
3.40
1.80
2.60
4.00
1.90
1.70
5.10
3.20
5.10
3.30
3.00
2.00
2.80
3.60
1.00
0.50
2.80
3.40
3.80
4.30
1.30
1.70
7.40
2.40
2.60
2.50
4.90
3.70
13.30
4.80
1.30
1.80
6.00
2.80
1.80
1.70
3.10
5.40
3.10
4.50
3.70
1.60
8.10
1.00
1.50
1.80
2.60
1.70
2.90
3.90
3.00
1.50
2.50
2.50
2.70
4.20
2.60
1.30
6.00
1.20
2.50
10.00
3.10
3.80
15.20
1.90
14.50
2.00
2.60
3.00
5.30
3.60
3.20
3.60
0.80
1.80
2.00
2.90
3.10
3.70
1.30
4.90
2.80
1.70
4.80
0.80
1.80
3.10
1.60
2.90
1.40
5.50
3.30
5.10
2.60
2.20
1.40
5.00
3.50
3.30
1.70
2.30
2.60
2.10
1.90
2.00
2.20
4.70
8.60
2.30
4.60
4.50
1.60
3.90
1.60
2.70
3.10
4.50
7.00
5.90
8.90
6.60
6.20
1.60
3.20
2.40
2.40
5.60
3.20
5.30
1.30
3.10
0.60
6.40
7.40
3.80
3.10
5.40
3.30
9.80
3.90
2.40
3.00
3.70
4.80
1.60
5.90
0.80
3.20
7.30
10.60
3.10
1.10
2.90
3.60
1.20
1.20
3.40
5.50
5.50
1.10
4.60
4.10
5.80
8.70
2.10
2.10
0.30
4.90
1.80
2.30
0.80
3.40
4.60
4.40
1.30
0.90
2.60
2.90
2.40
2.80
2.70
5.10
3.70
6.30
0.40
7.40
1.80
2.20
3.50
3.10
5.50
3.40
6.30
3.40
3.90
2.10
2.00
0.40
3.40
2.60
2.90
5.50
5.10
8.70
2.40
4.00
2.90
3.90
3.00
6.80
7.70
1.30
0.60
1.10
2.60
3.60
2.60
3.50
1.20
2.10
2.80
13.70
4.50
3.20
3.10
0.70
2.40
2.10
2.50
6.10
6.00
3.50
0.70
3.20
3.10
3.40
3.40
2.00
5.10
4.90
4.50
2.70
6.40
6.30
3.70
3.00
0.60
3.70
1.60
2.60
1.50
1.60
2.70
4.40
3.10
2.70
2.60
1.60
2.50
6.70
6.30
1.70
8.60
4.30
4.40
9.20
2.80
5.30
9.70
11.20
5.70
3.80
6.10
8.20
7.00
5.80
7.70
8.70
11.00
5.90
0.60
8.50
2.60
7.70
9.40
7.40
4.10
10.40
5.50
8.40
15.40
9.40
4.30
8.80
12.20
5.90
6.30
2.00
9.00
14.20
9.50
7.60
12.10
9.90
5.50
10.40
1.10
10.10
11.10
6.40
8.40
5.00
12.50
8.50
12.30
16.40
10.00
15.70
11.20
1.00
5.10
7.40
13.80
14.10
2.30
7.50
9.90
13.20
6.60
8.40
6.00
19.10
5.00
8.70
7.70
2.10
6.80
13.10
7.20
7.80
12.50
5.10
2.80
6.80
13.50
9.60
5.30
3.00
5.10
2.10
4.00
8.80
5.00
0.90
8.10
8.80
10.40
11.30
3.50
7.50
2.10
4.40
6.60
13.90
4.30
8.00
6.80
7.00
7.60
11.20
1.20
6.30
2.50
1.80
6.50
20.50
5.90
5.00
9.60
3.00
2.00
8.90
4.50
1.80
4.40
11.60
13.00
1.20
8.40
4.90
3.60
3.40
5.80
9.00
3.00
0.30
1.10
7.20
1.50
7.90
8.40
7.40
8.80
4.40
9.10
11.20
3.10
5.20
7.40
2.50
14.30
2.40
6.50
6.30
5.20
6.20
9.00
7.70
2.20
8.50
2.60
2.30
3.80
3.40
10.40
7.40
8.50
7.60
9.60
8.10
4.30
5.20
16.80
18.20
6.10
0.90
9.40
3.80
2.80
6.70
10.50
7.50
8.40
9.80
2.50
10.90
16.20
10.80
14.10
12.20
1.20
12.10
4.90
17.20
7.60
1.30
7.40
5.20
11.20
8.80
2.10
5.40
3.80
7.00
2.50
5.00
19.60
6.10
1.90
9.80
7.80
6.70
2.80
9.50
5.60
3.20
14.80
4.80
4.00
15.70
7.80
7.20
9.50
13.50
4.20
8.80
4.40
2.30
6.00
13.10
5.50
4.60
9.90
8.10
6.70
5.90
8.20
7.80
6.40
5.20
4.60
16.30
10.10
7.00
2.30
7.30
9.60
5.90
4.70
1.20
7.40
12.70
6.80
11.70
14.60
9.00
1.20
2.90
4.30
11.90
5.70
3.10
10.10
3.40
5.30
1.90
4.90
4.60
16.10
10.20
3.30
7.30
9.00
8.50
2.30
5.40
14.80
10.10
3.00
6.50
8.60
1.30
6.90
10.60
8.30
7.90
2.60
9.10
2.80
5.80
7.10
5.20
12.40
7.80
11.80
5.80
4.20
14.10
7.30
3.20
4.90
11.10
11.10
7.30
17.70
10.00
12.20
4.20
6.50
7.20
6.50
5.70
4.10
9.40
2.90
5.10
10.30
6.70
20.50
10.30
11.20
5.80
5.80
11.00
12.50
4.90
5.60
8.50
11.00
8.70
5.00
2.10
8.70
7.10
11.70
11.20
0.50
2.60
4.80
1.50
5.80
11.60
2.40
7.00
10.80
7.50
4.30
12.70
7.40
11.10
1.80
10.10
1.00
4.30
6.70
14.00
9.00
6.30
6.50
7.20
12.90
7.70
9.10
3.50
16.70
7.60
3.00
7.80
11.00
4.00
5.00
12.40
9.90
6.80
1.40
6.30
5.20
13.80
1.20
7.10
6.60
7.10
19.30
6.10
4.00
9.00
5.10
6.80
5.70
5.90
8.00
2.70
7.10
11.20
3.20
11.00
1.60
1.20
5.20
2.70
7.90
8.70
5.70
7.40
5.60
2.30
13.10
13.30
7.00
1.90
12.90
5.90
1.90
2.50
10.00
7.10
6.20
9.70
1.40
6.60
10.20
2.20
5.40
1.00
18.70
18.90
2.20
7.00
7.50
8.80
15.90
7.90
5.80
7.00
7.30
13.60
10.30
9.90
8.40
2.60
7.10
3.70
8.50
10.10
13.50
10.10
1.10
7.90
4.50
6.90
2.70
1.30
7.10
7.80
5.30
8.90
14.90
5.20
3.50
3.90
8.50
3.70
1.00
5.50
3.60
13.70
4.10
7.70
11.00
16.80
4.80
0.90
6.80
13.40
9.60
9.20
4.40
6.10
10.70
13.30
0.70
13.10
8.20
10.60
4.40
0.40
5.40
5.90
11.40
7.40
9.30
6.30
13.20
5.40
2.90
7.10
8.40
10.40
9.00
8.80
8.40
6.00
4.10
4.60
10.70
11.50
2.60
3.50
2.90
6.10
6.90
5.10
5.40
6.50
1.40
15.30
5.30
11.70
6.50
9.70
11.60
15.30
5.80
5.20
8.00
5.10
11.20
7.30
16.00
7.90
2.00
7.20
9.70
7.80
10.60
18.70
9.20
12.60
9.00
1.50
3.50
1.90
1.80
16.20
12.90
5.30
1.30
11.40
7.70
10.00
1.50
8.30
7.30
5.70
6.90
12.00
4.80
1.70
7.50
5.40
15.00
5.00
8.40
4.70
5.00
18.10
9.00
11.20
15.90
8.70
9.80
0.90
6.20
15.60
1.70
12.80
3.40
1.30
12.70
10.50
2.30
6.30
6.10
10.10
1.40
7.20
1.20
5.20
8.00
1.30
1.20
12.50
12.60
2.80
10.30
5.20
2.90
14.10
9.60
6.30
9.30
8.00
2.60
14.90
12.40
5.90
5.80
6.40
15.00
11.30
8.90
12.40
3.30
8.40
9.10
3.80
7.10
2.00
6.50
10.10
14.00
3.70
4.00
7.90
6.70
6.60
4.20
8.30
6.20
12.30
1.90
12.50
4.90
6.30
6.80
11.20
6.10
13.40
11.00
14.10
14.60
5.60
5.60
16.30
11.40
3.30
11.00
3.60
6.20
1.00
7.20
2.60
5.50
5.30
7.80
11.70
8.20
8.10
14.50
10.10
6.50
6.70
12.70
3.80
5.50
4.10
7.20
1.70
9.00
13.50
7.70
13.10
1.20
11.60
1.50
3.30
7.20
13.50
4.00
7.90
1.80
4.20
8.60
6.50
5.00
7.40
1.00
8.00
2.20
7.40
8.00
2.80
13.20
4.50
6.10
5.20
4.40
20.10
8.40
6.90
3.70
8.50
1.90
14.70
6.90
16.50
10.30
1.20
2.70
4.60
12.20
3.50
11.50
13.60
4.10
6.60
3.30
3.30
4.90
3.00
6.80
16.90
3.70
9.70
6.20
3.80
11.10
4.20
17.00
8.40
2.60
7.50
17.40
16.20
14.40
6.50
4.30
4.90
3.50
5.50
4.00
12.90
11.80
4.70
10.10
7.40
5.20
9.20
8.70
6.70
8.80
17.90
4.10
12.90
1.90
7.40
5.00
8.50
4.30
6.40
2.00
2.80
10.20
7.30
3.30
6.90
14.90
0.80
1.90
3.70
6.50
2.70
8.90
1.80
4.80
11.20
6.60
3.30
4.70
9.80
6.80
5.80
0.60
1.20
2.90
4.10
10.30
4.80
7.60
9.70
9.50
11.10
9.90
6.10
7.60
4.00
2.60
3.20
12.30
7.10
6.50
0.90
5.40
1.30
7.30
3.80
10.80
7.60
4.70
10.80
1.60
8.80
7.50
9.50
8.10
4.70
8.70
8.60
18.20
9.30
8.60
0.70
15.50
9.10
10.30
3.20
12.90
9.60
10.70
12.40
4.40
5.60
5.40
16.40
5.60
7.80
3.80
5.00
4.30
10.90
9.50
0.60
2.70
6.80
5.10
2.40
2.20
6.60
5.10
5.00
4.80
8.00
6.40
12.70
6.40
8.20
2.30
3.70
0.50
2.50
8.00
4.60
3.70
3.10
8.30
8.20
7.10
3.30
6.70
10.20
2.30
2.30
7.40
10.90
6.80
8.40
12.30
3.70
6.30
1.90
8.00
10.70
3.10
3.50
8.80
9.10
0.30
1.40
13.90
13.60
4.30
3.80
7.00
4.70
0.30
7.40
3.30
16.90
8.40
2.60
8.70
1.50
5.30
12.10
16.30
5.00
6.60
0.60
1.00
1.90
0.60
1.40
7.20
5.60
10.00
11.30
8.80
7.70
4.60
4.10
2.20
3.70
14.50
10.20
7.80
4.50
0.80
1.10
2.60
8.00
18.90
16.20
12.80
8.20
5.00
11.50
13.80
14.40
3.30
6.30
9.30
6.20
6.20
1.40
9.50
10.10
3.70
7.00
3.50
11.70
14.20
9.10
14.20
13.80
11.10
9.30
2.70
7.00
7.40
6.10
2.20
10.90
16.90
8.20
6.80
3.40
4.70
0.80
3.40
14.80
6.40
11.60
3.70
6.50
4.20
9.80
2.40
12.30
14.80
1.90
10.30
2.90
16.40
3.10
15.80
1.20
1.50
13.10
7.90
11.10
6.40
7.30
8.00
5.30
2.90
14.70
8.50
9.30
2.10
6.50
7.80
6.30
13.00
5.00
10.60
5.20
12.10
9.10
9.30
5.90
7.80
2.90
1.50
3.40
6.50
9.30
9.30
0.90
7.40
3.80
1.30
14.50
11.20
16.00
9.40
6.00
2.00
5.20
9.30
3.30
7.00
12.00
6.40
9.70
7.90
2.00
4.30
6.00
12.40
5.80
13.40
8.80
13.40
8.70
6.40
3.60
1.60
3.40
1.00
1.30
10.10
12.10
6.60
10.20
3.30
3.90
1.10
8.00
3.50
5.80
1.90
2.80
2.90
3.00
1.20
1.30
6.00
1.50
3.40
15.40
4.40
9.00
8.50
7.60
5.50
6.20
11.80
5.40
11.00
11.00
6.00
9.30
5.10
10.50
2.70
6.20
2.40
5.30
3.90
4.00
4.70
5.00
4.20
9.40
14.50
4.10
5.20
9.30
14.10
1.70
4.70
2.60
2.10
6.10
5.10
3.40
3.80
14.60
10.00
6.50
2.90
9.50
3.90
5.20
4.60
13.30
8.20
4.40
8.90
11.10
9.60
10.50
12.40
6.80
0.40
11.70
1.80
9.60
10.70
5.00
6.20
7.60
12.40
4.70
14.30
6.80
9.20
4.80
13.30
1.20
7.40
7.20
4.70
1.40
7.50
3.00
4.30
3.40
9.70
3.70
5.80
6.10
9.20
1.50
9.80
11.40
4.30
4.60
6.00
4.90
8.30
14.00
14.90
13.20
5.20
9.90
4.50
13.20
12.30
4.60
4.80
3.40
16.90
8.20
7.90
6.80
5.90
1.20
10.90
5.90
7.60
17.20
2.70
16.80
7.40
5.70
4.60
7.80
11.10
7.70
12.80
5.30
2.40
6.00
7.00
3.70
12.70
16.50
6.20
1.60
2.50
2.40
12.60
16.50
10.70
4.40
5.10
6.30
5.30
9.10
7.30
8.00
10.90
3.90
10.30
6.00
10.20
7.10
9.90
16.70
5.90
12.40
2.60
4.70
1.20
8.60
1.00
1.90
8.10
0.50
7.20
2.40
10.20
4.20
9.10
7.00
6.00
3.50
11.30
7.00
6.80
10.60
0.80
2.40
0.50
1.60
10.10
12.50
6.30
9.20
5.60
3.80
13.60
3.00
9.40
6.50
4.60
7.00
4.70
5.60
12.40
7.70
4.10
12.50
7.90
11.20
8.90
8.00
6.90
4.80
2.30
9.00
14.40
7.50
16.70
6.80
14.90
14.50
8.80
5.70
1.60
5.10
8.40
3.10
2.80
5.90
5.70
5.50
8.40
7.30
5.90
3.70
17.50
5.90
1.70
12.60
12.60
3.00
5.60
16.00
3.80
1.30
3.00
6.90
9.30
10.90
7.60
1.60
14.70
4.90
7.10
2.10
6.70
7.80
1.00
12.40
11.40
15.90
10.80
5.80
7.60
1.80
14.50
8.90
11.90
2.20
6.40
1.10
2.80
8.30
7.80
7.10
4.40
14.10
12.90
15.20
8.10
2.60
7.00
1.70
10.30
14.50
12.00
2.80
7.30
12.40
11.50
4.40
8.60
10.30
11.20
4.40
1.80
6.10
3.90
1.80
8.80
2.50
7.90
10.80
13.80
8.60
16.00
17.40
5.10
2.40
7.40
5.40
5.70
3.80
15.60
6.40
8.20
2.40
4.50
10.30
14.30
12.50
9.40
7.10
6.40
3.00
16.30
8.20
10.30
3.00
0.40
13.80
9.40
6.20
6.80
6.60
8.60
5.60
9.50
6.70
11.30
5.70
4.20
8.20
14.70
5.30
7.40
3.80
10.30
17.20
7.20
12.50
2.90
15.20
10.90
6.20
7.40
3.60
17.00
12.20
15.20
6.50
7.80
1.90
8.40
3.10
9.30
0.50
7.40
6.50
11.70
3.60
4.10
1.30
6.20
7.20
3.40
4.30
5.70
10.30
7.70
7.40
13.30
5.70
7.30
6.20
3.10
6.70
5.50
0.60
2.10
6.50
9.00
2.80
11.70
3.40
3.30
3.30
9.90
14.30
12.50
6.00
4.50
5.90
8.30
0.50
7.40
3.00
12.70
4.80
3.40
0.50
2.40
6.40
11.70
8.40
7.00
12.30
6.30
20.90
8.20
10.30
6.90
3.60
6.80
4.40
9.30
7.00
10.20
12.30
9.10
7.60
7.70
4.00
11.60
4.80
8.10
1.00
11.70
10.50
6.20
13.50
8.40
8.80
6.50
8.80
14.80
9.10
1.40
4.00
4.10
9.90
5.60
8.20
11.40
11.30
5.70
4.40
5.60
4.00
8.50
4.20
3.70
2.10
4.40
6.80
0.40
6.80
3.20
7.30
9.40
6.40
2.50
6.70
0.50
3.10
2.20
1.70
5.50
15.50
2.40
12.00
16.10
7.70
11.10
9.00
7.70
4.40
9.00
7.50
10.40
9.00
7.10
4.50
8.80
1.40
7.30
2.80
9.70
1.40
7.60
7.10
12.10
9.00
2.30
15.20
11.00
18.80
5.50
2.00
7.50
14.00
7.30
7.10
1.10
4.20
12.00
8.50
7.00
5.50
11.10
3.50
5.60
3.80
4.90
12.10
17.70
4.30
18.50
3.90
16.20
2.00
9.30
8.50
3.90
9.10
6.70
2.20
8.60
10.20
4.90
0.50
8.10
1.10
4.60
5.70
7.50
11.20
8.60
5.60
10.10
8.80
5.30
5.80
4.70
10.40
3.30
5.70
12.20
4.60
4.30
6.40
5.20
10.60
3.90
4.70
5.80
3.30
8.50
10.20
0.90
7.10
11.40
1.00
3.30
1.60
14.50
4.10
7.70
2.30
5.20
7.50
7.80
5.00
6.10
6.30
5.00
11.30
3.30
2.20
4.00
1.80
7.60
4.40
6.60
4.20
7.60
7.60
5.30
8.60
13.20
11.50
0.80
7.30
1.30
13.30
1.00
2.50
6.80
7.70
12.50
11.10
2.80
12.10
6.20
10.60
4.20
6.10
6.10
4.80
8.10
16.40
14.40
9.30
16.00
12.30
8.80
10.80
3.40
11.20
15.40
5.60
1.50
19.40
9.40
18.00
0.90
7.60
1.40
12.10
13.10
4.40
1.10
1.30
9.10
12.10
10.70
1.80
0.70
1.50
7.30
5.80
16.90
11.00
12.80
4.50
2.70
5.80
11.80
5.40
8.60
5.40
4.10
8.00
4.10
10.10
9.10
2.40
11.40
4.10
2.80
4.00
2.20
0.80
5.20
5.20
2.10
7.00
3.30
6.70
6.40
4.70
11.50
3.50
3.80
9.40
4.50
1.20
11.70
8.50
12.20
9.60
13.40
6.20
6.40
4.90
3.90
9.30
4.50
7.50
11.20
7.30
3.80
17.20
2.80
10.60
3.30
7.00
11.30
0.80
0.90
2.00
4.30
7.50
9.00
9.80
8.80
8.80
6.90
2.60
9.30
13.70
8.50
7.00
7.70
1.60
3.00
3.10
9.40
11.40
2.70
4.50
8.90
3.80
5.90
3.20
14.10
13.20
2.40
9.90
7.20
1.10
3.60
13.60
9.30
5.50
7.00
6.60
16.80
2.30
0.50
3.00
4.70
4.40
3.40
2.20
7.00
5.10
2.20
9.70
7.30
5.50
1.80
0.70
7.10
11.80
11.30
4.30
3.90
1.80
9.70
9.00
9.80
9.40
5.50
12.90
9.50
4.70
9.10
1.00
8.20
3.70
4.00
10.30
5.30
3.70
11.30
1.30
3.20
11.90
5.20
4.70
5.90
8.00
11.70
5.30
5.70
5.70
7.90
4.20
3.40
3.70
10.10
9.50
10.10
3.20
3.60
11.20
8.60
10.30
7.40
5.40
9.80
3.40
7.00
3.40
6.40
4.20
5.10
12.80
6.90
7.90
6.80
7.80
14.80
3.80
5.60
6.50
6.00
7.20
11.70
9.00
15.90
6.30
1.10
6.00
7.30
4.70
3.10
4.60
5.30
11.60
2.10
6.60
1.40
8.10
5.10
10.30
2.70
1.30
6.90
4.70
5.20
12.30
8.80
3.00
13.00
3.70
9.70
3.50
2.10
6.50
8.90
7.80
3.60
7.00
4.40
9.20
1.60
7.70
11.10
13.80
6.60
1.20
6.20
15.60
2.20
0.30
5.30
6.50
11.30
9.90
16.10
3.40
6.50
10.90
1.50
10.40
4.70
13.20
5.90
4.10
2.50
10.70
11.60
6.70
10.20
13.40
5.20
10.50
8.40
9.50
16.70
8.40
7.40
5.30
7.10
2.70
7.10
5.70
6.40
16.70
11.10
5.70
7.10
7.10
6.90
3.40
14.80
10.70
5.40
7.20
2.80
1.40
6.10
10.90
3.80
5.80
12.30
8.00
10.60
5.20
1.10
8.70
14.70
4.10
3.50
5.30
13.00
3.60
74.60
10.10
5.10
7.90
6.70
5.30
7.50
14.80
10.00
6.80
4.20
5.30
8.60
2.80
5.10
6.10
2.20
17.80
8.20
6.10
6.50
8.60
2.00
6.90
7.60
5.80
18.20
5.40
0.40
0.80
7.00
6.10
3.10
0.90
2.90
7.50
8.80
5.50
5.50
14.10
5.10
0.80
10.00
9.80
6.50
8.00
14.40
11.20
1.20
15.00
10.50
5.50
5.20
3.50
2.10
13.00
2.80
5.40
3.10
7.70
3.10
15.10
12.50
12.50
2.80
5.10
12.20
3.50
2.50
12.10
1.80
6.90
1.20
4.20
6.90
3.60
3.00
8.70
5.80
6.00
3.40
9.80
8.80
6.40
1.70
8.30
2.90
6.70
7.10
12.00
5.70
6.40
5.70
2.20
14.80
12.90
8.00
11.70
2.60
2.00
13.00
7.20
9.50
11.20
7.00
6.10
12.00
1.40
10.00
7.30
11.00
3.50
8.10
8.90
3.00
11.00
9.40
7.30
11.60
4.40
6.50
6.90
7.20
1.30
11.00
5.70
7.70
6.20
1.60
6.50
2.80
1.30
10.00
10.70
9.40
12.50
9.90
4.90
4.50
6.70
10.20
1.20
7.10
2.50
13.80
1.40
7.90
7.90
10.30
2.70
4.70
7.90
5.60
6.50
4.90
13.70
7.40
6.00
7.40
11.70
5.90
4.90
12.80
2.50
4.90
2.20
7.50
7.00
6.80
6.30
4.10
22.20
3.70
1.10
4.70
3.80
11.50
7.50
5.70
2.80
5.50
7.00
1.60
5.20
9.20
4.20
5.70
6.00
2.30
7.10
2.20
11.70
6.80
0.80
5.30
4.70
11.70
4.30
2.50
2.50
8.10
16.50
4.50
1.70
6.60
7.00
2.60
9.00
4.00
14.40
6.10
8.30
9.50
12.20
7.20
15.30
2.20
12.70
11.80
1.40
6.20
10.20
8.20
3.50
6.50
17.10
12.20
8.50
1.70
5.60
9.30
7.20
7.00
2.60
7.60
6.70
18.30
6.20
1.50
8.50
19.80
11.80
2.40
3.50
0.90
6.00
5.60
6.00
17.10
7.90
10.50
10.30
7.70
3.90
12.10
10.60
9.30
1.70
13.20
19.10
2.40
6.60
6.90
6.50
6.80
2.80
9.50
5.60
2.90
9.70
10.90
3.80
3.50
12.40
9.60
6.70
3.00
5.80
6.90
13.70
9.90
14.60
11.10
7.60
7.60
4.40
10.80
7.50
6.30
10.80
8.10
6.60
6.40
4.40
6.70
1.40
5.40
12.90
8.40
3.60
5.40
3.10
18.60
10.10
8.20
15.80
13.90
6.80
7.80
11.20
2.70
13.90
2.80
11.20
12.10
5.70
6.00
6.10
7.60
6.20
13.20
21.10
6.30
8.90
4.80
2.60
6.30
6.50
4.50
9.20
2.80
8.30
8.90
3.70
1.40
5.30
1.70
8.00
6.10
5.20
2.60
8.30
4.80
4.10
11.20
7.20
13.50
6.00
3.50
12.80
14.90
4.00
7.10
6.70
0.60
2.30
7.30
16.10
3.30
6.90
8.30
8.80
8.20
2.10
4.20
3.40
1.70
1.00
9.20
3.90
7.80
0.50
2.10
8.50
7.60
11.50
2.50
6.20
2.50
1.40
8.90
17.60
13.40
6.60
6.20
0.80
1.30
8.70
1.20
15.80
7.60
8.70
5.90
5.70
4.10
5.60
7.30
6.40
7.20
7.30
6.10
9.20
2.50
3.00
5.30
3.60
4.20
7.20
11.90
11.40
13.10
4.20
4.10
3.20
5.60
5.90
7.50
2.40
9.90
8.60
13.70
10.20
4.70
8.10
10.30
7.60
4.10
5.00
14.00
7.00
0.50
12.70
7.80
6.10
3.80
12.50
2.50
3.40
11.70
8.40
12.30
5.80
5.30
3.30
6.50
7.70
7.60
10.80
7.50
4.20
6.80
15.30
2.60
3.30
1.90
7.80
3.20
5.90
0.80
9.70
1.90
4.00
5.10
13.20
0.30
6.80
6.20
13.30
6.60
19.40
10.90
9.80
7.10
7.10
2.40
6.30
3.50
8.00
2.60
4.70
4.50
2.00
10.70
13.00
2.10
2.00
8.90
9.30
0.90
4.90
5.90
2.60
5.60
6.20
11.80
6.00
3.50
16.20
11.80
19.20
3.50
1.00
5.60
8.80
2.00
6.80
4.00
15.40
2.00
3.20
3.10
5.10
12.90
1.40
12.70
6.60
9.30
4.90
2.90
11.00
11.90
3.60
6.80
7.70
4.70
5.00
0.40
7.40
7.70
7.80
14.40
11.60
9.30
3.60
8.40
11.70
14.10
5.90
9.70
4.10
10.10
10.50
7.70
10.70
7.30
3.40
7.30
8.50
4.50
4.50
9.80
2.80
9.30
13.70
1.50
11.60
13.30
7.90
7.50
11.60
7.60
6.40
11.50
4.20
2.50
11.80
12.00
3.90
8.60
1.10
1.00
7.50
7.00
2.80
12.90
11.10
7.70
8.60
10.10
5.10
7.70
9.20
10.20
11.70
14.60
2.00
6.30
3.80
4.70
1.10
1.60
11.00
4.10
4.30
2.90
13.00
7.50
2.90
10.60
15.20
8.50
9.30
8.20
6.80
8.50
12.10
10.00
4.70
0.30
7.80
5.70
9.40
9.60
4.60
7.20
5.40
4.40
12.30
6.70
7.40
6.50
2.80
16.70
2.70
16.20
8.00
4.90
5.70
9.40
2.10
6.70
3.80
5.80
11.00
11.20
6.30
3.30
0.90
2.10
6.50
1.20
16.90
11.20
7.50
10.10
4.90
8.10
16.70
12.10
14.70
15.60
14.60
6.00
15.60
4.90
11.00
7.40
5.80
7.00
3.80
6.70
3.00
5.10
13.60
9.50
1.60
16.10
5.20
15.20
5.80
11.40
10.20
6.10
14.70
10.90
13.90
8.40
10.30
11.70
5.70
7.50
5.40
6.00
1.30
7.60
5.40
3.90
4.40
5.60
13.80
4.50
6.10
7.30
10.70
4.50
16.40
5.70
19.80
18.10
12.70
10.40
6.40
3.20
3.90
19.10
6.60
2.50
13.60
4.10
17.80
7.50
2.20
4.90
2.20
8.80
1.40
9.30
0.80
8.50
6.10
4.70
8.50
10.90
5.10
16.20
5.50
8.70
8.40
3.00
7.90
12.20
8.40
1.30
6.80
7.30
5.80
3.20
7.80
8.70
9.50
8.30
16.30
10.90
10.90
8.80
3.40
4.70
13.60
1.00
4.20
2.50
11.90
9.80
10.20
9.10
7.80
6.10
5.90
4.90
1.90
7.40
8.30
6.00
7.00
0.50
3.90
7.60
7.70
12.10
5.10
4.20
7.00
1.20
3.00
10.60
6.80
5.20
7.10
11.90
3.60
9.90
4.20
4.70
12.30
6.60
11.70
7.80
4.20
9.70
6.20
8.00
21.90
23.40
9.20
4.10
17.80
6.90
10.80
5.40
9.50
1.90
4.40
0.40
9.40
14.00
8.40
1.10
14.30
4.90
4.50
6.30
3.90
2.20
4.90
1.20
13.60
5.00
5.10
4.00
6.20
8.90
11.30
11.80
8.70
3.50
17.30
2.70
6.30
4.30
3.80
6.10
16.50
8.00
3.90
7.00
0.70
15.60
13.60
21.90
3.90
9.20
5.70
3.40
0.70
19.50
7.40
5.50
12.20
10.90
5.60
3.00
10.00
10.00
20.50
2.70
11.90
8.40
4.90
9.80
8.30
3.40
3.90
8.90
8.40
3.00
4.10
11.40
0.30
3.30
11.80
9.50
5.90
13.60
1.40
7.70
5.20
5.10
6.60
6.30
0.40
12.00
16.50
13.80
5.00
7.10
8.00
9.50
8.00
5.70
11.40
19.90
3.50
10.40
2.20
5.50
13.40
2.60
8.10
6.60
24.10
1.60
2.40
1.80
6.50
8.50
24.60
8.20
7.40
8.50
7.60
2.80
8.70
3.30
5.30
4.60
6.30
0.60
11.50
2.70
6.00
5.40
9.50
5.40
11.40
4.80
9.70
6.50
2.70
9.10
6.00
8.00
4.60
3.00
6.90
5.20
7.00
1.40
1.60
4.30
0.70
15.50
0.40
5.40
4.50
5.90
4.70
4.80
7.80
7.80
20.00
5.60
10.30
7.50
14.70
6.40
14.90
5.90
3.50
6.20
10.30
4.60
9.10
6.30
9.70
12.90
4.10
13.80
11.60
6.10
9.50
6.10
1.70
2.60
4.90
2.00
12.60
16.40
6.90
10.90
5.10
3.70
10.30
3.50
11.50
6.60
16.40
4.20
4.90
12.00
0.30
13.30
7.80
4.70
7.20
5.80
10.80
3.10
3.70
9.30
6.80
5.10
8.90
17.70
8.40
12.60
6.10
11.20
11.80
6.70
3.90
2.70
7.20
3.40
10.60
8.90
3.90
6.80
11.50
4.30
5.40
11.60
8.10
12.20
5.30
5.50
3.60
6.70
2.00
10.10
11.00
5.30
11.60
5.10
2.80
8.50
11.80
12.70
7.40
7.70
2.40
8.60
4.80
7.80
10.20
11.20
0.60
8.80
4.00
6.90
3.00
9.50
4.90
5.90
3.40
3.30
3.40
3.40
5.90
7.40
5.50
4.00
3.30
2.00
13.50
6.00
8.60
1.30
14.20
11.50
22.00
15.30
11.30
11.50
7.20
2.60
12.90
6.20
8.20
1.50
3.40
7.00
5.50
7.20
6.70
14.00
6.00
15.30
10.20
5.20
11.60
3.70
5.50
11.00
9.70
7.00
7.20
4.00
6.20
0.30
7.10
6.40
3.70
16.50
5.10
7.50
3.50
3.50
15.60
1.20
3.60
9.50
1.20
4.50
1.10
12.40
9.70
5.40
14.50
8.50
12.60
6.60
14.10
11.20
7.20
5.20
11.00
10.40
8.70
7.40
4.20
21.00
6.10
7.80
10.50
8.10
8.00
16.70
13.40
8.90
1.50
1.80
4.40
23.40
9.10
1.90
7.60
3.70
7.40
7.00
6.50
10.80
3.40
11.30
18.80
1.80
4.90
8.60
2.90
6.90
7.60
3.10
5.70
4.20
9.30
4.40
10.60
4.90
10.30
5.70
5.50
7.00
0.80
5.80
9.30
17.10
6.30
7.50
15.20
11.70
11.10
8.00
12.20
7.70
1.20
5.40
9.20
1.60
15.30
1.80
14.60
4.70
10.90
9.90
0.90
5.20
4.80
10.00
1.90
7.20
8.50
3.40
19.60
7.10
3.80
9.10
11.70
18.60
3.00
9.40
9.00
9.20
15.90
4.80
3.90
9.40
5.60
10.50
3.40
6.90
14.80
2.70
0.30
14.40
5.40
11.70
5.10
7.30
2.80
1.70
5.90
28.10
2.90
4.50
5.80
2.80
5.50
4.70
0.70
1.50
11.90
2.60
1.40
0.50
4.90
10.40
4.60
7.90
8.90
6.70
7.80
3.60
2.50
6.20
1.60
5.20
5.50
1.60
22.70
5.10
6.50
7.80
5.00
5.80
0.80
6.70
11.40
8.00
6.60
5.70
4.70
9.00
10.30
11.50
5.60
3.80
4.40
6.10
4.70
3.20
3.00
7.90
2.40
3.90
10.10
5.20
13.90
15.30
9.70
6.50
4.80
8.00
3.20
11.80
4.40
16.90
7.00
16.70
5.70
4.80
11.60
14.00
3.70
7.60
7.70
7.30
6.00
5.60
1.20
8.10
2.40
16.30
4.80
7.80
8.30
7.80
2.10
8.10
13.00
4.30
12.60
5.80
9.40
4.00
7.00
7.80
4.10
6.40
3.80
1.80
3.90
5.50
9.10
8.80
5.40
9.80
6.10
19.10
11.90
5.10
9.50
5.40
5.40
2.50
16.10
7.40
9.50
17.40
3.00
6.10
14.60
6.40
2.70
7.80
4.60
3.20
4.90
8.70
5.10
14.80
7.80
10.60
5.00
2.50
7.80
6.00
2.20
15.20
24.30
0.40
14.30
28.00
5.90
4.50
7.90
13.60
11.20
3.30
8.80
3.70
4.20
4.10
4.20
5.10
6.10
5.80
15.00
9.40
2.60
9.50
9.40
2.70
0.90
4.20
1.20
5.70
10.50
11.00
1.70
3.20
7.50
5.40
5.30
5.40
10.20
9.40
1.10
13.10
6.30
1.00
13.70
3.00
8.70
8.60
11.80
5.30
10.00
4.70
5.40
12.70
5.50
8.40
2.60
12.90
16.80
10.70
8.70
5.10
3.40
6.40
5.20
3.90
0.10
7.20
12.90
10.40
6.00
15.60
12.40
9.90
6.70
14.90
3.70
11.40
8.60
8.50
2.00
9.60
10.50
5.90
15.30
9.30
13.10
10.50
2.90
0.60
1.50
6.70
0.30
10.20
4.60
5.00
4.50
5.40
8.10
6.30
1.10
4.40
5.70
11.80
9.00
10.00
10.60
15.30
9.60
1.40
17.30
0.40
2.70
16.50
0.90
4.90
13.30
3.90
30.60
4.60
7.10
5.90
10.90
3.10
2.60
5.40
15.80
2.50
6.80
7.50
10.40
9.20
1.50
14.40
9.00
3.40
2.70
8.70
5.30
5.80
2.60
9.80
3.80
12.00
9.90
7.90
3.10
8.90
5.70
5.60
14.20
1.90
4.10
5.00
3.70
3.70
4.30
2.10
4.30
14.90
14.70
9.80
8.70
9.80
0.70
1.40
16.90
10.50
9.50
1.50
7.20
9.00
13.30
3.50
7.80
11.20
4.00
14.50
7.10
8.70
2.40
3.10
8.60
14.40
7.20
2.00
5.20
10.40
7.70
7.00
11.20
9.90
2.50
7.90
5.50
3.70
0.70
2.80
8.40
8.90
3.50
6.70
5.30
6.10
2.20
6.50
15.20
9.90
4.40
15.10
7.30
7.60
5.10
6.20
6.30
2.60
7.40
6.90
7.30
7.50
6.10
1.80
6.80
2.30
8.30
0.90
2.40
10.30
10.50
14.60
4.10
20.80
4.30
5.20
3.10
6.40
1.70
5.10
0.90
9.10
6.00
5.70
7.50
7.00
5.80
6.00
10.60
11.10
6.50
4.90
3.60
7.80
5.20
9.20
8.00
5.50
4.30
0.90
4.80
9.50
4.10
5.50
7.60
4.90
6.90
8.80
7.50
9.60
7.00
7.10
10.60
5.10
11.50
2.00
8.50
7.70
4.30
5.70
8.50
0.70
6.70
11.30
2.30
13.50
7.00
3.90
1.70
5.90
14.00
18.20
4.60
2.70
6.30
3.30
12.40
6.20
7.80
1.60
12.90
4.00
5.70
5.20
12.10
15.10
8.00
3.30
0.50
2.40
15.90
6.40
7.80
2.20
4.80
19.80
7.40
13.80
6.40
0.40
3.80
13.70
9.20
4.00
10.60
11.50
8.70
7.40
4.70
1.20
1.30
4.50
6.30
18.10
7.90
7.30
3.60
1.80
21.10
1.50
17.60
5.80
9.40
10.90
6.80
6.00
3.20
2.70
6.70
4.70
8.50
10.00
16.50
6.00
6.00
16.60
11.70
23.60
9.70
3.30
6.30
20.60
5.70
1.90
2.80
5.30
7.00
4.50
12.70
11.70
2.90
4.30
14.60
6.10
9.60
9.70
3.40
8.80
7.10
4.00
8.40
3.80
2.90
7.00
5.80
12.70
12.80
6.80
8.50
8.20
11.80
3.50
4.40
10.20
8.70
6.40
7.80
2.10
6.40
15.40
6.80
2.40
6.90
5.40
4.30
13.70
5.30
10.50
10.50
5.70
8.10
15.20
5.50
15.30
0.30
13.70
6.00
3.20
12.20
25.20
5.00
7.80
11.20
5.40
13.10
5.20
13.80
4.40
6.20
5.00
10.70
7.30
2.70
5.90
7.00
6.40
10.10
4.80
6.70
5.40
8.30
1.40
16.80
20.00
8.30
11.30
1.50
1.00
15.20
4.80
0.70
5.40
6.90
8.50
6.70
8.50
5.00
5.30
3.60
1.90
5.10
5.50
1.90
8.70
11.30
7.10
9.30
6.70
12.40
1.30
4.00
7.00
6.30
10.70
14.90
0.80
8.20
7.90
2.40
3.00
13.90
5.20
13.30
4.10
9.20
16.00
6.90
3.80
0.70
9.70
10.00
5.50
8.90
15.20
22.10
5.80
4.10
2.70
0.70
12.20
6.30
7.80
2.90
6.00
9.80
5.60
7.10
4.30
2.60
14.20
6.80
6.70
4.70
14.40
6.30
8.10
3.20
8.10
3.00
5.70
6.70
10.90
2.70
9.80
7.70
6.10
2.30
9.00
9.50
3.90
1.50
2.80
6.10
15.10
8.90
0.20
14.50
5.40
11.60
7.80
12.80
10.70
8.00
6.10
3.50
0.90
10.10
7.10
4.40
2.90
8.20
1.80
8.10
6.30
16.70
6.50
10.40
4.30
12.30
1.50
5.20
6.80
9.30
19.70
13.30
4.40
3.30
1.80
7.40
12.90
7.10
5.70
4.00
5.20
3.20
1.30
7.40
7.30
4.60
12.00
5.30
8.10
7.70
1.90
6.20
7.30
5.40
6.20
7.50
9.80
1.40
16.50
15.70
2.80
6.30
4.70
3.30
2.80
6.60
7.10
8.30
3.60
7.20
17.40
28.10
12.30
1.90
5.60
5.50
1.90
9.20
5.30
14.40
2.40
30.40
8.60
9.90
2.20
8.60
9.60
5.00
8.20
8.80
3.50
3.30
11.70
12.40
7.50
5.50
5.20
5.50
5.80
8.30
12.00
4.70
7.10
5.90
10.20
2.30
9.10
5.50
2.70
10.40
7.00
2.00
9.10
11.70
17.20
9.80
0.70
7.40
2.40
12.00
8.40
4.90
6.10
2.90
6.30
1.60
8.30
4.20
12.80
8.70
1.30
0.60
3.50
2.50
6.40
12.30
6.60
4.30
6.10
7.30
13.60
2.10
3.40
19.90
4.10
17.60
9.90
7.50
7.50
15.60
2.50
4.90
8.40
7.00
8.40
12.10
10.60
3.10
13.70
5.20
11.40
5.40
3.30
12.40
9.70
9.90
4.80
15.20
12.90
4.00
1.30
10.90
9.30
10.80
7.30
10.40
10.10
3.60
5.70
4.80
6.40
8.30
18.60
1.90
13.30
3.10
12.60
6.60
6.80
6.40
12.40
6.20
6.80
3.60
6.60
6.20
4.40
14.10
0.40
6.10
3.80
6.20
15.50
3.10
7.50
8.10
4.20
16.90
15.20
6.10
2.90
5.90
11.00
1.30
4.00
4.10
19.60
0.50
1.40
3.90
3.20
8.10
3.30
2.50
5.20
7.90
7.60
2.00
3.60
6.40
16.00
9.30
2.80
3.40
20.80
4.90
5.20
9.10
16.10
5.30
5.60
1.90
12.40
8.60
15.90
10.70
16.30
6.20
3.60
8.80
6.50
0.80
8.30
6.20
2.40
7.90
3.10
15.00
6.70
10.00
6.80
5.10
1.40
3.00
8.30
4.80
0.60
5.50
7.00
4.70
13.20
9.80
9.00
5.70
10.30
12.30
3.80
12.20
11.30
6.10
12.60
7.30
12.90
15.70
16.20
8.90
2.20
12.30
8.40
12.20
13.50
2.30
0.90
3.40
4.30
8.20
5.00
8.40
4.10
4.80
12.00
5.20
5.30
8.90
3.20
6.10
4.30
4.80
5.00
3.40
7.90
1.50
9.30
0.70
1.20
4.90
7.50
7.30
2.80
17.90
9.50
6.20
12.80
18.50
12.50
7.60
4.10
3.70
6.30
4.20
7.20
11.60
15.10
1.50
8.00
1.20
2.10
7.20
10.60
8.20
3.30
3.60
5.10
7.40
7.00
8.60
5.40
15.90
6.50
16.40
7.50
5.00
20.60
18.40
2.20
3.20
5.90
4.60
9.00
5.30
17.40
3.50
15.60
13.00
8.80
10.60
8.80
8.00
6.70
10.60
16.00
19.00
4.30
4.30
10.40
13.10
11.80
8.40
7.20
10.30
9.00
8.80
4.00
9.70
8.80
11.70
4.90
3.30
7.10
3.10
4.60
9.30
6.30
8.50
2.30
15.70
3.90
9.80
11.30
2.80
10.90
2.10
5.60
9.10
10.90
4.90
14.70
24.40
10.40
4.50
9.00
9.40
7.80
8.90
11.70
16.40
4.00
10.00
9.10
6.20
11.40
4.70
15.00
6.60
6.60
7.30
7.50
0.70
0.90
9.50
14.10
11.60
2.90
0.40
9.70
11.60
5.70
6.30
2.40
3.50
8.90
7.70
11.20
12.20
5.80
6.50
11.20
12.10
4.20
2.60
10.90
3.90
5.70
14.20
11.20
5.30
7.10
8.90
5.10
5.90
1.50
6.10
18.50
7.10
3.40
10.00
4.60
10.20
6.90
4.40
5.70
8.50
11.90
14.40
9.10
6.80
7.30
3.50
4.80
3.40
12.10
7.60
9.60
3.90
6.20
8.80
8.00
11.30
6.30
3.90
5.70
5.00
12.20
12.20
5.40
0.90
7.00
1.80
5.90
3.10
10.20
14.00
0.70
5.80
4.90
4.50
12.50
5.30
2.80
5.00
3.00
6.20
15.70
3.00
14.90
14.50
2.20
10.40
4.30
11.80
3.20
5.60
8.00
15.40
3.10
8.90
9.50
4.10
9.80
9.10
17.60
6.40
6.40
7.70
5.30
14.50
1.70
15.20
0.60
7.20
9.60
9.50
13.80
4.50
6.50
3.70
12.20
4.20
6.90
3.90
9.90
14.50
8.10
6.40
7.40
11.90
6.20
3.20
8.10
0.60
13.80
25.60
24.80
1.50
1.20
7.70
16.20
5.50
10.00
4.20
2.20
6.90
6.80
0.80
11.20
3.70
5.80
9.90
10.90
13.90
8.50
11.50
10.50
8.50
6.60
7.20
4.60
10.70
8.70
4.30
9.50
7.00
1.90
22.30
8.00
3.90
10.50
7.40
5.00
4.50
6.60
1.70
7.70
2.40
4.20
6.30
3.60
11.70
9.10
5.00
5.90
3.60
9.60
7.10
7.00
5.90
0.80
2.10
2.70
9.80
1.90
12.20
6.60
3.90
5.90
6.00
1.50
11.20
14.90
2.50
10.80
4.70
6.20
7.60
5.90
7.30
6.10
0.50
6.70
3.60
8.40
11.30
4.70
8.20
5.80
7.70
0.40
6.40
7.40
7.40
4.20
6.10
10.30
4.30
9.70
7.70
5.00
9.10
3.90
5.60
6.00
13.30
9.40
10.50
4.60
5.50
3.00
5.70
16.90
6.30
5.10
11.90
7.50
19.30
13.30
8.20
9.30
3.30
8.90
6.70
6.30
8.40
3.80
8.60
9.20
11.00
9.40
0.90
5.80
3.40
8.50
6.40
4.10
7.10
2.70
1.40
1.80
0.30
6.60
1.90
10.80
8.60
2.30
3.50
10.50
7.00
20.40
4.40
9.00
4.40
6.20
10.90
9.50
12.80
9.00
0.70
0.50
17.30
19.40
6.50
6.90
10.80
5.10
12.60
5.10
9.10
2.30
6.30
6.30
3.80
3.40
12.00
13.10
4.20
0.60
7.30
4.50
10.60
0.40
6.10
3.30
3.90
3.60
3.80
3.30
0.90
9.00
8.90
3.10
8.80
4.40
13.60
0.30
9.30
6.70
10.10
14.70
8.60
5.00
8.10
1.50
1.40
8.70
2.40
4.50
9.50
5.10
6.90
12.80
24.80
5.30
3.00
5.70
7.30
4.10
8.90
4.40
6.20
6.50
10.40
1.80
17.40
3.50
3.80
1.70
11.10
5.10
8.00
7.10
7.50
0.90
1.10
6.70
12.70
7.10
8.50
10.70
11.10
8.60
1.90
5.60
6.20
8.60
6.10
4.90
8.80
7.90
6.50
6.80
6.90
0.90
5.30
5.60
5.00
12.60
8.20
7.00
3.80
9.10
1.80
20.80
6.90
14.00
2.80
5.20
8.20
4.50
5.60
1.70
27.00
3.80
11.50
14.50
3.50
7.20
7.80
6.50
9.10
3.60
7.60
4.60
6.50
14.10
7.60
5.50
5.60
9.60
7.30
5.70
5.00
9.20
12.70
6.70
10.80
4.30
14.80
5.40
8.40
13.40
9.30
6.70
3.40
6.70
10.30
3.70
8.90
11.90
3.60
6.90
8.60
9.70
2.00
16.70
6.10
5.40
3.90
5.30
3.10
4.80
10.20
2.70
13.30
15.60
9.90
6.80
9.20
4.60
10.40
1.00
5.40
7.10
19.30
3.90
6.10
7.40
6.40
4.80
16.30
21.70
6.20
1.50
7.20
8.50
15.50
10.90
1.80
2.00
7.90
9.40
5.00
3.70
8.90
6.40
5.10
14.30
4.70
5.10
4.60
0.90
25.00
1.10
4.50
3.10
6.50
4.40
5.90
9.90
1.10
10.40
5.70
4.90
12.00
9.60
9.20
12.30
4.30
26.30
3.30
3.30
9.80
6.20
8.50
7.60
3.90
13.40
3.30
8.70
6.60
4.00
10.70
4.10
14.20
7.70
3.30
12.90
4.90
6.30
5.80
1.20
16.30
0.80
5.80
8.30
1.90
4.60
3.50
5.80
6.80
7.90
14.30
10.10
2.80
2.30
8.30
10.50
8.30
9.30
5.60
8.30
3.30
3.20
8.70
4.90
8.80
7.00
13.70
3.00
6.70
4.50
6.20
10.70
5.30
6.10
8.60
3.00
5.90
6.20
6.90
13.70
5.80
6.90
7.30
9.60
5.20
6.90
7.20
12.80
7.60
6.90
3.70
14.00
8.70
6.20
8.50
9.60
2.80
2.50
5.90
4.30
11.00
3.20
9.20
5.00
10.10
5.90
4.70
6.40
5.10
1.10
5.30
9.80
6.40
5.60
2.50
10.20
14.10
13.50
6.30
4.90
2.90
3.30
2.80
7.70
6.60
2.60
5.00
0.20
7.90
5.50
7.70
4.50
7.90
4.70
5.70
5.50
8.40
6.80
3.00
3.90
7.80
4.90
3.10
8.80
6.00
5.80
10.40
1.00
3.90
7.80
4.20
4.60
7.30
16.20
7.50
8.00
4.10
2.30
5.40
11.40
9.40
4.70
6.10
13.40
12.90
9.80
8.20
21.00
8.60
9.30
5.30
6.50
2.30
14.30
11.20
4.20
25.40
4.90
0.60
1.80
3.80
18.00
8.30
3.90
10.80
8.50
11.60
0.70
9.30
11.90
1.70
4.60
15.20
7.80
15.10
14.10
3.50
9.40
10.30
7.30
4.70
4.10
8.70
7.80
15.00
14.30
8.20
9.20
6.20
2.30
5.00
7.60
5.00
1.60
8.50
5.60
3.90
9.50
9.10
3.90
2.90
6.00
8.20
1.70
8.50
5.40
17.40
10.10
9.90
1.60
10.90
5.70
5.40
4.00
6.60
4.60
7.50
13.20
4.90
1.90
7.40
6.90
3.10
7.10
4.10
3.20
2.40
3.20
4.00
3.50
0.80
6.80
6.70
11.70
15.00
3.10
7.40
10.20
12.30
16.50
6.10
4.40
14.00
4.10
1.60
2.80
3.20
10.30
13.40
7.10
5.00
6.10
2.90
0.30
6.00
8.50
3.50
15.90
6.90
11.60
7.80
16.20
8.40
4.70
6.40
16.40
7.40
10.00
3.70
4.10
5.30
0.50
16.20
5.00
0.30
3.80
7.80
2.70
2.70
2.80
8.60
6.30
2.00
7.20
6.90
13.90
6.40
2.30
4.30
6.70
4.30
15.70
3.40
17.50
9.50
8.60
12.00
2.10
6.80
1.20
6.50
6.30
8.10
10.80
6.80
17.50
4.10
2.60
7.80
12.00
11.80
14.60
2.20
11.90
2.10
1.40
9.60
12.20
5.90
3.90
13.40
6.20
8.10
2.00
4.90
3.20
5.00
3.30
8.30
11.00
10.00
12.00
2.50
9.20
2.90
3.80
10.80
12.80
10.10
6.90
20.50
3.70
17.80
6.00
5.70
6.60
11.40
6.10
6.10
8.30
4.70
2.40
4.60
6.40
3.50
2.60
13.80
0.80
5.60
6.70
11.60
7.30
5.30
12.90
9.50
8.70
6.30
6.80
13.30
15.90
4.80
9.70
4.90
5.80
3.10
1.30
8.80
4.20
13.20
8.70
12.80
3.80
24.30
7.10
6.00
4.90
5.60
20.40
6.40
6.10
5.40
11.10
1.50
7.40
0.60
5.10
4.80
11.10
6.30
9.80
1.50
7.80
12.70
5.90
11.50
9.70
12.10
6.20
5.10
2.10
5.80
5.90
4.90
9.60
5.70
0.50
18.80
7.10
5.00
3.80
7.10
5.60
6.90
14.60
13.90
11.80
7.20
11.20
5.60
6.70
2.70
2.70
3.70
6.50
2.00
12.20
6.10
2.90
11.50
2.10
13.40
1.60
8.60
4.00
6.40
5.90
1.70
13.60
7.00
7.50
8.60
20.60
3.70
4.90
14.90
4.70
4.50
9.20
20.40
6.90
13.50
14.30
4.00
6.50
3.30
5.10
12.00
13.70
1.50
11.30
3.90
7.50
6.40
2.80
14.50
3.10
4.20
2.90
2.60
3.10
2.80
10.60
0.30
7.40
4.40
3.80
10.10
7.50
5.00
4.10
0.40
7.10
8.10
16.90
9.80
12.20
3.50
6.20
3.10
4.40
7.30
9.10
10.00
4.60
7.60
7.50
12.00
3.60
1.60
9.90
8.30
4.50
11.20
3.70
6.20
7.00
2.90
11.60
13.80
5.30
4.30
6.20
2.60
15.90
1.50
17.20
7.00
5.00
6.80
10.60
8.10
8.10
8.40
2.00
0.60
4.90
11.40
3.90
3.30
10.80
3.70
0.80
8.50
10.00
0.70
2.80
2.60
5.00
5.20
0.60
14.20
5.70
11.00
3.10
4.20
2.90
6.60
6.20
3.90
17.70
12.60
8.40
10.80
7.70
11.60
10.60
1.10
9.60
6.80
9.60
2.60
19.80
12.40
4.40
7.80
8.30
12.80
1.90
8.60
3.40
10.30
8.90
13.70
7.80
11.60
5.90
6.00
3.50
6.70
6.10
11.90
11.10
17.00
4.40
6.80
19.90
11.10
8.10
8.80
1.80
7.40
0.50
8.10
21.50
5.90
6.80
12.20
1.70
9.50
6.00
7.30
5.40
3.10
4.20
13.00
8.20
5.40
8.30
5.10
5.90
6.70
4.20
5.90
8.80
10.30
9.90
4.10
7.80
10.80
4.20
5.20
6.30
7.30
4.40
1.70
11.70
0.30
11.20
5.90
10.90
6.40
6.50
7.80
1.50
9.10
16.70
7.30
6.70
3.90
5.90
6.90
5.30
12.60
6.60
15.30
6.30
14.30
7.50
15.30
3.10
3.60
1.80
3.70
3.80
1.10
1.30
3.70
24.20
7.10
14.90
10.10
9.40
7.80
8.00
18.20
7.90
5.10
1.60
13.60
7.50
13.60
2.30
8.10
8.30
4.20
7.20
3.80
5.50
4.80
9.20
6.20
9.90
8.00
3.40
5.50
8.40
9.20
4.90
10.70
6.50
9.40
15.60
2.80
5.90
1.70
8.10
3.90
14.00
5.00
4.30
18.10
5.70
2.80
7.80
0.70
10.90
7.90
8.10
17.40
10.00
1.30
3.10
15.70
6.10
15.30
5.60
10.00
9.00
2.10
5.30
13.10
11.40
10.60
11.60
11.10
4.40
6.90
2.80
7.00
4.30
5.20
10.70
12.00
7.60
7.40
4.80
11.70
1.00
11.30
15.60
7.70
10.70
2.10
4.70
2.00
4.40
9.90
3.80
2.10
11.60
5.00
2.20
7.50
10.10
12.10
18.00
1.40
19.00
2.00
12.80
10.60
0.60
4.80
5.70
12.40
13.10
2.40
6.80
8.70
8.90
0.60
2.80
1.90
5.30
4.20
11.00
4.10
2.70
8.10
14.10
2.60
4.00
9.50
16.10
3.40
18.10
15.50
5.50
14.20
4.60
7.60
5.70
5.00
6.30
3.60
15.50
14.30
10.10
10.20
0.30
5.60
6.60
13.30
4.80
8.00
4.90
10.10
3.30
8.20
9.90
3.40
10.80
6.10
5.80
1.50
0.40
8.40
6.10
10.90
5.60
0.50
8.10
8.70
4.60
1.30
7.40
4.50
5.90
11.60
9.00
5.00
6.80
5.40
8.10
11.00
3.90
5.10
6.60
6.30
9.60
6.30
6.20
4.10
6.60
5.80
3.70
2.30
6.90
8.00
2.80
5.70
8.20
8.00
5.00
7.00
7.20
11.80
5.70
4.90
8.60
5.80
2.50
4.00
8.30
0.30
6.60
2.90
4.20
5.20
13.00
9.70
9.80
10.50
0.90
9.20
3.40
16.10
8.50
4.20
6.90
4.50
9.80
11.20
5.40
0.70
2.80
11.50
7.20
2.50
11.10
5.80
8.20
2.40
4.50
6.10
13.20
12.80
7.50
13.50
1.10
4.10
4.60
11.20
5.60
4.50
2.80
6.60
8.60
4.00
4.70
4.80
4.60
7.20
4.50
5.40
4.00
5.70
8.60
0.70
14.90
10.00
9.60
3.70
1.50
15.30
9.60
5.60
5.20
2.30
1.50
8.80
8.90
10.40
6.60
3.50
14.20
7.00
12.60
8.00
10.50
6.50
3.50
15.50
4.90
8.40
5.80
3.30
5.50
10.10
4.00
2.90
6.70
6.30
12.50
0.80
6.70
1.70
10.10
5.60
1.10
7.50
14.10
1.20
9.10
11.30
4.30
11.50
3.50
3.40
4.70
6.20
4.10
4.80
4.00
3.50
15.00
2.20
5.50
3.90
7.00
7.70
5.30
4.70
8.10
9.20
10.30
11.60
9.40
6.40
6.30
4.70
4.10
7.20
6.30
8.60
10.70
7.50
6.00
5.60
6.80
0.40
8.60
8.80
10.70
5.20
3.40
10.80
6.40
5.50
7.20
6.90
7.70
6.20
4.70
4.00
12.00
3.00
6.10
2.60
1.20
6.60
3.40
10.60
12.10
10.10
1.60
6.30
3.30
13.80
4.20
2.80
9.80
8.20
11.20
12.80
5.30
13.50
3.50
7.80
1.30
4.40
5.00
13.40
8.70
5.60
4.60
3.30
5.90
9.60
1.20
2.10
8.70
12.20
9.90
11.40
6.60
10.40
10.90
5.80
16.20
11.60
1.00
6.50
4.40
8.00
11.70
4.80
5.60
9.30
6.20
0.50
12.10
5.10
3.10
4.20
3.00
11.80
4.00
7.00
7.10
0.60
3.50
6.50
3.00
12.00
4.80
7.00
5.60
1.20
7.80
5.10
19.30
6.00
8.10
11.90
8.20
2.70
10.10
12.40
5.50
7.60
5.20
7.40
1.70
0.60
6.00
6.50
0.40
8.40
6.00
8.20
5.60
16.40
6.60
5.90
11.30
10.80
6.30
15.00
8.00
4.60
5.40
3.00
13.00
5.30
9.80
8.70
11.10
9.90
5.20
6.40
0.80
4.50
8.60
9.30
5.60
13.90
8.60
2.00
0.80
4.00
3.40
3.60
6.20
2.80
9.00
3.60
5.10
18.20
6.50
6.40
13.80
14.10
3.40
10.00
0.80
14.60
1.70
3.00
5.60
4.00
5.60
11.00
6.60
2.70
7.00
2.20
3.50
1.00
7.70
4.50
1.10
13.00
2.10
9.00
5.80
8.30
8.70
5.80
5.50
11.10
5.10
8.40
8.30
0.60
3.40
7.40
9.40
7.70
10.70
5.00
2.10
6.80
6.30
2.70
7.70
5.40
1.10
8.10
3.90
4.00
7.10
10.10
6.40
11.10
10.70
4.80
7.00
5.90
10.50
6.70
15.20
5.90
17.70
5.50
1.90
6.00
9.10
4.30
8.90
1.30
7.30
6.30
4.60
10.70
8.40
5.20
18.20
4.80
1.40
2.00
6.00
5.60
2.40
16.20
6.40
12.30
4.40
10.80
10.80
4.10
7.80
7.60
7.30
3.80
2.80
11.20
3.90
8.80
5.00
14.70
2.90
9.80
2.50
10.20
4.80
9.70
1.60
6.70
2.90
2.10
5.20
6.80
7.60
6.40
7.50
19.10
8.30
4.30
2.10
1.80
3.80
3.00
2.10
5.80
14.00
7.00
2.40
2.40
3.60
6.30
7.50
0.30
7.30
7.80
3.90
13.60
11.30
6.50
4.30
10.30
6.80
3.20
3.40
12.20
3.20
3.20
7.80
9.40
5.10
0.90
1.50
10.90
4.50
6.20
9.10
1.90
5.30
5.70
4.50
2.70
5.00
10.50
9.80
10.50
5.60
4.80
5.10
6.10
0.80
3.30
10.60
13.60
3.90
4.30
11.50
2.10
4.60
8.00
6.50
5.50
7.10
3.50
5.30
4.40
12.10
6.10
9.70
1.20
8.60
7.90
18.20
7.40
6.50
5.50
1.50
1.50
0.90
2.60
4.50
5.80
5.80
4.20
15.40
4.30
8.60
12.80
5.60
3.90
10.90
7.40
9.40
6.80
2.00
17.10
7.10
14.00
4.60
6.60
9.20
3.00
12.20
3.40
11.80
8.80
6.90
3.50
3.30
3.90
5.40
3.40
6.10
12.40
1.90
5.20
4.30
2.20
3.60
20.50
7.90
6.10
5.50
4.50
0.70
3.40
12.20
8.60
3.80
0.40
2.20
6.90
13.50
5.50
3.70
17.50
9.90
12.00
5.90
14.40
6.80
2.70
17.10
0.80
12.30
4.90
14.10
10.00
9.90
6.20
3.70
10.90
4.30
4.00
2.20
7.90
2.60
10.60
9.20
8.80
6.50
12.50
7.50
7.30
7.10
15.50
2.60
6.90
5.20
4.60
0.70
4.10
3.40
4.60
4.10
10.90
3.80
9.60
8.70
9.10
3.40
4.20
5.20
7.10
6.40
1.90
3.20
1.50
6.60
0.50
14.20
2.70
7.30
6.00
5.50
7.60
16.40
7.50
7.20
11.70
7.70
11.10
6.00
7.50
4.80
7.40
7.90
4.90
1.80
3.40
6.50
6.90
3.70
8.00
8.20
3.00
6.80
1.30
7.20
3.30
5.80
5.80
4.70
7.70
9.10
1.40
12.30
3.30
1.70
1.30
4.90
5.70
9.70
11.80
13.30
12.40
5.10
8.00
7.40
1.20
11.10
2.70
7.20
3.90
8.10
4.50
4.40
5.30
6.90
2.70
6.40
1.90
1.00
6.00
4.20
9.10
6.50
6.50
5.30
10.40
7.40
2.50
4.90
3.20
6.30
4.20
10.40
2.20
6.80
13.30
5.60
11.50
3.90
6.80
4.40
9.10
8.40
1.70
4.70
5.00
6.60
1.20
9.40
8.10
12.70
7.60
8.30
6.70
8.30
4.30
3.90
6.40
4.10
8.70
4.30
2.90
6.00
9.20
16.10
12.20
3.60
17.90
6.90
8.80
4.20
3.80
0.50
6.10
15.00
5.90
17.40
7.00
2.20
2.20
5.30
10.60
9.30
1.50
4.30
1.50
7.70
13.90
6.60
12.20
5.00
4.10
12.80
10.60
8.50
6.30
5.50
2.10
1.20
8.00
3.70
16.10
6.50
5.50
9.50
5.40
3.50
5.50
16.30
1.30
4.60
8.60
13.60
3.80
12.80
4.60
8.70
5.60
6.40
5.90
3.50
6.60
2.70
10.20
7.70
7.70
0.90
6.20
13.70
5.60
1.40
7.50
1.40
8.70
0.60
2.10
3.90
6.00
5.90
4.90
9.30
9.30
4.70
13.70
7.30
10.10
11.50
4.60
5.30
11.80
9.90
6.60
1.90
5.40
1.00
11.90
6.60
5.60
12.20
4.10
11.60
6.70
12.70
5.40
2.70
6.40
8.00
3.60
6.00
11.20
9.40
1.20
4.10
6.80
17.80
9.20
6.20
7.00
4.20
7.20
9.90
4.70
10.90
3.10
4.60
2.30
10.30
7.10
4.10
1.30
11.90
14.90
8.40
8.70
14.50
10.60
0.60
4.30
7.20
7.70
4.70
3.40
12.40
20.00
1.10
5.80
4.70
10.60
0.70
5.60
6.50
6.10
9.20
14.00
8.80
6.20
6.80
5.70
6.40
5.10
10.00
9.20
18.50
10.10
5.60
8.40
17.80
4.90
12.10
2.50
14.70
2.40
6.60
5.80
8.10
3.40
9.80
0.20
3.80
5.50
5.10
7.80
7.10
2.10
8.50
2.70
10.40
5.80
0.90
4.00
4.90
10.00
10.30
4.50
7.40
5.20
5.70
3.30
6.80
3.80
13.50
6.30
6.60
2.60
8.30
5.30
6.10
9.60
18.90
4.60
11.20
10.50
8.20
6.50
8.90
6.40
5.20
11.30
6.60
8.10
3.40
11.10
7.80
4.90
3.90
3.60
3.60
13.30
5.20
6.90
14.80
1.70
5.10
1.00
0.80
9.40
3.30
7.60
7.30
8.10
6.20
6.30
4.30
6.70
2.50
5.90
2.40
1.00
5.90
3.60
5.00
9.10
0.70
3.10
13.30
9.20
7.40
13.00
10.70
1.80
5.00
4.60
2.40
9.50
5.40
9.20
5.00
4.20
2.90
2.60
5.10
4.60
11.50
11.90
2.20
5.00
3.00
5.20
4.20
6.30
0.60
10.90
4.70
0.30
9.00
0.70
5.00
13.90
10.80
5.20
4.30
6.00
1.30
2.80
0.80
6.20
8.80
0.60
11.80
4.40
6.10
7.30
7.60
9.90
2.70
6.50
5.20
8.00
5.00
13.30
20.00
12.40
5.80
6.10
9.50
7.30
3.20
12.40
5.40
11.50
8.10
7.30
2.50
7.70
6.60
4.80
4.00
3.20
9.40
2.70
6.50
17.80
1.20
9.70
9.50
8.00
7.80
5.30
8.90
11.10
4.10
0.70
2.60
1.30
2.70
0.70
6.20
1.10
4.60
7.90
4.70
15.50
7.60
1.60
5.20
1.10
7.40
3.70
7.90
4.50
5.70
10.00
5.50
5.30
5.40
0.60
11.60
6.20
6.10
2.50
2.80
13.40
1.50
8.90
3.70
4.70
6.20
8.80
10.70
3.70
7.90
2.20
8.80
5.10
4.00
1.60
4.30
7.00
8.50
10.30
6.60
6.10
13.80
1.10
11.30
10.30
10.70
12.60
10.00
3.60
10.50
12.70
4.90
0.90
8.10
4.50
7.70
10.30
8.60
4.80
13.00
3.00
2.50
5.50
9.60
16.50
9.30
7.10
4.10
5.60
8.90
5.40
18.10
1.30
8.80
7.70
11.80
8.80
4.30
4.20
4.00
1.90
7.40
7.60
1.70
14.10
8.60
12.50
10.10
6.10
6.20
17.80
12.40
10.90
10.30
7.30
4.80
3.60
3.60
8.10
0.70
1.10
3.70
4.80
12.40
18.60
3.70
15.70
6.00
8.30
9.30
10.30
5.80
9.50
9.90
11.00
6.80
4.00
6.70
8.10
6.30
3.20
3.50
5.70
3.50
9.40
1.90
7.60
3.30
11.20
8.40
4.80
12.60
4.50
4.20
10.40
3.70
3.60
6.20
6.10
8.80
8.80
8.70
7.30
13.90
8.10
11.20
9.90
4.80
5.20
3.50
7.40
4.20
8.10
2.60
13.70
13.70
12.80
6.40
8.80
4.80
6.60
3.30
4.50
9.30
4.80
10.20
6.40
4.40
5.60
1.60
5.70
5.30
3.00
4.10
1.10
2.50
8.40
1.10
8.20
12.10
2.80
2.80
6.60
12.00
9.50
15.30
3.20
16.50
4.80
11.90
10.60
0.70
7.90
4.10
0.30
6.10
2.60
10.70
5.70
5.00
4.10
4.60
5.30
2.60
6.10
2.80
5.00
4.50
5.70
6.60
4.60
7.00
0.70
6.10
7.80
6.40
8.10
8.80
2.70
6.40
3.20
6.00
6.70
5.00
12.40
4.00
5.00
7.00
8.60
6.30
3.10
11.90
16.00
9.50
5.90
4.50
2.20
9.90
4.10
6.40
4.50
5.00
10.80
8.20
8.40
6.40
7.40
5.50
10.80
8.90
4.40
15.80
6.60
6.50
2.00
5.50
4.80
10.10
5.70
20.40
0.50
2.10
5.40
1.00
9.70
8.80
7.30
6.20
9.40
3.30
2.60
2.80
1.60
7.60
9.10
2.30
19.00
12.90
8.30
7.40
11.00
3.50
2.90
6.50
12.10
4.70
7.50
8.90
4.00
9.50
5.80
6.00
6.90
7.90
19.40
1.60
7.10
10.00
3.80
8.80
5.30
5.50
7.80
3.40
19.30
7.40
13.50
3.20
8.90
4.20
4.70
5.30
8.40
9.30
14.00
3.90
3.60
10.80
7.20
11.50
10.40
13.10
18.40
5.60
11.40
11.70
11.90
1.40
12.90
10.90
1.70
8.60
13.40
6.60
15.00
5.70
8.10
0.80
5.10
14.80
5.80
8.70
8.70
11.40
6.20
13.00
9.30
4.60
9.10
13.00
1.10
9.30
15.00
10.30
5.60
5.60
4.70
8.80
10.50
4.40
14.60
15.10
6.30
5.20
14.30
15.40
8.30
15.40
18.60
8.00
4.10
11.00
7.70
1.70
5.60
6.00
6.40
5.30
3.10
1.00
12.30
6.60
7.40
9.70
4.50
8.20
7.80
10.00
3.70
1.70
6.20
2.10
3.00
12.60
0.50
4.50
8.90
1.20
3.50
5.30
2.40
13.30
0.70
5.20
4.70
1.20
6.70
5.10
7.60
6.30
2.70
18.70
13.80
4.30
5.60
1.40
13.40
7.00
4.40
4.30
5.00
9.40
6.40
14.70
8.40
2.60
6.20
8.00
0.90
5.20
3.90
5.90
4.10
5.90
14.80
6.60
12.00
9.60
4.10
3.80
6.10
7.20
3.30
6.20
6.20
4.30
4.80
7.70
9.10
3.00
10.20
8.30
7.00
11.70
7.30
5.80
2.50
8.20
5.80
3.00
19.80
11.30
14.50
6.80
7.00
6.70
4.20
7.30
22.30
11.40
2.10
0.60
1.70
3.00
8.80
2.80
0.50
10.30
5.00
9.80
3.40
12.30
1.60
8.00
3.70
6.40
0.40
9.30
3.80
6.50
6.10
4.70
15.50
8.20
1.10
2.00
3.10
4.70
4.20
7.00
6.80
6.40
2.60
3.80
4.80
1.90
17.00
1.50
4.60
6.80
3.80
4.00
5.60
5.00
8.20
6.50
0.60
4.90
4.80
3.60
3.00
6.30
12.10
0.80
13.50
1.50
17.30
12.60
1.00
10.50
5.10
3.50
5.50
3.40
4.20
5.10
7.80
8.80
4.20
5.50
6.20
6.20
5.00
7.30
8.40
6.40
3.00
7.00
5.20
5.30
15.90
4.20
9.70
8.10
4.00
4.40
9.50
1.00
8.60
8.40
3.60
9.80
8.50
6.60
12.90
8.10
1.10
17.30
5.70
5.60
11.10
2.50
15.20
14.40
9.10
3.80
3.30
11.00
7.20
0.30
8.20
4.10
11.80
10.80
3.70
4.00
5.10
5.50
6.20
7.90
4.00
2.40
1.30
5.50
10.40
4.00
6.80
9.00
7.70
4.60
13.80
9.20
8.00
4.00
6.10
8.80
5.90
7.00
4.30
1.70
1.60
7.60
2.40
8.40
5.00
5.50
4.70
16.50
12.60
7.80
11.00
4.10
8.10
2.80
3.30
4.10
8.00
19.40
9.10
2.80
5.90
10.80
10.20
0.60
1.10
5.70
3.80
14.50
5.30
4.50
2.70
4.50
4.70
2.20
3.60
7.50
7.70
6.40
7.00
4.20
5.10
9.80
6.00
7.30
1.80
1.10
11.90
8.20
0.60
6.40
4.90
13.20
1.90
4.30
8.10
5.60
3.50
10.00
15.70
0.70
3.00
11.60
6.60
2.60
5.90
3.10
6.00
14.50
1.10
13.50
6.10
0.40
10.80
0.90
8.70
4.50
16.60
6.40
4.80
1.40
3.60
5.10
1.20
16.00
5.00
9.90
9.50
8.40
5.60
10.90
13.20
0.30
9.60
8.50
9.00
16.10
12.20
2.60
5.40
16.10
3.80
5.80
3.60
9.50
4.40
4.40
4.30
8.10
3.80
15.20
7.70
4.10
4.50
5.00
8.80
6.60
9.20
5.00
9.80
4.10
0.90
12.50
5.30
7.20
6.80
16.20
7.80
3.90
8.90
5.00
2.90
11.30
9.90
13.70
4.70
5.90
4.60
5.30
3.60
13.20
9.80
6.30
13.50
4.40
4.50
3.00
4.80
1.50
7.40
6.30
3.90
0.80
6.90
4.10
0.90
11.00
4.20
3.20
7.30
7.90
7.20
10.30
7.10
6.50
4.00
6.70
6.40
4.90
13.20
6.20
2.70
6.10
6.80
8.90
4.70
6.70
8.90
5.60
6.40
7.80
14.80
4.20
5.50
3.80
6.50
4.90
3.00
18.90
5.80
5.80
5.40
2.80
6.90
16.50
3.00
6.30
7.10
7.80
2.80
6.00
5.50
9.90
5.10
2.50
12.10
4.00
1.90
4.70
16.70
13.30
6.90
4.70
10.20
4.10
7.20
3.60
4.50
11.50
0.70
7.30
12.80
3.80
5.50
13.90
7.90
0.50
4.60
10.30
0.80
2.90
1.50
5.60
4.50
4.10
12.20
13.00
14.30
4.70
13.60
8.70
16.40
4.20
10.70
9.30
5.10
4.90
5.00
1.20
3.60
1.80
5.70
8.90
10.60
7.80
1.30
10.60
4.80
9.20
11.80
3.50
8.50
9.50
12.40
5.60
8.70
5.70
6.90
3.20
10.30
2.50
8.90
9.20
3.70
9.40
8.90
2.30
10.70
4.10
4.60
6.90
1.90
5.30
4.80
2.60
5.50
0.40
5.20
3.10
6.40
6.70
2.10
8.70
1.50
4.40
3.10
10.70
2.70
0.80
4.00
7.30
1.30
6.90
6.90
9.60
2.90
4.90
5.50
3.70
12.30
3.30
8.20
4.70
2.30
5.10
0.30
6.60
3.40
6.70
2.40
5.90
3.10
2.80
2.10
6.90
9.40
19.80
13.60
4.30
3.30
14.00
3.30
10.60
2.10
7.50
3.00
3.80
7.60
10.60
3.30
3.90
1.30
5.70
7.50
0.90
2.20
4.20
1.90
1.80
6.50
0.50
2.70
7.00
8.10
4.70
2.80
2.80
2.90
12.20
3.20
13.70
4.60
10.40
15.00
8.10
3.30
7.00
6.50
4.00
7.90
11.20
6.20
10.30
4.10
17.20
7.00
2.80
8.10
12.30
5.50
5.90
4.90
3.20
8.20
0.40
15.10
4.70
9.70
2.40
8.10
8.80
4.50
6.00
14.20
22.10
11.70
2.80
12.20
6.20
3.70
10.50
13.00
3.80
4.10
13.90
2.60
6.30
6.30
8.80
3.70
3.60
3.10
5.40
20.00
7.80
3.50
12.40
5.00
9.00
10.70
9.40
3.00
5.50
7.40
5.70
3.80
5.40
9.40
1.40
2.60
9.00
8.10
6.10
8.00
4.70
18.50
13.40
7.70
9.20
14.40
4.20
4.80
1.60
6.80
5.90
8.40
10.60
5.80
6.80
6.70
11.20
4.40
9.60
4.80
9.60
6.70
8.20
4.00
4.20
14.40
8.20
0.90
11.40
8.50
7.00
5.10
8.80
5.50
5.10
5.60
6.20
7.50
4.40
0.60
3.80
6.10
8.30
4.60
8.40
3.20
5.90
5.40
6.80
9.80
1.30
3.40
12.80
16.60
5.10
8.50
7.00
11.90
5.00
7.80
8.70
5.40
3.50
2.30
3.50
3.30
10.70
14.20
2.20
1.80
6.80
7.60
9.80
7.30
9.40
5.10
6.20
0.70
5.10
0.90
9.20
1.30
10.50
4.10
5.80
3.40
14.50
18.80
6.10
8.90
10.20
6.20
8.40
5.40
0.60
6.20
6.70
6.00
8.90
8.60
9.00
3.00
2.90
5.20
8.90
17.60
10.90
2.20
9.50
0.70
0.80
8.10
15.10
5.10
4.40
18.00
7.80
4.00
4.90
4.60
1.00
6.20
5.50
9.50
17.10
2.80
10.70
5.60
3.80
3.00
4.20
8.70
10.30
3.20
5.30
13.00
2.30
1.00
6.60
12.40
6.10
17.50
5.80
12.30
7.20
4.90
1.80
8.00
4.50
2.10
6.10
2.30
7.10
17.50
4.30
5.40
7.10
7.70
16.70
10.40
13.40
13.00
8.00
8.50
3.80
7.80
1.10
9.30
6.40
5.50
10.30
2.10
4.30
11.50
8.40
14.20
3.80
0.50
6.50
5.60
5.40
4.80
8.10
7.50
3.20
7.00
7.70
11.90
6.80
8.40
12.90
4.30
10.60
8.30
1.80
7.70
1.20
6.30
5.50
23.80
9.30
1.10
5.10
4.20
3.30
5.60
8.30
2.90
8.80
4.60
7.30
13.10
4.70
1.20
7.30
5.10
9.60
15.90
12.30
2.70
5.30
2.20
7.80
3.80
0.80
6.60
11.20
4.80
8.20
15.60
8.30
2.50
1.10
13.40
10.90
14.00
7.20
7.30
6.70
11.60
8.90
2.20
4.80
7.60
9.30
9.90
5.20
6.10
1.70
5.80
4.50
4.40
14.00
2.30
11.50
0.30
9.20
7.10
13.30
3.60
9.00
17.30
5.70
7.00
5.40
3.50
6.90
2.70
2.90
8.20
3.80
5.70
12.50
2.90
8.90
12.40
6.90
1.50
1.90
2.30
7.40
1.00
4.60
4.30
11.60
9.00
3.50
10.60
5.60
10.40
5.30
5.20
2.60
1.70
6.70
6.40
11.50
10.20
4.40
2.30
17.10
4.60
5.60
10.60
7.30
13.70
11.40
2.90
4.80
7.60
6.10
4.60
6.40
8.20
3.40
5.20
3.10
18.20
3.40
12.90
6.50
15.90
8.80
8.90
9.20
7.30
6.30
16.90
5.40
6.20
9.00
7.40
4.00
7.70
17.10
4.60
6.40
2.80
1.60
10.30
6.10
4.20
5.40
8.90
3.30
12.40
4.50
7.00
4.10
3.70
1.80
7.00
3.20
3.00
9.10
8.90
4.30
6.10
7.40
2.10
1.80
2.90
2.40
16.50
8.80
14.10
5.70
5.00
5.80
10.70
0.60
6.10
11.90
4.30
12.10
5.40
12.20
4.30
7.80
3.80
3.20
2.60
1.70
5.80
1.70
11.90
4.00
7.80
13.70
12.10
13.30
5.30
8.40
5.50
3.30
13.40
13.00
15.30
2.50
5.00
3.50
5.20
13.40
4.80
4.90
5.60
7.70
6.60
11.00
0.30
8.90
10.00
5.00
3.90
3.00
1.00
4.50
8.00
11.80
15.60
1.50
7.20
10.10
5.50
3.60
7.10
19.50
1.90
10.60
1.40
5.30
4.30
8.10
7.50
5.30
6.70
9.00
6.10
7.10
1.80
5.30
2.70
3.30
3.60
4.50
1.90
10.60
5.40
3.80
5.30
10.70
12.20
12.00
1.30
1.60
7.30
3.30
4.30
7.30
3.60
8.20
17.20
1.40
15.90
7.60
1.60
10.30
14.80
13.70
11.40
2.60
18.80
13.90
0.40
5.20
6.10
9.30
6.20
2.90
5.60
3.60
4.30
6.90
3.60
7.50
5.10
7.60
4.10
5.00
9.50
11.40
5.80
4.80
2.00
5.90
19.20
2.20
11.10
5.90
11.70
2.50
1.50
7.20
0.30
11.40
2.60
2.10
3.90
12.40
7.80
4.30
5.80
9.10
4.20
4.00
9.60
5.70
7.90
3.60
5.10
4.00
0.80
10.00
6.40
8.00
7.70
3.20
11.30
4.90
13.10
9.10
3.80
4.80
6.30
2.20
9.20
6.50
4.20
6.80
0.50
7.10
4.00
6.70
1.70
5.20
1.30
4.20
7.90
5.60
7.90
5.30
7.10
6.60
8.80
10.10
10.70
3.20
1.60
13.00
4.30
15.20
3.00
7.60
4.90
6.30
10.70
5.10
5.20
3.00
10.80
16.60
1.50
4.60
7.40
9.30
9.60
10.00
7.90
10.20
12.50
11.30
9.80
5.30
2.70
11.80
2.10
5.90
9.70
9.40
11.10
12.00
5.80
10.70
10.30
6.50
7.60
16.30
2.20
7.80
6.30
0.60
7.70
3.40
7.80
14.60
14.90
3.00
13.30
14.10
8.20
5.50
2.90
2.40
1.20
8.20
9.40
5.10
3.40
9.00
9.70
3.60
9.40
7.40
1.10
6.30
10.60
8.00
1.20
12.80
5.10
9.20
4.20
0.40
8.00
16.30
10.30
3.30
2.90
15.00
13.30
7.20
1.80
7.50
10.50
1.10
1.80
7.10
9.70
4.10
9.60
3.60
11.40
21.30
8.20
15.40
13.10
2.40
7.50
4.00
5.20
5.90
12.40
2.20
7.30
2.10
12.40
13.50
11.30
7.80
5.30
13.80
7.60
5.60
7.70
3.10
2.00
1.80
20.70
12.10
0.50
11.90
14.20
4.70
3.00
14.20
3.70
7.80
6.50
2.70
2.50
1.70
3.60
4.80
9.20
6.20
0.40
9.60
10.30
0.30
3.70
5.70
1.70
7.40
9.90
7.50
6.50
4.40
18.40
8.90
14.30
6.30
15.80
8.80
14.20
8.10
10.40
10.60
1.80
2.40
5.10
1.70
2.70
7.70
10.40
8.70
5.30
12.20
6.10
19.70
11.40
3.00
8.00
11.10
7.60
10.00
2.10
1.10
6.80
1.30
0.90
11.70
9.20
0.90
2.10
14.20
7.30
17.90
4.60
1.90
13.70
2.80
8.30
2.10
8.50
6.10
4.50
2.10
9.20
12.90
10.80
11.40
1.70
8.90
18.60
7.30
1.50
13.40
2.20
13.00
3.80
3.50
8.30
10.60
10.60
6.10
5.00
6.70
11.50
7.30
12.20
4.80
9.50
13.50
9.10
8.20
3.40
1.80
4.30
4.40
8.40
11.10
4.10
3.40
4.00
6.50
7.40
13.30
10.20
10.90
15.60
3.40
3.50
16.70
10.40
6.60
7.20
1.20
2.70
5.30
0.70
2.00
12.20
15.90
8.40
13.70
8.30
10.80
6.80
7.10
5.70
6.80
11.00
4.30
11.50
3.40
2.40
0.80
9.10
11.80
11.00
9.90
10.00
7.50
11.50
2.00
9.20
1.90
2.10
12.70
3.60
10.30
3.30
3.60
8.40
3.40
0.80
6.50
6.00
8.20
6.20
7.00
4.60
18.40
1.80
14.90
4.70
11.20
10.80
3.80
9.80
7.90
7.90
6.40
6.40
7.50
6.90
3.70
2.40
6.20
14.50
4.80
1.20
8.50
2.00
7.20
1.30
15.80
0.80
8.20
9.70
6.10
10.10
10.60
5.10
6.10
6.40
5.20
2.50
13.20
10.30
16.60
6.10
0.80
14.40
6.90
5.70
2.70
2.70
3.60
2.10
2.70
3.90
14.80
5.50
11.50
14.10
14.90
3.60
1.10
7.60
5.00
2.80
1.70
9.50
12.70
0.80
12.90
9.30
6.80
15.00
5.50
6.00
2.90
5.90
3.80
9.10
3.60
8.70
11.30
8.40
2.20
2.20
1.90
3.60
8.60
8.90
0.20
9.30
5.00
7.50
3.90
10.30
2.70
10.80
6.90
6.90
9.90
7.40
13.60
11.70
6.20
9.00
13.60
16.20
11.40
3.10
8.40
1.20
2.10
5.10
12.00
12.50
10.30
5.50
11.50
0.20
4.40
15.80
12.70
0.90
8.90
2.00
13.60
11.70
12.90
10.40
7.60
7.20
8.70
9.00
10.60
3.90
7.30
1.10
6.80
15.20
4.20
13.30
9.70
4.20
14.50
2.10
4.50
5.10
0.80
1.10
5.30
8.50
5.30
4.70
12.80
11.40
4.50
6.70
4.10
6.90
1.20
8.90
4.20
8.70
1.50
3.20
7.30
8.50
1.50
2.30
6.90
1.00
7.40
3.80
13.90
9.50
7.70
10.00
2.80
6.70
12.40
3.90
0.80
7.20
1.00
2.00
5.40
0.30
18.50
4.30
8.10
7.40
13.30
14.20
1.60
4.30
12.00
11.00
8.50
0.90
3.90
5.60
6.70
5.20
10.00
3.90
5.10
0.20
8.80
1.80
1.90
11.90
2.60
2.20
9.50
12.70
9.00
4.80
1.90
12.70
11.30
12.80
0.60
2.40
7.10
14.20
3.70
10.50
7.10
13.20
11.70
12.20
4.20
1.80
8.20
1.10
5.40
13.80
11.40
13.20
7.90
5.60
6.10
5.70
4.00
17.40
10.40
3.00
6.10
9.80
8.20
0.80
9.50
10.10
16.80
2.60
14.10
10.20
8.30
4.00
1.50
8.60
10.70
7.30
12.00
12.00
2.40
9.60
4.00
15.70
2.90
4.70
7.90
9.60
6.40
8.10
2.10
7.30
11.90
11.20
11.00
14.10
13.00
1.10
4.60
1.40
9.40
6.40
6.60
3.00
12.00
2.50
2.90
5.90
3.80
4.40
5.70
0.40
6.20
1.60
0.90
14.00
7.50
7.50
10.00
0.50
3.40
7.10
2.00
0.60
0.70
11.00
4.60
9.70
6.90
9.80
11.10
12.20
11.90
12.90
7.10
4.50
14.40
3.90
4.50
3.30
8.50
4.90
3.60
2.30
6.90
17.20
5.60
8.40
1.00
15.40
2.60
8.60
10.60
6.00
11.80
11.50
8.10
5.20
18.00
4.10
11.00
9.20
2.90
5.20
7.70
11.90
5.10
7.20
9.70
10.40
4.80
2.50
7.10
6.70
12.60
7.00
2.30
10.50
4.50
9.80
10.30
12.00
4.60
8.30
7.80
11.20
10.10
9.60
5.10
4.80
9.50
10.00
12.90
9.50
9.40
15.00
6.20
7.10
13.20
5.80
14.90
5.10
8.50
7.60
9.10
8.50
7.60
7.30
2.70
9.30
10.80
3.90
2.30
8.10
12.20
11.60
6.80
8.60
10.00
7.10
7.70
3.70
4.90
10.20
9.70
9.50
4.80
12.10
1.50
0.50
7.40
6.60
3.50
4.90
1.30
10.90
8.30
0.20
13.60
3.30
12.50
14.40
3.80
6.70
6.40
14.00
13.60
6.90
13.90
6.40
2.30
5.50
2.80
4.20
1.10
10.30
12.20
2.00
11.20
14.70
13.90
19.00
16.10
7.70
15.00
10.60
11.00
3.00
0.50
11.80
10.70
5.00
8.80
12.40
0.20
8.00
1.10
17.80
9.90
10.50
10.40
14.50
9.30
1.50
7.30
7.10
1.50
1.90
4.70
4.00
11.10
1.70
9.60
1.00
9.30
5.90
12.10
2.00
12.20
1.40
5.00
3.00
17.40
11.50
7.90
8.30
2.00
10.70
8.90
7.20
3.90
5.90
5.10
16.00
16.60
8.90
8.40
11.40
10.00
9.20
6.70
6.40
17.00
4.30
5.60
7.90
16.50
6.60
5.10
0.20
9.80
4.30
4.50
1.80
19.70
3.50
6.80
10.10
1.70
1.20
14.90
6.90
8.50
6.20
3.50
8.40
12.20
6.60
8.00
7.20
7.40
2.80
5.70
6.00
11.90
3.30
7.70
11.90
7.40
4.60
5.30
1.80
7.70
8.70
2.90
11.90
3.50
1.70
1.20
10.20
10.60
5.50
11.80
4.80
4.20
9.70
10.30
6.10
14.00
10.20
3.30
5.50
2.00
7.80
13.70
2.50
6.60
0.60
3.30
7.00
8.00
0.60
5.20
12.90
1.40
4.10
2.90
10.20
15.60
12.20
13.00
5.90
7.60
5.80
2.50
7.60
5.60
5.70
0.90
2.10
10.60
1.50
11.90
10.60
13.00
3.60
0.20
5.30
10.40
1.10
0.60
9.20
3.30
4.10
3.30
5.60
4.30
14.50
8.70
6.10
9.70
12.20
7.20
4.00
10.30
0.60
4.10
0.20
3.70
6.60
2.60
11.00
6.50
10.90
16.10
6.50
0.90
4.70
10.90
6.80
5.20
1.10
0.70
19.10
9.00
5.10
9.20
8.70
1.40
11.80
14.80
7.00
1.60
9.50
11.70
2.00
8.20
7.20
9.20
7.60
9.90
1.30
7.40
0.70
9.90
9.70
10.80
6.80
1.70
3.20
13.30
0.90
0.40
4.20
14.50
8.20
12.20
7.20
1.30
8.20
12.60
5.50
13.90
6.40
3.90
9.20
8.90
8.10
2.10
2.40
0.50
10.70
9.00
10.80
14.80
4.70
6.20
15.10
6.90
9.10
10.30
8.50
0.50
0.80
10.60
3.50
7.50
4.60
12.40
9.80
6.20
5.00
11.70
8.30
6.20
11.90
8.50
8.70
11.30
4.60
7.10
2.20
4.20
1.00
10.50
3.30
5.90
8.20
7.70
14.00
13.60
7.60
7.50
6.00
1.80
5.10
2.30
8.40
4.50
1.30
10.30
7.70
5.70
8.90
7.50
12.30
13.90
9.70
10.60
2.10
7.40
3.40
4.60
5.70
11.70
2.60
11.30
12.50
15.30
5.30
9.70
6.20
13.40
5.30
16.70
7.50
12.80
8.90
9.50
5.60
4.60
2.10
7.10
5.40
10.00
9.90
4.50
10.80
5.40
0.90
6.20
7.60
7.50
8.80
9.40
6.10
12.50
8.50
15.60
7.80
0.80
4.30
3.70
3.70
6.60
4.90
2.70
8.50
6.00
4.10
11.20
8.40
10.30
3.40
14.20
11.10
2.80
8.50
9.00
8.90
3.80
4.20
11.10
11.80
15.70
2.60
4.30
6.10
10.30
8.40
16.80
3.00
7.00
8.60
6.90
7.40
11.60
8.80
6.70
2.30
0.90
12.60
7.20
16.00
8.50
3.20
3.60
1.30
6.00
3.10
8.80
11.40
3.60
3.30
11.10
3.30
11.20
0.40
9.60
9.50
7.20
9.60
12.60
1.30
15.60
8.00
0.20
7.20
0.70
5.90
0.90
17.60
16.70
12.80
0.40
16.10
1.80
7.10
4.90
7.10
0.20
0.90
12.90
9.70
0.50
3.80
12.00
3.40
4.80
11.60
10.80
2.80
9.00
4.30
8.20
1.60
7.60
11.40
3.80
9.20
4.90
4.50
13.40
5.50
12.20
0.30
11.30
12.90
7.70
8.80
3.20
10.60
13.50
13.30
7.50
3.80
2.90
4.50
5.60
2.90
10.40
8.80
3.80
0.70
2.90
9.90
6.10
1.90
6.60
0.90
6.10
1.40
8.10
0.50
5.50
12.60
9.00
1.50
14.60
7.40
8.80
14.80
1.10
6.50
0.40
3.40
7.70
8.90
11.90
0.20
4.30
11.30
3.50
8.00
9.20
3.00
7.80
6.90
8.20
10.70
12.50
2.70
0.30
0.80
10.40
11.10
11.20
8.10
14.60
6.50
6.10
9.20
6.30
6.60
7.30
5.80
5.90
4.50
0.50
12.90
10.00
15.50
10.50
8.90
4.90
11.30
13.50
3.00
1.70
7.00
6.60
9.70
8.20
9.10
13.30
9.40
7.80
4.40
1.80
10.00
10.60
1.60
5.30
11.40
14.30
8.80
10.80
6.70
8.20
10.50
3.60
7.70
7.40
15.20
4.20
13.70
13.10
1.00
8.00
7.40
9.80
3.80
11.80
10.90
0.40
0.50
6.80
7.60
14.10
6.40
11.30
4.00
9.40
0.90
12.90
1.90
10.10
6.00
2.60
4.90
0.70
7.80
2.80
13.20
4.30
5.70
11.80
16.30
7.70
4.70
1.60
8.20
17.00
2.70
6.50
3.60
8.60
2.40
10.70
3.60
6.60
13.90
12.40
9.10
2.10
10.30
2.10
1.30
11.60
7.00
4.10
8.00
16.30
7.40
9.60
3.20
8.00
3.60
6.70
9.10
10.50
11.50
11.40
8.10
6.60
7.10
7.20
2.70
0.50
0.40
4.40
4.70
3.20
5.20
4.10
13.10
7.80
12.20
7.80
16.60
3.60
5.80
15.60
6.10
3.20
6.50
3.40
6.60
5.70
9.30
1.50
3.70
8.20
3.90
11.90
5.30
14.80
14.30
16.40
10.40
1.90
1.00
0.50
2.40
14.30
6.00
7.90
6.70
7.20
13.70
8.00
4.90
2.20
0.10
8.10
0.80
3.10
5.00
5.00
7.00
7.40
14.50
1.10
10.60
13.50
6.70
7.10
4.00
25.90
10.40
1.80
8.10
2.90
0.20
9.50
17.60
15.30
4.40
5.00
9.40
10.90
14.30
10.60
5.10
2.10
6.20
12.80
14.40
12.40
7.80
11.30
15.30
3.20
2.60
11.90
10.30
1.60
3.00
17.10
6.40
5.60
6.80
6.70
3.10
1.80
3.80
8.80
13.10
13.20
3.40
10.10
5.40
1.10
3.80
4.40
6.80
5.80
4.10
16.90
2.90
14.60
10.90
1.30
15.60
9.80
8.80
6.10
8.40
11.80
10.50
4.10
6.50
7.80
9.30
8.70
11.60
6.60
5.80
4.40
17.10
3.60
14.80
2.80
9.50
8.60
8.00
4.30
8.80
6.30
0.40
10.60
13.40
4.20
4.00
3.80
7.60
13.30
6.50
11.60
10.10
3.30
10.60
13.60
7.80
2.00
13.20
7.90
15.50
10.20
10.10
11.70
6.50
4.10
6.70
8.90
0.80
1.40
7.30
10.40
7.70
0.60
6.60
11.00
13.00
9.90
10.70
4.40
7.50
8.90
11.10
3.10
14.10
4.80
1.40
6.00
5.00
12.20
15.50
10.90
6.60
3.60
7.20
6.40
2.70
1.70
5.50
9.50
15.10
7.40
0.40
10.20
6.70
14.00
11.50
17.60
8.00
8.60
4.50
6.10
3.00
0.80
2.40
2.60
13.50
4.60
12.20
9.70
8.10
14.30
16.80
0.50
5.80
1.60
5.00
7.00
15.20
4.20
5.20
2.00
10.90
2.70
8.20
8.50
8.90
3.50
6.50
14.20
5.60
6.90
8.50
8.30
4.80
16.10
3.20
4.70
2.00
7.10
7.50
9.60
9.10
10.10
10.40
10.60
11.90
9.90
2.10
10.50
2.40
5.60
5.30
2.70
16.80
6.10
1.90
8.60
12.30
11.90
9.00
24.40
8.70
1.20
13.80
0.70
8.60
5.80
5.60
9.80
18.20
7.70
0.20
6.50
8.90
13.10
12.90
10.10
10.70
3.10
7.30
11.80
4.10
1.50
9.40
10.90
3.30
19.20
13.00
8.10
8.00
9.20
4.50
8.60
1.10
13.30
9.90
2.70
6.30
15.70
8.80
10.00
9.90
7.50
15.90
8.30
16.20
1.80
10.80
13.90
13.70
5.00
0.30
4.80
13.80
6.90
4.30
10.10
3.00
5.10
14.40
2.40
9.70
9.30
13.60
7.00
11.80
13.70
5.70
9.70
4.00
13.70
8.00
2.10
7.50
16.80
10.10
3.00
6.30
4.00
8.90
8.70
9.60
2.30
14.10
8.80
7.20
1.10
5.70
14.30
0.20
12.00
15.40
1.70
8.10
5.70
4.20
7.60
2.90
1.20
13.20
6.10
5.20
7.40
5.20
13.90
3.50
8.90
7.10
0.50
3.00
11.40
5.90
0.20
1.90
13.00
12.00
25.10
8.70
12.60
18.00
7.20
10.60
7.00
11.10
4.00
9.50
8.50
4.90
8.60
10.70
3.70
11.40
9.90
10.50
6.50
1.40
13.00
8.80
11.00
2.10
2.90
10.10
4.60
4.70
9.20
13.40
1.60
1.80
11.50
14.60
12.30
11.60
0.80
7.40
7.40
6.50
6.30
9.80
1.80
2.50
8.40
11.80
5.10
5.20
11.90
14.60
10.70
10.90
1.50
1.60
2.70
9.80
1.60
4.90
1.80
10.20
1.10
7.70
7.50
10.50
8.00
13.30
9.40
3.30
6.30
0.20
7.60
1.40
3.00
1.80
8.90
6.50
14.50
7.70
12.30
10.20
8.20
11.10
1.20
4.60
7.10
0.70
10.30
2.50
13.70
2.60
9.90
2.20
8.80
5.70
8.90
7.70
9.40
14.20
9.40
14.10
0.20
17.10
17.80
4.70
5.60
14.90
5.30
8.40
0.30
2.60
5.10
11.00
5.20
6.60
3.50
6.80
8.70
0.50
0.20
4.00
1.70
8.90
2.60
3.70
14.60
1.00
13.70
10.70
2.10
9.90
6.60
1.70
5.90
1.70
17.60
6.60
11.50
9.30
2.60
4.30
0.20
7.50
4.70
8.90
9.90
4.80
10.70
6.40
8.00
11.20
6.60
8.70
10.50
10.10
6.30
2.30
10.10
10.80
4.10
0.20
1.40
8.00
3.40
1.60
8.50
6.60
1.70
12.50
5.80
1.00
12.40
15.50
5.30
14.40
8.10
7.60
3.70
10.00
7.20
4.30
8.80
1.40
4.00
8.50
5.50
5.10
8.00
0.60
7.60
1.80
12.50
10.20
10.10
9.80
2.40
0.90
0.60
15.20
16.20
16.60
5.10
5.30
18.90
16.10
2.30
5.00
7.50
7.30
1.00
12.90
10.70
6.20
1.20
14.10
16.40
11.50
9.90
5.20
3.50
7.40
14.50
18.30
7.70
3.60
6.90
9.90
6.90
2.60
0.40
10.10
1.90
6.80
1.90
8.60
0.40
9.60
10.70
1.80
0.60
6.60
6.60
2.30
9.80
13.20
5.10
14.70
4.90
7.30
6.60
4.90
8.40
10.50
2.70
8.80
16.50
11.10
11.40
2.00
4.60
9.00
10.20
6.00
7.10
6.40
5.40
12.00
3.20
11.10
5.20
11.80
12.40
4.40
7.20
7.70
1.80
4.00
8.50
16.40
3.30
14.10
3.40
14.60
1.60
11.50
8.70
9.30
7.00
10.20
16.50
0.20
0.10
15.90
8.00
4.60
1.50
8.20
6.60
6.90
3.70
14.90
10.60
2.40
8.90
8.00
12.20
14.40
1.30
5.50
15.20
9.40
4.60
1.30
7.00
10.30
6.90
2.50
4.30
10.80
5.80
6.40
4.40
22.50
3.20
6.60
6.60
4.40
3.40
4.00
7.30
5.30
14.30
12.30
5.30
7.50
9.50
1.10
0.50
4.50
2.90
5.00
7.80
4.80
2.20
9.90
7.00
4.40
5.70
13.00
6.50
1.20
6.50
14.10
13.40
8.50
4.60
17.50
3.90
9.00
9.90
8.50
0.30
4.90
5.90
16.70
9.10
3.70
3.00
12.30
3.40
5.80
6.40
2.30
6.40
8.60
3.00
5.90
2.50
11.50
9.30
5.80
6.30
11.30
8.80
2.50
9.10
0.20
11.40
9.00
7.20
3.00
11.10
1.20
0.50
6.50
8.60
12.10
4.00
9.60
9.80
1.00
2.40
15.60
2.60
17.70
7.10
9.40
4.80
7.20
3.90
3.50
12.70
6.10
5.90
15.80
11.80
10.70
3.20
11.40
10.40
2.90
2.70
6.00
6.30
6.30
6.20
9.30
2.60
9.20
9.70
17.70
13.70
0.30
3.20
4.20
1.40
0.50
3.30
8.00
1.70
4.20
5.30
7.60
10.20
12.30
8.70
10.80
9.00
0.70
12.30
10.40
4.10
5.80
9.20
8.50
9.80
10.70
9.70
0.20
11.80
3.50
4.80
3.60
11.30
15.20
4.30
0.30
11.80
7.20
14.70
15.20
13.90
4.70
12.60
0.20
9.80
1.50
9.40
9.20
11.80
10.30
12.20
11.40
15.00
6.20
5.20
11.20
7.10
11.20
4.20
9.10
10.80
3.80
8.10
9.40
10.00
11.10
6.50
12.00
5.90
4.70
6.60
14.90
7.80
2.70
2.20
9.00
2.30
12.60
5.10
0.50
9.30
6.60
4.30
7.00
7.40
8.00
4.70
7.50
4.80
13.00
8.70
11.10
16.80
8.30
4.30
2.90
6.90
3.00
8.80
6.20
12.40
13.80
6.10
2.70
11.90
5.40
5.20
8.70
7.10
8.60
6.60
14.30
6.90
1.10
0.70
1.70
12.70
5.30
0.90
3.10
4.00
4.80
15.30
5.30
4.70
10.80
4.40
10.70
2.00
19.00
13.40
6.30
9.20
3.20
1.70
3.00
6.40
9.10
7.70
2.30
4.20
4.30
14.10
13.90
4.60
13.20
10.80
1.50
16.90
7.30
0.80
9.30
3.80
1.80
4.80
8.60
13.30
10.90
4.60
4.80
8.20
6.90
7.30
5.90
8.00
1.90
16.70
2.50
2.30
5.20
18.40
9.20
0.50
5.50
12.10
10.10
17.10
8.40
2.80
4.80
12.90
3.30
9.90
3.60
6.00
5.90
4.70
9.70
10.00
8.90
12.40
8.40
10.40
8.40
2.90
6.50
10.60
3.50
7.90
0.20
8.20
4.50
9.30
5.00
15.90
14.60
16.40
0.60
0.70
14.70
13.10
0.40
2.90
9.80
9.30
3.50
5.80
10.70
3.40
6.80
8.40
12.40
6.70
6.30
12.60
5.10
10.50
5.20
7.20
0.70
0.30
10.70
4.00
8.20
12.70
6.70
11.40
1.50
2.10
13.50
10.00
12.30
10.60
5.80
0.60
6.00
1.30
0.70
3.60
2.00
1.00
7.50
8.50
7.50
9.80
4.50
10.80
2.60
1.20
4.90
3.30
1.00
1.50
6.40
0.60
8.50
7.90
2.70
7.00
11.00
7.40
7.70
6.80
10.70
12.20
6.90
4.40
11.10
9.80
5.60
2.90
0.50
15.30
3.40
0.50
6.70
11.10
11.10
7.20
3.10
8.20
5.50
12.70
0.50
6.00
7.70
4.30
2.80
6.40
7.80
8.10
3.70
0.40
7.40
14.00
7.90
3.20
2.70
1.30
9.20
10.10
8.00
5.30
13.20
3.00
10.60
2.70
2.90
9.40
5.70
30.30
1.30
3.00
8.00
2.30
3.70
12.30
1.00
8.10
4.40
11.40
9.70
1.50
1.70
13.10
13.80
12.90
5.50
14.10
13.20
8.00
5.00
5.70
8.70
1.00
6.70
7.20
13.60
1.10
2.10
1.20
0.50
12.70
4.50
1.40
3.80
11.20
7.00
13.50
9.80
3.00
5.40
10.40
8.50
5.90
2.10
6.00
8.30
9.90
6.20
3.70
4.10
0.20
6.80
3.50
2.70
2.20
1.00
5.80
4.10
2.00
9.20
12.60
1.60
14.90
5.40
11.60
5.70
10.40
12.90
1.70
12.30
7.40
13.80
5.80
6.70
3.40
2.80
5.10
4.80
2.90
1.60
7.30
3.40
14.10
8.90
14.30
12.80
8.00
11.00
1.10
8.40
10.70
2.00
7.90
9.50
7.60
2.80
2.50
15.70
3.90
16.60
0.20
9.40
8.80
5.30
2.00
9.30
10.30
4.50
4.80
8.40
4.80
16.70
11.90
5.80
10.10
12.60
8.40
2.70
1.80
1.60
4.10
7.60
3.60
10.80
4.70
2.40
4.80
10.20
15.00
10.20
0.90
7.70
7.30
6.10
6.30
1.60
2.50
7.50
2.70
5.40
15.10
10.40
4.80
4.40
8.10
0.80
7.90
8.20
8.30
17.70
0.60
5.60
15.50
8.10
17.20
6.60
7.50
4.40
13.80
7.80
8.40
13.00
1.10
9.20
2.30
0.70
2.00
4.60
7.60
16.80
5.50
16.00
10.00
1.50
6.50
13.80
4.10
3.80
5.60
2.30
9.10
3.00
16.10
5.30
10.40
9.50
14.30
6.40
9.60
9.80
3.60
1.80
5.50
15.80
8.00
11.00
5.70
11.10
8.10
4.40
1.60
12.10
1.80
3.70
3.90
5.10
4.60
12.80
6.10
4.10
5.60
7.90
1.60
7.20
8.30
2.80
3.20
10.30
10.60
8.90
8.60
14.40
0.70
7.90
5.30
8.10
5.60
2.20
17.90
7.50
8.40
9.90
5.80
7.00
4.10
8.00
3.30
4.70
13.00
1.60
2.70
7.40
2.90
2.90
3.10
4.50
6.10
4.90
16.00
7.00
0.50
13.20
5.10
17.80
11.60
8.00
6.60
8.30
7.30
6.40
4.90
8.30
15.40
1.40
15.30
6.20
8.90
15.70
5.00
6.70
6.70
8.10
18.10
7.90
6.80
9.80
11.90
0.60
2.40
3.40
7.30
1.50
4.10
6.10
5.30
8.60
10.80
3.40
4.80
3.80
6.00
12.50
4.00
7.30
12.30
1.00
6.50
5.50
8.50
1.80
10.20
7.40
3.10
11.20
13.80
12.90
8.00
1.30
4.60
6.50
14.80
3.20
10.40
11.50
5.00
4.00
3.50
8.60
5.30
2.70
3.20
6.10
11.90
9.60
9.50
8.20
6.50
3.60
5.30
10.00
12.10
3.30
8.10
7.60
7.60
3.30
11.20
11.10
6.10
3.10
6.00
13.30
10.90
4.90
7.60
1.00
3.90
6.00
6.70
1.30
7.50
13.60
6.80
4.80
15.10
2.80
7.90
1.90
6.60
5.90
7.20
3.30
3.50
0.70
2.20
4.70
5.30
7.70
4.80
5.80
6.10
9.10
6.00
7.60
6.00
4.40
8.40
11.30
1.30
1.10
8.70
0.40
6.10
4.60
18.70
6.00
9.10
6.10
9.70
9.30
10.40
12.70
5.70
9.10
4.60
6.10
4.60
0.50
2.40
5.20
4.60
3.60
10.10
5.90
13.50
6.20
5.00
3.30
5.20
4.00
11.80
1.60
5.50
7.90
8.10
8.00
2.00
6.20
6.10
6.10
5.80
2.80
4.50
2.50
6.10
7.20
1.80
8.20
4.90
7.90
3.40
7.20
10.30
3.30
3.40
0.60
8.10
2.90
9.10
2.20
12.70
5.00
5.10
10.10
2.30
16.70
3.30
3.40
0.80
6.70
19.40
3.00
1.30
13.40
2.80
3.50
6.10
3.50
3.20
1.60
12.70
16.50
3.30
7.50
6.90
8.00
3.90
4.40
4.50
12.80
5.50
8.70
11.60
4.60
3.80
1.30
1.60
0.90
7.10
1.30
6.10
1.50
5.80
15.50
7.60
2.90
1.40
8.80
8.20
1.30
7.50
10.20
14.50
1.10
11.90
14.70
11.30
10.40
10.20
3.40
6.10
10.40
11.20
10.00
7.70
6.70
5.40
8.40
8.50
18.00
11.30
10.30
8.70
5.00
10.30
10.80
5.50
8.20
4.50
5.40
7.00
4.60
4.60
7.80
3.30
3.40
3.60
14.90
3.90
5.50
5.80
4.10
9.90
1.90
5.10
8.30
4.20
4.50
4.40
8.90
5.90
5.90
12.80
6.60
3.00
8.60
8.20
6.80
6.30
3.40
2.60
6.20
11.00
6.00
1.90
5.40
11.30
5.90
8.60
7.90
7.20
10.40
0.70
4.40
15.10
9.20
1.80
19.20
4.20
7.90
4.00
3.60
9.60
9.50
7.80
13.60
2.40
13.20
13.50
7.40
6.60
8.10
3.70
6.30
10.10
2.40
9.40
0.80
11.10
4.30
4.40
8.80
6.50
4.80
6.10
6.40
5.10
10.00
9.90
21.40
0.50
4.90
5.50
9.20
7.10
4.40
12.20
1.70
0.60
5.10
4.90
2.20
5.70
2.50
9.80
6.60
13.00
3.30
2.30
6.80
12.90
8.30
1.60
11.70
3.90
6.30
4.20
8.10
3.80
11.40
8.20
1.20
1.20
12.90
5.70
10.10
4.60
4.70
7.10
6.60
5.00
9.40
3.10
6.80
8.50
0.70
0.60
13.30
5.10
15.00
2.40
5.00
3.00
7.80
0.20
9.80
2.80
5.80
6.50
5.10
2.70
4.30
11.60
2.40
8.00
11.60
7.40
4.50
4.40
3.30
2.20
9.10
8.80
3.10
3.40
5.30
12.70
4.80
5.50
8.70
6.60
1.70
14.10
1.90
5.30
1.30
6.20
4.20
3.90
5.70
2.00
6.10
5.50
3.80
7.90
1.70
10.70
9.60
6.10
3.20
4.70
5.40
4.60
12.60
7.00
0.80
0.80
1.80
7.60
7.30
10.60
3.80
3.60
7.90
4.00
8.30
9.30
8.20
3.50
9.50
8.00
15.00
1.50
4.90
2.00
12.50
2.60
7.60
1.60
8.80
2.80
3.20
13.50
7.70
16.20
3.50
8.90
10.90
1.00
6.00
2.60
1.00
12.60
1.80
9.40
3.90
2.20
7.90
4.20
9.10
12.20
10.50
4.60
19.20
10.10
16.80
3.70
2.00
9.00
7.20
3.70
0.90
0.70
5.40
13.10
6.20
9.10
3.30
4.80
9.60
2.00
7.00
4.70
1.10
18.30
7.00
7.40
1.60
3.80
7.30
5.80
2.50
7.90
8.30
11.40
1.90
5.40
7.50
3.90
11.50
3.20
12.00
22.90
5.20
12.20
16.80
3.70
6.10
3.50
12.30
9.80
9.20
6.50
4.40
6.80
7.20
6.60
6.00
11.90
2.70
14.30
9.20
7.90
9.30
9.90
5.20
4.30
3.60
6.00
7.00
11.00
8.80
3.70
9.40
4.50
5.10
1.80
4.10
12.90
0.30
10.20
4.20
4.40
5.50
11.70
7.00
6.90
7.90
9.00
5.90
2.10
1.20
4.80
7.20
3.20
5.80
1.20
1.30
7.50
11.50
2.80
6.70
4.80
6.90
2.70
5.70
0.10
6.00
6.50
7.90
13.10
9.30
5.00
3.50
2.40
11.10
3.20
18.00
10.90
9.20
1.70
9.20
7.70
2.00
11.90
1.90
13.60
5.90
1.00
9.90
4.90
9.80
7.50
14.00
3.70
6.20
3.70
2.60
6.50
6.90
12.20
2.20
9.70
4.90
11.80
5.70
19.50
10.20
8.10
3.00
7.60
5.60
4.80
1.70
12.10
3.60
1.30
3.50
17.60
21.70
6.10
3.00
16.10
11.90
11.80
6.10
17.70
7.90
4.40
8.60
1.80
12.60
12.20
6.40
0.40
6.00
5.40
3.60
6.80
1.40
4.10
3.20
11.00
9.40
1.00
6.80
4.30
5.90
11.90
1.90
4.80
9.70
13.30
3.30
12.30
0.70
7.60
5.10
1.40
1.90
3.30
10.80
13.60
10.30
6.20
13.60
18.00
13.10
5.80
9.40
11.40
7.00
9.50
7.50
4.10
6.60
4.80
14.20
5.80
11.90
4.30
4.50
3.30
10.90
3.60
5.60
2.60
14.20
6.20
9.80
2.20
3.00
8.40
1.40
10.90
2.80
4.90
15.90
3.90
10.20
15.30
3.70
7.00
5.50
14.90
12.90
5.40
8.20
6.50
6.40
23.20
7.30
2.30
4.90
5.50
0.50
1.20
2.20
12.40
11.00
2.90
10.70
9.30
13.10
0.90
8.80
8.50
2.90
11.30
4.10
11.40
3.30
6.50
5.80
10.50
1.50
8.40
4.60
10.60
20.30
4.60
1.60
12.70
7.10
5.80
5.10
7.00
6.70
4.00
3.70
6.70
4.00
8.30
3.90
8.10
3.30
2.60
12.20
2.00
2.40
8.70
5.90
5.10
11.00
4.40
9.20
5.60
8.10
6.60
3.70
9.30
11.80
11.30
5.70
9.10
4.00
7.40
2.90
4.30
2.20
2.10
3.10
10.40
2.90
12.00
2.20
13.00
1.00
7.30
21.30
11.20
0.50
2.90
2.60
6.30
7.30
6.80
5.90
19.70
11.90
3.00
10.60
4.90
6.40
5.40
14.00
4.90
9.50
5.30
15.40
1.20
6.80
2.40
5.40
3.10
8.70
11.10
11.60
5.00
0.80
6.50
9.90
3.90
3.70
6.20
7.70
6.00
5.10
10.40
3.40
4.50
4.10
11.70
12.30
1.30
5.00
10.70
2.20
2.30
11.50
4.90
9.90
8.60
6.10
5.50
5.00
7.60
7.50
4.90
7.20
0.70
11.80
13.80
5.70
8.20
4.50
3.00
4.70
1.70
7.70
14.40
4.00
10.50
9.10
6.70
7.80
12.60
10.20
12.10
4.80
5.20
14.00
11.20
13.50
12.40
6.50
9.10
3.50
11.70
9.20
10.30
5.80
10.40
12.30
1.30
8.00
4.80
5.00
4.30
10.80
7.70
3.80
1.50
6.30
5.90
6.40
16.30
3.40
6.10
9.10
4.70
6.50
6.00
4.00
8.90
4.20
7.80
13.20
8.10
7.00
9.90
1.00
2.10
13.40
10.80
6.80
10.50
10.70
8.50
18.00
6.10
4.20
3.10
4.30
6.30
10.10
4.80
5.20
9.00
2.90
7.50
3.50
2.10
8.20
7.10
5.30
9.40
9.30
6.20
2.10
12.60
6.10
1.10
0.80
9.50
3.40
8.60
17.70
5.70
4.00
13.60
5.30
3.40
10.20
5.70
13.10
13.30
5.10
0.80
5.70
3.80
5.60
4.60
7.00
14.00
7.00
6.00
1.10
17.40
7.20
1.80
6.80
1.80
15.20
10.90
7.10
8.80
4.50
10.90
3.30
10.90
8.10
5.90
0.70
13.60
3.80
9.50
4.30
6.30
14.10
3.00
7.70
18.90
10.20
15.80
7.40
8.10
6.20
3.10
1.90
6.60
6.80
3.90
5.80
5.80
4.80
4.90
1.40
3.80
0.60
4.70
5.00
9.20
0.60
7.60
7.60
2.10
15.00
6.00
4.40
5.80
2.90
10.10
3.10
10.80
7.30
1.40
3.40
5.00
11.50
6.50
1.30
13.40
16.60
3.30
10.20
15.70
6.00
2.60
2.10
4.00
8.70
5.10
4.80
4.20
8.30
6.60
10.90
3.80
3.80
14.50
2.40
7.60
2.30
5.00
1.00
8.40
12.30
0.40
3.90
4.60
6.10
7.80
12.80
12.00
8.10
9.90
2.00
1.50
12.60
11.60
6.10
5.90
2.80
4.90
7.20
5.70
5.50
6.80
6.90
7.20
5.40
6.80
2.50
10.30
7.60
5.40
4.50
5.60
7.70
9.00
10.20
9.10
4.90
6.10
5.20
10.70
8.00
6.10
14.80
8.80
8.90
4.90
10.10
6.00
12.20
11.80
5.50
4.40
6.60
8.60
9.30
6.20
3.30
9.80
14.20
6.90
6.30
10.50
7.60
9.60
13.00
7.90
11.20
3.40
1.30
4.00
0.70
6.50
0.70
10.30
6.10
7.40
10.40
4.50
4.30
0.80
1.90
9.20
3.10
4.10
1.90
4.20
9.10
7.00
11.40
9.00
12.30
3.10
5.20
3.90
7.00
0.60
7.30
5.80
8.40
0.80
3.80
7.70
9.70
11.70
5.70
18.80
9.40
3.00
4.60
11.80
5.00
0.30
11.30
6.20
4.70
7.00
7.80
2.40
15.20
8.60
12.00
6.70
8.60
1.70
12.10
7.60
8.20
4.20
10.40
4.10
4.70
1.00
7.20
8.60
0.40
14.50
2.20
6.90
1.70
12.10
9.00
10.60
12.50
6.50
4.90
3.50
5.70
1.90
9.40
5.90
5.90
5.50
7.30
3.70
3.30
5.80
3.80
4.80
8.90
11.30
18.20
10.20
8.40
16.90
3.60
1.40
18.30
17.40
2.90
2.00
3.40
6.20
4.70
2.70
19.10
2.80
1.90
3.80
4.70
1.00
23.20
0.50
4.90
7.30
1.80
2.40
14.30
10.20
6.40
5.70
10.30
11.00
3.30
14.40
7.90
7.00
3.90
13.40
1.70
3.60
10.60
5.80
0.40
7.60
6.80
2.70
7.40
10.90
15.80
3.20
12.20
4.30
4.60
6.70
10.30
12.90
8.80
7.50
6.20
6.40
9.00
17.10
7.70
17.70
3.80
5.40
1.90
11.20
7.40
7.70
0.40
0.40
7.80
1.80
15.30
5.20
8.00
4.00
3.70
2.30
4.60
1.30
3.50
5.30
6.50
9.50
6.10
9.30
16.60
8.20
9.10
2.10
8.70
3.70
4.70
4.70
4.40
12.70
5.30
4.90
14.10
15.10
7.10
13.90
3.30
6.70
18.40
10.30
6.50
3.20
4.30
5.40
8.10
8.50
13.00
5.40
5.50
11.70
10.70
6.20
15.90
4.80
1.40
8.50
4.60
5.80
3.90
7.50
7.90
10.60
4.70
4.90
8.30
5.20
13.20
1.80
9.50
12.60
8.10
2.70
2.50
9.60
8.30
5.70
5.90
1.60
13.10
6.40
10.80
10.80
7.00
10.80
4.00
8.80
5.10
7.00
0.80
10.50
5.40
5.90
7.10
7.60
9.40
5.10
9.80
5.60
14.60
5.70
5.30
14.40
3.50
9.20
5.40
9.70
3.80
6.30
5.30
7.60
0.50
14.90
9.00
7.90
0.90
9.90
6.50
6.30
3.50
1.00
4.10
2.00
4.10
9.70
9.50
6.20
17.80
14.50
11.10
5.10
6.90
4.10
6.50
6.50
10.10
4.80
5.70
5.20
3.80
6.00
9.50
4.40
8.90
6.90
18.30
3.90
4.70
2.00
2.50
6.80
0.80
4.80
9.00
4.60
17.00
13.40
16.30
16.30
8.90
10.40
8.80
5.10
8.90
2.10
5.40
5.50
4.10
8.70
5.50
12.20
4.60
11.20
6.70
5.40
7.60
14.70
12.70
5.80
16.80
1.70
19.80
9.00
9.20
11.50
14.20
6.80
8.30
4.30
3.50
12.30
6.50
10.20
9.50
5.50
1.50
9.70
11.40
3.60
5.50
5.90
5.10
16.90
1.40
9.60
7.50
7.30
7.60
12.10
7.90
6.60
7.00
12.10
10.00
3.80
9.10
6.50
2.20
12.50
4.20
7.80
4.70
5.00
14.60
0.80
9.60
3.70
5.80
4.10
1.40
10.10
15.90
6.40
3.90
1.00
1.50
1.90
14.20
4.10
3.70
3.90
8.30
10.80
10.50
1.70
12.40
2.20
6.00
9.30
3.30
7.00
6.60
10.40
6.00
1.60
3.60
13.30
6.60
3.80
5.70
8.10
4.50
14.20
11.40
18.40
8.60
1.10
1.20
7.10
9.20
1.70
6.20
8.70
13.60
2.70
10.60
17.20
7.50
10.40
7.60
16.30
2.80
6.00
4.30
1.10
14.60
7.50
10.00
11.00
7.90
19.70
1.70
12.40
3.20
5.30
8.70
10.20
9.50
4.80
16.50
11.10
13.00
7.90
5.10
11.40
8.80
2.00
10.50
7.40
7.20
12.90
14.60
14.10
16.80
7.90
8.60
10.80
4.70
6.20
13.50
7.00
6.40
3.70
0.80
8.20
8.40
5.90
3.40
9.30
6.10
9.40
13.80
8.20
9.10
4.40
6.50
4.10
7.50
0.20
5.70
3.30
5.60
4.60
5.30
10.90
3.90
7.00
7.60
1.60
4.10
2.70
5.90
6.60
14.50
5.00
4.10
3.00
13.50
0.30
6.60
7.20
4.60
5.40
9.60
6.10
5.80
3.40
3.10
4.80
6.30
1.50
11.60
6.50
14.60
6.00
11.40
6.80
5.90
5.10
9.20
6.20
2.40
3.70
11.10
6.20
8.90
5.00
9.60
7.00
6.40
7.30
13.50
6.70
4.70
19.20
7.10
9.10
5.60
4.90
4.70
14.30
4.10
7.70
4.00
9.50
1.10
3.50
9.60
2.80
8.60
3.90
2.40
8.30
7.60
7.60
1.20
8.40
0.50
11.30
3.20
1.70
12.60
3.20
9.90
15.60
11.70
8.60
2.50
13.30
0.70
3.60
8.30
4.30
15.60
7.80
0.50
10.70
4.60
15.50
8.10
8.20
3.60
3.30
3.90
6.50
2.70
5.40
1.10
6.70
0.40
7.80
0.60
10.60
6.30
12.40
6.40
18.20
5.80
7.50
4.60
5.50
7.40
7.90
10.40
3.30
0.90
4.60
4.10
5.50
12.40
10.50
3.50
4.90
15.80
4.10
9.40
1.80
9.70
9.20
9.70
3.20
14.60
9.80
8.90
13.90
1.60
5.50
2.00
4.30
5.90
8.50
4.00
2.90
4.00
0.90
6.10
8.70
6.30
5.40
12.30
2.20
8.30
3.20
7.40
3.40
11.70
0.50
2.80
7.90
1.90
8.90
14.10
9.60
5.30
4.30
7.30
3.10
4.40
2.40
12.50
1.80
1.50
15.00
9.20
3.50
1.50
3.00
4.70
13.00
4.00
8.80
1.60
10.30
0.30
6.80
10.60
3.20
7.30
6.10
8.70
4.50
1.60
5.30
0.50
9.70
7.10
9.50
13.80
8.30
2.50
10.70
15.70
0.30
10.90
8.40
13.60
6.20
4.40
6.30
3.00
6.60
8.10
6.80
5.70
5.00
4.90
5.50
8.70
5.00
4.40
16.30
8.20
14.30
5.40
1.50
8.30
5.30
13.00
3.80
15.90
4.50
10.40
16.70
5.90
4.10
5.40
2.90
1.50
3.40
5.70
2.50
1.30
9.20
18.90
11.70
5.50
2.20
1.40
7.70
4.60
1.90
10.80
4.10
9.80
9.40
4.30
7.10
2.50
10.80
23.10
7.60
4.20
13.90
9.40
3.60
2.40
16.70
2.80
6.90
0.70
9.70
11.90
16.10
3.20
9.50
0.90
7.10
5.90
2.30
10.10
6.40
4.50
2.20
9.00
4.30
7.60
8.60
8.40
3.80
4.30
6.50
2.70
4.20
5.00
4.60
5.80
4.20
6.10
8.30
7.90
2.70
4.00
4.10
3.60
21.40
3.90
14.00
6.70
7.00
5.00
6.50
3.50
9.50
3.90
17.70
1.80
5.90
4.20
11.60
19.40
9.90
14.30
3.20
2.50
5.80
8.60
7.10
0.30
2.90
0.50
4.20
14.90
8.50
3.80
2.60
12.80
11.50
4.70
6.90
4.30
3.80
6.60
1.40
4.70
0.40
12.10
11.70
1.70
6.70
17.00
8.70
7.50
4.70
3.30
14.10
3.40
5.50
4.20
8.00
14.30
6.20
3.50
2.30
4.30
8.50
1.30
10.00
5.10
4.50
9.20
6.20
4.90
3.20
10.50
1.50
5.40
10.70
2.50
7.90
1.10
2.90
2.00
12.70
5.30
5.20
10.40
5.20
10.00
7.30
4.00
12.30
5.20
5.90
8.00
12.30
7.10
0.40
4.00
5.80
7.00
8.90
6.60
7.30
4.50
3.30
3.90
4.80
4.00
4.70
4.00
18.00
9.60
4.40
3.60
11.60
2.60
5.20
5.90
1.70
7.80
2.90
7.70
4.10
9.10
5.50
0.60
4.60
3.60
1.10
2.70
14.30
1.00
4.80
13.70
6.10
10.40
11.10
12.20
1.00
4.00
8.30
10.00
10.70
8.10
7.30
5.00
3.60
3.10
4.60
6.60
1.50
9.20
6.70
5.70
5.70
3.70
6.90
3.00
8.90
8.30
5.10
5.10
7.60
5.50
1.50
10.90
3.60
5.50
12.10
1.80
2.70
8.00
4.30
14.20
8.10
3.40
7.70
7.40
0.50
8.90
15.40
6.00
11.00
5.90
14.40
9.70
4.50
4.20
14.40
8.50
11.90
0.90
4.40
7.60
2.60
16.50
4.00
0.60
4.40
11.20
16.20
1.10
7.60
3.30
2.50
10.50
4.40
5.50
1.70
11.60
14.20
1.60
5.00
7.60
4.80
4.10
6.50
10.00
9.30
5.50
2.20
5.50
7.10
16.00
5.50
[truncated: 20,038,241 more chars]
