# Supplementary material for: Accurate prediction of protein function using statistics-informed graph networks
Source: Nat Commun. 2024 Aug 4;15:6601. doi: 10.1038/s41467-024-50955-0 (PMC11297950; doi:10.1038/s41467-024-50955-0)
Supplement: Supplementary file 4 — Source Data [file 41467_2024_50955_MOESM4_ESM.zip › Source data/Figure S2 2AP1-A.txt]

0.4178513481059366
0.37591960505148303
0.3592588622632606
0.3089104407662687
0.2630060495125907
0.22342921667072366
0.2405934822044188
0.2558781109587107
0.2183817783053908
0.27513131760869214
0.30463030893060694
0.4160912133935861
0.3986017772529904
0.3439500672798171
0.2347303984613102
0.0887109364678973
0.044812997188455404
0.0
0.08838587448762178
0.21231132953014475
0.28514653907425896
0.3201800122089936
0.29627777131520355
0.26870258308043826
0.16981388457213425
0.1864206846563646
0.275693815026813
0.34374202812362487
0.26734494835235295
0.24567107404287875
0.280832279308957
0.25308070699447155
0.2686256626503676
0.26767597201739796
0.30393700908153726
0.2838761123566076
0.3197931352893175
0.3845319328251673
0.3846726873719024
0.3145831787134498
0.23153382998917216
0.18866467111036886
0.2105519456194668
0.20518759227073002
0.2568367473137354
0.21462954630780176
0.2634923836921148
0.18952301314155323
0.12687102891810084
0.13331569322141423
0.1759771452137016
0.1621408120868973
0.0701858628709627
0.04852120904500677
0.11929826433503235
0.21481387930054802
0.2526097658466836
0.33545637894998753
0.29358935819460247
0.27796960352272304
0.2479723993803553
0.2379197911863998
0.17851523186496865
0.1211121820063382
0.04901336113876741
0.04950074324573224
0.08414927557063562
0.20979684361059947
0.3436038742260872
0.371711192347497
0.34826711299855906
0.3284396740600609
0.352377365572395
0.40295222246400514
0.41910319967072074
0.4474497008406773
0.47389942778369376
0.49133476786506214
0.5185694691388084
0.5131720421776736
0.47484759764391404
0.45224992417701826
0.4535546832979567
0.513806178854952
0.5168335134352124
0.5393407967705431
0.5076039180601252
0.4557657462998975
0.3738803126926026
0.30717248505481337
0.36262379561427666
0.38959866200113175
0.3870533357048016
0.3203274377084612
0.35888967231404767
0.34924583888939875
0.3614572478990891
0.3437226350761697
0.3913628989660246
0.38299633573639913
0.3596832984359651
0.29924549543756984
0.28560314150755284
0.2918154342906842
0.2962009403423534
0.34554526204687636
0.3806134765321921
0.4166281356313316
0.31309227828594977
0.31565940658488845
0.3350515083493778
0.44121103095708647
0.4054294590358933
0.3979279343493905
0.3597669025983712
0.4011466562632178
0.44779251368943074
0.45877589231420934
0.40890713404400914
0.3792530622404682
0.38623038039414653
0.39127346730467977
0.39572019404421294
0.4013708743967268
0.4933089609265876
0.5138529010832853
0.5577095718299467
0.4807112117405445
0.40973849833339593
0.35050781189970803
0.3707186644854866
0.3948447529043005
0.36161124211446577
0.3621286498985283
0.3168995775925892
0.37850240114362105
0.3631306091075054
0.4215524361325765
0.39934806772563347
0.41904737836509703
0.37377969887868884
0.42106517543183947
0.4444901748335943
0.4984262717709721
0.5297848742344897
0.4660434480301631
0.5107093487939265
0.5616551847791607
0.6255346051359881
0.602732905308222
0.6263507872570873
0.6986569372141622
0.8146582109571868
0.7597824170363353
0.6196746076669886
0.5199011165443237
0.5043603781573965
0.6611262465983492
0.7999348048556228
0.9946942411307238
1.0
0.960457812661692
0.8595242019641163
0.7912313073945946
0.7363880247836118
0.6060676404575007
0.5521755181338251
0.4779036096531625
0.47612298923730584
0.42972855771925234
0.41802067784483615
0.3608257054812068
0.4056015363894241
0.408692705086349
0.5138393674837762
0.5741985184159029
0.6737814912180006
0.7393411098708151
0.7891332799806209
0.8302348600283637
0.8389980382351022
0.8323376414546294
0.7945536207698196
0.7790365246483236
0.7994185855746333
0.778460420147977
0.7588355762548203
0.7550251331658588
0.7810996126278706
0.6802250181366527
0.7475896279081224
0.7759937778669226
0.9580129212648343
0.9255670685223458
0.9954702186209868
0.9314541715291724
0.838517244013451
0.6088445714978368
0.521904012594043
0.4346713630855482
0.45369233240117834
0.4017168054685965
0.38798018918732485
0.4133114452813983
0.43465621925606923
0.48843621334358595
0.46239830910517626
0.42238392821799264
0.39683207061804104
0.4940325803836225
0.5165927968343134
0.5249297625035395
0.39164895759814
0.3720993088886579
0.33655763567377595
0.33062098614636726
0.35993425149881575
0.3458051608317821
0.3570711603754864
0.34547033523486365
0.42419428676988086
0.3914660239719152
0.3312030459416821
0.2654724745403951
0.291279253269909
0.3057430097888244
0.2954175890211964
0.2985376396207563
0.3279807329594298
0.3305995930910527
0.3431167924397913
0.33399288438098335
0.4199303722503445
0.3672054046729959
0.330706660604449
0.3472221504257029
0.408943690098207
0.44770050054829286
0.346497725853683
0.5085038449192627
0.6157768926695781
0.7076667106391504
0.49838958153094337
0.3787372902455814
0.2956585100957425
0.3887769590915644
0.3285191568005203
0.2444115355469288
0.21150179599747304
0.26468385163302716
0.30650365814536584
0.2810972707656327
0.3072453096221432
0.341951995530206
0.3540299854852464
0.3938073302971765
0.2524795161335618
0.3286330294524799
0.35301444155834855
0.48954141896468145
0.36153864119018736
0.2304912635918665
0.19419516568707285
0.21109175604747582
0.26110673853446764
0.27816867778745574
0.2154826678711868
0.16289593725879498
0.1780485974433701
0.28527174084422113
0.34282900856127957
0.3868670218736002
0.3650512684123327
0.43016239967971753
0.42022099320070805
0.4276304664072641
0.4148864546656205
0.44621997076857517
0.48261043965124845
0.46231994457997383
0.4116715921918798
0.33318237001378626
0.32564738832679757
0.2937023298845551
0.31691951377316907
0.3304085252475592
0.43528111628042493
0.4891236026262978
0.4965583155486521
0.40062193854627604
0.358459306405581
0.31929759340587816
0.3328162152202706
0.33511258207180805
0.36928973874242377
0.40714840508798156
0.4126130527605587
0.3706493606987656
0.39492123882787133
0.3992325401150937
0.41882636791192496
0.37907802001905627
0.3975482906849761
0.39701092116112785
0.388865457841895
