# Supplementary material for: Accurate prediction of protein function using statistics-informed graph networks
Source: Nat Commun. 2024 Aug 4;15:6601. doi: 10.1038/s41467-024-50955-0 (PMC11297950; doi:10.1038/s41467-024-50955-0)
Supplement: Supplementary file 4 — Source Data [file 41467_2024_50955_MOESM4_ESM.zip › Source data/Figure S1 1HRO-A-GO_0022900.txt]

S	0.414
A	0.417
P	0.427
P	0.443
G	0.449
D	0.452
P	0.447
V	0.438
E	0.441
G	0.433
K	0.439
H	0.460
L	0.560
F	0.675
H	0.787
T	0.744
I	0.658
C	0.495
I	0.428
T	0.409
C	0.414
H	0.436
T	0.397
D	0.417
I	0.448
K	0.561
G	0.732
A	0.958
N	1.000
K	0.916
V	0.870
G	0.876
P	0.955
S	0.890
L	0.920
Y	0.917
G	0.906
V	0.906
V	0.857
G	0.866
R	0.776
H	0.685
S	0.615
G	0.595
I	0.668
E	0.669
P	0.713
G	0.782
Y	0.821
N	0.826
Y	0.682
S	0.653
E	0.704
A	0.832
N	0.949
I	0.964
K	0.893
S	0.771
G	0.729
I	0.766
V	0.815
W	0.756
T	0.655
P	0.469
D	0.404
V	0.380
L	0.443
F	0.365
K	0.320
Y	0.224
I	0.221
E	0.188
H	0.179
P	0.186
Q	0.188
K	0.196
I	0.181
V	0.167
P	0.112
G	0.029
T	0.000
K	0.104
M	0.260
G	0.345
Y	0.338
P	0.302
G	0.269
Q	0.234
P	0.202
D	0.180
P	0.136
Q	0.203
K	0.261
R	0.324
A	0.297
D	0.247
I	0.288
I	0.307
A	0.349
Y	0.347
L	0.340
E	0.266
T	0.264
L	0.200
K	0.220
