# Supplementary material for: Accurate prediction of protein function using statistics-informed graph networks
Source: Nat Commun. 2024 Aug 4;15:6601. doi: 10.1038/s41467-024-50955-0 (PMC11297950; doi:10.1038/s41467-024-50955-0)
Supplement: Supplementary file 4 — Source Data [file 41467_2024_50955_MOESM4_ESM.zip › Source data/Figure S8d_Fmax_box.csv]

0.717607817	30	T/0.2
0.731623583	30	T/0.2
0.728447615	30	T/0.2
0.705806512	30	T/0.2
0.710887065	30	T/0.2
0.714987568	30	T/0.2
0.688102585	30	T/0.2
0.733234066	30	T/0.2
0.700099407	30	T/0.2
0.691719806	30	T/0.2
0.711700011	30	T/0.2
0.711310333	30	T/0.2
0.734613838	30	T/0.2
0.711521634	30	T/0.2
0.718408052	30	T/0.2
0.694424554	30	T/0.2
0.692500503	30	T/0.2
0.716434862	30	T/0.2
0.714015085	30	T/0.2
0.722403533	30	T/0.2
0.706791002	30	T/0.2
0.718299239	30	T/0.2
0.717608443	30	T/0.2
0.70349533	30	T/0.2
0.69777189	30	T/0.2
0.703292917	30	T/0.2
0.708303159	30	T/0.2
0.730223404	30	T/0.2
0.712698493	30	T/0.2
0.722859067	30	T/0.2
0.71331211	30	T/0.2
0.739120112	30	T/0.2
0.698877432	30	T/0.2
0.68367229	30	T/0.2
0.700964876	30	T/0.2
0.730316336	30	T/0.2
0.733796977	30	T/0.2
0.684148478	30	T/0.2
0.682362292	30	T/0.2
0.694628403	30	T/0.2
0.70105484	30	T/0.2
0.6991648	30	T/0.2
0.72806693	30	T/0.2
0.726902557	30	T/0.2
0.713895981	30	T/0.2
0.71601964	30	T/0.2
0.702484016	30	T/0.2
0.696251244	30	T/0.2
0.720192563	30	T/0.2
0.693448998	30	T/0.2
0.753232386	40	T/0.2
0.725395321	40	T/0.2
0.753159925	40	T/0.2
0.748007215	40	T/0.2
0.735813791	40	T/0.2
0.755856582	40	T/0.2
0.733185097	40	T/0.2
0.715405718	40	T/0.2
0.746693971	40	T/0.2
0.766667749	40	T/0.2
0.73896668	40	T/0.2
0.758207262	40	T/0.2
0.748557218	40	T/0.2
0.724922486	40	T/0.2
0.729229569	40	T/0.2
0.734724339	40	T/0.2
0.738762665	40	T/0.2
0.730911848	40	T/0.2
0.754590385	40	T/0.2
0.74528386	40	T/0.2
0.743898896	40	T/0.2
0.732771689	40	T/0.2
0.754224703	40	T/0.2
0.77161331	40	T/0.2
0.738363646	40	T/0.2
0.754552639	40	T/0.2
0.75214736	40	T/0.2
0.753595358	40	T/0.2
0.75180884	40	T/0.2
0.744554367	40	T/0.2
0.751429592	40	T/0.2
0.747016432	40	T/0.2
0.740450761	40	T/0.2
0.746315554	40	T/0.2
0.749307894	40	T/0.2
0.752454265	40	T/0.2
0.7457673	40	T/0.2
0.749609603	40	T/0.2
0.740739846	40	T/0.2
0.757841608	40	T/0.2
0.746126897	40	T/0.2
0.74290177	40	T/0.2
0.742005273	40	T/0.2
0.746890031	40	T/0.2
0.747590621	40	T/0.2
0.73621898	40	T/0.2
0.744163351	40	T/0.2
0.743806001	40	T/0.2
0.749981994	40	T/0.2
0.747072774	40	T/0.2
0.761165779	50	T/0.2
0.784514782	50	T/0.2
0.749775295	50	T/0.2
0.778014781	50	T/0.2
0.767869161	50	T/0.2
0.770101453	50	T/0.2
0.774263124	50	T/0.2
0.769414733	50	T/0.2
0.760629654	50	T/0.2
0.770684432	50	T/0.2
0.756981303	50	T/0.2
0.764033605	50	T/0.2
0.753715173	50	T/0.2
0.783843614	50	T/0.2
0.771077531	50	T/0.2
0.771598853	50	T/0.2
0.766208324	50	T/0.2
0.7612604	50	T/0.2
0.769670303	50	T/0.2
0.775269914	50	T/0.2
0.768752202	50	T/0.2
0.767454047	50	T/0.2
0.778061705	50	T/0.2
0.780271084	50	T/0.2
0.757778019	50	T/0.2
0.782435726	50	T/0.2
0.770988574	50	T/0.2
0.766215523	50	T/0.2
0.773154885	50	T/0.2
0.758595445	50	T/0.2
0.763726585	50	T/0.2
0.763587955	50	T/0.2
0.772680593	50	T/0.2
0.756415423	50	T/0.2
0.764048166	50	T/0.2
0.755508308	50	T/0.2
0.765068743	50	T/0.2
0.786264689	50	T/0.2
0.770662918	50	T/0.2
0.774529103	50	T/0.2
0.786522426	50	T/0.2
0.779761611	50	T/0.2
0.754247089	50	T/0.2
0.755717524	50	T/0.2
0.748202567	50	T/0.2
0.762064295	50	T/0.2
0.777070363	50	T/0.2
0.761175314	50	T/0.2
0.755033865	50	T/0.2
0.769548027	50	T/0.2
0.788663856	70	T/0.2
0.793743764	70	T/0.2
0.784802309	70	T/0.2
0.796793695	70	T/0.2
0.802497146	70	T/0.2
0.796904173	70	T/0.2
0.805906128	70	T/0.2
0.809079903	70	T/0.2
0.797817993	70	T/0.2
0.792492691	70	T/0.2
0.796426599	70	T/0.2
0.790079421	70	T/0.2
0.799832559	70	T/0.2
0.80280001	70	T/0.2
0.80301662	70	T/0.2
0.786893979	70	T/0.2
0.793460615	70	T/0.2
0.77905227	70	T/0.2
0.789623716	70	T/0.2
0.776779137	70	T/0.2
0.795424838	70	T/0.2
0.786563405	70	T/0.2
0.79934528	70	T/0.2
0.81036142	70	T/0.2
0.795298509	70	T/0.2
0.795579117	70	T/0.2
0.776029621	70	T/0.2
0.785680222	70	T/0.2
0.801242528	70	T/0.2
0.804616394	70	T/0.2
0.801594605	70	T/0.2
0.789500453	70	T/0.2
0.800560593	70	T/0.2
0.797980036	70	T/0.2
0.786928866	70	T/0.2
0.801316981	70	T/0.2
0.796891365	70	T/0.2
0.788481743	70	T/0.2
0.790094719	70	T/0.2
0.795938405	70	T/0.2
0.789805695	70	T/0.2
0.805679066	70	T/0.2
0.786399582	70	T/0.2
0.788991471	70	T/0.2
0.79619237	70	T/0.2
0.795775004	70	T/0.2
0.798935849	70	T/0.2
0.805745529	70	T/0.2
0.796741583	70	T/0.2
0.81108526	70	T/0.2
0.832735525	95	T/0.2
0.829230845	95	T/0.2
0.83915275	95	T/0.2
0.813686583	95	T/0.2
0.830154254	95	T/0.2
0.815379007	95	T/0.2
0.826142604	95	T/0.2
0.813836572	95	T/0.2
0.817962684	95	T/0.2
0.82388772	95	T/0.2
0.820607729	95	T/0.2
0.83685162	95	T/0.2
0.821763651	95	T/0.2
0.816131753	95	T/0.2
0.811002102	95	T/0.2
0.819652143	95	T/0.2
0.8307724	95	T/0.2
0.814505173	95	T/0.2
0.825219624	95	T/0.2
0.821764258	95	T/0.2
0.821554459	95	T/0.2
0.823566622	95	T/0.2
0.832343872	95	T/0.2
0.820295349	95	T/0.2
0.830266414	95	T/0.2
0.821033037	95	T/0.2
0.828611806	95	T/0.2
0.820452947	95	T/0.2
0.823096901	95	T/0.2
0.821789596	95	T/0.2
0.831409055	95	T/0.2
0.822013627	95	T/0.2
0.828973681	95	T/0.2
0.813871007	95	T/0.2
0.82693216	95	T/0.2
0.826488008	95	T/0.2
0.821833027	95	T/0.2
0.821153877	95	T/0.2
0.818834889	95	T/0.2
0.819149674	95	T/0.2
0.829257008	95	T/0.2
0.818926866	95	T/0.2
0.818125482	95	T/0.2
0.822529338	95	T/0.2
0.829258577	95	T/0.2
0.813556466	95	T/0.2
0.832716701	95	T/0.2
0.819729018	95	T/0.2
0.825026339	95	T/0.2
0.813973481	95	T/0.2
0.694898953	30	T/0.4
0.733415768	30	T/0.4
0.696941923	30	T/0.4
0.667896142	30	T/0.4
0.693267176	30	T/0.4
0.676621419	30	T/0.4
0.690911728	30	T/0.4
0.725241575	30	T/0.4
0.68554545	30	T/0.4
0.713225216	30	T/0.4
0.718098767	30	T/0.4
0.701364653	30	T/0.4
0.696953983	30	T/0.4
0.721672637	30	T/0.4
0.705862605	30	T/0.4
0.698531807	30	T/0.4
0.706374459	30	T/0.4
0.721952277	30	T/0.4
0.696202541	30	T/0.4
0.694983527	30	T/0.4
0.710066944	30	T/0.4
0.684337177	30	T/0.4
0.682313339	30	T/0.4
0.705083757	30	T/0.4
0.690792302	30	T/0.4
0.727713922	30	T/0.4
0.717431686	30	T/0.4
0.692939263	30	T/0.4
0.698163608	30	T/0.4
0.698916447	30	T/0.4
0.69794791	30	T/0.4
0.70198928	30	T/0.4
0.697719446	30	T/0.4
0.67913579	30	T/0.4
0.684266263	30	T/0.4
0.698435473	30	T/0.4
0.705956755	30	T/0.4
0.679334164	30	T/0.4
0.730051996	30	T/0.4
0.706461176	30	T/0.4
0.723872654	30	T/0.4
0.736989667	30	T/0.4
0.699686501	30	T/0.4
0.700225544	30	T/0.4
0.705910275	30	T/0.4
0.693432517	30	T/0.4
0.699408323	30	T/0.4
0.693964023	30	T/0.4
0.705375919	30	T/0.4
0.703532016	30	T/0.4
0.713287294	40	T/0.4
0.739169728	40	T/0.4
0.741088184	40	T/0.4
0.730455755	40	T/0.4
0.725188846	40	T/0.4
0.736941679	40	T/0.4
0.73246905	40	T/0.4
0.76264791	40	T/0.4
0.74325895	40	T/0.4
0.7237553	40	T/0.4
0.747353975	40	T/0.4
0.715409324	40	T/0.4
0.721146339	40	T/0.4
0.73811291	40	T/0.4
0.743764412	40	T/0.4
0.73215774	40	T/0.4
0.754487548	40	T/0.4
0.718709441	40	T/0.4
0.733692114	40	T/0.4
0.76093043	40	T/0.4
0.74941452	40	T/0.4
0.716710195	40	T/0.4
0.732612339	40	T/0.4
0.732466462	40	T/0.4
0.757367186	40	T/0.4
0.731576372	40	T/0.4
0.743771673	40	T/0.4
0.721212582	40	T/0.4
0.744966478	40	T/0.4
0.737444751	40	T/0.4
0.756449311	40	T/0.4
0.726157012	40	T/0.4
0.747071219	40	T/0.4
0.743134852	40	T/0.4
0.725781936	40	T/0.4
0.720780703	40	T/0.4
0.73874345	40	T/0.4
0.72052663	40	T/0.4
0.719728739	40	T/0.4
0.736286193	40	T/0.4
0.711794576	40	T/0.4
0.73740445	40	T/0.4
0.709748014	40	T/0.4
0.74203245	40	T/0.4
0.746682426	40	T/0.4
0.726286707	40	T/0.4
0.722354718	40	T/0.4
0.721328317	40	T/0.4
0.728029639	40	T/0.4
0.739327873	40	T/0.4
0.751607063	50	T/0.4
0.738408577	50	T/0.4
0.755059762	50	T/0.4
0.765228857	50	T/0.4
0.753313002	50	T/0.4
0.740561017	50	T/0.4
0.761042495	50	T/0.4
0.738165039	50	T/0.4
0.7684492	50	T/0.4
0.751929381	50	T/0.4
0.757206648	50	T/0.4
0.753944439	50	T/0.4
0.749772916	50	T/0.4
0.762102812	50	T/0.4
0.748306379	50	T/0.4
0.74490174	50	T/0.4
0.75921954	50	T/0.4
0.765028081	50	T/0.4
0.75696659	50	T/0.4
0.756638508	50	T/0.4
0.761918059	50	T/0.4
0.764625106	50	T/0.4
0.745566739	50	T/0.4
0.772802479	50	T/0.4
0.762045574	50	T/0.4
0.76542104	50	T/0.4
0.73203368	50	T/0.4
0.744981203	50	T/0.4
0.761068239	50	T/0.4
0.750554278	50	T/0.4
0.758549676	50	T/0.4
0.763475117	50	T/0.4
0.748036	50	T/0.4
0.751949725	50	T/0.4
0.762430436	50	T/0.4
0.75620876	50	T/0.4
0.751573742	50	T/0.4
0.731267146	50	T/0.4
0.793816439	50	T/0.4
0.751466667	50	T/0.4
0.741854164	50	T/0.4
0.755421909	50	T/0.4
0.766832353	50	T/0.4
0.771877653	50	T/0.4
0.763598009	50	T/0.4
0.753132785	50	T/0.4
0.747262311	50	T/0.4
0.738701958	50	T/0.4
0.748382884	50	T/0.4
0.750108764	50	T/0.4
0.795339922	70	T/0.4
0.761990557	70	T/0.4
0.783278252	70	T/0.4
0.784249293	70	T/0.4
0.774952706	70	T/0.4
0.780028412	70	T/0.4
0.769102688	70	T/0.4
0.770259845	70	T/0.4
0.779756202	70	T/0.4
0.777522204	70	T/0.4
0.796110676	70	T/0.4
0.767789973	70	T/0.4
0.766389081	70	T/0.4
0.791969671	70	T/0.4
0.786895774	70	T/0.4
0.773841224	70	T/0.4
0.7894607	70	T/0.4
0.782362666	70	T/0.4
0.782895867	70	T/0.4
0.791406495	70	T/0.4
0.796196759	70	T/0.4
0.776633184	70	T/0.4
0.775209459	70	T/0.4
0.768192525	70	T/0.4
0.789403314	70	T/0.4
0.778364868	70	T/0.4
0.779461747	70	T/0.4
0.769456476	70	T/0.4
0.786111714	70	T/0.4
0.774863155	70	T/0.4
0.782328739	70	T/0.4
0.781345736	70	T/0.4
0.770834944	70	T/0.4
0.784627481	70	T/0.4
0.784751586	70	T/0.4
0.804377962	70	T/0.4
0.763352637	70	T/0.4
0.783908802	70	T/0.4
0.772485269	70	T/0.4
0.764248156	70	T/0.4
0.77797294	70	T/0.4
0.788676268	70	T/0.4
0.768417947	70	T/0.4
0.787797023	70	T/0.4
0.790537776	70	T/0.4
0.79711204	70	T/0.4
0.786269739	70	T/0.4
0.775068817	70	T/0.4
0.779250341	70	T/0.4
0.790757521	70	T/0.4
0.803245453	95	T/0.4
0.796153601	95	T/0.4
0.79583243	95	T/0.4
0.79781104	95	T/0.4
0.799356632	95	T/0.4
0.796006764	95	T/0.4
0.801842818	95	T/0.4
0.798149064	95	T/0.4
0.789775765	95	T/0.4
0.80208425	95	T/0.4
0.789250219	95	T/0.4
0.804012671	95	T/0.4
0.791946746	95	T/0.4
0.781925553	95	T/0.4
0.784813389	95	T/0.4
0.797224544	95	T/0.4
0.795692166	95	T/0.4
0.795035949	95	T/0.4
0.802827314	95	T/0.4
0.805565778	95	T/0.4
0.801293522	95	T/0.4
0.79226777	95	T/0.4
0.799040473	95	T/0.4
0.792851611	95	T/0.4
0.805093081	95	T/0.4
0.799893775	95	T/0.4
0.795227736	95	T/0.4
0.791006373	95	T/0.4
0.801347105	95	T/0.4
0.801758978	95	T/0.4
0.797634862	95	T/0.4
0.793604527	95	T/0.4
0.807870262	95	T/0.4
0.80112947	95	T/0.4
0.792034019	95	T/0.4
0.800666966	95	T/0.4
0.800452113	95	T/0.4
0.797017609	95	T/0.4
0.793733073	95	T/0.4
0.791711328	95	T/0.4
0.808493494	95	T/0.4
0.786206839	95	T/0.4
0.785740736	95	T/0.4
0.804754408	95	T/0.4
0.796408435	95	T/0.4
0.79299944	95	T/0.4
0.793506184	95	T/0.4
0.79499627	95	T/0.4
0.781103929	95	T/0.4
0.794672539	95	T/0.4
0.695062618	30	T/0.6
0.673375103	30	T/0.6
0.678858298	30	T/0.6
0.707283587	30	T/0.6
0.721749171	30	T/0.6
0.679069159	30	T/0.6
0.681552586	30	T/0.6
0.689314446	30	T/0.6
0.706063522	30	T/0.6
0.694072781	30	T/0.6
0.715303782	30	T/0.6
0.688493327	30	T/0.6
0.727882345	30	T/0.6
0.681689785	30	T/0.6
0.726850877	30	T/0.6
0.692550203	30	T/0.6
0.721725824	30	T/0.6
0.71641578	30	T/0.6
0.67893822	30	T/0.6
0.701268714	30	T/0.6
0.710031664	30	T/0.6
0.699365256	30	T/0.6
0.691437238	30	T/0.6
0.6911393	30	T/0.6
0.686759916	30	T/0.6
0.708043668	30	T/0.6
0.697139135	30	T/0.6
0.671747481	30	T/0.6
0.679943131	30	T/0.6
0.712633744	30	T/0.6
0.695062299	30	T/0.6
0.732244455	30	T/0.6
0.689181952	30	T/0.6
0.697957622	30	T/0.6
0.706135943	30	T/0.6
0.688754058	30	T/0.6
0.695059047	30	T/0.6
0.711935105	30	T/0.6
0.651140535	30	T/0.6
0.687802127	30	T/0.6
0.68892141	30	T/0.6
0.677677852	30	T/0.6
0.679153775	30	T/0.6
0.688503038	30	T/0.6
0.705983547	30	T/0.6
0.69671364	30	T/0.6
0.677564851	30	T/0.6
0.691073337	30	T/0.6
0.703329605	30	T/0.6
0.648194226	30	T/0.6
0.725857175	40	T/0.6
0.74441866	40	T/0.6
0.730533791	40	T/0.6
0.732037049	40	T/0.6
0.728494763	40	T/0.6
0.735324079	40	T/0.6
0.713849069	40	T/0.6
0.736866039	40	T/0.6
0.742450552	40	T/0.6
0.748353575	40	T/0.6
0.718320202	40	T/0.6
0.727748025	40	T/0.6
0.761385493	40	T/0.6
0.721146513	40	T/0.6
0.745198256	40	T/0.6
0.742507212	40	T/0.6
0.740045311	40	T/0.6
0.741741143	40	T/0.6
0.733149443	40	T/0.6
0.737042721	40	T/0.6
0.738494418	40	T/0.6
0.739963054	40	T/0.6
0.717715262	40	T/0.6
0.739677719	40	T/0.6
0.718101081	40	T/0.6
0.728799662	40	T/0.6
0.693194057	40	T/0.6
0.74668487	40	T/0.6
0.714521439	40	T/0.6
0.735149285	40	T/0.6
0.736568404	40	T/0.6
0.7353029	40	T/0.6
0.756412206	40	T/0.6
0.724507039	40	T/0.6
0.722734579	40	T/0.6
0.744159876	40	T/0.6
0.727147199	40	T/0.6
0.740267458	40	T/0.6
0.727493724	40	T/0.6
0.722540393	40	T/0.6
0.744511399	40	T/0.6
0.742735627	40	T/0.6
0.726991885	40	T/0.6
0.72709287	40	T/0.6
0.738893422	40	T/0.6
0.725283032	40	T/0.6
0.739034672	40	T/0.6
0.733974392	40	T/0.6
0.716828136	40	T/0.6
0.731233988	40	T/0.6
0.765576316	50	T/0.6
0.756099234	50	T/0.6
0.750537581	50	T/0.6
0.727999274	50	T/0.6
0.750640767	50	T/0.6
0.748815913	50	T/0.6
0.751143353	50	T/0.6
0.744389531	50	T/0.6
0.744733976	50	T/0.6
0.73296664	50	T/0.6
0.769425366	50	T/0.6
0.743621666	50	T/0.6
0.728033583	50	T/0.6
0.763827984	50	T/0.6
0.759484572	50	T/0.6
0.71816022	50	T/0.6
0.737168465	50	T/0.6
0.765738905	50	T/0.6
0.751067204	50	T/0.6
0.750132251	50	T/0.6
0.751265976	50	T/0.6
0.742771392	50	T/0.6
0.765210427	50	T/0.6
0.748534118	50	T/0.6
0.745981902	50	T/0.6
0.748999224	50	T/0.6
0.755472995	50	T/0.6
0.752497265	50	T/0.6
0.744847874	50	T/0.6
0.741173611	50	T/0.6
0.751244656	50	T/0.6
0.755590221	50	T/0.6
0.760108148	50	T/0.6
0.774928466	50	T/0.6
0.752245711	50	T/0.6
0.745718829	50	T/0.6
0.732249809	50	T/0.6
0.751980864	50	T/0.6
0.739740055	50	T/0.6
0.750707237	50	T/0.6
0.750411433	50	T/0.6
0.755064657	50	T/0.6
0.748011257	50	T/0.6
0.75134825	50	T/0.6
0.749608504	50	T/0.6
0.75183139	50	T/0.6
0.757496248	50	T/0.6
0.753802673	50	T/0.6
0.745891567	50	T/0.6
0.750042257	50	T/0.6
0.789236895	70	T/0.6
0.802538779	70	T/0.6
0.79631756	70	T/0.6
0.792446224	70	T/0.6
0.776927167	70	T/0.6
0.766642699	70	T/0.6
0.779292684	70	T/0.6
0.78791704	70	T/0.6
0.807808773	70	T/0.6
0.782447122	70	T/0.6
0.789558108	70	T/0.6
0.775146963	70	T/0.6
0.780871857	70	T/0.6
0.782661853	70	T/0.6
0.790031184	70	T/0.6
0.791574428	70	T/0.6
0.795570716	70	T/0.6
0.784376045	70	T/0.6
0.796964962	70	T/0.6
0.775718528	70	T/0.6
0.792104712	70	T/0.6
0.781267703	70	T/0.6
0.787815987	70	T/0.6
0.795422714	70	T/0.6
0.772065043	70	T/0.6
0.773861713	70	T/0.6
0.79137109	70	T/0.6
0.788685919	70	T/0.6
0.77178431	70	T/0.6
0.781319617	70	T/0.6
0.787096173	70	T/0.6
0.767496334	70	T/0.6
0.799769769	70	T/0.6
0.777559328	70	T/0.6
0.788357213	70	T/0.6
0.793450779	70	T/0.6
0.778171954	70	T/0.6
0.783601173	70	T/0.6
0.778976387	70	T/0.6
0.808806573	70	T/0.6
0.778300412	70	T/0.6
0.779895802	70	T/0.6
0.76356056	70	T/0.6
0.794585458	70	T/0.6
0.778324231	70	T/0.6
0.79044982	70	T/0.6
0.800040331	70	T/0.6
0.774874367	70	T/0.6
0.788866835	70	T/0.6
0.794947784	70	T/0.6
0.79583245	95	T/0.6
0.81058258	95	T/0.6
0.80515895	95	T/0.6
0.802946678	95	T/0.6
0.804118198	95	T/0.6
0.814109239	95	T/0.6
0.79447893	95	T/0.6
0.806968291	95	T/0.6
0.801799032	95	T/0.6
0.794906308	95	T/0.6
0.799472485	95	T/0.6
0.810388165	95	T/0.6
0.799215305	95	T/0.6
0.810212306	95	T/0.6
0.808903808	95	T/0.6
0.802391326	95	T/0.6
0.803378103	95	T/0.6
0.796138602	95	T/0.6
0.8015168	95	T/0.6
0.799662645	95	T/0.6
0.793909542	95	T/0.6
0.80561194	95	T/0.6
0.820412814	95	T/0.6
0.813886039	95	T/0.6
0.802186943	95	T/0.6
0.813811283	95	T/0.6
0.788346725	95	T/0.6
0.810542236	95	T/0.6
0.801245916	95	T/0.6
0.805588593	95	T/0.6
0.802651741	95	T/0.6
0.802303435	95	T/0.6
0.801856898	95	T/0.6
0.809441832	95	T/0.6
0.800397496	95	T/0.6
0.802759203	95	T/0.6
0.810229604	95	T/0.6
0.810964479	95	T/0.6
0.812294654	95	T/0.6
0.797424543	95	T/0.6
0.798150473	95	T/0.6
0.807323737	95	T/0.6
0.813756761	95	T/0.6
0.804782499	95	T/0.6
0.816282849	95	T/0.6
0.799047873	95	T/0.6
0.799696048	95	T/0.6
0.801444223	95	T/0.6
0.79847034	95	T/0.6
0.806750748	95	T/0.6
0.698698555	30	T/0.8
0.691491315	30	T/0.8
0.700569108	30	T/0.8
0.722693901	30	T/0.8
0.706007231	30	T/0.8
0.717053141	30	T/0.8
0.7177553	30	T/0.8
0.705785939	30	T/0.8
0.724441498	30	T/0.8
0.733304249	30	T/0.8
0.706388155	30	T/0.8
0.713679887	30	T/0.8
0.726986651	30	T/0.8
0.702555353	30	T/0.8
0.719776984	30	T/0.8
0.66800897	30	T/0.8
0.699220151	30	T/0.8
0.711569738	30	T/0.8
0.711568039	30	T/0.8
0.697543054	30	T/0.8
0.684807209	30	T/0.8
0.749040138	30	T/0.8
0.707472359	30	T/0.8
0.700810277	30	T/0.8
0.715412417	30	T/0.8
0.686028488	30	T/0.8
0.710794847	30	T/0.8
0.7215921	30	T/0.8
0.685235904	30	T/0.8
0.693824376	30	T/0.8
0.695332554	30	T/0.8
0.720412512	30	T/0.8
0.716068476	30	T/0.8
0.657353001	30	T/0.8
0.704984664	30	T/0.8
0.693886685	30	T/0.8
0.698794969	30	T/0.8
0.712267253	30	T/0.8
0.666370047	30	T/0.8
0.745041899	30	T/0.8
0.707294386	30	T/0.8
0.709642517	30	T/0.8
0.72557961	30	T/0.8
0.688580361	30	T/0.8
0.71153814	30	T/0.8
0.679120272	30	T/0.8
0.700220921	30	T/0.8
0.702847117	30	T/0.8
0.711716188	30	T/0.8
0.722756604	30	T/0.8
0.707263137	40	T/0.8
0.746942209	40	T/0.8
0.73968816	40	T/0.8
0.749423434	40	T/0.8
0.728797801	40	T/0.8
0.729948706	40	T/0.8
0.745409264	40	T/0.8
0.763786883	40	T/0.8
0.744109571	40	T/0.8
0.740515095	40	T/0.8
0.749523904	40	T/0.8
0.752014806	40	T/0.8
0.764104397	40	T/0.8
0.738995064	40	T/0.8
0.752745266	40	T/0.8
0.741387767	40	T/0.8
0.744271024	40	T/0.8
0.772280314	40	T/0.8
0.750686696	40	T/0.8
0.757624461	40	T/0.8
0.749341515	40	T/0.8
0.754867875	40	T/0.8
0.729548243	40	T/0.8
0.735694654	40	T/0.8
0.755097185	40	T/0.8
0.758324527	40	T/0.8
0.764471776	40	T/0.8
0.744957985	40	T/0.8
0.741674662	40	T/0.8
0.726576654	40	T/0.8
0.760602924	40	T/0.8
0.735668043	40	T/0.8
0.735933555	40	T/0.8
0.745046586	40	T/0.8
0.719937156	40	T/0.8
0.748771832	40	T/0.8
0.765390748	40	T/0.8
0.741886059	40	T/0.8
0.730049881	40	T/0.8
0.7503419	40	T/0.8
0.735153122	40	T/0.8
0.751255082	40	T/0.8
0.730848693	40	T/0.8
0.728706374	40	T/0.8
0.758309335	40	T/0.8
0.747111138	40	T/0.8
0.739750793	40	T/0.8
0.741639993	40	T/0.8
0.74483699	40	T/0.8
0.759878694	40	T/0.8
0.761182799	50	T/0.8
0.765500475	50	T/0.8
0.776953433	50	T/0.8
0.758848277	50	T/0.8
0.766712615	50	T/0.8
0.78449085	50	T/0.8
0.773405422	50	T/0.8
0.780881145	50	T/0.8
0.772589329	50	T/0.8
0.762953508	50	T/0.8
0.767164987	50	T/0.8
0.765879195	50	T/0.8
0.77847251	50	T/0.8
0.773845242	50	T/0.8
0.759072325	50	T/0.8
0.762230128	50	T/0.8
0.758263568	50	T/0.8
0.760853605	50	T/0.8
0.767295521	50	T/0.8
0.778771417	50	T/0.8
0.767167787	50	T/0.8
0.771842883	50	T/0.8
0.768116044	50	T/0.8
0.774365108	50	T/0.8
0.781887677	50	T/0.8
0.750547354	50	T/0.8
0.76614871	50	T/0.8
0.773388019	50	T/0.8
0.762777803	50	T/0.8
0.788881619	50	T/0.8
0.774503613	50	T/0.8
0.76302493	50	T/0.8
0.769764328	50	T/0.8
0.782930633	50	T/0.8
0.774022045	50	T/0.8
0.7800358	50	T/0.8
0.779319823	50	T/0.8
0.773405166	50	T/0.8
0.76748678	50	T/0.8
0.771629322	50	T/0.8
0.763033231	50	T/0.8
0.75732533	50	T/0.8
0.755570875	50	T/0.8
0.771876142	50	T/0.8
0.76847562	50	T/0.8
0.776639514	50	T/0.8
0.76265363	50	T/0.8
0.771006315	50	T/0.8
0.770024761	50	T/0.8
0.77345696	50	T/0.8
0.804550349	70	T/0.8
0.794195746	70	T/0.8
0.804867968	70	T/0.8
0.791956911	70	T/0.8
0.783455944	70	T/0.8
0.803917793	70	T/0.8
0.800045826	70	T/0.8
0.802320445	70	T/0.8
0.788980533	70	T/0.8
0.797875939	70	T/0.8
0.786954352	70	T/0.8
0.801606108	70	T/0.8
0.799849712	70	T/0.8
0.80241064	70	T/0.8
0.79364163	70	T/0.8
0.800132446	70	T/0.8
0.802131228	70	T/0.8
0.795671969	70	T/0.8
0.805129418	70	T/0.8
0.804752539	70	T/0.8
0.79176416	70	T/0.8
0.79148714	70	T/0.8
0.802955692	70	T/0.8
0.791389749	70	T/0.8
0.795204008	70	T/0.8
0.801029683	70	T/0.8
0.797012958	70	T/0.8
0.793647834	70	T/0.8
0.786290965	70	T/0.8
0.790058527	70	T/0.8
0.803647059	70	T/0.8
0.810248631	70	T/0.8
0.797182007	70	T/0.8
0.813370662	70	T/0.8
0.797274744	70	T/0.8
0.787091165	70	T/0.8
0.791414369	70	T/0.8
0.79005055	70	T/0.8
0.803334097	70	T/0.8
0.79281702	70	T/0.8
0.781333979	70	T/0.8
0.801661089	70	T/0.8
0.792421789	70	T/0.8
0.784620168	70	T/0.8
0.807222589	70	T/0.8
0.800230094	70	T/0.8
0.800317213	70	T/0.8
0.78242018	70	T/0.8
0.800322726	70	T/0.8
0.794152411	70	T/0.8
0.828075674	95	T/0.8
0.828550703	95	T/0.8
0.81651156	95	T/0.8
0.818371146	95	T/0.8
0.823142335	95	T/0.8
0.836476138	95	T/0.8
0.820402779	95	T/0.8
0.825441529	95	T/0.8
0.827292058	95	T/0.8
0.830938205	95	T/0.8
0.818880902	95	T/0.8
0.827902629	95	T/0.8
0.82171536	95	T/0.8
0.825414792	95	T/0.8
0.826937774	95	T/0.8
0.820162071	95	T/0.8
0.823058111	95	T/0.8
0.829882611	95	T/0.8
0.83528621	95	T/0.8
0.83187008	95	T/0.8
0.822369957	95	T/0.8
0.823182741	95	T/0.8
0.836392726	95	T/0.8
0.830191834	95	T/0.8
0.827827234	95	T/0.8
0.81672029	95	T/0.8
0.82893616	95	T/0.8
0.823232522	95	T/0.8
0.813020193	95	T/0.8
0.82466734	95	T/0.8
0.830133393	95	T/0.8
0.820382947	95	T/0.8
0.82357865	95	T/0.8
0.826396829	95	T/0.8
0.833948505	95	T/0.8
0.837231493	95	T/0.8
0.816890878	95	T/0.8
0.813665139	95	T/0.8
0.820028414	95	T/0.8
0.826142144	95	T/0.8
0.828085151	95	T/0.8
0.827772232	95	T/0.8
0.829863027	95	T/0.8
0.827605327	95	T/0.8
0.829111522	95	T/0.8
0.830705587	95	T/0.8
0.821354592	95	T/0.8
0.836132487	95	T/0.8
0.824070335	95	T/0.8
0.826056825	95	T/0.8
