# Supplementary material for: Accurate prediction of protein function using statistics-informed graph networks
Source: Nat Commun. 2024 Aug 4;15:6601. doi: 10.1038/s41467-024-50955-0 (PMC11297950; doi:10.1038/s41467-024-50955-0)
Supplement: Supplementary file 4 — Source Data [file 41467_2024_50955_MOESM4_ESM.zip › Source data/Figure S12A_BP.csv]

Methods	Fmax	AUPR
BLAST	0.271	0.093
FunFams	0.376	0.169
DeepGO	0.321	0.173
SPROF-GO	0.489	0.409
PhiGnet	0.536	0.450
