# Supplementary material for: Accurate prediction of protein function using statistics-informed graph networks
Source: Nat Commun. 2024 Aug 4;15:6601. doi: 10.1038/s41467-024-50955-0 (PMC11297950; doi:10.1038/s41467-024-50955-0)
Supplement: Supplementary file 4 — Source Data [file 41467_2024_50955_MOESM4_ESM.zip › Source data/Figure S1 1IG0-A-GO_0016310.txt]

E	0.273
E	0.255
C	0.264
I	0.291
E	0.296
N	0.304
P	0.302
E	0.271
R	0.260
I	0.252
K	0.273
I	0.269
G	0.227
T	0.184
D	0.160
L	0.172
I	0.159
N	0.109
I	0.088
R	0.111
N	0.191
K	0.226
M	0.226
N	0.185
L	0.197
K	0.199
E	0.176
L	0.102
I	0.062
H	0.061
P	0.107
N	0.146
E	0.176
D	0.146
E	0.150
N	0.194
S	0.320
T	0.359
L	0.320
L	0.219
I	0.220
L	0.207
N	0.256
Q	0.212
K	0.387
I	0.394
D	0.436
I	0.311
P	0.239
R	0.177
P	0.091
L	0.050
F	0.023
Y	0.037
K	0.064
I	0.152
W	0.158
K	0.164
L	0.119
H	0.275
D	0.301
L	0.354
K	0.263
V	0.312
C	0.263
A	0.266
D	0.260
G	0.255
A	0.209
A	0.190
N	0.194
R	0.240
L	0.205
Y	0.208
D	0.180
Y	0.204
L	0.160
D	0.131
D	0.118
D	0.156
E	0.185
T	0.196
L	0.196
R	0.193
I	0.229
K	0.275
Y	0.253
L	0.177
P	0.078
N	0.130
Y	0.152
I	0.257
I	0.269
G	0.242
D	0.174
L	0.102
D	0.094
S	0.136
L	0.151
S	0.183
E	0.121
K	0.061
V	0.087
Y	0.042
K	0.064
Y	0.097
Y	0.153
R	0.156
K	0.112
N	0.141
K	0.142
V	0.150
T	0.129
I	0.166
I	0.157
K	0.223
Q	0.218
T	0.248
T	0.214
Q	0.285
Y	0.234
S	0.289
T	0.268
D	0.321
F	0.275
T	0.242
K	0.166
C	0.147
V	0.133
N	0.173
L	0.173
I	0.177
S	0.226
L	0.202
H	0.171
F	0.092
N	0.115
S	0.119
P	0.112
E	0.081
F	0.106
R	0.118
S	0.116
L	0.089
I	0.075
S	0.101
N	0.173
K	0.256
D	0.306
N	0.305
L	0.256
Q	0.183
S	0.124
N	0.062
H	0.092
G	0.101
I	0.161
E	0.182
L	0.160
E	0.143
K	0.110
G	0.114
I	0.112
H	0.128
T	0.174
L	0.157
Y	0.109
N	0.044
T	0.126
M	0.197
T	0.238
E	0.174
S	0.145
L	0.120
V	0.145
F	0.095
S	0.105
K	0.109
V	0.136
T	0.113
P	0.088
I	0.059
S	0.098
L	0.126
L	0.169
A	0.167
L	0.163
G	0.160
G	0.205
I	0.204
G	0.260
G	0.193
R	0.221
F	0.169
D	0.243
Q	0.253
T	0.304
V	0.253
H	0.248
S	0.248
I	0.236
T	0.288
Q	0.243
L	0.208
Y	0.125
T	0.139
L	0.197
S	0.225
E	0.214
N	0.159
A	0.115
S	0.116
Y	0.145
F	0.115
K	0.112
L	0.084
C	0.104
Y	0.106
M	0.152
T	0.184
P	0.127
T	0.085
D	0.107
L	0.070
I	0.154
F	0.143
L	0.234
I	0.177
K	0.144
K	0.112
N	0.082
G	0.078
T	0.030
L	0.000
I	0.019
E	0.145
Y	0.221
D	0.240
P	0.204
Q	0.194
F	0.173
R	0.194
N	0.185
T	0.173
C	0.165
I	0.224
G	0.225
N	0.215
C	0.218
G	0.274
L	0.307
L	0.305
P	0.416
I	0.570
G	0.663
E	0.604
A	0.404
T	0.348
L	0.294
V	0.434
K	0.489
E	0.552
T	0.474
R	0.487
G	0.490
L	0.475
K	0.563
W	0.498
D	0.501
V	0.507
K	0.641
N	0.639
W	0.556
P	0.422
T	0.509
S	0.396
V	0.505
V	0.633
T	0.630
G	0.727
R	0.734
V	0.737
S	0.807
S	0.836
S	1.000
N	0.906
R	0.780
F	0.722
V	0.613
G	0.445
D	0.380
N	0.306
C	0.348
C	0.347
F	0.361
I	0.396
D	0.357
T	0.299
K	0.301
D	0.438
D	0.489
I	0.443
I	0.294
L	0.282
N	0.381
V	0.429
E	0.587
I	0.576
F	0.578
V	0.405
D	0.285
K	0.201
L	0.176
I	0.173
D	0.170
F	0.163
L	0.181
