# Supplementary material for: Accurate prediction of protein function using statistics-informed graph networks
Source: Nat Commun. 2024 Aug 4;15:6601. doi: 10.1038/s41467-024-50955-0 (PMC11297950; doi:10.1038/s41467-024-50955-0)
Supplement: Supplementary file 4 — Source Data [file 41467_2024_50955_MOESM4_ESM.zip › Source data/Figure2 1FOS-E_GO_0006355.txt]

K	0.038
R	0.062
R	0.131
I	0.249
R	0.406
R	0.510
E	0.593
R	0.686
N	0.743
K	0.828
M	0.805
A	0.871
A	0.723
A	0.869
K	0.946
S	1.000
R	0.715
N	0.510
R	0.479
R	0.518
R	0.403
E	0.318
L	0.258
T	0.267
D	0.203
T	0.228
L	0.228
Q	0.253
A	0.224
E	0.246
T	0.285
D	0.330
Q	0.281
L	0.243
E	0.206
D	0.259
E	0.205
K	0.193
S	0.195
A	0.233
L	0.192
Q	0.139
T	0.151
E	0.163
I	0.156
A	0.146
N	0.105
L	0.027
L	0.034
K	0.085
E	0.090
K	0.008
E	0.035
K	0.108
L	0.066
E	0.026
F	0.047
I	0.147
L	0.000
A	0.073
