# Supplementary material for: Accurate prediction of protein function using statistics-informed graph networks
Source: Nat Commun. 2024 Aug 4;15:6601. doi: 10.1038/s41467-024-50955-0 (PMC11297950; doi:10.1038/s41467-024-50955-0)
Supplement: Supplementary file 4 — Source Data [file 41467_2024_50955_MOESM4_ESM.zip › Source data/Figure S9a.txt]

DeepGO	0.36364203848806853,0.36799534121223393,0.3572214045707857,0.3508932616824681,0.3387843935931188,0.3295989268258476,0.3197784314623987,0.31258180082749387,0.30403574747906104,0.3012112561908387,0.29640213575200786,0.2915820373253612,0.2869321286710629,0.2820669240118586,0.27691269327234763,0.27370018295101806,0.26871480987516727,0.26622787987051194,0.26015505019825996,0.25572890638395307,0.249776…	0.43402846739490236,0.3440417080436941,0.2948278715657067,0.26502813637868256,0.24080602449520025,0.22432969215491558,0.21047666335650445,0.20146474677259188,0.1910873882820258,0.18686693147964253,0.181330685203575,0.1765723270440252,0.17221946375372396,0.16791625289639195,0.16431645150612384,0.16183382985766306,0.15827540549486924,0.156330685203575,0.1520688513737173,0.14896557431314136,0.144869…	0.3128991586143036,0.39553409102216547,0.45311216509365204,0.5190613098853633,0.5711871608845915,0.6210191641450685,0.6652430635175418,0.6970207146983577,0.7435131663455363,0.7761224489795917,0.8111594202898551,0.8363081617086193,0.8592948717948717,0.880928270042194,0.8797588285960378,0.8864555848724713,0.889099099099099,0.8963269054178146,0.8994791666666665,0.9026724975704566,0.9054718875502007,…
DeepFRI	0.6756282445224602,0.6857741950093723,0.6860446164870653,0.6816541747184902,0.6735632592977646,0.668846370455611,0.6644384700510808,0.658280287963778,0.6514936319970109,0.6477934961321526,0.6423111746914526,0.6399092191767776,0.6362031406662959,0.6317277278333586,0.6265361111170763,0.620568132915834,0.6175628555980793,0.6113964617366111,0.6067710427273147,0.6044518277981205,0.6009399003601218,0.5…	0.6829857663025488,0.6475256537570342,0.6205809334657396,0.6002482621648461,0.5809086395233367,0.5678169480304536,0.5573485600794439,0.5458705726580603,0.5336477987421383,0.5260675273088382,0.5161618669314796,0.5097567030784508,0.5024329692154915,0.49701257861635223,0.4889192320423701,0.4799817941079113,0.475761337305528,0.4683134723601457,0.46141178417742473,0.4578368090036412,0.4528715657067196…	0.66842755233043,0.7288249875785792,0.766948258512676,0.788605120763165,0.801383502777487,0.8136085133827798,0.8224690951649477,0.8289925876010782,0.8361387666898203,0.84281003415381,0.8500663050030139,0.8593108954673875,0.8670509607351713,0.8666267036850075,0.871971256971257,0.8776234364713628,0.8797840737784872,0.8803762714915835,0.8858379120879121,0.8892060412913954,0.8928664982692488,0.896161…
PhiGnet w/o RCs	0.7383666135641475,0.7801716231450246,0.8016492926484063,0.8127801200854725,0.8181027254035008,0.8236052768515031,0.8260314804196525,0.8282256345461869,0.8300964067464249,0.833190611623835,0.8356074970689956,0.8358910669164888,0.8365853999481994,0.8377619460705343,0.8370579426322726,0.8357983740679825,0.8351636834480283,0.8349833176593597,0.8349981667851623,0.8344133096376074,0.8344480190427563,0…	0.8711188348229064,0.8531198278715658,0.8428003972194639,0.8348808341608741,0.82722608407812,0.8221367096987755,0.8162611717974182,0.8104270109235354,0.805453492221119,0.803550148957299,0.8008606421714666,0.7962926183382987,0.7937934458788481,0.7915590863952335,0.7877110228401193,0.7833498841443233,0.7812810327706058,0.7784922211188349,0.7759102946044356,0.773675935120821,0.7721863621317445,0.768…	0.6407247825141102,0.7187159662346432,0.7643296503328866,0.7918193175137619,0.809178411934751,0.8250790999399014,0.836038515668145,0.8468236012353655,0.8562948156608916,0.8651015124116382,0.8735062177737332,0.8796339563862924,0.8842539124612933,0.8896928165027042,0.8930008453085371,0.8957741285912812,0.8970291400142142,0.900314411478877,0.9038272985292851,0.9054994824016561,0.9076305916305913,0.9…
PhiGnet w/o EVCs	0.78068295021796,0.8042126988473423,0.8169914515124509,0.822755730766169,0.8283113243783282,0.8310749419102302,0.8362813669158059,0.8378119235131427,0.8360236008398193,0.834901233033922,0.8339681297670765,0.8330591090297684,0.8312997000227018,0.8304676308895712,0.830323732465391,0.8305476179794236,0.8296236158587196,0.8295573758285312,0.8287804049517846,0.828471737498756,0.8276198512493316,0.8263…	0.8755461767626614,0.8502482621648462,0.8366765971532605,0.8265226746110558,0.8195547831843759,0.8133482290632239,0.8085484938761998,0.8033349884144321,0.7953740483283679,0.7904501820589208,0.7848891095663687,0.7798659384309832,0.773866269447203,0.771201588877855,0.7674362793776895,0.7655743131413439,0.7618752068851374,0.7597236014564714,0.7571168487255876,0.7547831843760345,0.7520523005627276,0.…	0.7043666003209924,0.7629061578098496,0.7982113088383445,0.8190229674424283,0.8372570051379834,0.8495915689110283,0.8659842626509286,0.8753808703263034,0.8810519329683086,0.8846495983098428,0.8895943562610225,0.8940398657983022,0.8979415274463002,0.8996010373030116,0.9044377510040156,0.9075720911474084,0.9105968331303286,0.9135289323553379,0.9154286883568649,0.9181052198931358,0.920070132013201,0…
PhiGnet	0.8735082211648458,0.8778531328450584,0.8800459898161458,0.8802245728154352,0.8798745727055665,0.8784828688208883,0.878573081144221,0.8765740420777111,0.8766207355290127,0.8769722327688996,0.8773507351929227,0.8783236984166402,0.8779229285874469,0.8771180092321966,0.8771133742694835,0.8758492887216516,0.875689971521561,0.8747873443789812,0.8733876995274473,0.8727473383985244,0.8718030474296399,0.…	0.8685865607414762,0.856521019529957,0.8525074478649453,0.8484524991724594,0.8439424031777556,0.8397219463753723,0.836577292287322,0.8314713670969877,0.8294687189672293,0.8281446540880503,0.8263075140681891,0.8245696789142666,0.8229145978152927,0.8213008937437933,0.8199768288646142,0.8175604104601124,0.8164018536908307,0.8139192320423699,0.8121813968884475,0.810691823899371,0.8087057265806024,0.8…	0.8784859745041462,0.900274961445174,0.9094230769230769,0.9144687631689843,0.919002545338848,0.9209953074174797,0.925008052826542,0.926850502105604,0.9294566718102818,0.9319183285849951,0.9351153039832284,0.9395749569213095,0.9408122119815667,0.9410752067705327,0.9428089454405243,0.9430877803557617,0.9442635658914728,0.9454952325355127,0.9445709281961471,0.9450905902980713,0.94557962529274,0.9472…
