# Supplementary material for: Accurate prediction of protein function using statistics-informed graph networks
Source: Nat Commun. 2024 Aug 4;15:6601. doi: 10.1038/s41467-024-50955-0 (PMC11297950; doi:10.1038/s41467-024-50955-0)
Supplement: Supplementary file 4 — Source Data [file 41467_2024_50955_MOESM4_ESM.zip › Source data/Figure 3d_MF.txt]

BLAST	0.24750058273826228,0.24750058273826228,0.24750058273826228,0.24750058273826228,0.24750058273826228,0.24750058273826228,0.24750058273826228,0.24750058273826228,0.24750058273826228,0.24750058273826228,0.24750058273826228,0.24750058273826228,0.24750058273826228,0.24750131245841545,0.24750131245841545,0.2475074591236746,0.2475608884564565,0.24765379257303324,0.24801286737115427,0.2484582297164997,0.…	0.8832514475602583,0.8832514475602583,0.8832514475602583,0.8832514475602583,0.8832514475602583,0.8832514475602583,0.8832514475602583,0.8832514475602583,0.8832514475602583,0.8832514475602583,0.8832514475602583,0.8832514475602583,0.8832514475602583,0.8832514475602583,0.8832514475602583,0.8832514475602583,0.8832514475602583,0.882886617206373,0.8827108353085917,0.8825051988892969,0.8812418508428214,0…	0.14391370322059527,0.14391370322059527,0.14391370322059527,0.14391370322059527,0.14391370322059527,0.14391370322059527,0.14391370322059527,0.14391370322059527,0.14391370322059527,0.14391370322059527,0.14391370322059527,0.14391370322059527,0.14391370322059527,0.1439141966651839,0.1439141966651839,0.1439183531249277,0.14395448419304194,0.14402701996765532,0.14427466405635106,0.1445816926376017,0.1…
DeepGO	0.13563968760354284,0.1876792615704372,0.2260895699022604,0.2565768983706766,0.2823934212111378,0.3055413398466262,0.3257964971090665,0.34412563599798274,0.35999127393894403,0.3752459034561237,0.38817212090342723,0.4001628047999272,0.41156224835625044,0.4207671238360113,0.4305060128892974,0.43854984462923347,0.4452175515356507,0.4509991110814501,0.45627756834465316,0.4610968990758556,0.4643441568…	0.9051996391982886,0.870687182574395,0.8409983810502134,0.813062721739652,0.7893289087954912,0.7681980423627166,0.7486180757955423,0.7284091172266608,0.7092442473713607,0.692656275105757,0.6749833976542369,0.6599534862079418,0.6456556300597258,0.6312058307013648,0.6190664692601807,0.6058903140488193,0.5934121940782711,0.580955397430377,0.5704896304455755,0.5593649814072642,0.547264673171517,0.537…	0.07331260973496269,0.10517502894104096,0.13059964486682718,0.15232253874449844,0.17195665609432975,0.19069371110412422,0.2082029115486642,0.2252771799509862,0.2412115356818824,0.2573260195963659,0.27241753777033784,0.28713293041367954,0.30204919723487805,0.31556155844673295,0.3299937495105281,0.34364009913907473,0.35625011940657664,0.3685554391597386,0.38016792448321574,0.39219661023765795,0.403…
DeepFRI	0.30788048592040196,0.3620661207087857,0.3955093296353612,0.4196854101356182,0.4392153337416329,0.45460589864746315,0.4680937419035851,0.47935518791799914,0.48956482229378223,0.49814109370330795,0.5061307249263067,0.5131323662718823,0.5192988717884574,0.5248253866385416,0.5297469720463651,0.5337990301581035,0.537834419154769,0.5418044808150833,0.5465786548901451,0.5506612512414796,0.5545261964592…	0.8992020150756727,0.8674682298048111,0.8433686561407636,0.8220759903283341,0.8060823957872885,0.7915384266070266,0.7780264683984737,0.7657544598488272,0.7544089494663744,0.7438664403853192,0.7339550838267004,0.7251348476103754,0.7158576862048806,0.7068591210902434,0.6987182100131816,0.6898590552108872,0.6817489930759831,0.6743400012219147,0.6678752906888229,0.6620501390168642,0.6560719589227904,…	0.18573792706169273,0.22877678095588283,0.2583278679742755,0.2817662053581235,0.30184058326185204,0.31887221933850196,0.3347453862259691,0.348873327074558,0.362355622707791,0.3744477743503319,0.3862395078722463,0.3970497692561924,0.4074280644356534,0.41734795055697343,0.42658563721138143,0.43532070999341427,0.4440889586952245,0.452808920906872,0.4625688848865093,0.4713562999886567,0.4802013967140…
Pannzer	0.3013525201266938,0.3013525201266938,0.3013525201266938,0.3013525201266938,0.3013525201266938,0.3013525201266938,0.3013525201266938,0.3013525201266938,0.3013525201266938,0.3013525201266938,0.3013525201266938,0.3013525201266938,0.3013525201266938,0.3013525201266938,0.3013525201266938,0.3013525201266938,0.3013525201266938,0.3013525201266938,0.3013525201266938,0.3013525201266938,0.3013525201266938,…	0.18508590166468825,0.18508590166468825,0.18508590166468825,0.18508590166468825,0.18508590166468825,0.18508590166468825,0.18508590166468825,0.18508590166468825,0.18508590166468825,0.18508590166468825,0.18508590166468825,0.18508590166468825,0.18508590166468825,0.18508590166468825,0.18508590166468825,0.18508590166468825,0.18508590166468825,0.18508590166468825,0.18508590166468825,0.18508590166468825…	0.8104720117805726,0.8104720117805726,0.8104720117805726,0.8104720117805726,0.8104720117805726,0.8104720117805726,0.8104720117805726,0.8104720117805726,0.8104720117805726,0.8104720117805726,0.8104720117805726,0.8104720117805726,0.8104720117805726,0.8104720117805726,0.8104720117805726,0.8104720117805726,0.8104720117805726,0.8104720117805726,0.8104720117805726,0.8104720117805726,0.8104720117805726,…
FunFams	0.5528501667439482,0.5490130489048493,0.5291828003198943,0.5158695328223222,0.48863006274050397,0.46050760703056454,0.4314055184814769,0.4054280567533385,0.38443589883002727,0.35649576816120865,0.3358444721301088,0.3122945404893651,0.2915192553188235,0.2695282243726123,0.24642502192711274,0.23533910455984242,0.21205083988998918,0.20101404062628178,0.1858318070949503,0.16025810865509335,0.15310567…	0.5186958509022389,0.4821832820721106,0.4410122104938954,0.4118362014575895,0.3717842150104767,0.33570685035270714,0.302660684091459,0.2764744269815413,0.2563983732453877,0.23142944205924482,0.2143038575481027,0.19519494607310925,0.17888807228127404,0.16252861258742865,0.145863496812323,0.13802598147597528,0.12212922464692452,0.11484520033712603,0.10501492844816741,0.08894628583085894,0.084555960…	0.5918194146656061,0.6373484371952239,0.6614187863740878,0.6902266661163821,0.7125837756176356,0.73300659846287,0.7507624495903115,0.7598283888999698,0.7679034602331395,0.7756788241815576,0.7758759139112188,0.7805626672582964,0.7870776641056406,0.7888859465784382,0.7934404188923909,0.7978538518151791,0.8040834181996094,0.8050358458215309,0.8064746574888562,0.8083242191040355,0.8088089955559837,0.…
DeepGOWeb	0.3963356333621139,0.3963356333621139,0.3963356333621139,0.3963356333621139,0.3963356333621139,0.3963356333621139,0.3963356333621139,0.3963356333621139,0.3963356333621139,0.3963356333621139,0.3963356333621139,0.3963356333621139,0.3963356333621139,0.3963356333621139,0.3963356333621139,0.3963356333621139,0.3963356333621139,0.3963356333621139,0.3963356333621139,0.3963356333621139,0.3963356333621139,…	0.2582292810895261,0.2582292810895261,0.2582292810895261,0.2582292810895261,0.2582292810895261,0.2582292810895261,0.2582292810895261,0.2582292810895261,0.2582292810895261,0.2582292810895261,0.2582292810895261,0.2582292810895261,0.2582292810895261,0.2582292810895261,0.2582292810895261,0.2582292810895261,0.2582292810895261,0.2582292810895261,0.2582292810895261,0.2582292810895261,0.2582292810895261,…	0.8520060797820737,0.8520060797820737,0.8520060797820737,0.8520060797820737,0.8520060797820737,0.8520060797820737,0.8520060797820737,0.8520060797820737,0.8520060797820737,0.8520060797820737,0.8520060797820737,0.8520060797820737,0.8520060797820737,0.8520060797820737,0.8520060797820737,0.8520060797820737,0.8520060797820737,0.8520060797820737,0.8520060797820737,0.8520060797820737,0.8520060797820737,…
ProteInfer	0.7115766759243631,0.7115766759243631,0.7115766759243631,0.7115766759243631,0.7115766759243631,0.7115766759243631,0.7115766759243631,0.7115766759243631,0.7115766759243631,0.7115766759243631,0.7115766759243631,0.7115766759243631,0.7115766759243631,0.7115766759243631,0.7115766759243631,0.7115766759243631,0.7115766759243631,0.7115766759243631,0.7115766759243631,0.7115766759243631,0.7115766759243631,…	0.603883037222877,0.603883037222877,0.603883037222877,0.603883037222877,0.603883037222877,0.603883037222877,0.603883037222877,0.603883037222877,0.603883037222877,0.603883037222877,0.603883037222877,0.603883037222877,0.603883037222877,0.603883037222877,0.603883037222877,0.603883037222877,0.603883037222877,0.603883037222877,0.603883037222877,0.603883037222877,0.603883037222877,0.603883037222877,0.6…	0.8660182695451896,0.8660182695451896,0.8660182695451896,0.8660182695451896,0.8660182695451896,0.8660182695451896,0.8660182695451896,0.8660182695451896,0.8660182695451896,0.8660182695451896,0.8660182695451896,0.8660182695451896,0.8660182695451896,0.8660182695451896,0.8660182695451896,0.8660182695451896,0.8660182695451896,0.8660182695451896,0.8660182695451896,0.8660182695451896,0.8660182695451896,…
SPROF-GO	0.3484418161649406,0.44024110611546186,0.49638033710575263,0.5359030914119114,0.564831012970215,0.5866455495344141,0.6040884591773708,0.618883650710653,0.6290028973930147,0.636651773085172,0.643478086114931,0.6499548801006093,0.6549446366104852,0.6581310330878968,0.6608835044490057,0.6608414546904511,0.6611909663558609,0.6603886035772553,0.659766133770976,0.6595322216382686,0.657912068918182,0.65…	0.865811212743198,0.8460533472859044,0.8272453316788532,0.8127214976851691,0.7972672723303003,0.7825695791517927,0.7692770701680753,0.7570709675413559,0.7434676911647217,0.7316262251134613,0.7196813240684663,0.7100815466643914,0.69964570084958,0.6891264551080063,0.6797889527716173,0.6680121295410091,0.6584802648798836,0.6478374362572257,0.6370865917484977,0.6282514804636866,0.6188861040399374,0.6…	0.21810950022803366,0.29752991445440913,0.3545675289303782,0.39974668342484077,0.43733100565272975,0.4691813586681474,0.49730173014171214,0.5233560553619199,0.5450817401970234,0.5635019984071697,0.5818672495012336,0.5992158465689907,0.6156125354349152,0.6298038154835065,0.6430011528499949,0.6538230899327391,0.663924077845666,0.6734357104722388,0.6841200108342999,0.6940911294097477,0.7021911140887…
ATGO+	0.5705227864729732,0.5705227864729732,0.5705227864729732,0.5705227864729732,0.5705227864729732,0.5755003716743599,0.5795399531726415,0.5810574043089762,0.5829682297697525,0.5848704821418111,0.5863597388334785,0.5873606107009516,0.5885424062531616,0.5884328795757512,0.5893604422428705,0.5902150016881089,0.590145914837182,0.5902238429112556,0.5897092662465955,0.5894316923080871,0.5896146115268561,0…	0.5995904576267649,0.5995904576267649,0.5995904576267649,0.5995904576267649,0.5995904576267649,0.5930599651791157,0.5878906875664373,0.5819260365004504,0.5768866900280112,0.5725328519829003,0.5682307320716187,0.5628826695107175,0.5592996115643956,0.555484837448013,0.5519247111303214,0.5491494829726579,0.5453255238983087,0.5422937182965033,0.5390890374451576,0.5358758281542817,0.5338651842198657,0…	0.5441431566173796,0.5441431566173796,0.5441431566173796,0.5441431566173796,0.5441431566173796,0.5589507010247343,0.571423133305235,0.5801913614407223,0.5891793588314633,0.5977515554148651,0.6056836550858931,0.6140642738189317,0.6210118023702419,0.6255359342873814,0.6322440411168736,0.6379187020664452,0.6429936657834753,0.6474479239376307,0.6508210863986653,0.6548810329892627,0.6583650688150597,0…
PhiGnet	0.7365666743797264,0.7634205100915593,0.7753020149755446,0.7837252721698248,0.7903850463137826,0.7938310843460464,0.796741570738387,0.7993131183278223,0.8013565226686681,0.8034757584355198,0.8049370658904467,0.8055661506165412,0.8068006866987739,0.8074641001775229,0.8081314238670361,0.8083463765998121,0.8095500820786353,0.8094118260668586,0.8095364337387226,0.8101784881832488,0.8107445689865228,0…	0.9013904873649763,0.88679767396012,0.8755504951990379,0.8680447567689822,0.8628034807949524,0.8568751015938224,0.8519773642973412,0.8476868493182834,0.8435125999354494,0.8404750019844703,0.836724709218407,0.8329383051026127,0.8302425403391956,0.8270446493476885,0.8241132103497211,0.8208207416258808,0.8188296005924116,0.8158738915148007,0.8131365912382118,0.8112296235924189,0.8088976903023684,0.8…	0.6227023904836531,0.6701805541482494,0.6956515432358549,0.7143365780691722,0.7291819812910052,0.7394281487528029,0.7482318544274673,0.7561622883361557,0.7632135371962963,0.769596706801404,0.7754762847317648,0.7799357739569711,0.7846462420961051,0.7887892597116967,0.7927577055198387,0.7962454921847812,0.8004785300317432,0.8030513207890634,0.8059680150682774,0.8091300732266715,0.812599900573084,0.…
