# Supplementary material for: Accurate prediction of protein function using statistics-informed graph networks
Source: Nat Commun. 2024 Aug 4;15:6601. doi: 10.1038/s41467-024-50955-0 (PMC11297950; doi:10.1038/s41467-024-50955-0)
Supplement: Supplementary file 4 — Source Data [file 41467_2024_50955_MOESM4_ESM.zip › Source data/Figure S1 1CTJ-A-GO_0005506.txt]

E	0.260
A	0.247
D	0.230
L	0.227
A	0.231
L	0.230
G	0.237
K	0.231
A	0.239
V	0.248
F	0.299
D	0.350
G	0.413
N	0.574
C	0.731
A	0.796
A	0.767
C	0.714
H	0.720
A	0.827
G	0.950
G	1.000
G	0.947
N	0.836
N	0.784
V	0.713
I	0.700
P	0.748
D	0.809
H	0.873
T	0.892
L	0.842
Q	0.832
K	0.759
A	0.787
A	0.670
I	0.502
E	0.272
Q	0.246
F	0.371
L	0.468
D	0.433
G	0.411
G	0.437
F	0.455
N	0.359
I	0.401
E	0.457
A	0.664
I	0.769
V	0.833
Y	0.679
Q	0.517
I	0.514
E	0.404
N	0.331
G	0.235
K	0.430
G	0.645
A	0.823
M	0.905
P	0.841
A	0.692
W	0.585
D	0.453
G	0.341
R	0.264
L	0.339
D	0.284
E	0.320
D	0.316
E	0.468
I	0.295
A	0.211
G	0.170
V	0.266
A	0.078
A	0.000
Y	0.043
V	0.234
Y	0.283
D	0.267
Q	0.287
A	0.311
A	0.335
G	0.329
N	0.315
K	0.313
W	0.288
