# Supplementary material for: Accurate prediction of protein function using statistics-informed graph networks
Source: Nat Commun. 2024 Aug 4;15:6601. doi: 10.1038/s41467-024-50955-0 (PMC11297950; doi:10.1038/s41467-024-50955-0)
Supplement: Supplementary file 4 — Source Data [file 41467_2024_50955_MOESM4_ESM.zip › Source data/Figure S1 2GB7-A-GO_0003677.txt]

R	0.376
L	0.384
S	0.290
P	0.283
G	0.259
E	0.272
F	0.243
K	0.291
T	0.301
L	0.309
I	0.297
S	0.347
K	0.375
E	0.384
R	0.334
K	0.400
S	0.399
H	0.408
F	0.363
I	0.361
T	0.361
P	0.354
F	0.354
A	0.349
L	0.352
V	0.349
Y	0.347
K	0.346
T	0.346
F	0.348
C	0.350
D	0.351
L	0.348
G	0.346
Y	0.343
D	0.350
Q	0.362
K	0.393
N	0.386
S	0.458
D	0.429
Y	0.431
F	0.344
L	0.344
N	0.342
N	0.342
P	0.302
S	0.304
E	0.307
Y	0.351
I	0.355
I	0.354
A	0.350
M	0.353
R	0.354
K	0.355
N	0.294
C	0.292
W	0.294
K	0.378
E	0.381
F	0.380
E	0.354
P	0.356
F	0.357
E	0.357
K	0.349
E	0.355
F	0.360
T	0.360
T	0.356
R	0.350
M	0.357
L	0.355
S	0.357
Y	0.359
L	0.426
I	0.443
D	0.430
E	0.354
E	0.392
R	0.460
I	0.498
K	0.486
D	0.436
M	0.418
S	0.365
P	0.332
Y	0.321
D	0.293
A	0.320
I	0.266
R	0.255
D	0.256
F	0.260
T	0.284
M	0.258
E	0.297
Y	0.302
P	0.238
T	0.236
H	0.253
I	0.397
Y	0.446
D	0.453
L	0.465
A	0.450
L	0.688
S	0.797
N	0.862
T	0.794
Q	0.849
S	1.000
R	0.976
R	0.957
S	0.792
R	0.723
A	0.469
G	0.444
K	0.417
E	0.432
F	0.277
E	0.195
S	0.292
I	0.382
L	0.398
E	0.315
L	0.253
L	0.230
M	0.238
M	0.226
G	0.188
A	0.160
G	0.200
I	0.211
P	0.245
V	0.183
D	0.183
V	0.144
Q	0.226
G	0.266
A	0.401
I	0.530
N	0.316
Q	0.303
I	0.432
G	0.497
K	0.555
L	0.370
V	0.220
D	0.000
L	0.169
V	0.211
M	0.330
P	0.118
G	0.153
V	0.124
V	0.164
Q	0.175
Y	0.221
T	0.328
S	0.330
N	0.315
K	0.247
R	0.257
N	0.277
T	0.247
M	0.231
L	0.376
I	0.508
S	0.530
A	0.450
K	0.505
T	0.638
T	0.737
L	0.779
R	0.830
E	0.868
R	0.709
W	0.535
Q	0.363
E	0.275
V	0.221
P	0.147
E	0.162
E	0.279
V	0.291
N	0.325
R	0.187
T	0.198
G	0.185
I	0.267
R	0.324
E	0.322
M	0.289
Y	0.274
L	0.333
A	0.400
T	0.439
L	0.439
D	0.370
D	0.420
S	0.459
F	0.514
S	0.505
E	0.456
E	0.489
T	0.416
I	0.417
N	0.298
I	0.292
L	0.246
Y	0.258
E	0.233
A	0.214
N	0.214
V	0.183
V	0.253
V	0.226
V	0.258
T	0.213
T	0.226
V	0.220
E	0.193
N	0.187
K	0.198
N	0.185
F	0.180
K	0.181
Y	0.239
K	0.206
N	0.175
N	0.117
N	0.160
R	0.190
V	0.219
L	0.231
T	0.266
F	0.238
E	0.291
D	0.279
M	0.331
L	0.264
Q	0.279
S	0.292
A	0.331
M	0.331
E	0.319
L	0.337
S	0.314
R	0.331
K	0.284
W	0.275
N	0.250
N	0.271
V	0.286
S	0.293
Y	0.289
T	0.288
D	0.288
S	0.291
E	0.289
K	0.291
E	0.288
E	0.288
I	0.287
Q	0.290
Q	0.291
S	0.287
I	0.285
L	0.283
K	0.284
Q	0.287
I	0.288
E	0.290
K	0.284
Y	0.284
S	0.284
D	0.287
F	0.285
P	0.285
Y	0.287
V	0.288
V	0.287
N	0.288
Y	0.289
Y	0.288
R	0.287
N	0.291
R	0.293
L	0.295
S	0.292
A	0.288
