# Supplementary material for: Accurate prediction of protein function using statistics-informed graph networks
Source: Nat Commun. 2024 Aug 4;15:6601. doi: 10.1038/s41467-024-50955-0 (PMC11297950; doi:10.1038/s41467-024-50955-0)
Supplement: Supplementary file 4 — Source Data [file 41467_2024_50955_MOESM4_ESM.zip › Source data/Figure 3a.txt]

BLAST	0.2831484412250587,0.2831484412250587,0.2831484412250587,0.2831484412250587,0.2831484412250587,0.2831484412250587,0.2831484412250587,0.2831484412250587,0.2831484412250587,0.2831484412250587,0.2831484412250587,0.2831484412250587,0.2831484412250587,0.2831484412250587,0.2831484412250587,0.2831484412250587,0.2831484412250587,0.28300503456048454,0.283591350189447,0.28392302771002736,0.2847543075122222…	0.7524412446209865,0.7524412446209865,0.7524412446209865,0.7524412446209865,0.7524412446209865,0.7524412446209865,0.7524412446209865,0.7524412446209865,0.7524412446209865,0.7524412446209865,0.7524412446209865,0.7524412446209865,0.7524412446209865,0.7524412446209865,0.7524412446209865,0.7524412446209865,0.7524412446209865,0.7519447202912943,0.7519447202912943,0.7514481959616022,0.7502068851373718,…	0.17438538761663933,0.17438538761663933,0.17438538761663933,0.17438538761663933,0.17438538761663933,0.17438538761663933,0.17438538761663933,0.17438538761663933,0.17438538761663933,0.17438538761663933,0.17438538761663933,0.17438538761663933,0.17438538761663933,0.17438538761663933,0.17438538761663933,0.17438538761663933,0.17438538761663933,0.17430326778189584,0.174748301397844,0.17502716074716812,0…
DeepGO	0.36364203848806853,0.36799534121223393,0.3572214045707857,0.3508932616824681,0.3387843935931188,0.3295989268258476,0.3197784314623987,0.31258180082749387,0.30403574747906104,0.3012112561908387,0.29640213575200786,0.2915820373253612,0.2869321286710629,0.2820669240118586,0.27691269327234763,0.27370018295101806,0.26871480987516727,0.26622787987051194,0.26015505019825996,0.25572890638395307,0.249776…	0.43402846739490236,0.3440417080436941,0.2948278715657067,0.26502813637868256,0.24080602449520025,0.22432969215491558,0.21047666335650445,0.20146474677259188,0.1910873882820258,0.18686693147964253,0.181330685203575,0.1765723270440252,0.17221946375372396,0.16791625289639195,0.16431645150612384,0.16183382985766306,0.15827540549486924,0.156330685203575,0.1520688513737173,0.14896557431314136,0.144869…	0.3128991586143036,0.39553409102216547,0.45311216509365204,0.5190613098853633,0.5711871608845915,0.6210191641450685,0.6652430635175418,0.6970207146983577,0.7435131663455363,0.7761224489795917,0.8111594202898551,0.8363081617086193,0.8592948717948717,0.880928270042194,0.8797588285960378,0.8864555848724713,0.889099099099099,0.8963269054178146,0.8994791666666665,0.9026724975704566,0.9054718875502007,…
DeepFRI	0.6756282445224602,0.6857741950093723,0.6860446164870653,0.6816541747184902,0.6735632592977646,0.668846370455611,0.6644384700510808,0.658280287963778,0.6514936319970109,0.6477934961321526,0.6423111746914526,0.6399092191767776,0.6362031406662959,0.6317277278333586,0.6265361111170763,0.620568132915834,0.6175628555980793,0.6113964617366111,0.6067710427273147,0.6044518277981205,0.6009399003601218,0.5…	0.6829857663025488,0.6475256537570342,0.6205809334657396,0.6002482621648461,0.5809086395233367,0.5678169480304536,0.5573485600794439,0.5458705726580603,0.5336477987421383,0.5260675273088382,0.5161618669314796,0.5097567030784508,0.5024329692154915,0.49701257861635223,0.4889192320423701,0.4799817941079113,0.475761337305528,0.4683134723601457,0.46141178417742473,0.4578368090036412,0.4528715657067196…	0.66842755233043,0.7288249875785792,0.766948258512676,0.788605120763165,0.801383502777487,0.8136085133827798,0.8224690951649477,0.8289925876010782,0.8361387666898203,0.84281003415381,0.8500663050030139,0.8593108954673875,0.8670509607351713,0.8666267036850075,0.871971256971257,0.8776234364713628,0.8797840737784872,0.8803762714915835,0.8858379120879121,0.8892060412913954,0.8928664982692488,0.896161…
Pannzer	0.6794157516098778,0.6794157516098778,0.6794157516098778,0.6794157516098778,0.6794157516098778,0.6794157516098778,0.6794157516098778,0.6794157516098778,0.6794157516098778,0.6794157516098778,0.6794157516098778,0.6794157516098778,0.6794157516098778,0.6794157516098778,0.6794157516098778,0.6794157516098778,0.6794157516098778,0.6794157516098778,0.6794157516098778,0.6794157516098778,0.6794157516098778,…	0.5390350877192983,0.5390350877192983,0.5390350877192983,0.5390350877192983,0.5390350877192983,0.5390350877192983,0.5390350877192983,0.5390350877192983,0.5390350877192983,0.5390350877192983,0.5390350877192983,0.5390350877192983,0.5390350877192983,0.5390350877192983,0.5390350877192983,0.5390350877192983,0.5390350877192983,0.5390350877192983,0.5390350877192983,0.5390350877192983,0.5390350877192983,…	0.9186626495941083,0.9186626495941083,0.9186626495941083,0.9186626495941083,0.9186626495941083,0.9186626495941083,0.9186626495941083,0.9186626495941083,0.9186626495941083,0.9186626495941083,0.9186626495941083,0.9186626495941083,0.9186626495941083,0.9186626495941083,0.9186626495941083,0.9186626495941083,0.9186626495941083,0.9186626495941083,0.9186626495941083,0.9186626495941083,0.9186626495941083,…
FunFams	0.779881894707744,0.7904987701848403,0.7979571390268828,0.8013011033579094,0.804229943859209,0.8032859883398383,0.8028866404702497,0.8024951512429798,0.8020962769568796,0.8035298060520367,0.8043053209890159,0.8031668754591916,0.8034220502835195,0.8039198653877095,0.8023244289453324,0.8026420148300407,0.800683400835818,0.8002983150944517,0.8001280679628352,0.7965212662239982,0.79457919754278,0.794…	0.7594422376696457,0.7544769943727242,0.7524908970539556,0.7488910956636874,0.7483945713339952,0.7457381661701421,0.7447451175107579,0.7419149288315127,0.7404253558424362,0.7391840450182058,0.7384392585236675,0.7344670638861304,0.7337222773915921,0.7327292287322078,0.7295018205892088,0.7278881165177092,0.7231214829526644,0.721631909963588,0.719546507778881,0.7133896060906982,0.71011254551473,0.70…	0.8014522097185874,0.8301326523583187,0.8492709257616086,0.8615987879868101,0.8690684133915574,0.8704583333333332,0.870875,0.8738482384823845,0.8749739094134833,0.8801462904911177,0.8830721003134794,0.8860448073701839,0.88775403310287,0.8904326822096196,0.8912984006734005,0.8945076955513387,0.8968829516539439,0.8982142857142856,0.9010343356792493,0.9015832263585795,0.9018530489118725,0.9017895644…
ProteInfer	0.6833733781761168,0.6833733781761168,0.6833733781761168,0.6833733781761168,0.6833733781761168,0.6833733781761168,0.6833733781761168,0.6833733781761168,0.6833733781761168,0.6833733781761168,0.6833733781761168,0.6833733781761168,0.6833733781761168,0.6833733781761168,0.6833733781761168,0.6833733781761168,0.6833733781761168,0.6833733781761168,0.6833733781761168,0.6833733781761168,0.6833733781761168,…	0.5261833829857662,0.5261833829857662,0.5261833829857662,0.5261833829857662,0.5261833829857662,0.5261833829857662,0.5261833829857662,0.5261833829857662,0.5261833829857662,0.5261833829857662,0.5261833829857662,0.5261833829857662,0.5261833829857662,0.5261833829857662,0.5261833829857662,0.5261833829857662,0.5261833829857662,0.5261833829857662,0.5261833829857662,0.5261833829857662,0.5261833829857662,…	0.9744882370913533,0.9744882370913533,0.9744882370913533,0.9744882370913533,0.9744882370913533,0.9744882370913533,0.9744882370913533,0.9744882370913533,0.9744882370913533,0.9744882370913533,0.9744882370913533,0.9744882370913533,0.9744882370913533,0.9744882370913533,0.9744882370913533,0.9744882370913533,0.9744882370913533,0.9744882370913533,0.9744882370913533,0.9744882370913533,0.9744882370913533,…
CLEAN	0.7592282654454724,0.7523102497651031,0.7475773436285433,0.7417087520174936,0.7377657074215281,0.7352556387042756,0.7304722382728371,0.7288697207174039,0.7264583443115351,0.7244418641473586,0.7216080402010051,0.7187615967767588,0.7163116800339938,0.7150832048487427,0.7117957464953895,0.710558608547191,0.7097325289626822,0.7068328963561453,0.7064175988866884,0.7047537381424513,0.7035030309532752,0…	0.611900033101622,0.6029625951671632,0.596904998344919,0.5894571333995366,0.584491890102615,0.5813472360145648,0.5753889440582589,0.5734028467394903,0.5704237007613374,0.5679410791128766,0.5644654088050315,0.5609897384971865,0.5580105925190335,0.556521019529957,0.5525488248924199,0.5510592519033434,0.550066203243959,0.5465905329361139,0.5460940086064218,0.5441079112876531,0.5426183382985768,0.541…	1.0,1.0,1.0,1.0,1.0,1.0,1.0,1.0,1.0,1.0,1.0,1.0,1.0,1.0,1.0,1.0,1.0,1.0,1.0,1.0,1.0,1.0,1.0,1.0,1.0,1.0,1.0,1.0,1.0,1.0,1.0,1.0,1.0,1.0,1.0,1.0,1.0,1.0,1.0,1.0,1.0,1.0,1.0,1.0,1.0,1.0,1.0,1.0,1.0,1.0,1.0,1.0,1.0,1.0,1.0,1.0,1.0,1.0,1.0,1.0,1.0,1.0,1.0,1.0,1.0,1.0,1.0,1.0,1.0,1.0,1.0,1.0,1.0,1.0,1.0,1.0,1.0,1.0,1.0,1.0,1.0,1.0,1.0,1.0,1.0,1.0,1.0,1.0,1.0,1.0,1.0,1.0,1.0,1.0,1.0,1.0,1.0,1.0,1.0
PhiGnet	0.8735082211648458,0.8778531328450584,0.8800459898161458,0.8802245728154352,0.8798745727055665,0.8784828688208883,0.878573081144221,0.8765740420777111,0.8766207355290127,0.8769722327688996,0.8773507351929227,0.8783236984166402,0.8779229285874469,0.8771180092321966,0.8771133742694835,0.8758492887216516,0.875689971521561,0.8747873443789812,0.8733876995274473,0.8727473383985244,0.8718030474296399,0.…	0.8685865607414762,0.856521019529957,0.8525074478649453,0.8484524991724594,0.8439424031777556,0.8397219463753723,0.836577292287322,0.8314713670969877,0.8294687189672293,0.8281446540880503,0.8263075140681891,0.8245696789142666,0.8229145978152927,0.8213008937437933,0.8199768288646142,0.8175604104601124,0.8164018536908307,0.8139192320423699,0.8121813968884475,0.810691823899371,0.8087057265806024,0.8…	0.8784859745041462,0.900274961445174,0.9094230769230769,0.9144687631689843,0.919002545338848,0.9209953074174797,0.925008052826542,0.926850502105604,0.9294566718102818,0.9319183285849951,0.9351153039832284,0.9395749569213095,0.9408122119815667,0.9410752067705327,0.9428089454405243,0.9430877803557617,0.9442635658914728,0.9454952325355127,0.9445709281961471,0.9450905902980713,0.94557962529274,0.9472…
