# Supplementary material for: Accurate prediction of protein function using statistics-informed graph networks
Source: Nat Commun. 2024 Aug 4;15:6601. doi: 10.1038/s41467-024-50955-0 (PMC11297950; doi:10.1038/s41467-024-50955-0)
Supplement: Supplementary file 4 — Source Data [file 41467_2024_50955_MOESM4_ESM.zip › Source data/Figure S19 4GRI-A_Layer1.txt]

-0.2742799092206964,-0.2564763144651354,-0.5434304293998269,-0.4204280275880614,-0.4309908175405551,-0.4882464770609598,-0.4632472977175795,-0.5423207345152449,-0.48938474755171746,-0.3065775408091604,-0.4549770613309168,-0.4141819639546256,-0.46839440362052964,-0.4623712476894768,-0.42373817846996475,-0.42373817846996475,-0.3183108582080879,-0.3571913117142301,-0.37322075153911116,-0.37322075153911116,-0.3696509325712451,-0.3696509325712451,-0.3489617247072231,-0.26229237174081005,-0.21169412882324923,-0.019696009891018676,-0.17650477500425646,-0.13068898666339712,-0.19866517967115185,-0.15212229184910378,-0.17153414588862778,-0.16201590276888572,-0.0934013060320843,-0.16141753127134426,-0.08781564273746952,-0.2543164379089354,-0.15923727434857274,-0.027727928430485157,-0.06785543705198716,-0.07107875283569677,-0.14714931429021133,0.11694470616283262,-0.1192743387453622,-0.1267901659930677,-0.13410354133283903,-0.16731808787044938,-0.14532448755283767,-0.035936150675976296,-0.08047164477680614,-0.12628568260301856,-0.21294826313886195,-0.1820895619097052,-0.2574450065345863,-0.17274957221132986,-0.11400695725005017,-0.14187580569153305,-0.07141031652319742,-0.3272545372150299,-0.14024004359537195,-0.2050696379876916,-0.14254472816851038,-0.01814058139389742,-0.12341950077656128,-0.05510419032128883,-0.15341561074710888,-0.06149426515582039,-0.11643471006287251,-0.1888224930635497,-0.05674138272301853,-0.1890874422851018,-0.031013222063325893,-0.12755733730342275,-0.17574903737885117,-0.06590735590589365,-0.1565188074646669,0.0024739189090669045,-0.09103069896417605,-0.1688109269071206,-0.0536945142829785,0.35578083639479124,-0.11034651517986221,-0.056321911516060565,0.040582331583575305,-0.05850159732688148,-0.10862595008851395,-0.19505368330289272,-0.12857472878059797,-0.07823782374950551,-0.06422378412970664,0.181081224604966,0.06407430371411756,0.19626940987579913,0.15621321944925884,0.12225926549035071,0.06406284215858264,0.009229867500346392,0.11474574041055198,0.17539623297969942,0.072777618825656,0.12146400770106448,0.06597869198931963,0.1632540623890686,0.11032652239608827,0.06118295818247407,0.22445837115766407,0.23063267553891853,0.326775392493627,0.2332593810806959,0.24965315578130304,0.34592824018206403,0.054280030419195734,0.2673243366062998,0.08306170668369714,0.047342727236079754,0.039572028853757754,0.26361371098142083,0.10654034176232537,-0.0015006311283444894,0.1734955893708731,0.19349911507083956,0.01770540440376044,0.02570431406350603,0.01339439025111218,-0.07878798569875753,0.14957714121404767,0.13279974076392126,0.07802938676815055,0.26460907804444816,0.21233678817966464,0.353896315154896,0.237731887823006,0.08764220333522738,0.12236147149045817,0.3832975939142574,0.6144056833809628,0.21798853359899759,0.04720288707226285,0.1789503511156518,0.14211688985497628,0.12493707134476442,0.2512362758259052,0.2620994434293077,0.17148740139277094,0.15490632911465935,0.15490632911465935,0.39698503087174636,0.28202920334381,0.11582815477512187,0.4380145630027136,0.27987991389857847,0.5604195746227121,0.4076856525190502,0.4006741717271582,0.35845268930611185,0.40849445089400677,0.42100717807132965,0.16595213585984211,0.35010403853428385,0.04495026095783365,-0.08174104954267672,-0.07400062202939946,0.06820695548375602,0.2036748366563849,0.00751578345821944,-0.06199654545108456,0.022628744624326402,0.1356809368161672,-0.11639254391983794,-0.05992564166039357,-0.10040131179937199,0.11571525933028838,0.011462516334751274,0.10463013574551638,0.08640243034428313,0.3177305707246741,0.07682104053599702,0.03774497005030454,0.0754069222228079,0.15820052027260814,0.21346480899158227,0.03426073123569977,0.0747065200260041,0.12297768657244464,-0.056552007009931064,-0.01284427670301632,0.034859059614988704,0.016493349705409204,0.027035598780458393,0.12680126678368792,-0.07934906419461925,0.17157849498740904,0.25408157182014296,0.5091751094390675,0.018613593451051968,-0.05296553898819237,-0.12633837993913066,0.03695853261003991,0.25469658548131335,-0.03536457248182134,0.01939409607590635,-0.001129575764731993,0.050645342594640805,0.09126929272349316,0.39525731490109534,0.13237326617201797,0.16370368312018888,0.1314442240723016,0.05732182444322037,0.2666542008953801,0.1860025062776193,0.044192570247697835,-0.2025686363238468,-0.21849732549653586,0.05331579200095431,-0.14163442796401698,-0.099587734583805,-0.05273174001016279,0.036379200973130334,0.14048928138963018,-0.007723999073682112,-0.013685796444439737,-0.11661533398047144,-0.08966688303914717,-0.08727397535954308,0.02512198669576081,-0.05582100534568769,-0.08987252102853979,-0.07154549542370221,-0.10825523676791611,-0.05685717902627827,-0.14767474002139955,-0.2503227119400607,-0.15518810255795656,-0.2027061752371659,-0.018617470696164675,-0.13794967913517506,0.06336973914556432,0.2049801311755633,0.028412490421734393,-0.03946982489770272,-0.1534462851203066,0.13271602517698333,-0.06811932948953141,-0.1979776126113587,-0.04827466129995367,0.13098663033406038,-0.06357419336713235,0.013114152514880718,-0.07380044754547774,-0.08470852697017271,-0.01584956913974569,-0.15914027691425806,-0.1721925791157787,-0.2237790972606174,-0.13229399776566617,-0.15295503441955166,-0.024939475747560412,0.15511478890655103,-0.11321996405582493,-0.21609113330785007,0.266198906161705,-0.0024543915648364448,0.004014506745285518,0.2861995647379449,0.06317200508933181,0.28745139822271876,0.3357011714849246,0.4296022456772234,-0.11775949052487311,0.05137898252777518,-0.02411387606045589,-0.03013340963018979,0.04122528810624969,0.14290759276890144,0.026108945877722653,0.0537578873774616,0.0058220299603295046,0.3833869189550809,0.2004644519828994,0.260702278706942,0.12839375322788438,0.0485625651921697,0.08395376555627236,0.0017339781107747105,0.21187170128946364,0.36160997007499085,-0.06353827625328738,-0.06667060247972806,-0.1100711414981395,-0.14024026212387886,0.11137840680257591,0.12057654470218457,0.06691571822364635,-0.22153762898765966,-0.1774480354344363,-0.1233077610748985,0.08958198084969574,0.13141838134764877,0.2277674362855843,0.050796227498349694,0.0749191036652304,0.2527255115856374,0.3284542023587168,-0.27227503491895866,0.20521939937247285,-0.13243095942310318,-0.024109727734216373,0.07848950966039156,-0.022846898880119017,-0.08906919459299982,-0.0940223474000175,0.24930392270378024,0.30578380818933537,0.3071845293766258,0.05538035810396983,0.17085092057681228,-0.10457016305359833,-0.12372883321757118,0.02407943994097457,0.06778213177972195,0.1598123438976161,-0.09495155770236616,0.0032631646598084425,0.01904427332763097,0.15127123605331497,0.01904427332763097,-0.09295484316071179,0.4028791478908887,0.2019114056112797,0.5723802576840011,0.22366143884691633,0.49448042687265165,0.20126720841333792,-0.02411387606045589,0.20955732590362247,0.40127756274557186,0.24700018071252572,0.2159600746884944,0.1612488612724603,-0.01477260737392302,0.14484187060602552,0.40117822068869136,0.2546911841700612,0.057621747726782024,0.2940778931732712,0.2780024411186123,0.4327487676185315,0.10358911677244087,0.3904608873164397,0.1419873255307725,-0.21058468941885872,0.11793130850060651,-0.019252854381866885,-0.15720979685096267,-0.35076647634115204,-0.19404748419011048,-0.21796494154814114,-0.11678140682485824,-0.12987711190900914,-0.09604614638727034,-0.21796494154814114,-0.09448996081716171,0.05715696305890726,-0.30819521435469166,-0.21333941029915415,-0.25427865087551016,-0.15038147426081222,-0.35100115260033665,-0.2603292513977171,-0.24914365062941782,-0.24914365062941782,-0.31265335645711406,-0.30261716628271557,-0.23519852667412633,-0.25708895343013505,-0.30128565394977597,-0.2994919676455364,-0.2994919676455364,-0.2994919676455364,-0.2656489913240032,-0.0035163671813314605,-0.23294146421144168,-0.17975300586186135,-0.1361481595642046,0.004932973697245872,0.12937506357948148,0.09907284727741081,0.0572341493643126,0.02442019270615639,0.15403979448832017,0.1344934218385278,0.1711616928846403,0.23434952442988333,0.40815522386692193,0.48509808837364893,0.09292125838009865,0.1256517958098678,0.16104137371391125,-0.155684559262157,-0.12222490635446379,-0.04014855229917502,0.31941956662118687,0.16741184738723863,-0.048079465780281605,0.004901659426411474,0.02787926223950887,-0.07847094746917907,-0.1458847683338701,-0.229250658470864,-0.19105380926251184,-0.24383438988476444,-0.2616112465493912,-0.19234492661352573,-0.06446130839736555,-0.17661113024481168,-0.17661113024481168,-0.1280367520115789,-0.04061766153334755,-0.04821823398150822,0.07249015538906962,0.11511590893938421,0.03838158661428351,-0.0418764234716385,-0.14085757147324265,-0.1806558907292885,-0.19646643002290143,-0.4033910901686244,-0.3857234395135619,-0.2823535102262745,-0.24846303361429944,-0.24989502216359857,-0.2482663788359773,-0.3111603918764129,-0.13512948278717754,-0.20371411200741277,-0.17941063032317925,-0.18328427029887334,-0.11841279761121963,-0.30827931072827586,-0.31608976499191926,-0.31381425903946053,-0.23742619205234117,-0.16095053259039013,-0.2171145618888719,-0.14520597106965466,0.15023703695061535,0.029633956976946877,-0.19875538343553772,-0.10797172237746756,0.033475391260262506,0.3844480094645263,0.3432336947964222,0.06380045494169938,-0.20371411200741277,0.18746084122817633,0.37950442696433767,-0.028773004684771827,-0.05498576088473833,0.1379223933612346,-0.11841279761121963,-0.13806391587244232,-0.2863121460482522,0.17602810943193054,0.5072449579999958,1.0718786871555435,0.3868036205313648,0.5526706727922839,0.40835140228698236,0.6389659178327539,0.8295906177483916,0.7018646887411684,0.12027998633261208,0.18030400160209364,0.05230456883431736,0.592057161257841,0.034150577069530105,0.38028226079252325,0.17541699604085106,0.38117182075431427,0.2525120441899707,0.07511942418735741,0.48626164697014285,0.01198658652999346,0.3165526480753558,0.39753225823609906,0.20639279945001338,0.152896495858268,0.09258710377904293,-0.03552087243219496,0.01385108536512223,0.13948239378405647,-0.3259188407147826,-0.24000946043794807,-0.23687635000081264,-0.29310495295354105,-0.21362138793005453,-0.0682100058416648,-0.15086177378312046,-0.33593188477886016,-0.21840476727356384,-0.292569255883166,-0.18357374843563018,-0.35812705481781837,-0.31367947715618366,-0.185589677068249,-0.30151268657261754,-0.3043728471507843,-0.30931340706604454,-0.3250045825924504,-0.29996912855754804,-0.320922200441989,-0.34198975690723477,-0.391380170053725,-0.39022212783204946
-0.3331948690761784,-0.321044862313262,-0.5113908129269427,-0.4353579055129512,-0.4160583789455668,-0.4426329546193617,-0.44040869000083405,-0.5157832965141562,-0.47386228777074213,-0.2880056044566978,-0.464825771615467,-0.38835285159375826,-0.4319859181420797,-0.4495269046542549,-0.431390191353154,-0.4398499662233897,-0.3178751946933749,-0.4321158155265869,-0.3678625065204259,-0.3611939540830841,-0.3611939540830841,-0.3611939540830841,-0.33991177380174964,-0.26991186953091395,-0.19469129513913544,-0.18800763595582384,-0.16631037526030681,-0.09197059951387375,-0.14091624296902897,-0.115329623671623,-0.10485145365648602,-0.10648895236081778,-0.1008279888182682,-0.14255660245669688,-0.08897653216843394,-0.24089856842454577,-0.10742509681477629,-0.042223295511502605,-0.11608252758145325,-0.07917511146398945,-0.08939128254391966,0.02616760829996489,-0.08149245630363489,-0.07002537434560469,-0.09991302451167476,0.14123312996987744,-0.0758592409001661,-0.05700272567977422,-0.16622257488278588,-0.09190115266761441,-0.19686779900315712,-0.34028808888546347,-0.2166285495695095,-0.20399809194174004,-0.04616554248297186,0.012170604807621244,-0.33525517645556474,-0.3213606108219574,-0.22314539100450467,-0.22625038428144578,0.10496661487196908,-0.05497034647273771,0.026176255384192527,0.0048558894015619455,0.023618973673191993,-0.20189472513687284,0.3618975670585534,-0.0001865228940648537,0.398519903675067,-0.03633312514016528,-0.15589968819319852,0.36210084381196395,-0.19953151645483294,-0.2103118184951025,-0.2576974452095844,0.1805264459419288,-0.1652247481380798,-0.12923012877353338,0.06398179858334034,0.49969392350854297,0.19436370981756437,0.1332886452683107,0.3669416275277112,0.019889057920030886,-0.13034349374350024,-0.08859630316734055,-0.08889279533467907,0.13501388246877716,0.07736348208756844,0.19398971463314638,0.22218087350865806,0.4010216106668863,0.12173794422137704,0.25076850304505244,-0.04729133283404675,0.3588597499222942,0.2211035777801858,-0.15494019846691529,-0.21090025722143815,0.029495528153523246,0.08252142458979407,0.30417652442547255,0.03238345739458643,-0.0861428086751874,0.21889270240679715,0.6492259262870799,0.5787969187257028,0.21889270240679715,0.07895130539569226,0.8780234202308352,-0.03820051366876589,0.21889270240679715,0.4327543830074321,0.24061611605956135,0.22311483208864838,0.40972854379318424,0.20924044734436512,0.03988854122429549,0.17836829835219886,0.26459767321864097,0.056227154360094365,-0.1329939607587996,0.06369446617065937,0.029591748909010788,0.16231198466343288,0.28024945989155947,0.0946396560019296,0.33460024747508826,0.25544510964257094,0.3880651887708824,0.18084887051413334,0.03083395398358699,0.1053019484042802,0.32357424356131786,0.6174613095044796,0.20655753264455476,0.008165695648171947,0.29755407594001376,0.22339388918751282,0.04150653914045628,0.12575491512102924,0.13364101968519346,0.33323985444564497,0.48190836820464644,0.25344170227359963,0.21143799262218113,0.10315130752016329,0.0787059659089443,0.2723501673847779,0.3164850678738444,0.5076817461835693,0.39615095573892534,0.3638440569996924,0.32417751916581244,0.3600551268863001,0.3676079768691444,0.1607603067292876,0.3015558518556355,0.10607985873050389,-0.027848300700769785,-0.17416646487925858,0.008145811228797437,0.165651516127664,-0.040026016607754164,-0.15698983425476862,0.008145811228797437,0.1369439696907486,-0.28598668340577577,-0.2257265651099803,-0.03167629411764649,0.15080399511019965,0.012039988166967395,0.10240514853414817,0.31351180814775687,0.3315023569777065,0.001980803118480018,0.11809020374915696,0.08856034783386331,0.33005258523474423,0.18935242029945787,0.03087500699645245,0.10277850256062937,-0.10580950804118522,-0.16929566522312123,-0.3541188131229103,-0.23609939103935337,0.22115482220090016,0.21988955883338693,0.05011229987664758,-0.06483449220688345,0.3717694969001133,0.2917777293197185,0.5605698601052808,0.18176158700623626,0.010841672212010245,-0.0638379403175501,-0.19505978541116198,0.013969063107154648,0.21660252178198064,0.18171443361607612,0.19134139916230147,-0.06787504119059246,-0.06296932168177917,0.41406627174248883,0.2012163877037346,0.38774455536529157,0.10159070258500374,0.15719137620267712,-0.06765780099245766,-0.15081232973404618,-0.006737632358317373,-0.07669972224242984,-0.23781957052403116,-0.21585561325897168,0.054415879532152385,-0.31834525642547107,-0.03842792083646694,0.34586844308105086,0.19137014673700173,0.059882835194699106,-0.04166350706879916,-0.05902906480217224,-0.27470844495365065,0.044653271975305296,0.0491911673900483,-0.01173382107061837,-0.001994704715129563,0.16763795572788232,0.048714991354544414,0.0027681476117101954,-0.27330515726769905,-0.36380417474825594,-0.2000103682918178,-0.21110658991337394,-0.16615978893549793,-0.06679250774285077,-0.18905485440446573,0.14617941276270818,-0.16279880990162626,-0.08620588974512394,-0.1640692507137702,0.13854180698736052,-0.08853324437358571,-0.17395127517589554,-0.0019233660070225801,0.5191324710948941,-0.16915831088453914,-0.08378261003473139,-0.2603564948436247,-0.29870836267044326,0.2582912793636301,-0.2726047534167068,-0.29436399027654403,-0.2586930140050786,-0.2110655467538819,-0.1542764792616212,-0.13567498618385,0.15950985200773274,-0.31413411459059093,-0.13794616429009998,-0.16977154007806472,0.16260670747380146,-0.2560324582914223,0.2967412996965384,-0.001027438037719358,0.4165700519708207,-0.09460450049688474,-0.012360229354646349,0.06880761072366849,-0.1599920863597172,-0.2411758631217167,0.2215070026071601,0.11211217890092139,-0.10185881964910047,0.028383259133227902,0.17009417495206786,-0.018946063320647848,-0.029946791680447744,0.34783468146474306,0.35111024249595923,0.23645921412320392,0.23628341947546203,0.40546595825251575,-0.04897724855812731,0.19746810225169292,0.23764846838283912,-0.20300791401057033,0.1012964111475677,-0.30506028783438893,-0.13233526186828432,-0.1975407579594661,-0.09382665799418836,0.2547025346830138,-0.08370923686189187,-0.2679133393801869,-0.27118155421029055,0.08122723270884603,0.2844329840549866,0.3141622680006427,0.05868031970930783,0.02035697500506098,-0.015642310485935403,-0.22126013968266445,-0.2728435951857413,0.10016904013185335,-0.024686640026795707,0.09510446631741055,-0.22019706166248892,-0.11650339590948952,0.03334527288083421,-0.05465663862607503,0.0602412583515735,0.1732482567282339,0.049941448344672026,0.05676766925352915,0.21677051321724564,-0.2826786882620758,-0.25065264090406336,-0.11991184507910298,0.13623352656133733,-0.0537025311681473,-0.16965985024515687,-0.032293975282384514,-0.03556274402049766,0.4043683520174936,0.0018249524668653644,-0.09776746539964636,0.43390539481485707,0.10510005956254688,0.44495514537825465,0.3012797025836964,0.6089336762661322,0.6570216444154877,0.12972405308463816,0.8076816311961253,0.16389814953977258,0.4715009637964093,0.1517511252406288,0.20720178735831504,0.2082738616130366,0.31466939927308,0.2832727970860806,0.49422714409630925,0.018121385358034415,0.5439355308528869,0.5213330827776022,0.23645687410658384,-0.1842497849057365,0.06784888463079439,0.08618081620134202,-0.0842343789425068,0.025888120622403945,-0.08167593654736413,-0.22344508501822752,-0.3866624677207096,-0.24930531696934383,-0.2797883322612201,-0.16207339836786722,-0.33016073030839954,-0.3516053227325849,-0.17237620172604334,-0.028465658622815467,-0.14971255030018626,-0.30351113296701976,-0.13534304956060209,-0.21484541497853257,-0.3421585055872459,-0.36199573520165645,-0.27376433523086197,-0.2590867234044162,-0.2876965280484247,-0.15994325960340158,-0.3884009533082719,-0.31457368855953133,-0.3353862670178697,-0.4397437375305607,-0.39851801560685607,-0.3002514107641231,-0.1951035548808698,-0.2568062967641876,-0.21760535568372322,-0.2515178064301954,-0.21949156498316616,-0.18173185622929114,0.16155433240406067,0.08985233131925538,0.15894654459147214,0.3423053010502822,0.04727374159817709,0.07048150602967944,0.06505631996784977,0.400674023757773,0.17144277434252864,0.045359393810552935,0.08566325305278864,0.3452953230753127,0.2788704007796515,0.3648838149339286,-0.16258332590516292,0.12086579007723905,-0.05547452530558518,0.33071943231743545,0.17388262129966084,-0.06054644090036573,0.15535218290567857,-0.012040819268545569,-0.16174657433964104,-0.07170480809154135,-0.09327300485663019,-0.15819704193576192,-0.1279423181549215,-0.20948386824507212,-0.26491031094579626,-0.1161580756516445,-0.22583040861040124,-0.15661027256586257,-0.2635694256238675,0.05428975331894084,-0.04255219879901071,-0.11415977494517987,0.3825719014208079,0.03161399247712608,-0.09186465497733036,-0.1653796729038929,-0.1812619613234542,-0.21068489546913918,-0.4366923119529095,-0.3774268464635535,-0.29297979092605003,-0.2118787962407089,-0.2768528430199698,-0.26252921976655796,-0.32962531136301404,-0.1344052402856753,-0.22719516919443772,0.11915417201431514,-0.20634689663014585,-0.15867413704273256,-0.2826912792559862,-0.3661831511152619,-0.2807704479524077,-0.20779750095050886,-0.18792789499779222,-0.23411844683991592,-0.13860085032671635,0.3703393658924189,0.035389218049683535,-0.1992114667379557,-0.1217689527530932,-0.1352728442138848,0.06154111941506651,0.2740578558760095,0.03917526482892813,-0.18167920745867439,0.6683076739154922,0.5608420528289569,-0.1792595706362442,-0.030371190735176523,0.06962284233274489,-0.10172197218924774,-0.10193975198969321,-0.3025338496195886,-0.22172822136145492,0.26245533136168353,0.294158510805364,0.6677903350942257,0.8311515950448796,0.8278501228548373,0.2122978336261768,1.2354637394390995,1.3005320568320538,0.50542823311488,0.41298135091091703,0.16761088980755895,0.2776218157885807,-0.021912899336266757,0.007296536646849259,0.1956871702146657,0.310301127972509,0.2681390347029058,-0.0351787485457774,0.18780027741196195,-0.14663430526132767,0.5661298405701081,-0.021680887433631012,0.13555843831598455,0.1408584560155176,-0.04314456415481765,0.2481050596480213,0.0007427144514763895,-0.18795826719937328,-0.2921669018737613,-0.38680839460854693,-0.05247501341640955,-0.38618473826036853,-0.2845594918944883,-0.23390776491769116,-0.23636476357920752,-0.36090588441214805,-0.3152093156121307,-0.2266205560735835,-0.3864445169432221,-0.3741617121912433,-0.3391168869658848,-0.2857122395370805,-0.19189813378006357,-0.38628345626317956,-0.38628345626317956,-0.36389833148712464,-0.3331282948913045,-0.320534111796007,-0.3795998346419015,-0.42007493161317533,-0.4190088800239939
0.7911333498026457
