# Supplementary material for: Accurate prediction of protein function using statistics-informed graph networks
Source: Nat Commun. 2024 Aug 4;15:6601. doi: 10.1038/s41467-024-50955-0 (PMC11297950; doi:10.1038/s41467-024-50955-0)
Supplement: Supplementary file 4 — Source Data [file 41467_2024_50955_MOESM4_ESM.zip › Source data/Figure S19 7AMK-A_Layer1.txt]

-0.2871941170983417,-0.24364987997608897,-0.17771418116146934,-0.17771418116146934,-0.17771418116146934,-0.1975842899863623,-0.1975842899863623,-0.16869215738048987,-0.1253956376934995,-0.06008834753956045,-0.1766173120221415,-0.13771300331074512,-0.19584368094019922,0.0339000078706227,-0.1970324617435631,-0.3740760784469519,-0.1006887368203831,-0.21175283992224586,-0.21520743244990942,-0.2707147291297952,-0.18624850593336395,0.18150533628638738,-0.14119747203678606,0.10748668609156377,0.07719924506593859,-0.19927644527701227,0.018204529322316736,-0.208720617052957,-0.009756882692906988,-0.1603445022187674,0.018204529322316736,-0.06797674793616952,0.027565837403452115,-0.1896036046989878,-0.178703957821386,0.04823446074794598,0.25512780127225654,0.012690828833061841,-0.05117879258807708,0.012690828833061841,0.09105351389216113,0.15082631907473498,0.017626963608643444,0.017626963608643444,0.017626963608643444,0.017626963608643444,-0.0993632192930292,0.0667826725195829,-0.020924207236646626,-0.048090626639987255,0.3916978651970543,-0.0398695898267453,0.27218371469760183,-0.10496431541753143,0.27333577279042115,0.001639353894387749,0.036217569709988295,0.1066983054273053,0.2909892695176866,0.1850617371144998,0.5309224352282864,0.36395430436130805,0.6196195701568166,0.8801739253230293,0.34974351389807173,0.3802072466976321,-0.011131769112592345,-0.031034664498577055,-0.009831218459561997,0.2532739965086375,0.16714251744379316,0.1096182789421178,0.04925993529291707,-0.08409881412165575,0.06217146099798595,0.009634177328581767,0.009634177328581767,0.009634177328581767,0.009634177328581767,0.009634177328581767,0.009634177328581767,0.009634177328581767,0.009634177328581767,-0.10222863738872572,-0.02504772256543195,-0.09151947118057263,-0.14941704373888554,0.04212084123656858,-0.13544060575272499,0.4245431397431495,0.19998474531465993,-0.11917244488559454,-0.09544649915838338,-0.2821871269344144,-0.21931813564025385,-0.22364779247275032,-0.215938983371814,-0.2405777437304872,-0.06089254086691834,-0.18488595736375363,-0.06782155389981774,-0.04552935913847245,0.04950930679103141,0.0028294318277079823,-0.0791066609179853,-0.0791066609179853,-0.1952400392794416,-0.024599529288523922,-0.20261418270630194,0.07520158917224386,-0.14703120094198296,-0.0375398871331975,0.011909220942152491,-0.0905357416648805,-0.023601527961249223,0.014423081468567613,-0.18037226930845565,0.010090603187253609,-0.18037226930845565,0.05523212117744286,-0.18476360841493925,-0.21216852381801463,-0.21216852381801463,-0.21216852381801463,-0.21216852381801463,-0.21216852381801463,-0.21216852381801463,-0.21216852381801463,-0.21216852381801463,-0.21216852381801463,-0.165169678471992,-0.2596698169912131,-0.3460760959286593,-0.29728072056577626,-0.31297225032347176,-0.10506844822892095,-0.33126377576200516,-0.1627729829331689,-0.22616374376492726,-0.14413223456578014,0.003945568147673727,0.3412295135587239,0.007363561133303323,0.03810471191167805,-0.09511567028329658,-0.17695251005352794,-0.24794654737509428,0.006080951713841357,-0.2530174712045998,-0.057586053270371494,-0.1627729829331689,-0.07064343415895007,-0.2074475617458746,-0.14549226066915816,-0.21880868859684155,-0.24708162215494797,-0.13201872397330275,-0.24200765832293097,-0.17621299085274544,-0.306344233228052,-0.17730449592175063,-0.12468953583455834,-0.12468953583455834,-0.08376696803938281,-0.10769157859466169,-0.020056127380602334,-0.2549471453123725,0.05014178563945891,0.1517303345381428,-0.039741182200339356,0.10604423527920499,-0.0144576388206067,0.05719927409280238,-0.10119998299552223,-0.0408410007041585,-0.12964992216848717,-0.10340622879683022,0.2912699235832212,-0.19742027325824252,-0.03191567966508974,0.355233530983995,0.06780869234114728,-0.22973275728517573,-0.09551782676820493,-0.06705439023220337,0.4147384024621342,-0.03191567966508974,0.6580202283790431,0.6041376622911927,1.1478875407888534,0.40912496624027134,0.23178665110942534,0.48281113675959514,0.5408562157991282,0.6822081425663776,0.5408562157991282,0.5074430239372931,0.3579141087691991,0.3126213274572896,0.7288148557631096,0.27295188057631486,0.14124174187418062,0.17110049961990392,0.23832887843727957,0.2741072935256947,0.5533977597013667,-0.020056127380602334,0.14022750487553107,-0.16381273245467332,-0.1915299433539791,-0.18819305502387723,-0.07303608536667074,-0.1915299433539791,-0.10271325269767173,-0.19314022976152967,-0.11117823025995557,0.1230883599520902,0.11880115547721448,-0.08206945165429369,-0.12484796472173904,0.06533239629788123,-0.23476796741843625,0.17202088722755984,0.025909275430810296,0.23907589462023923,0.035743099604183155,0.5350811615351476,0.6402168210652642,0.2408653651752311,0.5425387825914588,0.9500813715413909,0.3684484412172632,0.8967417943135989,0.3329187286740614,0.22575698573432423,-0.06945394156406523,-0.06091789292186535,-0.06091789292186535,-0.29758106781519666,-0.3112498647840379,-0.29758106781519666,-0.2663162934049958,-0.24825280210303524,-0.15813919285910252,-0.10963486054840092,-0.2758500426612909,-0.24255383446807272,-0.014648823403303108,-0.14037806786829027,-0.21056312269630906,-0.06475315856552753,-0.12381319745992773,-0.0037673254899377212,-0.1756105196906037,-0.3591114318862263,-0.2258613204313603,-0.13815948388304986,-0.2337318202673886,-0.26385145517175956,-0.2252443488311504,-0.18840438205015145,-0.15799379115531673,0.4650860410690793,0.02946205614931571,0.41268996590035867,0.39766961645356036,0.07951189150251241,0.13720221583598882,-0.1143129231875731,-0.1143129231875731,-0.1143129231875731,-0.1143129231875731,-0.1143129231875731,-0.1143129231875731,-0.1143129231875731,-0.18704636430617877,0.010190656417202286,-0.16496244560641535,-0.10055184550982586,-0.19191459965926058,-0.05030666313122824,-0.18517404224106038,-0.18517404224106038,-0.18517404224106038,-0.231972706591172,-0.14480348216325592,-0.14480348216325592,-0.04171092280279173,-0.163355127908847,-0.163355127908847,-0.12514888513428427,-0.15841511797801164,-0.22573024272874867,-0.07641755941940183,0.10928766489074929,-0.052329520407006044,0.01778392889583013,-0.2205300077813071,-0.016248758756944103,-0.12793390711251196,-0.12793390711251196,-0.07865210187654545,-0.07865210187654545,-0.09660730520352785,-0.09660730520352785,-0.09660730520352785,-0.03573602948048108,0.005128198066025253,0.049802192654797274,-0.07165221226797211,-0.07165221226797211,0.025440631410807147,-0.10463723235431921,-0.10463723235431921,-0.10463723235431921,-0.10463723235431921,-0.10463723235431921,0.05091322387016105,0.06202625701510066,0.03800607674802557,0.03800607674802557,0.6105455573330698,0.42550502502202936,-0.06866866094986881,0.004093534429355421,0.038157993862314235,-0.055670154851958385,0.10831375005459189,-0.11935225401029134,0.10550955300338101,0.05943908109230884,0.15875665996419863,-0.18886788081255831,-0.0667904025217683,0.04684563016393687,0.04787170355157469,-0.01149774989109814,0.03728055511609167,-0.1008019031305212,0.27718732468994145,0.2746136667408165,0.08705510972001883,0.17666065191411806,-0.13917612622792763,0.14904809319092818,0.05683498099522196,0.150114229837964,0.1552357162635935,0.1552357162635935,0.2643189611252804,-0.005242602235112936,0.1547530918803444,-0.11896658127118738,0.08233323833919609,-0.2948527091439443,-0.16311295897938413,0.08496279602308111,0.06761331396145596,0.047968634785862156,0.009500079496717207,0.009500079496717207,0.04496898655313984,-0.12052055965701364,0.1296398550999917,-0.1085597578289982,-0.20440275755387308,-0.08969445538318553,-0.19447033605147448,-0.07481800729056333,-0.19165502447905436,-0.20714790999931598,-0.2636702072034491,-0.20382347544422164,-0.021509214273644967,-0.2630874002709138,-0.15434999862572835,0.06248926457460547,-0.20016141398437592,-0.31783230180718247,-0.16433066879399016,-0.2667229502037915,-0.15732962851700105,-0.15732962851700105,-0.10688080288627955,-0.06528581561019238,-0.20382347544422164,-0.2187338521795597,0.017638883929165784,-0.009380789210681341,-0.12176475080008575,-0.1443302365076685,-0.001693441891358801,-0.06005751304103239,0.01754281669016269,-0.09561249746402102,0.01210517049334554,-0.07366587738281088,-0.17156456124178532,-0.08338017010635371,-0.11719416289015888,-0.025092518179067838,-0.051786701311297076,-0.021219404478235816,0.12799786417433012,-0.09412787787670583,-0.09740725352948636,-0.09740725352948636,-0.04994595669396597,0.012949857730601805,-0.11894166149083478,-0.06910910632725861,-0.10408171790171235,-0.028231610346680737,-0.028231610346680737,-0.028231610346680737,-0.07323358412340739,-0.01771612597361202,-0.01771612597361202,-0.01771612597361202,0.29794090092306513,0.19170204378182915,0.37705699323018727,0.30425443133568086,0.2473717275253213,0.30425443133568086,0.36187615658611105,0.36187615658611105,0.36187615658611105,0.6480199931774439,0.11549770611620735,0.10462991150360246,-0.047061699453333036,0.13539997124524725,0.045196032472403766,0.1653703720892296,0.017638883929165784,0.38508710723172895,0.18321756942131096,0.6821328025550406,0.46699231246200645,0.46699231246200645,0.46699231246200645,0.03433288002462212,0.0013479974120599663,0.017363115690577496,-0.004305104122864742,0.17055018637419034,0.06772148049981493,0.28219824241179486,0.13428278619378667,-0.01868733201308428,-0.08886305813893035,-0.11976989823867087,-0.08599211783994148,0.23297246222383683,0.1440742398670085,0.4564247265374153,0.041355654313230454,0.5261687468942653,-0.07025207539265918,-0.16610064574050046,-0.2035710503239953,-0.06320210622840558,-0.11036904452888578,0.012912651652509998,-0.03665857994955815,-0.03665857994955815,-0.03665857994955815,-0.0622562080278476,-0.0549787275543161,-0.041465300672979835,-0.041465300672979835,0.0560459306322821,-0.08083092607563669,-0.06876266240816965,-0.00818565401691799,0.06587130349088641,-0.023811245621452263,-0.023811245621452263,-0.023811245621452263,-0.037575086427466986,-0.3123333371795425
-0.3225548368567158,-0.19980113831552535,-0.21306147281943996,-0.14165334259100748,-0.2186620270405904,-0.22439968830036758,-0.24729975647380703,0.14298865485703416,-0.171204674958567,-0.10711564436450507,0.016526622763071642,-0.21298701997928657,-0.10813270738068338,-0.1884624740238259,-0.2338725077155258,-0.38481149569305206,-0.027493176998221448,-0.17738809425144927,-0.1285013413085895,-0.35621583889505537,-0.19253754539981344,0.22432756178006355,-0.0627091378934547,0.11290595859016135,0.10612720425822876,-0.14123465233034133,0.14054730603338048,-0.1577257296795525,0.21267650928999682,-0.11831035651742865,0.026028862861880022,-0.0012105015890898447,0.06225418962066715,-0.1626495100401969,-0.1430114023361227,-0.11925782311541401,0.40293233142164886,0.20163980299085268,0.06211669427600126,0.08386974814313394,0.2862885436529867,0.3044880931423658,0.12368019856459643,0.05523469338094677,0.18847627252928692,-0.053299199123852045,-0.06742893778388794,0.07812530521072637,0.0768653509572153,-0.007096658878309756,0.4183764091601964,0.034166354469033315,0.3966611874062842,-0.016698387021828794,0.32224207067081173,0.01779414645352228,-0.14175084413756786,0.22701915425770713,0.31727900827367583,0.2540711628398946,0.5540276045224655,0.42173527076968226,0.6517429677323049,0.8953417099457148,0.3178529305587129,0.4181687528851216,0.193926459128908,-0.020022763454958514,0.12164375808640543,0.3095304358172804,0.10006189880716568,0.06039063990640266,0.01337133111160089,0.04975498638022265,-0.009503750747353637,-0.12332119429496932,0.08365456564008276,0.04090191754116343,0.02885693615055414,0.09009746441833266,-0.042319650732497424,0.055950719035062706,0.002122572516392512,0.07211712085287876,-0.006650670519255449,-0.075481143973068,-0.014882246216475969,0.03516272907474228,-0.020692415216904236,0.3415067391981788,-0.20612592469511803,0.15402834467047768,-0.13534982512387203,-0.30189006473105806,-0.13486591423815242,-0.2683060453739039,-0.1615616167653208,-0.19871680607133638,-0.26603231533122745,-0.1809276615745836,-0.013944385414459795,0.2716627155087996,-0.08853897934293556,-0.009803988893420747,-0.12833058558537586,0.3109892197110718,-0.2057933476964291,-0.06231627591245397,-0.2395848392508099,0.023662422725834593,-0.16064969841674467,-0.04523942626806508,-0.07346276813531458,0.01613899853455861,-0.05206291013493896,-0.017298490946282274,-0.2564557231073266,-0.045807998795101,-0.19991457997695267,0.051663602263091024,-0.21422203553707952,-0.21422203553707952,-0.21422203553707952,-0.21422203553707952,-0.21422203553707952,-0.21422203553707952,-0.21422203553707952,-0.21422203553707952,-0.21422203553707952,-0.21422203553707952,-0.21422203553707952,-0.27883054120560646,-0.39066233871466327,-0.335606217178116,-0.3409194802921315,-0.22607795556964044,-0.3358162898676485,-0.3519023331151381,-0.2073335284263667,-0.1879578929289392,-0.07302355699847891,-0.220895627318439,-0.05986947240079777,-0.018701355652041146,-0.1389060029741916,-0.1547812780334509,-0.18585552006776093,0.017978894087752575,-0.25463503041535146,-0.07145103389835313,0.012974596302929953,-0.0761676660896104,-0.19592388041249756,-0.14101136974283773,-0.282117971850776,-0.17333837310749206,-0.23815872928603413,-0.17297754037535537,-0.1452414056019397,-0.2961232146926055,-0.15267272095283715,0.027542584071657307,-0.21283840509844298,-0.12192580618350066,-0.020729151525087162,-0.02918017171671899,-0.20307064069411887,-0.04777559791814066,0.23271350285470574,0.02881271529535465,0.07697061921487997,0.009171165323544,0.14259607013002085,-0.03941255810279849,0.03371464499749837,-0.0635449518021809,-0.12963841035832596,0.3008511925825322,-0.2214927470196992,-0.09967134119153229,0.4168035473478637,0.03862494535970291,-0.21911790695919264,-0.09028621785650881,-0.03309854580150497,0.4649405302820691,0.03890180624554803,0.6682749851982288,0.5428323054071765,1.0038825108719092,0.37401591052253275,0.16622462476267338,0.423941600045891,1.0882523141931302,0.7414420519453111,0.462066267552365,0.38730230733184073,0.29547792850186444,0.2200945841502815,0.6346855172855739,0.17182215502054135,0.09175028718316404,0.2013512983136001,0.2533079342718757,0.26746890402944884,0.5001876779310847,0.16662735153234937,0.059882627199738345,-0.14040047491916038,-0.1661378414309868,-0.13055155850444397,-0.21224079989157119,-0.14374822716410726,-0.14263872667625793,-0.005022050529214761,-0.12741688042515356,0.10856916172952971,0.13655865267782666,-0.0719852345090188,-0.025988029649027734,-0.00017897531192375806,-0.2554097717396462,0.16490648878770328,-0.03943411687797913,0.15142614912861915,-0.04635405559233636,0.34263071012863666,0.3386732124888781,0.401271281822235,0.6009805368969571,0.3556541897259226,0.5164777681935009,0.6485387136728289,0.06752844556300121,0.11232181896358376,-0.30196815331205934,-0.0003423255864723503,-0.2506608174465532,-0.24509371370160976,-0.3205795281093442,-0.32683704077720127,-0.29688635784631634,-0.282187389952162,-0.10754228877893009,-0.09705803440705836,-0.2600552212818612,-0.2721133073191137,-0.14809394462242356,-0.0839990047140122,-0.22820882712429985,-0.09811084554778084,-0.08754227095243959,-0.03043295933622163,-0.2163519260159834,-0.35356995872069197,-0.2114765724108667,-0.14329949098241965,-0.21130042230294216,-0.2044042493542046,-0.23518421096108663,-0.07130343387921999,-0.18849466743556872,0.1388223026505971,0.03951375791310026,0.8346913958107659,0.32696257802124395,0.344909354912233,-0.029270843994731118,-0.0339713982360504,-0.0004172051030720344,-0.09171393005010968,0.013135840596378429,-0.3148885671269426,-0.197565020780854,-0.17934093330693407,-0.06763969868907818,-0.19167981348299346,-0.206666448429353,-0.13246330213827562,-0.19400977178683548,-0.22843068330504135,-0.12190556215536076,-0.1941212458896396,-0.12435287281144639,-0.2422562414535512,-0.10405056145783789,-0.1847096482217514,-0.015070391699547653,-0.24278057317427718,-0.23427215992788994,0.04044991762620464,-0.18955825188326103,-0.2068439894538724,-0.0718295880075508,0.13325944643114895,-0.0836664859285267,0.015242494890710393,-0.2205533866178137,-0.036547101910911664,-0.10055027743993283,-0.10055027743993283,-0.10055027743993283,-0.10055027743993283,-0.10055027743993283,-0.10055027743993283,-0.10055027743993283,0.06803863398032188,0.10311064770493053,0.0940766140244953,0.004896670675627263,-0.016769349497659673,0.10891541207156884,-0.09704817346172351,-0.11373296163309318,-0.043314034904886285,-0.09805922960578609,-0.06022403669286227,0.023464319426250043,0.007923849813085802,-0.026917733590282922,-0.05337881559876414,0.5901570257680228,0.38793765120110413,-0.07414898923990841,0.03225610436772149,-0.16258819673490577,0.14807244417693732,-0.14573748633122463,-0.04144691613689899,0.06545569499456619,0.06964126492638668,0.1855036179568831,-0.22532571454827494,-0.0890265979669747,0.0625070142568059,0.05164932628041435,-0.021103145206050878,-0.08276420416592314,0.19914476213695922,0.19465329542179038,0.23410982197803534,-0.042934657729140804,0.20567095832901888,-0.2622849682043982,0.0191178276410595,0.02248384146015025,0.1549483328263827,0.031238592791796405,0.1955674015324358,0.23904184109355225,-0.07060738652585005,0.06500837591758518,-0.15595883903515992,-0.017883046330031287,-0.30087133456580617,-0.1996025674142443,0.04544732695880401,0.06970353846642446,0.09570640353883464,0.00042008165908525826,0.10763364491466298,0.025515991004436606,-0.16167536112522798,-0.17803228767389678,-0.01817652139186832,-0.2333366555408509,-0.15243013548924128,-0.18972467636721196,-0.09274564127499578,-0.17289499459038846,-0.20754294014149746,-0.30146602089048874,-0.19247843127628117,-0.06317347801271968,-0.26768296155115767,-0.20741997904589318,-0.25338987369280175,-0.16548942954067342,-0.31512696551193436,-0.15652576020849748,-0.2645230889021996,-0.0854386130124048,-0.18688468957353946,-0.09094698323785054,-0.044050090812975624,-0.2407037343253578,-0.22801637800508698,0.026201804699135443,-0.03567388881396767,-0.10170842185450596,-0.196359748950446,-0.04471277277883768,0.06037891976691049,0.3366205765685716,-0.04792606793969519,-0.17230936793531193,0.041922835491983314,-0.15114839994498855,-0.05163249524213582,-0.031109539906814875,0.08559566216185174,0.021354992687141593,0.10233927659630501,0.2706768970356003,-0.048791357065155944,0.02932002945886949,-0.21340753364634293,-0.007642604818901595,-0.05573079162117035,-0.13069301290043842,0.09640499641888824,-0.08888338024269402,-0.02421861445512967,-0.14744210196030705,-0.15631441791773068,-0.09391010479036126,-0.0577611674831786,-0.10902099028881461,0.2198930767085334,0.3768543331932129,0.20011848402815044,0.7829054228687423,0.4130627866944762,0.3865832104058247,0.25904962592672115,0.9825651258366059,0.19082274109610328,0.32197374951833546,0.08040344750169978,0.36970481868605776,-0.12444348856142814,-0.023830394318198375,0.25184572944358635,-0.06177588325374556,0.15792925192620091,0.0794623735246237,0.31975206422392405,0.20382406885295895,0.6930649659735767,0.7862545030221039,0.3170802459639807,0.2259165180162935,-0.021340462329887015,-0.014596497479227043,-0.024321610882437294,0.19171992667881527,0.057755139070440054,0.2254199955147265,0.2637351608129393,0.1160035812232043,0.005043864872544507,-0.06793120719167059,-0.06730506981962067,-0.030919691263967267,0.2550106919625829,0.1189619517805051,0.3387603864788342,-0.030180670042807726,0.4732460820723993,-0.09281894947964595,-0.3015852081582728,-0.06880723639508446,-0.26234800153353977,0.029347154493695928,0.04651349481317414,0.2294857218531043,-0.12135820205573192,0.07728276456133155,-0.3102206204468706,-0.022106324383324376,-0.3320052552952125,-0.0638683789031177,-0.26092117575728246,-0.1142183012997303,-0.04494219274556723,0.081384471660747,-0.04494219274556723,-0.08313588200295803,-0.13874148815655313,-0.03533141209424398,-0.11252678426301009,-0.3372277747812912
0.8642103859617499
