# Supplementary material for: Accurate prediction of protein function using statistics-informed graph networks
Source: Nat Commun. 2024 Aug 4;15:6601. doi: 10.1038/s41467-024-50955-0 (PMC11297950; doi:10.1038/s41467-024-50955-0)
Supplement: Supplementary file 4 — Source Data [file 41467_2024_50955_MOESM4_ESM.zip › Source data/Figure S2 1HFX-A.txt]

0.29532406007241846
0.28655808925413634
0.3384948293124965
0.3673835722309206
0.43846897510581406
0.4162022959889265
0.3443845580956125
0.3133583947870699
0.31977823223477053
0.3093995398956253
0.31189895507367527
0.2785418878657624
0.3149884738028994
0.3380467392984249
0.3428476890841406
0.2582682247800213
0.21436864586208085
0.3082183521076306
0.40741044276123745
0.44870050050093163
0.41334380885075334
0.45512144041877045
0.3586440350571146
0.31008054595551904
0.23886385939823998
0.23160151042511146
0.23695159289500556
0.16325165644856324
0.16562148010769542
0.06804100850481357
0.0
0.03351316287811776
0.16560289835809894
0.318674467335143
0.2163850845763812
0.2302593764187893
0.2944706215936877
0.4401626769041531
0.38970665679673866
0.3621128932498163
0.34408172493195704
0.3635981128172563
0.3246401768218524
0.4274462222758245
0.42402657783731457
0.4622934445279587
0.3973547357143201
0.4047164672426381
0.35263379090459057
0.34198372425898876
0.3577545724051622
0.3399275789930109
0.28288951731396017
0.2529053164802056
0.3278129448659299
0.43753447783065874
0.44750044893609575
0.5617881055471067
0.6309779263941709
0.7570321185958407
0.6077591489381776
0.5291075704214339
0.3963513084166877
0.4002436305172348
0.3558496706588392
0.3924708955575171
0.44065600665215093
0.4598978410147812
0.48715195402320066
0.5696204892690684
0.515145516828258
0.633423282077189
0.6079946545068826
0.8360038236741053
0.7107814964693778
0.7276394699077443
0.7042923059583333
0.7785621553691169
0.7843688912257838
0.6914640659857606
0.7318979018301108
0.856148029844841
1.0
0.8863337135060592
0.8715663054769385
0.7470272277306417
0.960798469381738
0.9251637886042738
0.8477812685913642
0.6342094714799179
0.47850028115552407
0.5037630638865549
0.5235328917094348
0.491331572150107
0.4851282675291983
0.4623276980187637
0.5077618128136976
0.4804212712742124
0.4862918734823729
0.4591274194989124
0.5892448038531279
0.56341053136907
0.5951639275667888
0.4162038984164529
0.3615334169979974
0.25853628526635314
0.30442672014313443
0.31488052146529866
0.3151437298010805
0.3424058164888716
0.2674197140223228
0.22111867311616826
0.10217342629566648
0.11110120383585767
0.12745959164916304
0.14329575474131384
0.1837483389877232
0.2049464168746233
0.21840283407639818
0.2168706441533034
0.23676016690269783
0.27729727599627146
0.2775593434036545
