# Supplementary material for: Accurate prediction of protein function using statistics-informed graph networks
Source: Nat Commun. 2024 Aug 4;15:6601. doi: 10.1038/s41467-024-50955-0 (PMC11297950; doi:10.1038/s41467-024-50955-0)
Supplement: Supplementary file 4 — Source Data [file 41467_2024_50955_MOESM4_ESM.zip › Source data/Figure S19 6TVP-A_Layer3.txt]

-0.5465816153713697,-0.6048937714124765,-0.6048937714124765,-0.5964481731393381,-0.54898618070902,-0.54898618070902,-0.54898618070902,-0.5212435915327092,-0.5212435915327092,-0.4645177924696371,-0.3816265941583291,-0.3816265941583291,-0.3423840385782533,-0.15005872435881068,-0.05103599523338772,-0.006741392417317313,-0.006741392417317313,0.10137919183796208,0.10885463029167014,0.10885463029167014,0.10885463029167014,0.10885463029167014,0.07539365799449534,0.10526236565527863,0.09492710184442095,0.11490426048075836,0.14989424071245283,0.12589081910979605,0.02182464754193866,0.36030099852210407,0.16716188617231245,0.37134947946412633,0.3289983967288976,0.13457163867968297,0.5777904628365408,-0.290109981824848,0.22509874733721116,-0.030067146428895263,0.0774589090302357,0.0173739112143204,0.10849718018519235,0.09306115589413587,0.6627771224423394,0.167514645321672,0.09306115589413587,-0.49730519567759196,-0.09241364625408022,-0.1456413826081621,-0.12708980987937568,-0.32966476651376314,-0.18557366629220753,-0.23818261572247829,-0.20546006730823185,0.8172561204424466,0.11853823057667182,0.19810729449394152,-0.379191632472611,-0.14477510134972935,-0.44193908430718537,-0.27374443249692537,-0.04964575355999889,-0.07744368030097425,-0.07744368030097425,0.02936351621435833,0.055239375516149714,0.12689210771544787,0.2632644950858329,0.23775011266644533,0.23775011266644533,0.23196008387844563,-0.013331768413955251,-0.23575963640543093,-0.07665788878137308,-0.14134766623517214,0.06286528468579958,-0.04032180380086262,0.31025455831039755,0.26903295958113177,0.26903295958113177,0.41041129953307026,0.14874825659140142,0.024799996329479712,0.024449954869545577,0.06389632546202641,0.06389632546202641,0.10152364030025132,0.06532809729408241,0.10085269799254165,0.06471853983142387,-0.11241260984188631,-0.204642243258084,-0.23586400425477289,-0.04963903317282536,-0.20235275266319236,0.024911046116136884,-0.42360713607411393,-0.13331147852281242,-0.3013947047360793,0.1395142276401813,0.07451568372628392,0.5255860199514099,-0.4094100621130919,0.8484225140332582,0.013925340608492614,0.013925340608492614,-0.2559359935389378,-0.18223107428439422,-0.2404333335880738,-0.4238523604408734,-0.20089051017746962,-0.1205625273597011,-0.04711926500475544,-0.08362085102711683,-0.18499983959415822,0.3145178685988307,-0.3719398457718611,-0.24528534207457128,-0.1648989675454753,0.09879566193333032,-0.2795669751178428,0.045920693392175874,0.05214320574691423,0.18379730420112428,0.02197810508654926,0.2569183591609044,-0.1896302926339286,-0.18942019071314892,-0.1696816396975454,-0.1696816396975454,-0.13772293953992723,-0.12498425973079447,-0.11378522772751781,-0.12310605860890379,-0.1785439114203774,-0.1785439114203774,-0.18932876714668853,-0.21512864908710924,-0.2415262697481509,-0.20847255926621225,-0.27332087378001046,-0.26036193906371297,-0.25897696003140047,-0.25897696003140047,-0.25897696003140047,-0.28537462481920506,-0.23899274096476456,0.015619195722478638,-0.1158183224064954,-0.036923024379381365,-0.060120127960629925,0.028495848408127446,-0.0881147550345952,-0.015252093596648607,-0.17206412162062273,-0.19173235201917763,-0.46005489785231335,-0.2119270679430346,-0.07085356088490594,-0.07902474179208314,0.08322678698365836,0.4992422335247069,0.027827162879212775,0.46596274906861057,0.08131913597556943,0.2570380786404194,-0.018974112160141325,-0.2082308547434919,-0.2536350050059414,-0.07308467367364534,-0.38244043954630114,-0.46915078105517666,-0.42816937094215324,-0.3688396688339698,-0.266042350716558,-0.24705298992475455,-0.12731191641267198,-0.2077542829089691,-0.19830678779071154,-0.19830678779071154,0.1507363876413322,0.06326548888963993,0.29276739405120467,0.22196605657601234,0.1575816185927949,0.11180051795238,-0.05741127683750028,-0.0009711595176292707,0.17835692115557727,0.10156923268944752,0.16100649719007779,0.16100649719007779,0.16100649719007779,0.1420478941214287,-0.06392247881890084,-0.00898221537014263,-0.1352919570170371,-0.1471319772240948,-0.2234172298954442,-0.22335420859551855,-0.3335526120578492,-0.3253763536205953,-0.3156252718247123,-0.3040819558342881,-0.3040819558342881,-0.31929526653974627,-0.31929526653974627,-0.31929526653974627,-0.29403193903115343,-0.3294848365702986,-0.30342718805456464,-0.2803488004820278,-0.30450713396396506,-0.31236056642123383,-0.23655225471645275,-0.23012306825905038,0.2718279843038219,-0.1276622090571617,0.0956377152692421,0.3637342064492051,0.11876965254976796,0.6221841632667948,0.1843105353592259,0.652080127388671,0.652080127388671,-0.1494227601117855,0.6437239650647039,0.1592375264170888,0.13788421878423895,0.7010984171476227,0.4229361370982249,-0.012851337883966592,0.7650746072094206,0.48574395989346303,-0.016469248802745938,-0.10051378193195357,-0.33284073302234213,-0.40546383324282104,-0.586947694954409,-0.070928506580151,0.016664191714990336,-0.2104849219421327,-0.6158126889101386,-0.12706821259725073,-0.10051378193195357,0.3308647899420496,-0.4125599390747251,-0.16405298468264254,0.7639827069170274,0.7639827069170274,0.9196765642963353,0.5386468382691288,0.33634396398926136,0.22063845600478582,0.247590810075891,0.12029581367115773,0.17261884499111155,0.19586389875951132,0.1629690687868323,0.060287518693263195,0.060287518693263195,0.007339956587900937,-0.029138276281927236,0.02148516960479822,0.015126638599103478,-0.11428423730806622,-0.12340567568406206,-0.12340567568406206,-0.09430922542609142,0.020965417192125763,-0.033599398933849355,-0.07194916266494156,-0.05078202520377213,-0.05078202520377213,0.09675945385123305,0.09675945385123305,0.0801378707101922,0.11567196077548798,0.11567196077548798,0.11567196077548798,0.02740271049764891,0.15589540265323285,-0.053385752160572404,0.021660353125887676,-0.07077518846737678,-0.10013444304702969,-0.03257653281108798,-0.3764401950393648,0.19308264479704207,-0.03595393227578672,-0.09051818583750977,0.09781766024485322,0.830203102012875,-0.20617258166959923,0.0517928175688068,-0.004807448752038939,0.08201527357484811,-0.05470766043345191,0.31829415892209423,0.7174242552800285,0.8077016106685774,0.4008584198587236,0.31537827550956155,0.9127475761931751,0.34813630100843124,0.21136477871884668,0.4488892541767526,0.41444839860970234,0.7672264738120292,0.440612911413763,0.7300236349733452,0.0033490652666608996,0.21277170882804433,0.5005997636051212,0.30052923978251944,0.03554520379003991,-0.08157802018910011,0.22449894373432186,0.11549445970072977,0.04174424477398772,0.03402233934030831,-0.01579369286070941,0.2349962323158727,0.907831224881131,0.424278934240094,0.424278934240094,-0.13965503797978204,0.4068946466929762,0.9438176263267087,0.08691927411441798,0.21491891984863462,0.20816254656265804,-0.23407505755746053,-0.23407505755746053,0.178163686127399,0.178163686127399,0.178163686127399,0.38532088999449265,0.178163686127399,0.178163686127399,-0.30943649884141883,-0.18185289672903407,-0.23086641199812571,-0.2701833263267863,-0.2701833263267863,-0.28952836917949526,-0.26325862231945774,-0.26325862231945774,-0.2260192896518064,-0.2260192896518064,-0.31425035454349126,-0.27780506926520615,-0.27780506926520615,-0.27780506926520615,0.07171108186950356,-0.2977479745372031,-0.1887873590428495,-0.0688595256344758,-0.09756115429895193,-0.12345533042148689,-0.11890532555105,-0.10301269613228427,-0.2832008554150889,-0.2832008554150889,-0.19008930552831663,-0.2757013239726206,-0.3914900101490163,-0.20520025073335993,-0.11381010733672157,-0.10037093088767106,-0.04791189422874444,-0.04829449368167745,0.028058625238142856,0.05193149300948961,0.03131920967294501,0.0602518921559222,0.18555627614084916,0.15621372301860395,0.06495064288528399,0.005918972167927993,0.04935126282277126,-0.06350796270644858,0.03652136843729762,0.025530043261795365,0.13067352489569312,0.1594904234052709,0.1954511722177909,0.21222332952433406,0.13474027561449362,0.1999983744419393,0.18283488948766805,0.13474027561449362,0.17057750862096488,0.17057750862096488,0.12511746120600345,0.13910207471788605,0.2074871938676508,0.03734158550721068,0.03700894370112597,-0.07550480659784946,-0.13242321899004275,-0.21391559669263394,-0.4660568682953478,-0.5267322740240945
-0.7768744263873281,-0.3159262672964498,-0.986768401736752,-1.3453677783320168,-1.1183176248068867,-1.249400553076554,-1.2861456367594664,-1.0578746363468516,-0.6396783957373707,-0.6090022281659455,-0.577839981844353,-0.7549453232398672,0.014794043245150998,-0.6959344466086512,-0.5997939159166121,-0.22112760871788417,-0.22112760871788417,-0.48368366250647554,0.11085704363534116,-0.22112760871788417,0.8712305724552412,0.066269728524845,0.9282059511072072,0.8893130862911746,0.07822449731469783,-0.08696687149540819,-0.1741786066243011,-0.23363715313887906,0.1810220952907407,0.13679191281612593,-0.07166790887865564,1.0207680359542175,0.33509582413310923,0.48941282418320137,0.3847122247276078,-0.5402282102088419,0.17726074856544863,0.08062109340679376,-0.2798599244344765,-0.052694823592385885,0.1157227712967024,-0.22801323496617334,0.8433909294774676,0.2723144729348749,-0.12863056413767446,-0.6273275895368283,-0.44944439921084667,-0.30560856908197265,-0.40970210995162964,-0.4910878108087897,-0.28811187688071205,-0.32553532927379747,0.3482769660483006,0.921681977849731,0.07487721366287996,0.15792470843186598,-0.578511878347489,-0.4154442456781897,-0.7095806528346008,-0.5618112403724685,-0.511922985779676,-0.5660375536642431,-0.288361498273997,0.218256736908152,-0.3133138390174471,0.21499143752034477,-0.17798036317228896,0.4807395582917033,0.34577009738441133,-0.3265350909164071,0.09403639274998733,-0.2909287671005234,0.020791702696345987,-0.19845406079454705,-0.0018477236399444237,-0.015797054209013516,0.4214899370775026,0.3429733158784606,0.027485229423298188,0.7046898592075193,0.4627509477636915,0.18558994301304355,0.021752039148324593,0.3140694520482454,0.26948942800645914,-0.09997324056111208,0.30568241688489395,-0.13624396186432927,-0.14612923240801598,-0.3607792562273756,-0.15114848697607633,-0.44412683706823286,-0.7489589050726795,-0.5814604806134749,-0.028577868137346564,-0.7055061987716902,0.4458519241367126,-0.12323139563330683,2.7439128961034953,-0.11721882187163961,0.9703085940362056,-0.3580636295356852,1.1730480344508243,0.14207350889160814,-0.025784176568781198,-0.3399883266651788,-0.4346597662489993,-0.28241303823605,-0.5199139746479554,-0.25407359717810646,0.06244635257333177,-0.1570588496281116,-0.27666445564619896,-0.3004782354108425,0.5371003204434706,-0.7762989021347115,-0.31769753305143555,-0.2879859287461079,-0.03616184488323556,-0.4324080066425792,-0.2168431048660036,-0.15208998481192346,-0.07973175355612543,-0.7339079562559717,0.4229885153138772,0.26131080703462173,-0.29428534236659787,0.17258941768316993,0.14146712262967334,-0.475319799824276,-0.06798007903146754,-0.4207232114462289,-0.46843169396259693,-0.48534856137990257,-0.6077281007194758,0.04493493678307769,-0.3376115887642765,-0.497843273912946,-0.561167565658665,-0.09647615309987416,-0.5259203106363148,-0.1888726072019654,-0.34017345000962645,-0.5238766108897152,-0.5442714464355715,-0.34017345000962645,-0.20180864372587684,-0.45944138097506115,-0.09534043966855177,-0.31167440116252265,0.7067498526170627,-0.6421185256158016,-0.572996424759831,0.001610723887866243,0.14465112607987352,-0.45527867429367813,-0.20580998008764076,-0.23693584551034327,-0.18672439315422157,0.7764306878297066,1.1991926951978908,1.2866683629737492,0.4049751481348506,0.557333622714303,0.3764553433551964,-0.33474853035684043,-0.3052143198904202,-0.0947701785605514,0.15434341476975488,-0.46078405708130926,-0.5880061009022186,-0.6042082094089797,-0.399438970260246,-0.19035648357376364,-0.5484583492813132,-0.4083488769359244,-0.47438329239116317,-0.5000481791620295,-0.65286559540569,-0.25707604390919314,-0.01695459854356043,0.6192171362570434,0.7867953227359442,0.7347626532645578,0.11448608516313377,0.42482416084556607,-0.1739870096587954,0.47484093324797727,0.24439997158092142,-0.29993450403093075,-0.22619568477160254,0.09277858544482774,-0.13049010518033796,0.18710219015357474,-0.4698764109963982,-0.38452647035603527,-0.048910233228985044,-0.40882207764516604,-0.6778246422786015,-0.5453678250423737,-0.4375414367203435,-0.41941118455319104,-0.39355490310441066,-0.37684165396530755,-0.41941118455319104,-0.43508561710370164,-0.3558605122619314,-0.38835283096049195,-0.37181529604316804,-0.3796542157164721,-0.39521693819085135,-0.507565949836408,-0.5060511498034805,-0.3796282128295593,-0.4523277943666238,0.2600569310683977,0.3400910741264771,1.6076713179158206,0.831153020078048,1.2053253952014937,0.24523332193417977,1.0014330261401705,0.7219712705413274,0.9387833963840122,-0.35527397421864276,2.751831402856044,0.8530826940038466,0.23000757379459202,0.8829383227901639,0.40530294297335256,-0.08672572966397865,0.9199733383487424,0.5554187912269629,-0.39191099946609714,-0.12634932731459117,-0.6478250718501165,-0.6620803771917781,-0.700351002938715,-0.140467533998206,-0.1237726146285618,-0.4392658017824833,-0.7865265562876921,0.2252204848157712,-0.11553720468744495,0.5453338374465435,-0.5021952201934139,0.17258442946762192,1.6819321461314014,1.6439896066388155,1.5605197374266122,1.6087413663514298,1.1090956791464175,0.4431334203474387,-0.22775479212572627,0.03012408645551866,-0.1897962217813333,0.23597670549253758,-0.0023917838309104184,-0.021605262144473322,-0.15150922458527294,0.23455173238251717,-0.21698014011358396,-0.4402852261740237,-0.4452988184460523,0.06433497208873021,-0.39822534565221623,-0.24570384634576423,-0.3558298309085329,-0.11183207964037688,-0.2693728144633684,-0.5713484097679301,-0.026996287772708228,-0.19920750765946474,-0.04983735744441451,0.010427342867986241,0.2957636406948034,-0.0184719921047129,0.518554275015564,0.4945657377259833,0.7008358569568232,0.25984571162433623,-0.27446373885698344,0.01023207278328686,-0.1530469790249225,-0.6340563212436202,-0.2636049818631586,-0.5423470300603305,0.06974046266881526,-0.1381721164541824,-0.08906560812546935,0.07199128135828049,-0.4937855136999474,-0.3332558104318713,0.20445556206664373,0.898909028899478,0.09789825237964922,1.120917152704663,0.9431619086909391,1.1601847964958238,1.1601847964958238,1.0055485507575865,1.0055485507575865,1.049111933423294,0.7678042222048006,0.4738914522350205,0.7717640257815916,0.6696808376091121,0.8434392647549714,0.22175144614274417,0.5946068759265017,0.22076659659894274,-0.5522154216569414,0.6693980349914528,0.645737876150354,-0.15799498946091634,0.9124113409673598,0.6700624000940402,0.603442104908542,0.028957116929054724,-0.10755231552975769,0.10763135518705998,1.1767863410069346,1.4304975239643676,0.9612981326485008,0.4291328895602974,-0.10013947040039979,0.2444048767571982,1.0727946345891353,1.0118821524431791,0.17849806777340216,2.830294327996765,-0.37995922259137094,-0.4597625325855237,0.07748289261574978,1.137903412579781,0.04276555526919289,0.39731713921648715,0.23350161434935834,-0.1062883180126615,0.15727741838639417,0.0026986939679621213,0.16599839346403175,-0.3915257303133518,-0.43184440758333326,-0.7790377947649647,-0.9209849859473285,-0.5397145322616584,-0.6425415352868088,-0.7725230684016988,-0.9354160627253547,-0.8020473518104001,0.4614020068024265,-0.7114136759840319,-0.49222183604975295,-0.39812122045514453,-0.3399845706175556,-0.5840047381497516,-0.46244467187213867,-0.1555745119972475,-0.4154195486574211,-0.44837849189958445,-0.3828857794515784,-0.5651205614413858,-0.47322385368333736,-0.2274977171133405,-0.413891668191128,-0.7180809144433308,-0.4355769842410477,0.6037207681372222,-0.2927030242436576,-0.6297612151386275,0.2188116594845142,0.0889015718628067,-0.37691965266557764,-0.004874277957442253,0.03871803714548964,0.11858144180719392,-0.06248347086963909,0.6965571355916454,0.4036926776598724,-0.3393945301911012,-0.09393105806842282,0.17335971440743986,0.8080064130078317,0.3885255897198248,-0.09894448755737147,-0.2591189734282828,0.8550696502097097,1.4156802158916901,0.14362411840368602,-0.15930690250735532,0.6253649069686129,-0.1431212282495254,-0.12058880638165007,-0.15771460945897275,0.40491184530476626,0.32891224704193944,-0.25766917037570813,-0.6947915568246821,-0.1805820323439142,-0.6919672356076436,-0.6414458396750553,-0.7931692320594099
0.7258655804148648
