# Supplementary material for: Accurate prediction of protein function using statistics-informed graph networks
Source: Nat Commun. 2024 Aug 4;15:6601. doi: 10.1038/s41467-024-50955-0 (PMC11297950; doi:10.1038/s41467-024-50955-0)
Supplement: Supplementary file 4 — Source Data [file 41467_2024_50955_MOESM4_ESM.zip › Source data/Figure S19 6TVP-A_Layer2.txt]

-0.5949919067547143,-0.6912278991181449,-0.6912278991181449,-0.6838363704244782,-0.6371856832963998,-0.6371856832963998,-0.6371856832963998,-0.5976643921413853,-0.5976643921413853,-0.5181282055190525,-0.4014279171974814,-0.4014279171974814,-0.3508605612889944,-0.14333598823020274,-0.03070585098100132,0.028897652160715184,0.028897652160715184,0.18951099520326214,0.20309679044007647,0.20309679044007647,0.20309679044007647,0.20309679044007647,0.150803853964958,0.19430847063698267,0.17154794732261477,0.181717355967397,0.2120653632888219,0.1781768872649026,0.047871564000450506,0.49862822089423897,0.24616763579840453,0.5308265348261201,0.5411174886988803,0.2266552320010573,0.8793805252827632,-0.25939871000374914,0.5936423823627774,0.05310688463408149,0.1621753293310209,-0.021768287980122633,0.16451386152363742,-0.059968956936132176,0.6277925176856576,0.1675435184472353,-0.059968956936132176,-0.6428344979964398,-0.16491850031802124,-0.236104664747946,-0.20727326383932093,-0.3663636468712447,-0.28567416735576956,-0.33421627497614786,-0.26489079908584395,0.8886591381084182,0.12352707147712598,0.35346738631127256,-0.5298732764856906,-0.3269171367538855,-0.5219951166355475,-0.4494268576973823,-0.2686712469026557,-0.3004026045396311,-0.3004026045396311,-0.1793577124558718,-0.17309340352255234,-0.05521645798826167,0.004359748512978261,0.02578742883839065,0.02578742883839065,-0.012396682640086202,-0.19138891103877456,-0.37697551488126807,-0.1644855175958575,-0.21603176326097198,-0.09818489030651707,-0.2146603637694228,0.21326759613394847,0.14412216038539885,0.14412216038539885,0.34879389277693595,0.11801195900376811,-0.10373766412182758,-0.10829824089117471,-0.06513737907972905,-0.06513737907972905,-0.029697231515466993,-0.06796313029481595,-0.023597562274166078,-0.07247157220650195,-0.26154892046798467,-0.34572874317365426,-0.3968263262843386,-0.18891391840965882,-0.29647098514850606,-0.16410645282203115,-0.39099966678276027,-0.1834744402709075,-0.17687851164596483,0.417506336587941,-0.06049702600288658,0.7084501243661298,-0.2907637180702798,1.2066227048608988,0.07222672981541672,0.07222672981541672,-0.29541121579323065,-0.15380940838922905,-0.2098587212298916,-0.566115338863516,-0.22941124913259764,-0.10313236410825467,-0.018073069533725672,-0.12212721096607274,-0.2615524087102968,0.28997762771434166,-0.5127100275916573,-0.3634914704081596,-0.21585821450815576,0.19137996509668953,-0.3768247174639805,0.10398590738550965,0.10548829780714303,0.4369503269760909,0.01152424086915513,0.42395814326467146,-0.25895796992052805,-0.2305581567372809,-0.20753962546690133,-0.20753962546690133,-0.19295624512885406,-0.1841736511823444,-0.17678702607439362,-0.2040298548716865,-0.28470608846083456,-0.28470608846083456,-0.2953754004835334,-0.33355313233472095,-0.37267308319613685,-0.3508756977640735,-0.42097069862288355,-0.41341005543026627,-0.40635179229928076,-0.40635179229928076,-0.40635179229928076,-0.4456968607140562,-0.437426411149176,-0.09235783903070002,-0.29580526162011805,-0.22974547916395419,-0.28228183027988357,-0.14791600222702478,-0.27720445838447755,-0.2078456569744725,-0.32778388924994645,-0.25229911608475747,-0.6057518347438811,-0.25437567939715844,-0.35255414870090235,-0.0708115013282006,0.2517117799822746,1.2394432744699095,0.24853667844044597,0.5041301408434297,0.30527736379984827,0.4337780120679371,-0.12954566404175538,-0.40605873906894757,-0.36260159751384713,-0.06453922144678442,-0.5055038237767718,-0.5983370625472247,-0.5459389379543739,-0.514210354242876,-0.4316362340698748,-0.4364744883225613,-0.23700267675964581,-0.3988240286295462,-0.3201853925177124,-0.3201853925177124,0.24556150280696637,0.1818081121313137,0.542256143858473,0.43416845886084104,0.34648646281742046,0.2755435044637975,0.07394941758888687,0.08800311372317009,0.21151827882538946,0.04388103125684875,0.0909124243359895,0.0909124243359895,0.0909124243359895,0.06755133709248998,-0.19161076336469612,-0.138280218799507,-0.27608339714935315,-0.2951852325845224,-0.3727941480787198,-0.3791255521628047,-0.4816169316415501,-0.4698132510719451,-0.45946233656261454,-0.4468300654326149,-0.4468300654326149,-0.45863675162747064,-0.45863675162747064,-0.45863675162747064,-0.4299099600645801,-0.4704491278816737,-0.4316513294167632,-0.39570611106535447,-0.42077217329050237,-0.42607670540648834,-0.2611949458789313,-0.2672746851854222,0.4546602641400287,0.03184314965285286,0.35266387156534323,0.8904139295777257,0.3047518215076672,0.8774406634159037,0.3176182595430966,0.6808832234008382,0.6808832234008382,-0.13646516944913278,1.0205172109095653,0.22270389019212733,0.23285094230226436,0.7549975182468015,0.288512614186899,0.06055255993638017,0.743011501289357,0.6727857458267884,-0.045369018095232354,0.10248229981012763,-0.1070825341310945,-0.4643203708503394,-0.518552203348926,-0.09990506932863046,-0.030500402380906826,-0.35608394490194956,-0.6792414299913592,-0.02020310812506505,0.10248229981012763,0.5662481750638628,-0.378823674967095,0.20776670848603757,1.3626649717091468,1.3626649717091468,1.5469775893672606,0.8445258374798454,0.4327287918109824,0.19651315299683703,0.221614590944756,0.04834200344392024,0.10493535620982028,0.13233849554553268,0.09987806055860415,-0.00599218128220491,-0.00599218128220491,-0.06403308596354967,-0.10099431008330018,-0.03709014254397552,-0.035537419618204814,-0.17328591819277034,-0.18183518177355712,-0.18183518177355712,-0.14777180592751357,-0.019094446996604217,-0.08858671044929613,-0.1373314343256646,-0.10704336575047049,-0.10704336575047049,0.08334977362955207,0.08334977362955207,0.06664568290994656,0.12412477830490473,0.12412477830490473,0.12412477830490473,0.019595604976242686,0.13848185048846037,-0.15840792607307444,-0.07371647405447515,-0.19254410282987924,-0.221862962032057,-0.07048676410093556,-0.5289046073491891,-0.04377921761569732,-0.02314309519583496,-0.11691406390009539,0.21828845727576454,0.9719428820546211,-0.1188983478665452,0.17119922864590573,-0.032594517245121545,0.23207231691524574,0.03475638640111431,0.5883308938617283,1.1299381451203379,1.2427139441994153,0.710256253667457,0.5775747330217522,1.3561967285862102,0.5814002098743781,0.38200732294386536,0.7064477112116037,0.6788703307620273,1.1787508497271102,0.8377591486070262,0.9742272265584538,0.13397507426338867,0.31136949724247975,0.6671353033515476,0.7168858210372835,0.2414648543522017,0.025956232868332138,0.48703970257882717,0.31507233001862245,0.09693604975986773,-0.012395734213645971,0.1831337884733643,0.44943409397211564,1.1423502181354754,0.7372778847418151,0.7372778847418151,0.08980293970574209,0.6934136294779327,1.1427225733498163,0.21215613983132547,0.1612989582674918,0.6138719242706528,-0.30653632960012933,-0.30653632960012933,0.42504378480865873,0.42504378480865873,0.42504378480865873,0.8026724081314929,0.42504378480865873,0.42504378480865873,-0.23918081584260079,-0.08802677548206801,-0.2105483535691769,-0.2797890565745342,-0.2797890565745342,-0.318838195488248,-0.29043920855010386,-0.29043920855010386,-0.2456145961499527,-0.2456145961499527,-0.38401723800840193,-0.3414291163548475,-0.3414291163548475,-0.3414291163548475,0.07793459665301024,-0.4247421975295036,-0.2439102627403678,-0.20751976032813205,-0.1924908394253421,-0.2533976336063981,-0.23534848069210523,-0.2336108976910135,-0.4304196727392592,-0.4304196727392592,-0.33139241776188294,-0.4032281091841114,-0.5867220797304444,-0.3832736990189678,-0.2575854180302554,-0.2219599326349325,-0.1860762556765286,-0.1909904226707147,-0.06030089671921031,-0.019356724855360052,-0.046180518131531345,-0.0008472148162066368,0.21245257613697258,0.11070671038408834,0.00975501874966795,-0.036258213277357086,0.021340054470413424,-0.13496781431768543,0.021377701492047204,0.04802616151437188,0.18053382661205017,0.24300429544842972,0.2433381469188426,0.25631110550201514,0.16891253929308597,0.2382531401246664,0.21924408234714177,0.16891253929308597,0.19907105813227144,0.19907105813227144,0.10459195153981299,0.10907850196452566,0.2106856275047051,-0.04771521430546889,-0.05536169874237895,-0.2227163963496766,-0.289718327853965,-0.39423606055866295,-0.663319161358495,-0.7088598253727143
-0.765491349355851,-0.33476557689665987,-0.9821343674889351,-1.1957548445408028,-1.0120901228940122,-1.1385661507988665,-1.1443991222703616,-1.0077768742627427,-0.5684109235063753,-0.5187933411204413,-0.45694222198510664,-0.6405056358243032,0.09082141401461886,-0.6318824247771568,-0.6531368374374382,-0.12563928373232844,-0.12563928373232844,-0.2919507210201276,0.16911458986887395,-0.12563928373232844,1.1864053080195585,0.2625915267451762,0.9231207660887243,0.9328897633616088,0.10402895884045182,0.10328495797673747,-0.20813660808440715,-0.2152488079389409,0.2966704721107356,0.42270046146264667,-0.18869111959171295,0.9983666027176555,0.7362226857165874,0.9235363823231362,0.983148487314906,-0.4594534855592621,0.6287525130164905,0.1754342091843998,-0.19039472956175887,-0.08501816150833269,0.29145324266282296,-0.21723090055620944,0.7794369953430762,0.18781704726822218,-0.08672649640864682,-0.6908435094872695,-0.48536409199000785,-0.3149584759749395,-0.47462713340466833,-0.5007959376514247,-0.3917400504634064,-0.33818032067477727,0.25493014977419,0.902241199564859,0.08976113260003028,0.2883299199290495,-0.6129415122096895,-0.4053217005307982,-0.6876787507107557,-0.546979583167726,-0.544156596466365,-0.5674358514406477,-0.35344887311599554,0.046443479487908446,-0.40785674939098815,0.09035737357918204,-0.2398990553629566,0.29532255860926204,0.23823376964297066,-0.34704196813693433,0.09658379011268976,-0.33750028546986593,-0.04184390459925097,-0.23609461046305363,-0.09771787720007255,-0.16094157567281742,0.3001641811423411,0.18145511756116034,-0.07960759226025181,0.5728662366540308,0.41412414779684104,0.15628699564079288,-0.04703620787980764,0.16622184229265077,0.21924290375824812,-0.15906842411211303,0.19654888719804547,-0.24019118169010104,-0.26918589982623625,-0.3969173543919782,-0.3459395963073098,-0.512746395868436,-0.6581608606706864,-0.5373270405880597,-0.22424135957372746,-0.5006990433016284,0.32158065065752334,-0.13896245090170734,2.784607902026179,-0.22326954504682878,0.8658412307933562,-0.2934533147229745,1.2218878489936336,0.2139427523474219,-0.029949357587841306,-0.30884055961919693,-0.29259798976329976,-0.07043177891858624,-0.5093109059530283,-0.15850904430874227,0.09588095881613179,0.0017717857543966356,-0.38631628534201307,-0.10953047015593072,0.40300661610429417,-0.6926633514088985,-0.4240833771774472,-0.26154335844616433,0.028023215834001493,-0.5357222845132804,-0.23434920731043754,-0.10616367678301057,0.12048225829358952,-0.7612835931281323,0.3969665200645318,0.1450019338634852,-0.2973511817252015,0.318775724060682,0.11883577986930663,-0.4760622691351911,-0.2064715832231014,-0.563232394076022,-0.5657597616183747,-0.5275996994146268,-0.6318453904382099,-0.08677517934982557,-0.4113314844896534,-0.5077448235041239,-0.6262050274206389,-0.12628494365469223,-0.4866053027167776,-0.08306116991740427,-0.33377426799531357,-0.5286655284426249,-0.5623801287289658,-0.33377426799531357,-0.23178455887367833,-0.47549730891141867,-0.14179108260251974,-0.3321014092245229,0.4884154298568625,-0.6414570136273332,-0.608534835098886,-0.009622629544236077,-0.0515067731597791,-0.5511621843496995,-0.1984759502450489,-0.3735065093403339,-0.12052294528718113,0.7111034659380348,1.473691495693828,1.3883707188518106,0.7115690293325841,0.6714090671835669,0.3362859188944234,-0.1819089823966388,-0.3320349519928651,-0.16240530955015864,0.08389070781803064,-0.50893009038755,-0.6689918421141734,-0.5713807570629981,-0.4228569126055612,-0.2811160767669486,-0.6701377450441056,-0.43735917433144533,-0.49717586678267817,-0.5198295745027227,-0.7329036956464919,-0.37141133892555095,0.18320960407133416,0.4082678975466369,0.8099398083843224,0.9163679934487313,0.009826523845403298,0.5444863076319899,-0.08767331723136547,0.714372052864632,0.18621266537144235,-0.3187465334834231,-0.28971084952813597,0.1625419255687425,-0.0245650018345323,0.11660790136534284,-0.4886293347360009,-0.4336774258259908,-0.08413455925619928,-0.4972669799333347,-0.7125998082129616,-0.5930477607071037,-0.4779356160272131,-0.46764789158628567,-0.43215928141454,-0.418677509798278,-0.46764789158628567,-0.48136528592080247,-0.38776062888123436,-0.4124062752697325,-0.40022700476975615,-0.42020721741286804,-0.4271373467294049,-0.5364047467126127,-0.5354302726699255,-0.3218615298630485,-0.46183925384074137,0.33889221010809284,0.32913778618977996,1.640084000537479,0.9364762077934793,1.1620136293630756,0.38018403906706066,0.9744452193068418,0.6048878231090268,0.9717678835325445,-0.3447021870025035,2.152775632057689,0.7321068013239322,0.23918478545329974,0.8302302077053577,0.3267023819852037,-0.0600531654952839,0.6102892239845221,0.5587835484693263,-0.38245834882661506,0.11361021824931802,-0.3687327462523414,-0.6136902950476955,-0.6041184163719102,-0.037656787521883124,-0.012745392361322275,-0.46356990510891105,-0.7747543042307974,0.25584377098944155,-0.18221821026048754,0.5360564547670644,-0.4426449112594575,0.30411147996104254,1.987249615678658,1.7549712887165878,1.7829586533540067,1.4366193988755684,1.1565533017985299,0.4099511690981724,-0.2433097705889669,0.10334018080621331,-0.2480434823736865,0.10673838268517404,-0.12174074393646327,-0.05620255000402213,-0.24885145470658587,-0.015082748141222273,-0.2632765632858801,-0.43003482721043046,-0.44472009423050785,-0.028479011605711382,-0.2900008385998317,-0.20488268782504793,-0.2750403327749921,-0.15503317137439607,-0.23249004458488265,-0.5648252493422049,0.015601920373164596,-0.29263343450704943,-0.1668284890234643,-0.10425840906366307,0.04431350887107147,-0.04118507972315428,0.31959183527527496,0.4643041639492683,0.5561584538662353,0.05471292460115775,-0.36687017051224147,-0.0029648339487245677,-0.1821828819729264,-0.6488249608563567,-0.33700265797824247,-0.5807381924852416,0.018842159462426133,-0.06349257817178879,-0.0713727065966702,0.20844698110258045,-0.45397907157387696,-0.13241183948925225,0.10081239093167405,0.5828130348237642,0.20246778802266863,1.0118800108090684,1.0027478222884227,1.2650487419858045,1.2650487419858045,1.1004958805414817,1.1004958805414817,1.133320608276808,0.8247538807894415,0.4599685276204347,0.7836855494537437,0.679229967995928,0.9601921223710442,0.5230496899199264,0.7626054439495171,0.30464158511054545,-0.3981671654345144,0.6872086581782642,0.8991343093920288,0.07407804127173451,0.9646360309211468,0.8236831341463847,0.7360354119031405,0.06920461760170316,-0.17095428662619544,0.17854844534870856,1.0601560407983488,1.4527303469157702,1.1552815655410344,0.6021228699975172,0.07694374916543219,0.49049297076354065,1.0681451577060468,0.8980337665587887,0.1221922546114326,2.561559657802769,-0.3711879978798496,-0.46374097448687474,0.020333199851172077,1.1933890556926576,0.06111762436839668,0.40719662605999063,0.35481601478692293,0.014679006198423545,0.1599582946920869,0.07156012338694442,0.0818329196683243,-0.3781595404060822,-0.38888665983450293,-0.6618624734610598,-0.8343124600558446,-0.5512608195979979,-0.5742830730888735,-0.6673852667789134,-0.8453705590545498,-0.7196293754455954,0.4291120491790535,-0.744424258031303,-0.4335191858964447,-0.46809189354383957,-0.40579913898115416,-0.5382132693103487,-0.5107392018351292,-0.2954226186310062,-0.4767344495657792,-0.5386109858426568,-0.4333606214459173,-0.5893831974342405,-0.5603463965606141,-0.28752904665478096,-0.5384020468858147,-0.7650811828732655,-0.5133896220704911,0.47206137595040715,-0.3974735046798268,-0.6788748299101142,0.10610033827862582,0.01777409378822366,-0.4786450343416727,-0.028223238623334087,0.020351150729711547,0.122237291202087,-0.25336115236594514,0.45952876054116026,0.3049668236699311,-0.5440188631536308,-0.17510166625934256,0.14090487683726924,1.031759578121583,0.48861473554675605,-0.15119731900841513,-0.25522665249132176,0.8221932226851089,1.5169566838230244,0.15762044579823473,-0.2717124086637342,0.48771989363777685,-0.07265219177758765,-0.18301542140216762,-0.34135951090778405,0.3024381752927698,0.3366540629430681,-0.421726410922394,-0.7202128266824024,-0.36492580076951414,-0.762343566906787,-0.7396252495607158,-0.8333173182185563
0.8079434335439872
