# Supplementary material for: Accurate prediction of protein function using statistics-informed graph networks
Source: Nat Commun. 2024 Aug 4;15:6601. doi: 10.1038/s41467-024-50955-0 (PMC11297950; doi:10.1038/s41467-024-50955-0)
Supplement: Supplementary file 4 — Source Data [file 41467_2024_50955_MOESM4_ESM.zip › Source data/Figure S4_CC.txt]

BLAST	0.24880062335022202,0.24880062335022202,0.24880062335022202,0.24880062335022202,0.24880062335022202,0.24880062335022202,0.24880062335022202,0.24880062335022202,0.24880062335022202,0.24880062335022202,0.24880062335022202,0.24880062335022202,0.24880062335022202,0.24880062335022202,0.24880062335022202,0.24880062335022202,0.24880062335022202,0.24880062335022202,0.248956091925686,0.24917578284738331,0…	0.8322203026481543,0.8322203026481543,0.8322203026481543,0.8322203026481543,0.8322203026481543,0.8322203026481543,0.8322203026481543,0.8322203026481543,0.8322203026481543,0.8322203026481543,0.8322203026481543,0.8322203026481543,0.8322203026481543,0.8322203026481543,0.8322203026481543,0.8322203026481543,0.8322203026481543,0.8322203026481543,0.8322203026481543,0.8318785391484959,0.8299988399003756,…	0.14626383311025812,0.14626383311025812,0.14626383311025812,0.14626383311025812,0.14626383311025812,0.14626383311025812,0.14626383311025812,0.14626383311025812,0.14626383311025812,0.14626383311025812,0.14626383311025812,0.14626383311025812,0.14626383311025812,0.14626383311025812,0.14626383311025812,0.14626383311025812,0.14626383311025812,0.14626383311025812,0.14637130410924362,0.14653380961069562…
DeepGO	0.14594647289543303,0.19742200089180997,0.2349960458239022,0.2690634919480114,0.2976312529318441,0.3156779183322619,0.3396646094713821,0.36299758763837464,0.38068798862541914,0.3987982999562791,0.4136010345027414,0.43203133280783174,0.44409775449314415,0.45353976880288044,0.46429200238037915,0.47008916956345614,0.480392860084955,0.49031766882525063,0.49982500044166184,0.5066421971145489,0.5147193…	0.9026634734638762,0.8736532106903496,0.8590539069173285,0.8437620371160285,0.8245644600250328,0.8084292611595708,0.7953724420792252,0.7839915888473059,0.768212367247709,0.7611177935882857,0.7472583200857077,0.7393883338049768,0.7267593645077745,0.7178313355609486,0.7085997516531474,0.6990208385028055,0.6937058807392922,0.6822219522396628,0.677705927328901,0.6721151104598886,0.6627793338425179,0.…	0.07939140674800248,0.11128466268835514,0.13611534587572827,0.1600506654291677,0.1815882922562621,0.19613208612223915,0.21594127522369766,0.23617465455920245,0.25304137985554526,0.2701819546158285,0.28593056905403363,0.3051734903377556,0.3197399400061737,0.3314911577777506,0.34525617361769223,0.3541152406442724,0.3674139001889184,0.38267410769711696,0.39590880079243596,0.40655055540344043,0.42073…
DeepFRI	0.25725975350431596,0.31269142774689096,0.3436433250145555,0.3680660025038895,0.3870873770740578,0.40296895584277964,0.41403702378022644,0.42835559331839107,0.4418735815164647,0.45449321545217863,0.4632008709481168,0.4693069392133977,0.4790632215491974,0.48562774543143333,0.49322368294120794,0.49923339265058947,0.5026996780729519,0.5095120548113852,0.5168135827883016,0.5237009517055878,0.52624983…	0.8814604868252982,0.8641254961299529,0.8432975054480477,0.8263700679182131,0.8132421989373086,0.804304706861236,0.7898315781977123,0.7858242595425899,0.7797171565363382,0.7711648820968154,0.7637318507052145,0.7522466186538611,0.7489123679132029,0.7407038861449191,0.7380751552267144,0.7307103416776904,0.7259669234474299,0.7209186822149782,0.7166879003006782,0.7130505771144826,0.70217801863163,0.6…	0.15060778914292522,0.1908818547175174,0.21578852150471908,0.2367594392972752,0.25399108149319816,0.2688279294088249,0.2805526633063032,0.29442342321377596,0.30829323436300077,0.32218921796061406,0.33240027584520615,0.3410348057967665,0.3521691451851532,0.36123074229124574,0.37035943086585854,0.3791309721555525,0.3844608113523396,0.3939791780162491,0.40411227333719907,0.41381336662477014,0.420815…
Pannzer	0.3353259540439222,0.3353259540439222,0.3353259540439222,0.3353259540439222,0.3353259540439222,0.3353259540439222,0.3353259540439222,0.3353259540439222,0.3353259540439222,0.3353259540439222,0.3353259540439222,0.3353259540439222,0.3353259540439222,0.3353259540439222,0.3353259540439222,0.3353259540439222,0.3353259540439222,0.3353259540439222,0.3353259540439222,0.3353259540439222,0.3353259540439222,…	0.20700881649446184,0.20700881649446184,0.20700881649446184,0.20700881649446184,0.20700881649446184,0.20700881649446184,0.20700881649446184,0.20700881649446184,0.20700881649446184,0.20700881649446184,0.20700881649446184,0.20700881649446184,0.20700881649446184,0.20700881649446184,0.20700881649446184,0.20700881649446184,0.20700881649446184,0.20700881649446184,0.20700881649446184,0.20700881649446184…	0.8821190476190476,0.8821190476190476,0.8821190476190476,0.8821190476190476,0.8821190476190476,0.8821190476190476,0.8821190476190476,0.8821190476190476,0.8821190476190476,0.8821190476190476,0.8821190476190476,0.8821190476190476,0.8821190476190476,0.8821190476190476,0.8821190476190476,0.8821190476190476,0.8821190476190476,0.8821190476190476,0.8821190476190476,0.8821190476190476,0.8821190476190476,…
FunFams	0.47166502293170975,0.4835154869911244,0.47613713440487065,0.46458188686467916,0.4514337917163213,0.4152096045781905,0.3791857419999625,0.34035672005193485,0.3100444088024488,0.282871085589612,0.26197360473861503,0.25037411723487546,0.22858420691717896,0.19154052736040533,0.16493532048141835,0.14066763900774157,0.12885214037298087,0.12430247810300155,0.10804462486632384,0.07723009685069744,0.0627…	0.4544122110356775,0.4367593125557114,0.3983050871653957,0.3699535064592444,0.34561519856830497,0.30661157657472454,0.26383790131514706,0.22809012778541865,0.19832822302351386,0.17515950577584924,0.1587121373547966,0.15028646791804684,0.1343090243090243,0.10936028883397304,0.09197307078886027,0.0771764638869902,0.07003360674413306,0.06721405787195261,0.0578155616313511,0.040485304169514694,0.0325…	0.49027962422952837,0.5414825447972268,0.5917747179783109,0.6242572210770512,0.6506446548357956,0.6429260643388399,0.6737391711823529,0.6702610779533856,0.7099539349539349,0.7346046426691588,0.7498266614338043,0.7495762407527113,0.7668742368742368,0.7706728706728705,0.7979459608491866,0.7932774490466797,0.8046296296296296,0.8251207729468599,0.8233918128654971,0.8358974358974358,0.8533333333333333…
DeepGOWeb	0.5873895798710645,0.5873895798710645,0.5873895798710645,0.5873895798710645,0.5873895798710645,0.5873895798710645,0.5873895798710645,0.5873895798710645,0.5873895798710645,0.5873895798710645,0.5873895798710645,0.5873895798710645,0.5873895798710645,0.5873895798710645,0.5873895798710645,0.5873895798710645,0.5873895798710645,0.5873895798710645,0.5873895798710645,0.5873895798710645,0.5873895798710645,…	0.5225577424978001,0.5225577424978001,0.5225577424978001,0.5225577424978001,0.5225577424978001,0.5225577424978001,0.5225577424978001,0.5225577424978001,0.5225577424978001,0.5225577424978001,0.5225577424978001,0.5225577424978001,0.5225577424978001,0.5225577424978001,0.5225577424978001,0.5225577424978001,0.5225577424978001,0.5225577424978001,0.5225577424978001,0.5225577424978001,0.5225577424978001,…	0.6705868498761127,0.6705868498761127,0.6705868498761127,0.6705868498761127,0.6705868498761127,0.6705868498761127,0.6705868498761127,0.6705868498761127,0.6705868498761127,0.6705868498761127,0.6705868498761127,0.6705868498761127,0.6705868498761127,0.6705868498761127,0.6705868498761127,0.6705868498761127,0.6705868498761127,0.6705868498761127,0.6705868498761127,0.6705868498761127,0.6705868498761127,…
ProteInfer	0.28084026666801243,0.28084026666801243,0.28084026666801243,0.28084026666801243,0.28084026666801243,0.28084026666801243,0.28084026666801243,0.28084026666801243,0.28084026666801243,0.28084026666801243,0.28084026666801243,0.28084026666801243,0.28084026666801243,0.28084026666801243,0.28084026666801243,0.28084026666801243,0.28084026666801243,0.28084026666801243,0.28084026666801243,0.28084026666801243…	0.17013675496629976,0.17013675496629976,0.17013675496629976,0.17013675496629976,0.17013675496629976,0.17013675496629976,0.17013675496629976,0.17013675496629976,0.17013675496629976,0.17013675496629976,0.17013675496629976,0.17013675496629976,0.17013675496629976,0.17013675496629976,0.17013675496629976,0.17013675496629976,0.17013675496629976,0.17013675496629976,0.17013675496629976,0.17013675496629976…	0.803948245295172,0.803948245295172,0.803948245295172,0.803948245295172,0.803948245295172,0.803948245295172,0.803948245295172,0.803948245295172,0.803948245295172,0.803948245295172,0.803948245295172,0.803948245295172,0.803948245295172,0.803948245295172,0.803948245295172,0.803948245295172,0.803948245295172,0.803948245295172,0.803948245295172,0.803948245295172,0.803948245295172,0.803948245295172,0.8…
SPROF-GO	0.2670179524491829,0.3384200239676338,0.3892313286972178,0.4268947108856309,0.46281609582962396,0.4913062394197928,0.5150940278673919,0.5347206120147976,0.5506344420764293,0.5632889445885323,0.5758273485728821,0.5864755726623454,0.5951070484751497,0.604661946005265,0.6119509089232363,0.6171966062089177,0.619602949971878,0.6284718413654435,0.6321796468807482,0.6396380716620845,0.6455606646363189,0…	0.9254809665254701,0.9091987867097255,0.8935657631345738,0.8822724301519993,0.8756972871254508,0.8657586294939722,0.85897318141805,0.8501557755103885,0.8464515554205523,0.8338123681667033,0.8319248368383826,0.8259497274964004,0.8189570021766074,0.812156016861494,0.8069224247741866,0.7965770748277781,0.7816308890169305,0.7722280190172559,0.7624267514943817,0.755605992887909,0.7496861608402573,0.73…	0.1560156392768627,0.2079025288617503,0.24880444960758158,0.2815664724860001,0.3145224030534314,0.3429679383513519,0.36783563782848006,0.39001316960863724,0.408034810643784,0.42530296705079773,0.44028974585869346,0.4546541028949046,0.46736079160788135,0.48161604017956494,0.49286345714696933,0.5037562038111475,0.5132159952539768,0.5298383605641003,0.5399403950661152,0.5545305480127852,0.5668321488…
ATGO+	0.49097093146699505,0.49097093146699505,0.49097093146699505,0.49097093146699505,0.49097093146699505,0.503927376044668,0.519325220918867,0.5292332522938061,0.5296911585062347,0.5345389599014848,0.5355735261661596,0.538824063939105,0.5383694721540991,0.5440173885419974,0.5408703554793738,0.5409530821944037,0.5412249517759663,0.5430440396301282,0.5431735248254129,0.5442159965523873,0.546235547171116…	0.6530747400086105,0.6530747400086105,0.6530747400086105,0.6530747400086105,0.6530747400086105,0.6385748315002434,0.6304636776604589,0.6183085148521004,0.6001155588306053,0.5915192303470589,0.5739368555145616,0.5634653444957264,0.5497822580848647,0.5452437540867741,0.5369954547670464,0.528749141600373,0.5228147564366645,0.5178869878810766,0.5116412599248221,0.5048596538950957,0.5005564174490023,0…	0.3933380165484535,0.3933380165484535,0.3933380165484535,0.3933380165484535,0.3933380165484535,0.4161744231571416,0.44149777015721836,0.4625910809462702,0.4740596011536608,0.4875718080969657,0.5020174631719996,0.5162476902602664,0.5274208802111117,0.5427965273144575,0.5448015843726961,0.5537336854531246,0.5609790496830556,0.5707699519508456,0.5788476980845872,0.5902271649433113,0.601088944100973,…
PhiGnet	0.6690539849966872,0.677100832378869,0.6775644897498998,0.6818778112269547,0.683995425132203,0.6865476770328368,0.6875195193493462,0.6885958386106414,0.6906365561797546,0.6929321897701021,0.6947061276103103,0.697570072652771,0.6963229070151935,0.6977174957452417,0.6975293008994862,0.6974406818134126,0.6974874281763499,0.6986126713637901,0.6996991928223588,0.7013332983987973,0.7002251072835523,0.7…	0.7775684740762101,0.7636590408390457,0.7521071215803594,0.7446042049539909,0.7395364228351252,0.736942369019267,0.7329232573873734,0.7295554629011579,0.726527058556964,0.7250755130264711,0.7248666575544578,0.7243296006264234,0.7199921461009988,0.719389678393268,0.7179514236655397,0.7157962498284437,0.7151859578647682,0.7151859578647682,0.7137744746111796,0.7130434804591329,0.7102239315869524,0.7…	0.5871180327581221,0.6081671156777357,0.6164655296492981,0.6288986027953285,0.6362141809983068,0.6426041610577663,0.6474130392503143,0.6519909397496684,0.6581251159514028,0.6635177823316102,0.6669551998144654,0.6727173019735757,0.6741603560271179,0.677312909030622,0.6782368586326526,0.6800029808361397,0.6806437070108342,0.6827901067089883,0.6861682913969102,0.6900015300560537,0.6905039095522996,0…
