# Supplementary material for: Accurate prediction of protein function using statistics-informed graph networks
Source: Nat Commun. 2024 Aug 4;15:6601. doi: 10.1038/s41467-024-50955-0 (PMC11297950; doi:10.1038/s41467-024-50955-0)
Supplement: Supplementary file 4 — Source Data [file 41467_2024_50955_MOESM4_ESM.zip › Source data/Figure S4_BP.txt]

BLAST	0.19121973201819895,0.19121973201819895,0.19121973201819895,0.19121973201819895,0.19121973201819895,0.19121973201819895,0.19121973201819895,0.19121973201819895,0.19121973201819895,0.19121973201819895,0.19121973201819895,0.19121973201819895,0.19121973201819895,0.19121973201819895,0.19121973201819895,0.19121976051774042,0.19122446302891366,0.19133815742143295,0.19139518045055828,0.19166359363519553…	0.8091422440585959,0.8091422440585959,0.8091422440585959,0.8091422440585959,0.8091422440585959,0.8091422440585959,0.8091422440585959,0.8091422440585959,0.8091422440585959,0.8091422440585959,0.8091422440585959,0.8091422440585959,0.8091422440585959,0.8091422440585959,0.8091422440585959,0.8091422440585959,0.8091422440585959,0.8091028351916008,0.8076315708237848,0.8067838361829467,0.8043321562567014,…	0.10842112273618221,0.10842112273618221,0.10842112273618221,0.10842112273618221,0.10842112273618221,0.10842112273618221,0.10842112273618221,0.10842112273618221,0.10842112273618221,0.10842112273618221,0.10842112273618221,0.10842112273618221,0.10842112273618221,0.10842112273618221,0.10842112273618221,0.10842114106060347,0.10842416465596373,0.10849798193854193,0.10856118295227121,0.10874931132319994…
DeepGO	0.04341982023971681,0.07252179673866517,0.0993052015074668,0.1239840297790438,0.1473622771237914,0.1687684077987156,0.1884238327697112,0.20638865179134064,0.22389244137956923,0.24036846344103213,0.2564048735744083,0.2706370873609555,0.2835817520194557,0.2969873951978422,0.310124796864545,0.3215716616059136,0.3322870632619535,0.3416761516611864,0.3502330709093022,0.35869315962120657,0.367617698298…	0.9082993887636474,0.8660710219818724,0.8375819214045503,0.8061596368338911,0.7812329244852316,0.7594786090905293,0.7349254595409488,0.7111341064035805,0.6906532017910496,0.6673196925256479,0.6464450970496214,0.6286090513867946,0.6118542618012971,0.5947141401156147,0.5798535700961569,0.5661011629788397,0.5528632858380843,0.5377595736761631,0.5253357845738135,0.5128237329252993,0.5028025828658828,…	0.022241520531176735,0.03784542079577264,0.05278153719129773,0.06715618731081274,0.08135394822443186,0.09493190480307359,0.10806504198789071,0.12071097678527805,0.13360131858212032,0.1465840003134627,0.1599170486060278,0.17243887739406905,0.18456096431547947,0.1979095829452651,0.21166514587965568,0.2245684744256727,0.237522541372564,0.2503800168857428,0.2626782587658847,0.27580055091278016,0.2897…
DeepFRI	0.18444823635201135,0.23280239641025427,0.2664149985493779,0.29396422889022233,0.3160060372619768,0.3339424681047445,0.34672691468555755,0.35855911550823455,0.36923258478814597,0.3784847831993676,0.3882843495292907,0.39531767506517307,0.4015943691253553,0.407736655204665,0.41217085903370987,0.41752382327157667,0.4217115925766177,0.42643760421023585,0.428157266271153,0.4296524296210221,0.431899304…	0.8249360302338304,0.7700017925601461,0.7298421146134094,0.7015151374898129,0.6762657782496614,0.6507240094133985,0.6300011374631432,0.6087288099178452,0.5934575266527768,0.5772885646801885,0.5630499213353908,0.5499156781361271,0.5378398510618694,0.5260134287795366,0.5132810943335988,0.5032773963760915,0.49200228757154874,0.48276141085294094,0.4719996289308005,0.46148170525380033,0.45401996870127…	0.10383207463662159,0.1371313490963757,0.16294804299581134,0.1859405552754497,0.206173475475839,0.22460272356716743,0.23918125918059327,0.2541223003286416,0.26798160039470126,0.281532137673119,0.296311848274383,0.30856943330070385,0.3204244998432334,0.3328856395139284,0.3443399985859939,0.35673897229274454,0.36899458943293184,0.38188325846821086,0.3917673902059126,0.40193051355071147,0.4118340160…
Pannzer	0.15682103563955435,0.15682103563955435,0.15682103563955435,0.15682103563955435,0.15682103563955435,0.15682103563955435,0.15682103563955435,0.15682103563955435,0.15682103563955435,0.15682103563955435,0.15682103563955435,0.15682103563955435,0.15682103563955435,0.15682103563955435,0.15682103563955435,0.15682103563955435,0.15682103563955435,0.15682103563955435,0.15682103563955435,0.15682103563955435…	0.08682238295127614,0.08682238295127614,0.08682238295127614,0.08682238295127614,0.08682238295127614,0.08682238295127614,0.08682238295127614,0.08682238295127614,0.08682238295127614,0.08682238295127614,0.08682238295127614,0.08682238295127614,0.08682238295127614,0.08682238295127614,0.08682238295127614,0.08682238295127614,0.08682238295127614,0.08682238295127614,0.08682238295127614,0.08682238295127614…	0.8093077931152501,0.8093077931152501,0.8093077931152501,0.8093077931152501,0.8093077931152501,0.8093077931152501,0.8093077931152501,0.8093077931152501,0.8093077931152501,0.8093077931152501,0.8093077931152501,0.8093077931152501,0.8093077931152501,0.8093077931152501,0.8093077931152501,0.8093077931152501,0.8093077931152501,0.8093077931152501,0.8093077931152501,0.8093077931152501,0.8093077931152501,…
FunFams	0.3947127235893151,0.4096927153724311,0.40409617483955196,0.3865523830464025,0.3694741902819267,0.3446286456025747,0.32813128302901884,0.3202177219154082,0.29815426746795615,0.2637754215695872,0.2494569953079194,0.22772349921119403,0.21131134078923577,0.18928449009019097,0.15957187850785887,0.15372226287416657,0.14510984652493053,0.13811468685442368,0.13040464784601882,0.11012729829088261,0.10797…	0.394063667521937,0.37144156220557806,0.3451608241471646,0.30373328536938854,0.27397484432071123,0.24352432380564237,0.22380234677944258,0.21277396369338766,0.19215470645181656,0.1635439455885246,0.15243998243721787,0.13636089865511358,0.12494871478477972,0.11010773548609396,0.09057253997664268,0.08658501945119111,0.0812660190323722,0.07699525407890268,0.07236880846914229,0.05997787984565551,0.05…	0.3953639212842094,0.45672653862162743,0.48730173124990434,0.531468017045348,0.5671738400702772,0.5892813979829091,0.6146685766142587,0.6468609230552566,0.6649834487881541,0.6813645630983631,0.6861274356283217,0.6900834544671965,0.6842642331898491,0.67381266200328,0.6699436975945458,0.6843993422039647,0.6768665998494475,0.6698346626085594,0.6584280565111196,0.6720484107847549,0.6654411183437332,0…
DeepGOWeb	0.49564311624262214,0.49564311624262214,0.49564311624262214,0.49564311624262214,0.49564311624262214,0.49564311624262214,0.49564311624262214,0.49564311624262214,0.49564311624262214,0.49564311624262214,0.49564311624262214,0.49564311624262214,0.49564311624262214,0.49564311624262214,0.49564311624262214,0.49564311624262214,0.49564311624262214,0.49564311624262214,0.49564311624262214,0.49564311624262214…	0.3775178384411909,0.3775178384411909,0.3775178384411909,0.3775178384411909,0.3775178384411909,0.3775178384411909,0.3775178384411909,0.3775178384411909,0.3775178384411909,0.3775178384411909,0.3775178384411909,0.3775178384411909,0.3775178384411909,0.3775178384411909,0.3775178384411909,0.3775178384411909,0.3775178384411909,0.3775178384411909,0.3775178384411909,0.3775178384411909,0.3775178384411909,…	0.7213549895983016,0.7213549895983016,0.7213549895983016,0.7213549895983016,0.7213549895983016,0.7213549895983016,0.7213549895983016,0.7213549895983016,0.7213549895983016,0.7213549895983016,0.7213549895983016,0.7213549895983016,0.7213549895983016,0.7213549895983016,0.7213549895983016,0.7213549895983016,0.7213549895983016,0.7213549895983016,0.7213549895983016,0.7213549895983016,0.7213549895983016,…
ProteInfer	0.4831781937855364,0.4831781937855364,0.4831781937855364,0.4831781937855364,0.4831781937855364,0.4831781937855364,0.4831781937855364,0.4831781937855364,0.4831781937855364,0.4831781937855364,0.4831781937855364,0.4831781937855364,0.4831781937855364,0.4831781937855364,0.4831781937855364,0.4831781937855364,0.4831781937855364,0.4831781937855364,0.4831781937855364,0.4831781937855364,0.4831781937855364,…	0.3461163012465351,0.3461163012465351,0.3461163012465351,0.3461163012465351,0.3461163012465351,0.3461163012465351,0.3461163012465351,0.3461163012465351,0.3461163012465351,0.3461163012465351,0.3461163012465351,0.3461163012465351,0.3461163012465351,0.3461163012465351,0.3461163012465351,0.3461163012465351,0.3461163012465351,0.3461163012465351,0.3461163012465351,0.3461163012465351,0.3461163012465351,…	0.7999632742019502,0.7999632742019502,0.7999632742019502,0.7999632742019502,0.7999632742019502,0.7999632742019502,0.7999632742019502,0.7999632742019502,0.7999632742019502,0.7999632742019502,0.7999632742019502,0.7999632742019502,0.7999632742019502,0.7999632742019502,0.7999632742019502,0.7999632742019502,0.7999632742019502,0.7999632742019502,0.7999632742019502,0.7999632742019502,0.7999632742019502,…
SPROF-GO	0.16663765169490793,0.23049283647457244,0.27796006390486305,0.31708818136809663,0.3496807775577834,0.3799340232727601,0.40468947301100056,0.4257081824685309,0.44528838107678587,0.46319419735133927,0.47703714274353537,0.4887715464733879,0.49762421359711856,0.5081844630710705,0.5174534076565326,0.5260701136602473,0.5322286111296737,0.5397909564292636,0.5446532077044377,0.5491630736389422,0.55088465…	0.9130357613776087,0.8808306394028836,0.8564119609906782,0.837931867555381,0.8215199737900805,0.8081078225276326,0.790480761614666,0.7739200018930101,0.7579977854795606,0.744704264593636,0.7293201666797434,0.7141306190520837,0.7004266810720783,0.6893456963950003,0.6783862430174683,0.6668990591463871,0.6532366993474046,0.6439510401885088,0.632025962330925,0.6208305894246654,0.6086891128021753,0.59…	0.09168556689289581,0.13259491700376044,0.16590307300998833,0.19554244353429723,0.2221113437570438,0.24834766677873293,0.27196025169840266,0.2936055026004816,0.3152380127316365,0.3361312382818258,0.3544332493864757,0.3715280009642305,0.3858924138039829,0.40242617334012054,0.41823578445864856,0.4343487681904299,0.44904565948188896,0.4646354488658153,0.4785037276573301,0.4923294838387246,0.50310686…
ATGO+	0.44731944020290115,0.44731944020290115,0.44731944020290115,0.44731944020290115,0.44731944020290115,0.4584604562552945,0.4685265576434094,0.4754173245525474,0.4810867135470053,0.4862426820423846,0.48926760883012904,0.49180375939447796,0.4938764866278042,0.4965025045375591,0.4974977554365243,0.498303325573857,0.4986853196276678,0.49855038879447094,0.49781939218336496,0.4982094691805933,0.499277038…	0.6092587496864618,0.6092587496864618,0.6092587496864618,0.6092587496864618,0.6092587496864618,0.5947279050996488,0.5826295195273732,0.5710810662146001,0.5618914899658148,0.552717800595572,0.5452841771485076,0.5360864418436402,0.5281422690564965,0.5227664156513252,0.5168057883349148,0.5096290326121559,0.504831310398338,0.49815022420022687,0.49145254978326536,0.4870384676676563,0.4837444946905504,…	0.3533894822579986,0.3533894822579986,0.3533894822579986,0.3533894822579986,0.3533894822579986,0.3729972088723113,0.39179657967522447,0.4072050196641186,0.42060074784363327,0.43404079320485767,0.4436879340290906,0.45427869337531734,0.46378612040216877,0.4727513618205994,0.4795804724857764,0.4874700668430769,0.49268717574752197,0.498951196810848,0.5043533666243832,0.5099049498129389,0.515840141455…
PhiGnet	0.4329535364666632,0.4704372062279129,0.492239393825828,0.508220088763131,0.5215574055982928,0.5312407033171658,0.5396216131051973,0.5463912014051794,0.5504949967372508,0.5551471119665232,0.5583536053628705,0.5610759642748975,0.564366318637186,0.5671742963633332,0.5697535367077484,0.5726889686083846,0.5760711682037705,0.5793355456856294,0.5810674749819998,0.5832682287140765,0.5851752770316472,0.5…	0.820268798551618,0.7926296918228132,0.7756445792435165,0.7631430394915789,0.7545431032509704,0.746454430010839,0.7402248026015257,0.7328163005791168,0.7237442622227095,0.7166096305092835,0.7105427429549608,0.7040330321145403,0.699185995511792,0.6930541982083285,0.6878000638574581,0.683300285527612,0.6796246497288161,0.6764748340129697,0.672564217780812,0.6681922527203834,0.6642922866294303,0.660…	0.2940899012851944,0.3344771079618559,0.3605145199510606,0.3809621645307628,0.39850740857740097,0.41235323601862545,0.42456358164858504,0.43558131627914903,0.44416997777994816,0.4530650097649854,0.45985793644458806,0.4663761859747989,0.4731347032695573,0.4799928677837054,0.4862917127201898,0.49289937892654195,0.4999018106935005,0.506590955087427,0.5114843081272881,0.517496864333638,0.522898253803…
