# Supplementary material for: Accurate prediction of protein function using statistics-informed graph networks
Source: Nat Commun. 2024 Aug 4;15:6601. doi: 10.1038/s41467-024-50955-0 (PMC11297950; doi:10.1038/s41467-024-50955-0)
Supplement: Supplementary file 4 — Source Data [file 41467_2024_50955_MOESM4_ESM.zip › Source data/Figure S3_Precision_Recall.txt]

DeepGO	0.3606269957078233,0.40185600763887847,0.4188590145485603,0.42516616953119946,0.4315383407712303,0.43136848609175427,0.44139076783850106,0.44359872625010216,0.44641906599958864,0.4465706611052947,0.44338211195941474,0.44229001583194044,0.43942737126393916,0.4367054593375565,0.43402963343042106,0.4351345855465224,0.4353708835586441,0.4312631145079403,0.42949807128214984,0.42652216753601613,0.42124…	0.787272426348891,0.6981049321416749,0.6238166170142336,0.5636378682555444,0.5168404501820588,0.47412280701754383,0.44966898378020537,0.4192651439920556,0.39523336643495544,0.3773667659715327,0.3603690830850712,0.34644985104270115,0.33087553790135715,0.32004303210857327,0.31031943065210194,0.3052135054617677,0.30072823568354845,0.2942734193975505,0.29030122476001324,0.28641178417742463,0.28056107…	0.23388047904806267,0.28213061081711993,0.31527430187870764,0.34131389845568744,0.37040476007179735,0.3956871496684859,0.43341183906011654,0.470930920332989,0.5128350728280604,0.546856685560249,0.5760869565217394,0.6114341085271319,0.6539823008849558,0.6872068230277187,0.7217640320733106,0.7576422764227642,0.7883183568677792,0.806881143878463,0.8251502542764679,0.8349952516619185,0.84494134897360…
DeepFRI	0.6354597329234171,0.6710562156734339,0.688335890720818,0.696750405661716,0.7006227139316241,0.7056727526334565,0.7076870760471988,0.7088199682549543,0.7093309147684478,0.7100596337139593,0.7075981533507606,0.7053290932805121,0.7053921841377692,0.7015736575019229,0.702189608895865,0.7028382478794347,0.7027992771290955,0.7032508625134658,0.7028679250931246,0.6984672834317522,0.6952954300919651,0.6…	0.8147136709698775,0.7768536908308508,0.7521102284011917,0.7351704733531945,0.7228814961933137,0.7103690830850713,0.701084078119828,0.6914018536908308,0.6803541873551804,0.6717891426679907,0.6608656074147633,0.6532522343594837,0.6484111221449852,0.6376117179741808,0.6326050976497849,0.6274164184045019,0.6222029129427342,0.6177341939755048,0.6135137371731214,0.6050728235683548,0.5987421383647799,0…	0.5208597614925552,0.590621208002596,0.634531507898406,0.6621465728466991,0.6796937574815269,0.7010381102995811,0.7144156341456741,0.7271383737233124,0.7408857195123544,0.7529539207007407,0.7614429392446632,0.7664282752902154,0.7733528754885536,0.7797991071428569,0.7889742166296568,0.7988706140350875,0.807382699577496,0.8162491536899118,0.8226867717614804,0.8259555246699095,0.8289763410634806,0.8…
Pannzer	0.1234134850948065,0.1234134850948065,0.1234134850948065,0.1234134850948065,0.1234134850948065,0.1234134850948065,0.1234134850948065,0.1234134850948065,0.1234134850948065,0.1234134850948065,0.1234134850948065,0.1234134850948065,0.1234134850948065,0.1234134850948065,0.1234134850948065,0.1234134850948065,0.1234134850948065,0.1234134850948065,0.1234134850948065,0.1234134850948065,0.1234134850948065,…	0.06732042370076133,0.06732042370076133,0.06732042370076133,0.06732042370076133,0.06732042370076133,0.06732042370076133,0.06732042370076133,0.06732042370076133,0.06732042370076133,0.06732042370076133,0.06732042370076133,0.06732042370076133,0.06732042370076133,0.06732042370076133,0.06732042370076133,0.06732042370076133,0.06732042370076133,0.06732042370076133,0.06732042370076133,0.06732042370076133…	0.74,0.74,0.74,0.74,0.74,0.74,0.74,0.74,0.74,0.74,0.74,0.74,0.74,0.74,0.74,0.74,0.74,0.74,0.74,0.74,0.74,0.74,0.74,0.74,0.74,0.74,0.74,0.74,0.74,0.74,0.74,0.74,0.74,0.7538461538461538,0.7722513089005235,0.8016304347826086,0.8104395604395604,0.8149171270718232,0.8240223463687151,0.8286516853932584,0.8286516853932584,0.827683615819209,0.827683615819209,0.827683615819209,0.827683615819209,0.83714285…
ProteInfer	0.7421372298799177,0.7421372298799177,0.7421372298799177,0.7421372298799177,0.7421372298799177,0.7421372298799177,0.7421372298799177,0.7421372298799177,0.7421372298799177,0.7421372298799177,0.7421372298799177,0.7421372298799177,0.7421372298799177,0.7421372298799177,0.7421372298799177,0.7421372298799177,0.7421372298799177,0.7421372298799177,0.7421372298799177,0.7421372298799177,0.7421372298799177,…	0.5976994372724264,0.5976994372724264,0.5976994372724264,0.5976994372724264,0.5976994372724264,0.5976994372724264,0.5976994372724264,0.5976994372724264,0.5976994372724264,0.5976994372724264,0.5976994372724264,0.5976994372724264,0.5976994372724264,0.5976994372724264,0.5976994372724264,0.5976994372724264,0.5976994372724264,0.5976994372724264,0.5976994372724264,0.5976994372724264,0.5976994372724264,…	0.9786290322580645,0.9786290322580645,0.9786290322580645,0.9786290322580645,0.9786290322580645,0.9786290322580645,0.9786290322580645,0.9786290322580645,0.9786290322580645,0.9786290322580645,0.9786290322580645,0.9786290322580645,0.9786290322580645,0.9786290322580645,0.9786290322580645,0.9786290322580645,0.9786290322580645,0.9786290322580645,0.9786290322580645,0.9786290322580645,0.9786290322580645,…
CLEAN	0.7753913751023904,0.7732280745389026,0.7703378053672802,0.7658133105806884,0.7623506962970361,0.7603485807694632,0.7560942989907552,0.7551298637963122,0.753569022097063,0.7512614011145152,0.7491145323438181,0.7473703573784549,0.7451071442097466,0.7443101113027526,0.7414944665173886,0.7407935159842881,0.7403362226862499,0.7386429177725812,0.7385395038662089,0.7372224525860672,0.7356800021007471,0…	0.67879013571665,0.6671218139688845,0.659425686858656,0.6501158556769282,0.6441575637206224,0.639937106918239,0.6337305527970871,0.6305031446540881,0.6275239986759352,0.6241724594505131,0.6204485269778219,0.6169728566699769,0.613993710691824,0.6125041377027475,0.6085319430652103,0.6070423700761338,0.6053045349222113,0.6028219132737505,0.6018288646143661,0.5998427672955976,0.597856669976829,0.5958…	0.9040502490794889,0.9194706146253927,0.92610386639213,0.9316059757236229,0.933663833805477,0.9365760610395805,0.9370183044315994,0.9411621687332848,0.9429760156632404,0.9433357969943337,0.9451068057625436,0.9476584022038569,0.9474213836477988,0.948397678526369,0.9488058943089432,0.9501402703391993,0.9529124967924045,0.9534673885021914,0.9556159420289856,0.9562223954273839,0.9560854834506126,0.95…
PhiGnet	0.8979643912951185,0.9011245321327142,0.9035365243693314,0.9065761580674967,0.9084738949873972,0.9095304497590827,0.9102446135202663,0.9113768569716534,0.9122779000136977,0.9126179325189163,0.9125305398138462,0.9129017820986083,0.9127718232184652,0.9124512018343105,0.9132907735167454,0.9128139672927013,0.9127880480199974,0.9126332347192757,0.912461931606285,0.9130728251721986,0.9125377295725727,0…	0.9242055610724926,0.9172376696458127,0.9126696458126446,0.9110559417411451,0.910559417411453,0.9095249917245943,0.9087388282025818,0.9071251241310824,0.9056355511420059,0.9039225422045679,0.9020854021847069,0.9005958291956304,0.8996855345911948,0.8985683548493876,0.8978235683548493,0.8959616021185037,0.8954650777888116,0.8945547831843759,0.8938927507447864,0.8937686196623633,0.892775571002979,0.…	0.873172222222222,0.8855677410619708,0.8945843828715364,0.9021402142161633,0.9063979039891817,0.9095359078590785,0.9117553973098224,0.9156686335931619,0.9190184049079755,0.9214822404371584,0.9232203969883641,0.925548696844993,0.9262444215585306,0.9267697594501718,0.9293002412961048,0.9303124460555844,0.9307944732297064,0.931457468879668,0.9318189685012114,0.9332293291731669,0.9331945889698231,0.9…
