# Supplementary material for: Accurate prediction of protein function using statistics-informed graph networks
Source: Nat Commun. 2024 Aug 4;15:6601. doi: 10.1038/s41467-024-50955-0 (PMC11297950; doi:10.1038/s41467-024-50955-0)
Supplement: Supplementary file 4 — Source Data [file 41467_2024_50955_MOESM4_ESM.zip › Source data/Figure S10_CC_Fmax_box.csv]

0.558277655	30	DeepGO
0.572543595	30	DeepGO
0.593867769	30	DeepGO
0.576167429	30	DeepGO
0.594692266	30	DeepGO
0.593311484	30	DeepGO
0.589769926	30	DeepGO
0.59433901	30	DeepGO
0.592222775	30	DeepGO
0.553769318	30	DeepGO
0.593671749	30	DeepGO
0.581218073	30	DeepGO
0.58914797	30	DeepGO
0.615463145	30	DeepGO
0.596330828	30	DeepGO
0.585858051	30	DeepGO
0.570352818	30	DeepGO
0.583701069	30	DeepGO
0.577870946	30	DeepGO
0.575215608	30	DeepGO
0.576946955	30	DeepGO
0.565877925	30	DeepGO
0.543922191	30	DeepGO
0.593013494	30	DeepGO
0.593008628	30	DeepGO
0.559570515	30	DeepGO
0.565860614	30	DeepGO
0.597810028	30	DeepGO
0.547160952	30	DeepGO
0.594304984	30	DeepGO
0.562889918	30	DeepGO
0.580087409	30	DeepGO
0.590124126	30	DeepGO
0.556977384	30	DeepGO
0.544686441	30	DeepGO
0.581855224	30	DeepGO
0.569723355	30	DeepGO
0.568715356	30	DeepGO
0.571376444	30	DeepGO
0.533233361	30	DeepGO
0.580898987	30	DeepGO
0.585491121	30	DeepGO
0.580478231	30	DeepGO
0.557996397	30	DeepGO
0.582127136	30	DeepGO
0.595978685	30	DeepGO
0.582933752	30	DeepGO
0.572934576	30	DeepGO
0.557127839	30	DeepGO
0.562347486	30	DeepGO
0.603001945	40	DeepGO
0.600296807	40	DeepGO
0.621206052	40	DeepGO
0.58461283	40	DeepGO
0.593755783	40	DeepGO
0.596225512	40	DeepGO
0.603628146	40	DeepGO
0.588223067	40	DeepGO
0.593543795	40	DeepGO
0.594680346	40	DeepGO
0.603330695	40	DeepGO
0.580135033	40	DeepGO
0.603067485	40	DeepGO
0.58562296	40	DeepGO
0.591169853	40	DeepGO
0.603411427	40	DeepGO
0.605355506	40	DeepGO
0.590721188	40	DeepGO
0.614935923	40	DeepGO
0.583217855	40	DeepGO
0.620519537	40	DeepGO
0.618330651	40	DeepGO
0.589518096	40	DeepGO
0.585307545	40	DeepGO
0.58155929	40	DeepGO
0.582165101	40	DeepGO
0.612458368	40	DeepGO
0.604956551	40	DeepGO
0.595191248	40	DeepGO
0.552816013	40	DeepGO
0.617457228	40	DeepGO
0.581731726	40	DeepGO
0.590576433	40	DeepGO
0.587005236	40	DeepGO
0.587603958	40	DeepGO
0.600790095	40	DeepGO
0.606469151	40	DeepGO
0.572765784	40	DeepGO
0.564197402	40	DeepGO
0.601978815	40	DeepGO
0.6028263	40	DeepGO
0.57571896	40	DeepGO
0.601424809	40	DeepGO
0.591698388	40	DeepGO
0.596185995	40	DeepGO
0.586384895	40	DeepGO
0.600113767	40	DeepGO
0.614453981	40	DeepGO
0.575210142	40	DeepGO
0.598857016	40	DeepGO
0.607018155	50	DeepGO
0.584608076	50	DeepGO
0.588582025	50	DeepGO
0.616864399	50	DeepGO
0.605670842	50	DeepGO
0.604125681	50	DeepGO
0.604169613	50	DeepGO
0.602597404	50	DeepGO
0.601191823	50	DeepGO
0.590192174	50	DeepGO
0.615004782	50	DeepGO
0.606387692	50	DeepGO
0.590750849	50	DeepGO
0.58592843	50	DeepGO
0.604344321	50	DeepGO
0.617246198	50	DeepGO
0.591658746	50	DeepGO
0.610320573	50	DeepGO
0.594511571	50	DeepGO
0.606692869	50	DeepGO
0.583783975	50	DeepGO
0.609047844	50	DeepGO
0.592993496	50	DeepGO
0.620605738	50	DeepGO
0.611797366	50	DeepGO
0.586001127	50	DeepGO
0.623347421	50	DeepGO
0.605642969	50	DeepGO
0.60751997	50	DeepGO
0.61493967	50	DeepGO
0.631967995	50	DeepGO
0.605104961	50	DeepGO
0.608077219	50	DeepGO
0.604049151	50	DeepGO
0.593698985	50	DeepGO
0.61705176	50	DeepGO
0.602764195	50	DeepGO
0.60081592	50	DeepGO
0.600973598	50	DeepGO
0.596516172	50	DeepGO
0.601954224	50	DeepGO
0.597117035	50	DeepGO
0.613126492	50	DeepGO
0.586614736	50	DeepGO
0.61905196	50	DeepGO
0.611950009	50	DeepGO
0.622782881	50	DeepGO
0.601352425	50	DeepGO
0.589070255	50	DeepGO
0.611263904	50	DeepGO
0.602554485	70	DeepGO
0.622547075	70	DeepGO
0.615835731	70	DeepGO
0.632320588	70	DeepGO
0.609868917	70	DeepGO
0.622451908	70	DeepGO
0.607675369	70	DeepGO
0.597646722	70	DeepGO
0.618161988	70	DeepGO
0.611718887	70	DeepGO
0.610265129	70	DeepGO
0.614434748	70	DeepGO
0.612378621	70	DeepGO
0.611552971	70	DeepGO
0.620324799	70	DeepGO
0.615033417	70	DeepGO
0.609115223	70	DeepGO
0.620895566	70	DeepGO
0.608981967	70	DeepGO
0.610286191	70	DeepGO
0.6137751	70	DeepGO
0.610695545	70	DeepGO
0.606537009	70	DeepGO
0.626565521	70	DeepGO
0.607663158	70	DeepGO
0.621378954	70	DeepGO
0.606817953	70	DeepGO
0.611427297	70	DeepGO
0.60128019	70	DeepGO
0.632247733	70	DeepGO
0.628214384	70	DeepGO
0.603906865	70	DeepGO
0.61485183	70	DeepGO
0.609218986	70	DeepGO
0.610475098	70	DeepGO
0.6191873	70	DeepGO
0.616950439	70	DeepGO
0.615634589	70	DeepGO
0.604217737	70	DeepGO
0.602434956	70	DeepGO
0.599570966	70	DeepGO
0.605631074	70	DeepGO
0.603202514	70	DeepGO
0.605972513	70	DeepGO
0.599354458	70	DeepGO
0.618934979	70	DeepGO
0.624445467	70	DeepGO
0.617595496	70	DeepGO
0.624666922	70	DeepGO
0.601682897	70	DeepGO
0.614675737	95	DeepGO
0.619080918	95	DeepGO
0.618933564	95	DeepGO
0.618316322	95	DeepGO
0.629697934	95	DeepGO
0.621285082	95	DeepGO
0.622033512	95	DeepGO
0.629266079	95	DeepGO
0.626335333	95	DeepGO
0.603773145	95	DeepGO
0.603664178	95	DeepGO
0.604284252	95	DeepGO
0.625512909	95	DeepGO
0.622327145	95	DeepGO
0.605431192	95	DeepGO
0.626946434	95	DeepGO
0.614374735	95	DeepGO
0.619126947	95	DeepGO
0.616170171	95	DeepGO
0.620641937	95	DeepGO
0.620668365	95	DeepGO
0.613420049	95	DeepGO
0.610145372	95	DeepGO
0.614409259	95	DeepGO
0.620993548	95	DeepGO
0.614624839	95	DeepGO
0.604740518	95	DeepGO
0.62650963	95	DeepGO
0.625479949	95	DeepGO
0.61755531	95	DeepGO
0.625988405	95	DeepGO
0.619096646	95	DeepGO
0.627552294	95	DeepGO
0.62847213	95	DeepGO
0.616570413	95	DeepGO
0.62161829	95	DeepGO
0.631173572	95	DeepGO
0.617709398	95	DeepGO
0.634571442	95	DeepGO
0.630897045	95	DeepGO
0.620775108	95	DeepGO
0.615423325	95	DeepGO
0.602559708	95	DeepGO
0.621561606	95	DeepGO
0.627166463	95	DeepGO
0.614842435	95	DeepGO
0.610933614	95	DeepGO
0.613214788	95	DeepGO
0.633815077	95	DeepGO
0.615126053	95	DeepGO
0.606193954	30	DeepFRI
0.602472837	30	DeepFRI
0.580863756	30	DeepFRI
0.573556093	30	DeepFRI
0.590276514	30	DeepFRI
0.598549381	30	DeepFRI
0.614198021	30	DeepFRI
0.595855407	30	DeepFRI
0.633654515	30	DeepFRI
0.592143423	30	DeepFRI
0.595453336	30	DeepFRI
0.609814815	30	DeepFRI
0.584202332	30	DeepFRI
0.586312554	30	DeepFRI
0.618892908	30	DeepFRI
0.571848531	30	DeepFRI
0.613238734	30	DeepFRI
0.591728047	30	DeepFRI
0.588871676	30	DeepFRI
0.588775546	30	DeepFRI
0.608705792	30	DeepFRI
0.593805972	30	DeepFRI
0.58877627	30	DeepFRI
0.606052961	30	DeepFRI
0.594809516	30	DeepFRI
0.629724769	30	DeepFRI
0.597031154	30	DeepFRI
0.598432487	30	DeepFRI
0.597068768	30	DeepFRI
0.576278111	30	DeepFRI
0.633474142	30	DeepFRI
0.595315206	30	DeepFRI
0.635309538	30	DeepFRI
0.609678314	30	DeepFRI
0.588038813	30	DeepFRI
0.616647418	30	DeepFRI
0.584734417	30	DeepFRI
0.593631231	30	DeepFRI
0.571530093	30	DeepFRI
0.646980238	30	DeepFRI
0.581622796	30	DeepFRI
0.610834617	30	DeepFRI
0.631514021	30	DeepFRI
0.578902656	30	DeepFRI
0.593264185	30	DeepFRI
0.59929633	30	DeepFRI
0.584173794	30	DeepFRI
0.586545238	30	DeepFRI
0.56707321	30	DeepFRI
0.583555726	30	DeepFRI
0.614540542	40	DeepFRI
0.627591043	40	DeepFRI
0.613193304	40	DeepFRI
0.623590904	40	DeepFRI
0.624496523	40	DeepFRI
0.592015961	40	DeepFRI
0.640618671	40	DeepFRI
0.614693478	40	DeepFRI
0.631426648	40	DeepFRI
0.614388469	40	DeepFRI
0.635833092	40	DeepFRI
0.644433135	40	DeepFRI
0.654685849	40	DeepFRI
0.603900893	40	DeepFRI
0.6422441	40	DeepFRI
0.621735681	40	DeepFRI
0.614630517	40	DeepFRI
0.637292657	40	DeepFRI
0.624865467	40	DeepFRI
0.63356361	40	DeepFRI
0.604680422	40	DeepFRI
0.635756428	40	DeepFRI
0.617683022	40	DeepFRI
0.607003655	40	DeepFRI
0.623135718	40	DeepFRI
0.609526413	40	DeepFRI
0.62015041	40	DeepFRI
0.631749477	40	DeepFRI
0.622336884	40	DeepFRI
0.629107765	40	DeepFRI
0.589193308	40	DeepFRI
0.637393125	40	DeepFRI
0.611151854	40	DeepFRI
0.62590581	40	DeepFRI
0.614415154	40	DeepFRI
0.653903479	40	DeepFRI
0.61946274	40	DeepFRI
0.625929226	40	DeepFRI
0.643916747	40	DeepFRI
0.623180229	40	DeepFRI
0.614332421	40	DeepFRI
0.628525135	40	DeepFRI
0.612910225	40	DeepFRI
0.652049491	40	DeepFRI
0.648753979	40	DeepFRI
0.621688445	40	DeepFRI
0.639475762	40	DeepFRI
0.618893844	40	DeepFRI
0.652635079	40	DeepFRI
0.65472933	40	DeepFRI
0.652792311	50	DeepFRI
0.637948017	50	DeepFRI
0.64407926	50	DeepFRI
0.634763509	50	DeepFRI
0.63120284	50	DeepFRI
0.647436621	50	DeepFRI
0.6575019	50	DeepFRI
0.640190628	50	DeepFRI
0.653883035	50	DeepFRI
0.645624257	50	DeepFRI
0.632231031	50	DeepFRI
0.658910724	50	DeepFRI
0.659581637	50	DeepFRI
0.664977894	50	DeepFRI
0.640002047	50	DeepFRI
0.647775993	50	DeepFRI
0.642730127	50	DeepFRI
0.635564544	50	DeepFRI
0.655307188	50	DeepFRI
0.640371258	50	DeepFRI
0.658382797	50	DeepFRI
0.629235191	50	DeepFRI
0.641730422	50	DeepFRI
0.631536037	50	DeepFRI
0.627884409	50	DeepFRI
0.652386913	50	DeepFRI
0.648662198	50	DeepFRI
0.640359068	50	DeepFRI
0.634527297	50	DeepFRI
0.653846959	50	DeepFRI
0.651334113	50	DeepFRI
0.641627818	50	DeepFRI
0.642317399	50	DeepFRI
0.64146355	50	DeepFRI
0.62850989	50	DeepFRI
0.62733688	50	DeepFRI
0.637063561	50	DeepFRI
0.637054042	50	DeepFRI
0.628532971	50	DeepFRI
0.640383003	50	DeepFRI
0.657777321	50	DeepFRI
0.646033894	50	DeepFRI
0.648018886	50	DeepFRI
0.625928784	50	DeepFRI
0.639650167	50	DeepFRI
0.642712514	50	DeepFRI
0.650378593	50	DeepFRI
0.636239452	50	DeepFRI
0.652765373	50	DeepFRI
0.638988136	50	DeepFRI
0.671494106	70	DeepFRI
0.669337281	70	DeepFRI
0.652787193	70	DeepFRI
0.661988212	70	DeepFRI
0.669341183	70	DeepFRI
0.684730886	70	DeepFRI
0.671244379	70	DeepFRI
0.663593591	70	DeepFRI
0.647047182	70	DeepFRI
0.659919751	70	DeepFRI
0.673683929	70	DeepFRI
0.670645178	70	DeepFRI
0.673634013	70	DeepFRI
0.6712663	70	DeepFRI
0.691163868	70	DeepFRI
0.674909077	70	DeepFRI
0.683423667	70	DeepFRI
0.652458492	70	DeepFRI
0.665609876	70	DeepFRI
0.683121629	70	DeepFRI
0.676085319	70	DeepFRI
0.695209017	70	DeepFRI
0.661032402	70	DeepFRI
0.694098203	70	DeepFRI
0.674549375	70	DeepFRI
0.65510477	70	DeepFRI
0.664010282	70	DeepFRI
0.66329535	70	DeepFRI
0.682290012	70	DeepFRI
0.691338062	70	DeepFRI
0.669236441	70	DeepFRI
0.675101101	70	DeepFRI
0.672558329	70	DeepFRI
0.661650704	70	DeepFRI
0.669565901	70	DeepFRI
0.658379457	70	DeepFRI
0.663002619	70	DeepFRI
0.681026491	70	DeepFRI
0.672215992	70	DeepFRI
0.662263372	70	DeepFRI
0.683706801	70	DeepFRI
0.669011352	70	DeepFRI
0.667740138	70	DeepFRI
0.662207924	70	DeepFRI
0.676070641	70	DeepFRI
0.658486077	70	DeepFRI
0.667563682	70	DeepFRI
0.687407696	70	DeepFRI
0.659192276	70	DeepFRI
0.668377341	70	DeepFRI
0.692234677	95	DeepFRI
0.688116366	95	DeepFRI
0.706536729	95	DeepFRI
0.693316421	95	DeepFRI
0.687058159	95	DeepFRI
0.697566533	95	DeepFRI
0.693536617	95	DeepFRI
0.683416171	95	DeepFRI
0.688949905	95	DeepFRI
0.680967637	95	DeepFRI
0.695755232	95	DeepFRI
0.691039366	95	DeepFRI
0.686102804	95	DeepFRI
0.684551926	95	DeepFRI
0.698774002	95	DeepFRI
0.68216282	95	DeepFRI
0.692497656	95	DeepFRI
0.705210338	95	DeepFRI
0.686009661	95	DeepFRI
0.686933453	95	DeepFRI
0.697070871	95	DeepFRI
0.69738907	95	DeepFRI
0.694488076	95	DeepFRI
0.681481297	95	DeepFRI
0.683501413	95	DeepFRI
0.695462034	95	DeepFRI
0.68567856	95	DeepFRI
0.68051117	95	DeepFRI
0.697596336	95	DeepFRI
0.698484516	95	DeepFRI
0.697184776	95	DeepFRI
0.702378225	95	DeepFRI
0.686433994	95	DeepFRI
0.685407873	95	DeepFRI
0.686209082	95	DeepFRI
0.698410763	95	DeepFRI
0.672416584	95	DeepFRI
0.689890893	95	DeepFRI
0.703352324	95	DeepFRI
0.707461702	95	DeepFRI
0.674600906	95	DeepFRI
0.691446837	95	DeepFRI
0.696069756	95	DeepFRI
0.71561026	95	DeepFRI
0.694527414	95	DeepFRI
0.695922003	95	DeepFRI
0.70048245	95	DeepFRI
0.692861195	95	DeepFRI
0.692857401	95	DeepFRI
0.682783786	95	DeepFRI
0.661171286	30	PhiGnet w/o RCs
0.687174051	30	PhiGnet w/o RCs
0.653105949	30	PhiGnet w/o RCs
0.662415648	30	PhiGnet w/o RCs
0.625002168	30	PhiGnet w/o RCs
0.656488998	30	PhiGnet w/o RCs
0.649891166	30	PhiGnet w/o RCs
0.647569548	30	PhiGnet w/o RCs
0.653676673	30	PhiGnet w/o RCs
0.682228647	30	PhiGnet w/o RCs
0.665194447	30	PhiGnet w/o RCs
0.685417551	30	PhiGnet w/o RCs
0.643644833	30	PhiGnet w/o RCs
0.656944648	30	PhiGnet w/o RCs
0.676834684	30	PhiGnet w/o RCs
0.647742803	30	PhiGnet w/o RCs
0.663484248	30	PhiGnet w/o RCs
0.654734268	30	PhiGnet w/o RCs
0.678583438	30	PhiGnet w/o RCs
0.647791683	30	PhiGnet w/o RCs
0.667787169	30	PhiGnet w/o RCs
0.65720381	30	PhiGnet w/o RCs
0.680051794	30	PhiGnet w/o RCs
0.6725698	30	PhiGnet w/o RCs
0.677126616	30	PhiGnet w/o RCs
0.677104187	30	PhiGnet w/o RCs
0.653166647	30	PhiGnet w/o RCs
0.646665688	30	PhiGnet w/o RCs
0.694032683	30	PhiGnet w/o RCs
0.680429729	30	PhiGnet w/o RCs
0.674884764	30	PhiGnet w/o RCs
0.66219727	30	PhiGnet w/o RCs
0.665610656	30	PhiGnet w/o RCs
0.642186518	30	PhiGnet w/o RCs
0.632782084	30	PhiGnet w/o RCs
0.68683011	30	PhiGnet w/o RCs
0.665444794	30	PhiGnet w/o RCs
0.660796005	30	PhiGnet w/o RCs
0.656879578	30	PhiGnet w/o RCs
0.666355886	30	PhiGnet w/o RCs
0.656276564	30	PhiGnet w/o RCs
0.680518181	30	PhiGnet w/o RCs
0.683325535	30	PhiGnet w/o RCs
0.663120461	30	PhiGnet w/o RCs
0.701192385	30	PhiGnet w/o RCs
0.681742437	30	PhiGnet w/o RCs
0.657328809	30	PhiGnet w/o RCs
0.647426818	30	PhiGnet w/o RCs
0.670656051	30	PhiGnet w/o RCs
0.646109158	30	PhiGnet w/o RCs
0.7065494	40	PhiGnet w/o RCs
0.714578773	40	PhiGnet w/o RCs
0.711088349	40	PhiGnet w/o RCs
0.696944579	40	PhiGnet w/o RCs
0.69448938	40	PhiGnet w/o RCs
0.698423737	40	PhiGnet w/o RCs
0.708274899	40	PhiGnet w/o RCs
0.700469965	40	PhiGnet w/o RCs
0.705691478	40	PhiGnet w/o RCs
0.667653638	40	PhiGnet w/o RCs
0.709243446	40	PhiGnet w/o RCs
0.672523009	40	PhiGnet w/o RCs
0.677015131	40	PhiGnet w/o RCs
0.699521537	40	PhiGnet w/o RCs
0.680727003	40	PhiGnet w/o RCs
0.70737588	40	PhiGnet w/o RCs
0.697666123	40	PhiGnet w/o RCs
0.698382548	40	PhiGnet w/o RCs
0.707506118	40	PhiGnet w/o RCs
0.669321168	40	PhiGnet w/o RCs
0.704737576	40	PhiGnet w/o RCs
0.711785238	40	PhiGnet w/o RCs
0.684187679	40	PhiGnet w/o RCs
0.690006835	40	PhiGnet w/o RCs
0.696008343	40	PhiGnet w/o RCs
0.709806397	40	PhiGnet w/o RCs
0.701435125	40	PhiGnet w/o RCs
0.706381503	40	PhiGnet w/o RCs
0.698105787	40	PhiGnet w/o RCs
0.69837351	40	PhiGnet w/o RCs
0.705373621	40	PhiGnet w/o RCs
0.684509174	40	PhiGnet w/o RCs
0.682070475	40	PhiGnet w/o RCs
0.70790946	40	PhiGnet w/o RCs
0.712007333	40	PhiGnet w/o RCs
0.6973193	40	PhiGnet w/o RCs
0.695318066	40	PhiGnet w/o RCs
0.710391137	40	PhiGnet w/o RCs
0.725423742	40	PhiGnet w/o RCs
0.719045339	40	PhiGnet w/o RCs
0.668102087	40	PhiGnet w/o RCs
0.688512292	40	PhiGnet w/o RCs
0.691684729	40	PhiGnet w/o RCs
0.697001663	40	PhiGnet w/o RCs
0.700456891	40	PhiGnet w/o RCs
0.695997084	40	PhiGnet w/o RCs
0.691531204	40	PhiGnet w/o RCs
0.695298117	40	PhiGnet w/o RCs
0.68756047	40	PhiGnet w/o RCs
0.701170756	40	PhiGnet w/o RCs
0.698575228	50	PhiGnet w/o RCs
0.702809825	50	PhiGnet w/o RCs
0.727278468	50	PhiGnet w/o RCs
0.692145369	50	PhiGnet w/o RCs
0.694940958	50	PhiGnet w/o RCs
0.719576812	50	PhiGnet w/o RCs
0.724421424	50	PhiGnet w/o RCs
0.721285084	50	PhiGnet w/o RCs
0.708414176	50	PhiGnet w/o RCs
0.723696161	50	PhiGnet w/o RCs
0.747266461	50	PhiGnet w/o RCs
0.711331704	50	PhiGnet w/o RCs
0.712488604	50	PhiGnet w/o RCs
0.69586506	50	PhiGnet w/o RCs
0.706215995	50	PhiGnet w/o RCs
0.721920914	50	PhiGnet w/o RCs
0.714982992	50	PhiGnet w/o RCs
0.720859196	50	PhiGnet w/o RCs
0.73305465	50	PhiGnet w/o RCs
0.720662615	50	PhiGnet w/o RCs
0.720195851	50	PhiGnet w/o RCs
0.725213751	50	PhiGnet w/o RCs
0.711647786	50	PhiGnet w/o RCs
0.715856851	50	PhiGnet w/o RCs
0.704169596	50	PhiGnet w/o RCs
0.710434274	50	PhiGnet w/o RCs
0.713637595	50	PhiGnet w/o RCs
0.715187666	50	PhiGnet w/o RCs
0.716297014	50	PhiGnet w/o RCs
0.743136484	50	PhiGnet w/o RCs
0.726350116	50	PhiGnet w/o RCs
0.711146802	50	PhiGnet w/o RCs
0.701951143	50	PhiGnet w/o RCs
0.714894414	50	PhiGnet w/o RCs
0.722632722	50	PhiGnet w/o RCs
0.721474031	50	PhiGnet w/o RCs
0.738065635	50	PhiGnet w/o RCs
0.708530878	50	PhiGnet w/o RCs
0.715432372	50	PhiGnet w/o RCs
0.7078865	50	PhiGnet w/o RCs
0.717495729	50	PhiGnet w/o RCs
0.730252601	50	PhiGnet w/o RCs
0.714211236	50	PhiGnet w/o RCs
0.737565266	50	PhiGnet w/o RCs
0.730200173	50	PhiGnet w/o RCs
0.725463152	50	PhiGnet w/o RCs
0.714532209	50	PhiGnet w/o RCs
0.741276766	50	PhiGnet w/o RCs
0.716883411	50	PhiGnet w/o RCs
0.730712557	50	PhiGnet w/o RCs
0.736415309	70	PhiGnet w/o RCs
0.75296844	70	PhiGnet w/o RCs
0.739310936	70	PhiGnet w/o RCs
0.745909729	70	PhiGnet w/o RCs
0.735778187	70	PhiGnet w/o RCs
0.730364337	70	PhiGnet w/o RCs
0.744690407	70	PhiGnet w/o RCs
0.733703469	70	PhiGnet w/o RCs
0.738685213	70	PhiGnet w/o RCs
0.748111502	70	PhiGnet w/o RCs
0.748450465	70	PhiGnet w/o RCs
0.735687235	70	PhiGnet w/o RCs
0.746081704	70	PhiGnet w/o RCs
0.734136146	70	PhiGnet w/o RCs
0.732799691	70	PhiGnet w/o RCs
0.742888555	70	PhiGnet w/o RCs
0.740204069	70	PhiGnet w/o RCs
0.751242976	70	PhiGnet w/o RCs
0.736747193	70	PhiGnet w/o RCs
0.725996135	70	PhiGnet w/o RCs
0.731703554	70	PhiGnet w/o RCs
0.753202747	70	PhiGnet w/o RCs
0.736524664	70	PhiGnet w/o RCs
0.731478482	70	PhiGnet w/o RCs
0.74341023	70	PhiGnet w/o RCs
0.736421522	70	PhiGnet w/o RCs
0.747312193	70	PhiGnet w/o RCs
0.740587724	70	PhiGnet w/o RCs
0.744496637	70	PhiGnet w/o RCs
0.732622196	70	PhiGnet w/o RCs
0.719755609	70	PhiGnet w/o RCs
0.74084565	70	PhiGnet w/o RCs
0.750653308	70	PhiGnet w/o RCs
0.749611234	70	PhiGnet w/o RCs
0.738278819	70	PhiGnet w/o RCs
0.745487556	70	PhiGnet w/o RCs
0.746168832	70	PhiGnet w/o RCs
0.738180234	70	PhiGnet w/o RCs
0.742902626	70	PhiGnet w/o RCs
0.730138011	70	PhiGnet w/o RCs
0.73993136	70	PhiGnet w/o RCs
0.745569691	70	PhiGnet w/o RCs
0.740213682	70	PhiGnet w/o RCs
0.75259858	70	PhiGnet w/o RCs
0.732152078	70	PhiGnet w/o RCs
0.735086363	70	PhiGnet w/o RCs
0.727881642	70	PhiGnet w/o RCs
0.739287657	70	PhiGnet w/o RCs
0.741936936	70	PhiGnet w/o RCs
0.728437193	70	PhiGnet w/o RCs
0.752834117	95	PhiGnet w/o RCs
0.745102496	95	PhiGnet w/o RCs
0.756480954	95	PhiGnet w/o RCs
0.751830004	95	PhiGnet w/o RCs
0.750773271	95	PhiGnet w/o RCs
0.762609924	95	PhiGnet w/o RCs
0.763898876	95	PhiGnet w/o RCs
0.755333919	95	PhiGnet w/o RCs
0.757047075	95	PhiGnet w/o RCs
0.758782342	95	PhiGnet w/o RCs
0.741555613	95	PhiGnet w/o RCs
0.758458075	95	PhiGnet w/o RCs
0.743095779	95	PhiGnet w/o RCs
0.733031561	95	PhiGnet w/o RCs
0.759510372	95	PhiGnet w/o RCs
0.75235182	95	PhiGnet w/o RCs
0.744337642	95	PhiGnet w/o RCs
0.748638183	95	PhiGnet w/o RCs
0.753835996	95	PhiGnet w/o RCs
0.753854677	95	PhiGnet w/o RCs
0.746788115	95	PhiGnet w/o RCs
0.761473713	95	PhiGnet w/o RCs
0.751296126	95	PhiGnet w/o RCs
0.743939903	95	PhiGnet w/o RCs
0.751561484	95	PhiGnet w/o RCs
0.754073499	95	PhiGnet w/o RCs
0.753592628	95	PhiGnet w/o RCs
0.745293236	95	PhiGnet w/o RCs
0.752769504	95	PhiGnet w/o RCs
0.753022504	95	PhiGnet w/o RCs
0.750141064	95	PhiGnet w/o RCs
0.74545833	95	PhiGnet w/o RCs
0.750780246	95	PhiGnet w/o RCs
0.752378212	95	PhiGnet w/o RCs
0.750384584	95	PhiGnet w/o RCs
0.757539365	95	PhiGnet w/o RCs
0.764533499	95	PhiGnet w/o RCs
0.767864278	95	PhiGnet w/o RCs
0.745263798	95	PhiGnet w/o RCs
0.756470854	95	PhiGnet w/o RCs
0.750223004	95	PhiGnet w/o RCs
0.760025837	95	PhiGnet w/o RCs
0.740349652	95	PhiGnet w/o RCs
0.744344438	95	PhiGnet w/o RCs
0.742467353	95	PhiGnet w/o RCs
0.755839958	95	PhiGnet w/o RCs
0.752263601	95	PhiGnet w/o RCs
0.752594103	95	PhiGnet w/o RCs
0.754771709	95	PhiGnet w/o RCs
0.757324665	95	PhiGnet w/o RCs
0.678901466	30	PhiGnet w/o EVCs
0.649524483	30	PhiGnet w/o EVCs
0.642771778	30	PhiGnet w/o EVCs
0.64886984	30	PhiGnet w/o EVCs
0.675792293	30	PhiGnet w/o EVCs
0.663912554	30	PhiGnet w/o EVCs
0.637024924	30	PhiGnet w/o EVCs
0.650353772	30	PhiGnet w/o EVCs
0.694196599	30	PhiGnet w/o EVCs
0.658524873	30	PhiGnet w/o EVCs
0.669259087	30	PhiGnet w/o EVCs
0.665116495	30	PhiGnet w/o EVCs
0.640803781	30	PhiGnet w/o EVCs
0.665873572	30	PhiGnet w/o EVCs
0.689369071	30	PhiGnet w/o EVCs
0.654506424	30	PhiGnet w/o EVCs
0.660080177	30	PhiGnet w/o EVCs
0.682476527	30	PhiGnet w/o EVCs
0.663519486	30	PhiGnet w/o EVCs
0.650965622	30	PhiGnet w/o EVCs
0.680759165	30	PhiGnet w/o EVCs
0.677948762	30	PhiGnet w/o EVCs
0.66025134	30	PhiGnet w/o EVCs
0.680763591	30	PhiGnet w/o EVCs
0.6399016	30	PhiGnet w/o EVCs
0.646335136	30	PhiGnet w/o EVCs
0.674269361	30	PhiGnet w/o EVCs
0.67185035	30	PhiGnet w/o EVCs
0.666053556	30	PhiGnet w/o EVCs
0.662206578	30	PhiGnet w/o EVCs
0.6639023	30	PhiGnet w/o EVCs
0.675462105	30	PhiGnet w/o EVCs
0.672269234	30	PhiGnet w/o EVCs
0.646823624	30	PhiGnet w/o EVCs
0.671123299	30	PhiGnet w/o EVCs
0.672633967	30	PhiGnet w/o EVCs
0.67489054	30	PhiGnet w/o EVCs
0.69848543	30	PhiGnet w/o EVCs
0.645759497	30	PhiGnet w/o EVCs
0.6711456	30	PhiGnet w/o EVCs
0.697283358	30	PhiGnet w/o EVCs
0.63768665	30	PhiGnet w/o EVCs
0.648439127	30	PhiGnet w/o EVCs
0.695405618	30	PhiGnet w/o EVCs
0.677749812	30	PhiGnet w/o EVCs
0.662962694	30	PhiGnet w/o EVCs
0.665115539	30	PhiGnet w/o EVCs
0.670939369	30	PhiGnet w/o EVCs
0.665671812	30	PhiGnet w/o EVCs
0.680679679	30	PhiGnet w/o EVCs
0.708469943	40	PhiGnet w/o EVCs
0.694161237	40	PhiGnet w/o EVCs
0.685150306	40	PhiGnet w/o EVCs
0.714460645	40	PhiGnet w/o EVCs
0.68263227	40	PhiGnet w/o EVCs
0.693269303	40	PhiGnet w/o EVCs
0.684037184	40	PhiGnet w/o EVCs
0.704647572	40	PhiGnet w/o EVCs
0.711093552	40	PhiGnet w/o EVCs
0.6962468	40	PhiGnet w/o EVCs
0.710398098	40	PhiGnet w/o EVCs
0.716054278	40	PhiGnet w/o EVCs
0.718701921	40	PhiGnet w/o EVCs
0.703487238	40	PhiGnet w/o EVCs
0.69438101	40	PhiGnet w/o EVCs
0.704560114	40	PhiGnet w/o EVCs
0.703597418	40	PhiGnet w/o EVCs
0.687648995	40	PhiGnet w/o EVCs
0.700409908	40	PhiGnet w/o EVCs
0.717842087	40	PhiGnet w/o EVCs
0.703146989	40	PhiGnet w/o EVCs
0.706092435	40	PhiGnet w/o EVCs
0.702422483	40	PhiGnet w/o EVCs
0.688796324	40	PhiGnet w/o EVCs
0.695452817	40	PhiGnet w/o EVCs
0.714097189	40	PhiGnet w/o EVCs
0.714582504	40	PhiGnet w/o EVCs
0.705658794	40	PhiGnet w/o EVCs
0.694675623	40	PhiGnet w/o EVCs
0.699673183	40	PhiGnet w/o EVCs
0.706260497	40	PhiGnet w/o EVCs
0.726373773	40	PhiGnet w/o EVCs
0.692125766	40	PhiGnet w/o EVCs
0.717047809	40	PhiGnet w/o EVCs
0.714964827	40	PhiGnet w/o EVCs
0.694223919	40	PhiGnet w/o EVCs
0.726237237	40	PhiGnet w/o EVCs
0.707168512	40	PhiGnet w/o EVCs
0.689549719	40	PhiGnet w/o EVCs
0.718846744	40	PhiGnet w/o EVCs
0.718026131	40	PhiGnet w/o EVCs
0.716361487	40	PhiGnet w/o EVCs
0.714551688	40	PhiGnet w/o EVCs
0.71184085	40	PhiGnet w/o EVCs
0.703666691	40	PhiGnet w/o EVCs
0.688134616	40	PhiGnet w/o EVCs
0.714426958	40	PhiGnet w/o EVCs
0.692587036	40	PhiGnet w/o EVCs
0.719531164	40	PhiGnet w/o EVCs
0.712946163	40	PhiGnet w/o EVCs
0.723583705	50	PhiGnet w/o EVCs
0.708464048	50	PhiGnet w/o EVCs
0.726514533	50	PhiGnet w/o EVCs
0.720377533	50	PhiGnet w/o EVCs
0.72333886	50	PhiGnet w/o EVCs
0.732549878	50	PhiGnet w/o EVCs
0.719749949	50	PhiGnet w/o EVCs
0.714788121	50	PhiGnet w/o EVCs
0.734724187	50	PhiGnet w/o EVCs
0.7240862	50	PhiGnet w/o EVCs
0.718229323	50	PhiGnet w/o EVCs
0.721707419	50	PhiGnet w/o EVCs
0.732903846	50	PhiGnet w/o EVCs
0.738010564	50	PhiGnet w/o EVCs
0.724670258	50	PhiGnet w/o EVCs
0.738438582	50	PhiGnet w/o EVCs
0.707783205	50	PhiGnet w/o EVCs
0.718883676	50	PhiGnet w/o EVCs
0.722464948	50	PhiGnet w/o EVCs
0.74355829	50	PhiGnet w/o EVCs
0.728889575	50	PhiGnet w/o EVCs
0.727430143	50	PhiGnet w/o EVCs
0.729443093	50	PhiGnet w/o EVCs
0.728596647	50	PhiGnet w/o EVCs
0.735314503	50	PhiGnet w/o EVCs
0.722227362	50	PhiGnet w/o EVCs
0.722995799	50	PhiGnet w/o EVCs
0.743042065	50	PhiGnet w/o EVCs
0.730863373	50	PhiGnet w/o EVCs
0.712210648	50	PhiGnet w/o EVCs
0.706262592	50	PhiGnet w/o EVCs
0.727997947	50	PhiGnet w/o EVCs
0.725633898	50	PhiGnet w/o EVCs
0.734548236	50	PhiGnet w/o EVCs
0.720641829	50	PhiGnet w/o EVCs
0.727756289	50	PhiGnet w/o EVCs
0.711370778	50	PhiGnet w/o EVCs
0.727099812	50	PhiGnet w/o EVCs
0.71448489	50	PhiGnet w/o EVCs
0.720722831	50	PhiGnet w/o EVCs
0.722787699	50	PhiGnet w/o EVCs
0.708058596	50	PhiGnet w/o EVCs
0.730403757	50	PhiGnet w/o EVCs
0.741292347	50	PhiGnet w/o EVCs
0.703539295	50	PhiGnet w/o EVCs
0.731883507	50	PhiGnet w/o EVCs
0.718811074	50	PhiGnet w/o EVCs
0.726272265	50	PhiGnet w/o EVCs
0.742816609	50	PhiGnet w/o EVCs
0.737968741	50	PhiGnet w/o EVCs
0.746838239	70	PhiGnet w/o EVCs
0.749585758	70	PhiGnet w/o EVCs
0.760356805	70	PhiGnet w/o EVCs
0.745510424	70	PhiGnet w/o EVCs
0.758485543	70	PhiGnet w/o EVCs
0.748297115	70	PhiGnet w/o EVCs
0.752167512	70	PhiGnet w/o EVCs
0.745586116	70	PhiGnet w/o EVCs
0.739005487	70	PhiGnet w/o EVCs
0.756290054	70	PhiGnet w/o EVCs
0.73235069	70	PhiGnet w/o EVCs
0.747731971	70	PhiGnet w/o EVCs
0.74671911	70	PhiGnet w/o EVCs
0.757414007	70	PhiGnet w/o EVCs
0.750197208	70	PhiGnet w/o EVCs
0.744470478	70	PhiGnet w/o EVCs
0.742957899	70	PhiGnet w/o EVCs
0.751713186	70	PhiGnet w/o EVCs
0.747972858	70	PhiGnet w/o EVCs
0.736509338	70	PhiGnet w/o EVCs
0.73722823	70	PhiGnet w/o EVCs
0.750353873	70	PhiGnet w/o EVCs
0.748736633	70	PhiGnet w/o EVCs
0.739523636	70	PhiGnet w/o EVCs
0.739266959	70	PhiGnet w/o EVCs
0.734306293	70	PhiGnet w/o EVCs
0.744676649	70	PhiGnet w/o EVCs
0.756916858	70	PhiGnet w/o EVCs
0.740379261	70	PhiGnet w/o EVCs
0.74947873	70	PhiGnet w/o EVCs
0.76162343	70	PhiGnet w/o EVCs
0.741756494	70	PhiGnet w/o EVCs
0.740924303	70	PhiGnet w/o EVCs
0.749604675	70	PhiGnet w/o EVCs
0.748399789	70	PhiGnet w/o EVCs
0.741369845	70	PhiGnet w/o EVCs
0.758344274	70	PhiGnet w/o EVCs
0.749423739	70	PhiGnet w/o EVCs
0.747255332	70	PhiGnet w/o EVCs
0.755877826	70	PhiGnet w/o EVCs
0.741930517	70	PhiGnet w/o EVCs
0.750931568	70	PhiGnet w/o EVCs
0.743402434	70	PhiGnet w/o EVCs
0.728937625	70	PhiGnet w/o EVCs
0.749477062	70	PhiGnet w/o EVCs
0.752025709	70	PhiGnet w/o EVCs
0.745852226	70	PhiGnet w/o EVCs
0.742822983	70	PhiGnet w/o EVCs
0.756046071	70	PhiGnet w/o EVCs
0.757874423	70	PhiGnet w/o EVCs
0.755244712	95	PhiGnet w/o EVCs
0.7506023	95	PhiGnet w/o EVCs
0.757708993	95	PhiGnet w/o EVCs
0.756120886	95	PhiGnet w/o EVCs
0.761003398	95	PhiGnet w/o EVCs
0.749995007	95	PhiGnet w/o EVCs
0.758710488	95	PhiGnet w/o EVCs
0.747476698	95	PhiGnet w/o EVCs
0.752933743	95	PhiGnet w/o EVCs
0.752607594	95	PhiGnet w/o EVCs
0.744244443	95	PhiGnet w/o EVCs
0.754865365	95	PhiGnet w/o EVCs
0.767777998	95	PhiGnet w/o EVCs
0.759827201	95	PhiGnet w/o EVCs
0.749826847	95	PhiGnet w/o EVCs
0.77095648	95	PhiGnet w/o EVCs
0.739607415	95	PhiGnet w/o EVCs
0.748970156	95	PhiGnet w/o EVCs
0.764024645	95	PhiGnet w/o EVCs
0.759357061	95	PhiGnet w/o EVCs
0.755215815	95	PhiGnet w/o EVCs
0.765813923	95	PhiGnet w/o EVCs
0.740696947	95	PhiGnet w/o EVCs
0.755492072	95	PhiGnet w/o EVCs
0.758330909	95	PhiGnet w/o EVCs
0.754655689	95	PhiGnet w/o EVCs
0.754941609	95	PhiGnet w/o EVCs
0.738730841	95	PhiGnet w/o EVCs
0.767392386	95	PhiGnet w/o EVCs
0.763235259	95	PhiGnet w/o EVCs
0.757378088	95	PhiGnet w/o EVCs
0.761833656	95	PhiGnet w/o EVCs
0.770472884	95	PhiGnet w/o EVCs
0.753090789	95	PhiGnet w/o EVCs
0.762896497	95	PhiGnet w/o EVCs
0.750328915	95	PhiGnet w/o EVCs
0.765841188	95	PhiGnet w/o EVCs
0.756742808	95	PhiGnet w/o EVCs
0.756797893	95	PhiGnet w/o EVCs
0.749697609	95	PhiGnet w/o EVCs
0.753555231	95	PhiGnet w/o EVCs
0.764038155	95	PhiGnet w/o EVCs
0.761936185	95	PhiGnet w/o EVCs
0.764091676	95	PhiGnet w/o EVCs
0.765580201	95	PhiGnet w/o EVCs
0.76196116	95	PhiGnet w/o EVCs
0.756634201	95	PhiGnet w/o EVCs
0.749868127	95	PhiGnet w/o EVCs
0.757034885	95	PhiGnet w/o EVCs
0.757349865	95	PhiGnet w/o EVCs
0.724615792	30	PhiGnet
0.685943354	30	PhiGnet
0.720053261	30	PhiGnet
0.692637864	30	PhiGnet
0.734444882	30	PhiGnet
0.705005134	30	PhiGnet
0.70714995	30	PhiGnet
0.691514256	30	PhiGnet
0.730999403	30	PhiGnet
0.686390397	30	PhiGnet
0.689850986	30	PhiGnet
0.714786332	30	PhiGnet
0.682110086	30	PhiGnet
0.66508479	30	PhiGnet
0.718622056	30	PhiGnet
0.704962806	30	PhiGnet
0.705244768	30	PhiGnet
0.687821998	30	PhiGnet
0.732513683	30	PhiGnet
0.713659996	30	PhiGnet
0.705989713	30	PhiGnet
0.73432385	30	PhiGnet
0.709023793	30	PhiGnet
0.692772623	30	PhiGnet
0.713260204	30	PhiGnet
0.689619721	30	PhiGnet
0.703640187	30	PhiGnet
0.715762412	30	PhiGnet
0.717545442	30	PhiGnet
0.722833998	30	PhiGnet
0.689891544	30	PhiGnet
0.734766548	30	PhiGnet
0.73709182	30	PhiGnet
0.716836605	30	PhiGnet
0.698899151	30	PhiGnet
0.683845779	30	PhiGnet
0.702889711	30	PhiGnet
0.71277197	30	PhiGnet
0.708149168	30	PhiGnet
0.710468978	30	PhiGnet
0.728072065	30	PhiGnet
0.728589783	30	PhiGnet
0.704370254	30	PhiGnet
0.72695958	30	PhiGnet
0.716590338	30	PhiGnet
0.702881384	30	PhiGnet
0.71551628	30	PhiGnet
0.684649433	30	PhiGnet
0.692447406	30	PhiGnet
0.70732429	30	PhiGnet
0.751302291	40	PhiGnet
0.771170742	40	PhiGnet
0.736144771	40	PhiGnet
0.744804163	40	PhiGnet
0.73848524	40	PhiGnet
0.717383002	40	PhiGnet
0.759252942	40	PhiGnet
0.762273186	40	PhiGnet
0.742249952	40	PhiGnet
0.739955419	40	PhiGnet
0.735892613	40	PhiGnet
0.744356242	40	PhiGnet
0.724537749	40	PhiGnet
0.738052757	40	PhiGnet
0.727931128	40	PhiGnet
0.730272425	40	PhiGnet
0.751052467	40	PhiGnet
0.757803721	40	PhiGnet
0.739850665	40	PhiGnet
0.762653955	40	PhiGnet
0.770723575	40	PhiGnet
0.746145901	40	PhiGnet
0.752182397	40	PhiGnet
0.772894371	40	PhiGnet
0.756571563	40	PhiGnet
0.748576858	40	PhiGnet
0.73212339	40	PhiGnet
0.748118218	40	PhiGnet
0.762370536	40	PhiGnet
0.756635345	40	PhiGnet
0.750910138	40	PhiGnet
0.744109725	40	PhiGnet
0.725317545	40	PhiGnet
0.728895448	40	PhiGnet
0.762681256	40	PhiGnet
0.746278565	40	PhiGnet
0.738537277	40	PhiGnet
0.737787139	40	PhiGnet
0.742921213	40	PhiGnet
0.750556179	40	PhiGnet
0.728574979	40	PhiGnet
0.729104182	40	PhiGnet
0.732276287	40	PhiGnet
0.726970313	40	PhiGnet
0.757665442	40	PhiGnet
0.734281206	40	PhiGnet
0.741903609	40	PhiGnet
0.744770286	40	PhiGnet
0.756404383	40	PhiGnet
0.720434784	40	PhiGnet
0.758371387	50	PhiGnet
0.746252399	50	PhiGnet
0.775033122	50	PhiGnet
0.766164774	50	PhiGnet
0.763643675	50	PhiGnet
0.778211571	50	PhiGnet
0.772485397	50	PhiGnet
0.784728156	50	PhiGnet
0.774551464	50	PhiGnet
0.770663606	50	PhiGnet
0.751490494	50	PhiGnet
0.761862381	50	PhiGnet
0.773409911	50	PhiGnet
0.784267349	50	PhiGnet
0.77377802	50	PhiGnet
0.762608963	50	PhiGnet
0.762638697	50	PhiGnet
0.763404591	50	PhiGnet
0.770206382	50	PhiGnet
0.760639788	50	PhiGnet
0.755070175	50	PhiGnet
0.758787576	50	PhiGnet
0.771076751	50	PhiGnet
0.769263097	50	PhiGnet
0.780011998	50	PhiGnet
0.766288947	50	PhiGnet
0.770639075	50	PhiGnet
0.763365218	50	PhiGnet
0.742949934	50	PhiGnet
0.765729638	50	PhiGnet
0.767491836	50	PhiGnet
0.755158395	50	PhiGnet
0.751262481	50	PhiGnet
0.768733175	50	PhiGnet
0.772627781	50	PhiGnet
0.777064072	50	PhiGnet
0.759723165	50	PhiGnet
0.781171979	50	PhiGnet
0.777209611	50	PhiGnet
0.767178048	50	PhiGnet
0.774176755	50	PhiGnet
0.760655365	50	PhiGnet
0.750767986	50	PhiGnet
0.773692587	50	PhiGnet
0.759068374	50	PhiGnet
0.753559689	50	PhiGnet
0.759819749	50	PhiGnet
0.767400272	50	PhiGnet
0.739316774	50	PhiGnet
0.759865038	50	PhiGnet
0.798283668	70	PhiGnet
0.800559151	70	PhiGnet
0.806812771	70	PhiGnet
0.796319538	70	PhiGnet
0.807576839	70	PhiGnet
0.781143427	70	PhiGnet
0.804765153	70	PhiGnet
0.800396619	70	PhiGnet
0.787464317	70	PhiGnet
0.795443595	70	PhiGnet
0.808136428	70	PhiGnet
0.78751676	70	PhiGnet
0.802804886	70	PhiGnet
0.787031198	70	PhiGnet
0.790469572	70	PhiGnet
0.795382603	70	PhiGnet
0.779082225	70	PhiGnet
0.794412509	70	PhiGnet
0.796135745	70	PhiGnet
0.800520692	70	PhiGnet
0.797225226	70	PhiGnet
0.811492864	70	PhiGnet
0.788745341	70	PhiGnet
0.797144362	70	PhiGnet
0.795851085	70	PhiGnet
0.794828836	70	PhiGnet
0.790467387	70	PhiGnet
0.793837268	70	PhiGnet
0.778320346	70	PhiGnet
0.792792596	70	PhiGnet
0.776712661	70	PhiGnet
0.801830151	70	PhiGnet
0.80647319	70	PhiGnet
0.805553828	70	PhiGnet
0.793297656	70	PhiGnet
0.793604009	70	PhiGnet
0.784217946	70	PhiGnet
0.817019729	70	PhiGnet
0.804440103	70	PhiGnet
0.799699377	70	PhiGnet
0.794345259	70	PhiGnet
0.81236107	70	PhiGnet
0.799120155	70	PhiGnet
0.797321613	70	PhiGnet
0.789469079	70	PhiGnet
0.802040402	70	PhiGnet
0.787569527	70	PhiGnet
0.804003284	70	PhiGnet
0.798673442	70	PhiGnet
0.799038068	70	PhiGnet
0.831271857	95	PhiGnet
0.816827215	95	PhiGnet
0.837469399	95	PhiGnet
0.828520827	95	PhiGnet
0.811935693	95	PhiGnet
0.813733305	95	PhiGnet
0.816883922	95	PhiGnet
0.828846781	95	PhiGnet
0.825697459	95	PhiGnet
0.831097041	95	PhiGnet
0.828995524	95	PhiGnet
0.813239117	95	PhiGnet
0.828246359	95	PhiGnet
0.822815153	95	PhiGnet
0.828948619	95	PhiGnet
0.819691215	95	PhiGnet
0.826701881	95	PhiGnet
0.808345869	95	PhiGnet
0.808388676	95	PhiGnet
0.832661445	95	PhiGnet
0.82643023	95	PhiGnet
0.829683154	95	PhiGnet
0.814853111	95	PhiGnet
0.838716007	95	PhiGnet
0.825123047	95	PhiGnet
0.821143399	95	PhiGnet
0.818715717	95	PhiGnet
0.827537361	95	PhiGnet
0.823699496	95	PhiGnet
0.824115726	95	PhiGnet
0.82894819	95	PhiGnet
0.831246418	95	PhiGnet
0.820228569	95	PhiGnet
0.827027863	95	PhiGnet
0.827707217	95	PhiGnet
0.826288084	95	PhiGnet
0.833779364	95	PhiGnet
0.817504197	95	PhiGnet
0.832182847	95	PhiGnet
0.828812298	95	PhiGnet
0.82407501	95	PhiGnet
0.822875727	95	PhiGnet
0.831804389	95	PhiGnet
0.824814153	95	PhiGnet
0.82302859	95	PhiGnet
0.826061035	95	PhiGnet
0.833897411	95	PhiGnet
0.817740814	95	PhiGnet
0.824629787	95	PhiGnet
0.826000025	95	PhiGnet
