# Supplementary material for: Accurate prediction of protein function using statistics-informed graph networks
Source: Nat Commun. 2024 Aug 4;15:6601. doi: 10.1038/s41467-024-50955-0 (PMC11297950; doi:10.1038/s41467-024-50955-0)
Supplement: Supplementary file 4 — Source Data [file 41467_2024_50955_MOESM4_ESM.zip › Source data/Figure S8c_Precision_Recall.txt]

T/0.2	0.5682373838200482,0.6130324495073449,0.6393605628798982,0.6565755269247038,0.669903756614679,0.6797158424443497,0.6882944046496524,0.69532489350268,0.7003049190142054,0.7051376741627101,0.7091129329148491,0.7129364023961715,0.7167103741598881,0.7196996757681863,0.7226572098467324,0.7257332462103906,0.7286031227826668,0.7307525512679103,0.732884822393164,0.7341476899384441,0.7360812614471552,0.73…	0.9142704482573325,0.89958017037292,0.8898299154877947,0.8820334346395446,0.8755017254971432,0.8693507283289797,0.8642587232319581,0.8587866890357634,0.852484655940236,0.8476957236485512,0.8429192140236227,0.8387995368122358,0.834725639829679,0.8306553906052744,0.8264663266014285,0.8232376037928106,0.8200928075469937,0.8168898673057657,0.8137755999930183,0.8100735057265209,0.8069949834430088,0.80…	0.41222026471302425,0.4649345483277749,0.49892354713491416,0.5229129519717297,0.5425049122502397,0.5579976297643527,0.5718623982148098,0.5841395434762273,0.5942274874855128,0.6036252596940039,0.6119681722709082,0.6199169325636354,0.6279320245303713,0.6348931229022188,0.6420161403587957,0.6488798421988503,0.6554779030862304,0.6610480455619272,0.6666214367789436,0.6712348175310244,0.676623755652715…
T/0.4	0.6263379042147081,0.6604327240396867,0.6788680101074881,0.6917403681599827,0.7002688089574185,0.7076273026808392,0.7130180104629185,0.7173442054731095,0.7214659878896574,0.7253021497548835,0.7281878939621496,0.7310822082665251,0.7329636357917373,0.7348099811265726,0.7362765883023052,0.7380650754353407,0.7395550563593669,0.7403406265800939,0.741441031530512,0.7427180096101519,0.7438577042107142,0…	0.9003543599855345,0.8815686004755457,0.869185999762714,0.8609849760900371,0.8530799570482623,0.8464602820635169,0.8401390851621096,0.8348174794554509,0.8297062586499266,0.8251409514381473,0.8208644064458132,0.8172114058758715,0.8132379309969642,0.8090548678767862,0.8050513716033957,0.801567496376311,0.7977527566738947,0.7937357971637502,0.7901814434814758,0.7872754545309629,0.7845083457311263,0.…	0.48019420724510636,0.527989832661844,0.5569234056365981,0.5781022731037407,0.5938866368492436,0.6079189107047173,0.6193104232684634,0.6288536136187045,0.6382078581084133,0.6470157902475983,0.654314996703953,0.6613770231552538,0.6671132338063839,0.6730462553405209,0.6783276901994645,0.683885733206597,0.6892713008164008,0.693676514947662,0.6983641453102615,0.7029340375807823,0.7072122900017689,0.7…
T/0.6	0.5772326566751412,0.6195393900681144,0.6435147596240824,0.6596971936266576,0.67215293519404,0.6822316278291168,0.6901456452599306,0.6964747582345575,0.7018913724691516,0.706868355059406,0.7109318377872418,0.7147348168177785,0.717480713796543,0.7204209154517501,0.7231266441567711,0.7255125416388654,0.727843380045658,0.7295682556200942,0.7314656086267728,0.7331296007563848,0.734595853138432,0.7359…	0.9188423430939316,0.9038658000186973,0.893147039969398,0.884760405077526,0.8776233357345681,0.8717183739172052,0.8668026199957819,0.861698000900767,0.8558375423371728,0.8517263117722689,0.8468853180350605,0.8426568196270052,0.8384910081470726,0.8346917050072753,0.8310260911116135,0.827681249165551,0.8243440710502327,0.8206874899608179,0.8176033068124455,0.8142606486798865,0.8106985500068266,0.80…	0.4207901565081883,0.4712877779778491,0.5029433876844961,0.5259159631936844,0.5446408573439905,0.5604136599370338,0.5733044734174333,0.5844176567659263,0.5948848054697055,0.6041218951593963,0.6125905251172321,0.6205329785628303,0.6269935491190729,0.6336703143556415,0.6400263749453224,0.6457957248124947,0.6515684290313513,0.6566605888091005,0.6617478869779431,0.6667010499905736,0.671554979290811,0…
T/0.8	0.5925974482419512,0.6355899894035592,0.6599096070223629,0.6760124487791254,0.6880572549880204,0.6976031813916671,0.7056365365979708,0.7114353841766398,0.7167442615366147,0.7215592158697998,0.7252449364295614,0.728756384597117,0.7319832779044936,0.7350183633520884,0.7372323504810179,0.7391545382167058,0.7404602186091008,0.7420260792940195,0.7433244909507336,0.7446084243597714,0.7455276544480179,0…	0.9074602406805108,0.8898516109148613,0.8783794001303701,0.8692617861009962,0.8616717393418531,0.8550707837317127,0.8487578799574986,0.8429957524695083,0.8380110658426079,0.8331554390798888,0.8283774008547048,0.8240630017999167,0.8198620760348572,0.8163694152165188,0.8122351102170072,0.8082073907110517,0.8044313648422105,0.8011854239795178,0.7976668141196113,0.7944635047724901,0.7907695387421892,…	0.43994804027873763,0.4943398607083387,0.5284691900489882,0.5530594228126308,0.5726720573523062,0.5891135657192114,0.6038180423021317,0.6153950442056196,0.6261372655806462,0.6363269939774107,0.6449491710343486,0.6532097226830165,0.661119650910803,0.6684113078253342,0.6749103253225835,0.6809725680506941,0.6859139819039712,0.6910026080190106,0.6959142250994311,0.7006410007784216,0.7051824211757987,…
