# Supplementary material for: Accurate prediction of protein function using statistics-informed graph networks
Source: Nat Commun. 2024 Aug 4;15:6601. doi: 10.1038/s41467-024-50955-0 (PMC11297950; doi:10.1038/s41467-024-50955-0)
Supplement: Supplementary file 4 — Source Data [file 41467_2024_50955_MOESM4_ESM.zip › Source data/Figure S2 1FCD-C.txt]

0.04760248685909451
0.06887875860856137
0.10039096663334832
0.1894436023007961
0.1949769816982763
0.2019526467514963
0.2760297698878522
0.4168881554440281
0.5292579856506705
0.5974824043211935
0.6272853747820439
0.6922192652370958
0.7020424784054646
0.6846961028671792
0.6725305310398644
0.712926015144656
0.7245875888562439
0.7128958345192644
0.6959393938829279
0.7262706474769005
0.7655140442470267
0.7763475141390349
0.7609343787213638
0.7336158724552108
0.7328435478076609
0.7725388291844876
0.7948597843426306
0.75093884884466
0.6945235926423851
0.5201143100350869
0.536729171973923
0.5128804906648774
0.7249408976753541
0.6587035127300152
0.5819680966046383
0.3946797514136744
0.44714236902055327
0.418371496525402
0.4841399973518639
0.5101077373485865
0.5850437253265559
0.6166014181197723
0.648500414685764
0.62577008133816
0.5492211558180632
0.46054986747329985
0.6024164630912716
0.6561985360960967
0.7143440463301926
0.6518216122816938
0.7550777183942069
0.8083961308499342
0.8563616367166981
0.8785695978127722
0.8913456858132441
0.9124405377912519
0.8894732651512887
0.7781322032664508
0.7039430330309685
0.6153025973498143
0.5759559510717688
0.4887862404818196
0.41187733158122786
0.3754416799354757
0.3373655982750734
0.2829864040406481
0.23726991988861512
0.20697955371072238
0.20760085304254688
0.1752805343351427
0.1687658416781515
0.12507068047397693
0.15242268173582035
0.14449893876765021
0.17851488626509213
0.1755188177039365
0.19071896282753484
0.21130454729924872
0.2305600154031159
0.2490640836857423
0.20277769585190672
0.18799833829386633
0.19407176149327016
0.20963890057785664
0.2684934722255082
0.2865983192599112
0.3319513529251922
0.21717029541593416
0.14315994080381908
0.1055262435735009
0.13637622666639398
0.11887120428805593
0.0987722365799963
0.0
0.008681160586174337
0.057027452470975314
0.28186548247830645
0.3010405503736403
0.250330012767046
0.33168074299079026
0.3520053246198894
0.34298374612949895
0.2929044356920291
0.31353875820808763
0.4396765590030386
0.4046021360398715
0.5351133935429682
0.5069012291838644
0.5152851961420669
0.5006318304761603
0.5377218029679559
0.6269762982965037
0.614444099074501
0.7911601834096155
0.8874090692198906
0.895812876579097
0.8330078199130635
0.7514380205040997
0.9838167698797724
1.0
0.9993591504654926
0.786791568431353
0.6225588689059174
0.5320299447399774
0.5972838475751953
0.5075282866613229
0.32518819704777585
0.060766398186889746
0.11925504502526231
0.13602389535741796
0.20769535841684417
0.18080078607699324
0.31412393548573625
0.31336615130143175
0.4434820365024583
0.3748789853909125
0.3150960234933563
0.17490787387009563
0.30719601569313093
0.43821965651607414
0.510564173486849
0.5498426078858462
0.611725918316168
0.8194041473952708
0.8972619742585841
0.9929779337625997
0.9747240928007187
0.9000892695856412
0.8915404547074727
0.814913832405307
0.7158696952720599
0.4690064145589626
0.3194958577015282
0.30141893080033166
0.3134454212638726
0.3619221038364111
0.34456176823152235
0.4533710177745402
0.46109194266347103
0.3685117363914208
0.23882117501391842
0.16041525516367056
0.31975025471393953
0.3303089984374653
0.2917240005634735
0.23367980009062436
0.2211509763333036
0.21187808609686268
0.10085318000923961
0.16369206769007189
0.21912938609751792
0.20179902492447704
0.16854136564000252
0.12258930918243849
