# Supplementary material for: Accurate prediction of protein function using statistics-informed graph networks
Source: Nat Commun. 2024 Aug 4;15:6601. doi: 10.1038/s41467-024-50955-0 (PMC11297950; doi:10.1038/s41467-024-50955-0)
Supplement: Supplementary file 4 — Source Data [file 41467_2024_50955_MOESM4_ESM.zip › Source data/Figure S19 4GRI-A_Layer2.txt]

-0.6235662612394774,-0.4376971611424515,-1.115207801836237,-0.8583550038349569,-0.8711254462585597,-1.0374082521341192,-0.9668030311607838,-1.3535193653720514,-1.1811414479873992,-0.8936114693440115,-1.0181819815293252,-0.9303144548898785,-1.0237614451862525,-0.8540570796843451,-0.7508079571798695,-0.7508079571798695,-0.6002392384947122,-0.6863765333970535,-0.7037452071531347,-0.7037452071531347,-0.6717735248585436,-0.6717735248585436,-0.6074694089233724,-0.43451915584989304,-0.23602894427027124,0.017979628635509767,-0.055460688677748185,0.02699936663181672,-0.19459897463601322,-0.0543438446084503,-0.007610442121197123,-0.04650776271692875,0.07164931873754396,-0.037285202575815864,0.11302429868100194,-0.39913891640415416,-0.05892859101224373,0.14227406707475834,-0.08492452951866651,0.06033983474950849,-0.09464274879091325,0.2663766185815334,0.005683716268144013,0.014497276088989038,0.03666545519088399,-0.10919498999393813,-0.20063443729249208,0.20141434258011653,0.0035991507469689036,-0.08029337187127868,-0.24879971002467668,-0.08878188293520488,-0.3755280839655809,-0.2959391472799593,-0.17710352851045388,-0.2769931583921042,-0.03462256196903327,-0.5137922612127178,-0.21552167727424335,-0.33701406235093084,-0.18317097770966617,0.003318664202266814,-0.2899339067111549,-0.05287341730900856,-0.2879394538622997,0.038058755542654935,-0.12924923665558247,-0.29407947708057347,-0.16850640618097273,-0.3525816274059776,0.04790788306977821,0.04991333283960666,-0.24937706520581893,0.15665802231716844,-0.076041695340666,-0.02387851447931794,-0.09353703534827015,-0.12730645664697834,-0.014347940017807918,0.9114369102498626,-0.13410315212375415,0.07708237745029142,-0.02478566483919441,-0.12002913105868859,-0.08193125900518479,-0.16751655209666014,-0.08245622771035077,-0.28688362931157,-0.13952970646694043,0.4086484757076722,-0.08908945080498441,0.2097511483334077,0.19184527325832634,0.1309923650866625,0.08374056430604504,-0.01632857403887179,0.13671680628370778,0.1707287345197578,0.06658095907788336,0.09641148160281676,0.179213411917152,0.312554408172425,0.09832545182537127,-0.0026872635367761553,0.303513341102397,0.3817555869405551,0.5203832063403749,0.4319152864617384,0.34902503954656144,0.3882391990509075,0.11014186130374432,0.38207099824701496,0.029879038581184087,-0.1652798822646159,0.037210820888922906,0.41259056410560313,-0.052772520219412936,-0.16699848569879272,0.16606606138972402,0.15346546657217497,-0.14270729299655094,-0.11108241774811688,-0.07645140472748578,-0.24257089053959793,0.11667435637041611,-0.01679161873928101,-0.028965075806302937,0.22298183904876948,0.16429074785814204,0.28084618492574676,0.11256569959554288,-0.015973767702358296,0.012120793430963893,0.34168685896631895,0.6310628942573513,0.044511632986946395,-0.02017311233955821,0.06860114718517506,0.1891285305169634,0.027151230666130437,0.08404976524400205,0.2658884503045384,0.11542295199698084,0.08163833935930244,0.08163833935930244,0.24933673873691084,0.17843088347008265,0.04800145529824557,0.3267521693077111,0.18212144349062898,0.5683086963434527,0.3598675411717366,0.3850267974089993,0.29664751323826316,0.3419878206422646,0.2614415208624117,-0.03838636146919096,0.26077770237009895,-0.13486403179800374,-0.36127026711877847,-0.3355036797560285,-0.11670129583555043,0.03862827958386496,-0.19898315950509698,-0.2264469024531908,-0.12383485403182275,0.02925819962444058,-0.3646556379744014,-0.23619999086888663,-0.3488190307988705,0.016474972949351765,-0.22104233273144652,-0.12145652627597144,0.08815915211447327,0.5449198759426963,-0.07155446993917929,0.07281169926255604,0.013167146278467405,0.16702072253628356,0.10329627061442377,0.0043674057226278954,0.07618269152170568,0.08788005039401443,-0.062381891516246527,-0.04800955246858639,-0.008122395254649509,0.05260238556974022,-0.011123200287609108,0.20088283310578076,0.017469298890647335,0.394459530262105,0.5015293353415313,1.0363975869623008,0.004669358672082454,-0.09551805898804665,-0.1333160193157321,0.016126330366597517,0.18025346860395403,0.015697859152312865,0.08316549716641579,-0.015852025188957914,-0.04316947183231184,0.10687813887030347,0.9651437857663101,0.03721820954513377,0.25292913523333643,0.26114200056303144,0.20514172634150782,0.36596430455106854,0.3194876324480231,0.09055301616716258,-0.2018338436644334,-0.3958121183637075,0.19679178987112173,-0.30787579573566065,-0.08635180396829255,0.02698948945740961,0.17108747548219685,0.2870497180166047,-0.07948003590720784,-0.02620154568466942,-0.18012186177605113,-0.18814862556662004,-0.14538212747036242,0.15815254640946041,0.004519174179479794,-0.17414057822894755,-0.23431924282641728,-0.26991199351093714,-0.2174519780060429,-0.34299679634937885,-0.29441194027178025,-0.22425298526927595,-0.13898070287172154,-0.07960943927782452,-0.3016842028230614,0.36101236082583765,0.4940611279833549,0.225580605401817,-0.1501908143316834,-0.13958360608156856,0.31764265933929103,-0.187121806044973,-0.31027815758788885,-0.07898394875363714,0.391724239355414,-0.1289373044087511,0.03635398022061231,-0.09271623441327455,-0.09342807442983299,-0.027274467902300804,-0.28133167079735255,-0.2305603893827455,-0.32855769822597414,-0.17362359678824027,-0.11425880757677899,0.04767796756811261,0.35042687691662855,-0.17541138576387283,-0.4644406989107902,0.43714575121970367,-0.088863356926161,0.15841156421779073,0.4731410956596493,0.13429624995429887,0.5719369507778385,0.526730042233581,0.7555793961299319,-0.03877828225730255,0.2294851915347589,0.03788680631376794,0.16774280570794894,0.16168332107233926,0.3714937267048857,0.12424407726234298,0.22392452065102128,0.12438800066150875,0.693274554093355,0.5555189569806513,0.5848234197693015,0.43939441719484706,0.15823597658494287,-0.06722740983988315,0.10770082630876628,0.21621126042829597,0.6380327760281171,-0.07238868068772385,-0.17017950769779852,-0.08552667839286276,-0.2268100621126399,0.12375900457639813,0.22882725061227593,0.13419029129203303,-0.3758545468975279,-0.22593018030722098,-0.025458192188919936,0.12870959096647977,0.3349217758834543,0.35400118751494125,0.055620902626345045,0.1571823916109962,0.33923824828476273,0.3624552528841196,-0.4805457787546409,0.5034580885848802,-0.16932005225986574,0.09153917911347248,0.052178907265506176,-0.05545747446699039,-0.12687232724558717,-0.15345456167542032,0.5710854273496585,0.4952597684912543,0.4618788080402601,0.19639426758344475,0.1351008648653785,-0.19561138910349418,-0.23393357827202832,0.038971491087298464,0.04093536176691272,0.3240414965609123,0.008738621479515648,0.22265198467980313,0.10946508043722242,0.26762603145904085,0.10946508043722242,-0.08671474031503103,0.7588121441467093,0.3232594774914655,1.2001633475704654,0.34773446665882324,0.9250863006260399,0.5547051277581059,0.03788680631376794,0.43416966196599,0.4665924744195912,0.3513721263328321,0.3369888129319216,0.4886334688421456,-0.16661384243761976,0.3942401998204575,0.6242482912367981,0.4399533484377816,0.18677441854173835,0.5794168835775972,0.5182148208616962,0.6973538507739909,0.21914862165535126,0.44884239644285734,0.1238946560339602,-0.35950988114752774,0.175140437161369,-0.11933333526747862,-0.341386467600088,-0.49048021814038384,-0.3619089780973411,-0.29338537271318116,-0.17319705501590932,-0.28197648799603736,-0.04037423183465925,-0.29338537271318116,-0.1927374362440584,0.06841569413325219,-0.547440498347367,-0.35382012154565,-0.3900587508234403,-0.29395350774605994,-0.6417299367516088,-0.5774541896469798,-0.43561501805787545,-0.43561501805787545,-0.5595741128441619,-0.5139105155567066,-0.34569055964847667,-0.4175527591008611,-0.511413983714366,-0.46555384921252696,-0.46555384921252696,-0.46555384921252696,-0.2661714287205247,0.031952501392129115,-0.3723044508833655,-0.27161838762532253,-0.2834097719049013,0.10894788424734236,0.14376670708959174,0.005442848357788249,0.06246888357606939,-0.06310481363098734,0.22113930734924145,0.16515268214761727,0.26305285259429095,0.5212683020160467,0.513068380261399,0.6133699648012124,0.34877708525844636,0.28646227976637567,0.4867118811260168,-0.22660114051395136,-0.15525186628359045,-0.12708907974874634,0.7762402312499017,0.36514274263712665,0.05987368985199085,0.2786719121551213,-0.00873951942188215,-0.1519037871408948,-0.39077422570007003,-0.481248796860419,-0.49545737572303256,-0.5357633821039393,-0.3992521692641407,-0.07849317184179518,-0.024615344301364854,-0.10364327593749022,-0.10364327593749022,-0.09586171718090103,0.15027287895569025,0.04327209127558414,0.3284747453304461,0.3570127814268321,0.38399133897929794,0.12930767902125628,-0.0063047100130391364,-0.2235875386110238,-0.2810663087853553,-0.7446421797884643,-0.6788259061192711,-0.3716585075997615,-0.3041917979972851,-0.5203320997081065,-0.2919760761866252,-0.42031672016406696,-0.188177455166384,-0.2733563266493908,-0.28367947045034336,-0.27313023132159353,-0.20632937167797039,-0.4323712095303244,-0.5006832666084992,-0.6120913635673593,-0.47244658432914544,-0.39178350897952396,-0.4679144938229641,-0.20393265524868395,0.25410792599354326,0.04734913545276315,-0.31859115642998664,-0.04227251480435646,0.07839361781246462,0.7155806871759602,0.754147462941325,0.19616095193188263,-0.2733563266493908,0.6414572816076825,0.5735915216628368,-0.07810002836210712,0.1987677329110133,0.1927316395904918,-0.20632937167797039,-0.27444397163889955,-0.3839195124264183,0.36091876685974655,1.1049449429752785,1.7770591896683088,0.7740413690681912,0.9142477325203006,0.8699077548803653,1.185323998043502,1.501711035693396,1.279784900049674,0.26564250977584747,0.3239282192893114,0.05611270845201092,0.9407019076527219,0.09730142729763482,0.7680595304948816,0.31663482842358737,0.7880914928987411,0.5642637952625237,0.1440861250914703,1.1481361210159573,0.02226703815492109,1.0659036186427808,1.0218506595523111,0.6492950689859011,0.1071328617464426,0.3639564057658671,-0.05574379098918323,0.24123249618710155,0.1664884212883279,-0.5310186346340945,-0.3874564717002002,-0.36431220264271186,-0.5121206081353058,-0.3582940128853125,-0.11491451352159403,-0.21804971222651387,-0.5434432258431345,-0.3102067079059584,-0.41023641737602046,-0.30241802549101315,-0.5209391920182405,-0.5026509890735567,-0.4164914026318138,-0.4333882520093117,-0.5029121800143618,-0.5234982946519621,-0.5731597608443912,-0.52827028226538,-0.6006564710386454,-0.6568468299778611,-0.7169344175910963,-0.7308017384302093
-0.6754099017861037,-0.5336589582606284,-1.1738747390780004,-0.8753280192803446,-0.9342257712699014,-1.012573197602816,-0.9482206467814387,-1.2203945926107598,-1.0877295468574646,-0.8185868592247637,-1.0000092110036463,-0.8912262969206505,-0.977820144636774,-0.9014486517074154,-0.9691904371391282,-0.8859546329973965,-0.6960185256106496,-0.8828808584861753,-0.7728549482256806,-0.7458115020967306,-0.7458115020967306,-0.7458115020967306,-0.6697664672188268,-0.5585390377543896,-0.39843236824082373,-0.38847821033404234,-0.3264552404658716,-0.2536116442274644,-0.2785025468229928,-0.23534732642251402,-0.08966578813409844,-0.19626963723492127,-0.1657430199050071,-0.22437930140655168,-0.14802672325899072,-0.4443973605152056,-0.1825273903593688,-0.12914820561359422,-0.31210133637547977,-0.1782232959219787,-0.21654706040999927,0.05492472299477188,-0.18185738550356081,-0.16373521252504927,-0.20871904568197075,0.11274519832227561,-0.31290429402443,-0.17122558422723186,-0.2988099220958022,-0.2764233937785687,-0.38976737765127273,-0.8012252846616925,-0.4571803296583629,-0.48526697521511725,-0.2768876338574268,-0.25182506258784604,-0.6835359124134713,-0.612054909477877,-0.4625326952220938,-0.4276215986597811,0.14778024842987653,-0.26376076607896437,0.11626061971373197,0.02479909640154951,0.06560223654365567,-0.42341097903100494,0.805574289622464,-0.04683799668207058,0.7352289998024079,-0.13213360613551062,-0.346679779293425,0.7336012558385614,-0.39594292385932084,-0.3896095161627554,-0.5270213751875626,0.29462154649223127,-0.24101559913651785,-0.20420487722629677,0.2736845322219251,0.8334705386384631,0.20537047171415448,0.1413903336114752,0.6333391705608494,-0.26073915718085905,-0.3037810671565734,-0.07320013557782054,-0.1341407994750028,0.12432294494840432,0.16667374654673595,0.20908191508949858,0.3682041881108635,0.5999038650839391,0.08718827952191788,0.27067170911864985,-0.24293252442882643,0.6202664231078769,0.26450032032932635,-0.4870660666811792,-0.4701620620063814,-0.0804994285429516,0.18970736479637132,0.35685327848122467,-0.10602883049888624,-0.2468386608968404,0.3107407311303301,1.3061501630607997,1.0418543467388992,0.3107407311303301,0.15405802963334547,1.7142459125470308,-0.20677720931739546,0.3107407311303301,0.6062066790147612,0.27929506502117163,0.09997633742345083,0.5750372400497388,0.3188645021461949,-0.06994011340373527,0.2589534393015424,0.4964332739052239,-0.0993491425713201,-0.38708167070316507,0.07995825949072916,-0.1192164878973914,0.5037314729513813,0.5066993280193812,0.017495391837378266,0.40229783584599016,0.3995703602999851,0.43240374051943503,0.25922170841351677,-0.019835458327272036,0.06415756422848794,0.45856570322567,0.8404938146943389,0.2255568856686059,0.04951429135545819,0.3891549611006817,0.3922499286143284,0.06208562353080924,0.1488801868490787,0.23720354037807348,0.8085074988316171,1.167578764624786,0.3369729639890652,0.23454264235361544,0.06383072426721592,0.08940601860719087,0.26442278985534695,0.35599217141263023,0.7025667558468635,0.5190004525118549,0.4497530292534109,0.384380284863892,0.4573257512837211,0.3609023827171091,0.13834196449719327,0.397946567339887,0.059445730631746595,-0.4299677478275336,-0.28619311827693816,-0.02982224834907075,0.15541383773301112,-0.19411629425032606,-0.42442538386424267,-0.02982224834907075,0.1592572763682343,-0.5904279269680753,-0.48256770310037644,-0.2205418780430754,0.2202554131537919,-0.06930676895081775,-0.02975461008459224,0.7402946213076298,0.6898455769728644,-0.13217424643853715,0.23864579540979505,0.3064160780170744,0.48161629580745435,0.5358871899853669,0.08230730914166093,0.05600856925320593,-0.2572136192098764,-0.2403234754679879,-0.6549138008766714,-0.44284532136475546,0.38778750950770513,0.525177498507721,0.3385314998414058,-0.19023402322387098,0.8808037446299056,0.581167282801069,1.1089062951691955,0.4701723437196796,0.11198832328220056,0.04754620080651234,-0.33557429039152453,-0.048730539924511755,0.39512308244542116,0.44186337847958657,0.5293016796676219,-0.10372262689022936,-0.2572560264250676,0.8357142805340013,0.4132865816708201,0.7554478252370284,0.2682294159722622,0.3836842002867717,-0.023581285938148254,-0.35728184227700704,-0.008403799141149075,-0.12397812937327908,-0.4943236927922311,-0.4327378283409451,0.13369772919254463,-0.5210189817036931,0.06668747086553302,0.8250647146217144,0.6664608642432401,0.08883332810592845,0.07666911267911657,-0.10433015498655494,-0.45979785965660414,0.24272186878579669,0.3472778635945231,0.11183014721247811,0.00030519243205975817,0.29873842431911113,0.2584164590531671,-0.0518004544076202,-0.4260110087151899,-0.7049245571296472,-0.4003107991999054,-0.35416498298746846,-0.22428001468031383,0.06958323766157996,-0.26069109212406005,0.3929906728712499,-0.2522874146523862,-0.09777595891143447,-0.2836454892617645,0.056778045758193486,-0.1601060599268199,-0.35383493565838636,0.05720719256440288,1.1022157433871607,-0.15886083545865884,0.03523615279275229,-0.4916993485134571,-0.5647102147043551,0.6579785722596473,-0.47781252105596406,-0.5305074470181098,-0.39902058419724934,-0.5728641722399092,-0.21383015031371536,-0.1971328824734019,0.4209196512718549,-0.6184062442479088,-0.37011432781413667,-0.3461916827053844,0.29543427815207207,-0.4776439495626821,0.8960051020034433,0.12137941685010403,1.1108600783710731,0.0976566794922901,0.1723231550104251,0.2508884760248087,-0.26888411294223447,-0.40853596233365447,0.5030887455709676,0.43174761020074726,-0.059249419713815504,0.2760518449133598,0.6907859364202782,0.16718345333406523,-0.07307082203828223,1.0933465927783963,0.8055859292204754,0.5643684272415945,0.7054848985050306,1.0159155445161214,0.0071653367600711835,0.47805857457735085,0.7297184773762857,-0.2735314788508019,0.030980346075577564,-0.6177521743888104,-0.208918294699418,-0.3540023601517988,-0.18480781966155962,0.5822787940697562,-0.12793285821318084,-0.4639686461614375,-0.49725437931407285,0.03506661226111668,0.5853725319430846,0.6504301480543822,0.16864116818833422,0.1834319985279396,0.06159005605382483,-0.42453821982540485,-0.5458933875402505,0.40758003524381026,0.09199074980178568,0.16664229478000495,-0.4135857626741751,-0.12168927550569968,0.12527255496070605,-0.13472949162434122,0.15748750564707212,0.34690204729554813,0.20023826180483942,0.23632495777174017,0.4829606992279292,-0.5443247379319435,-0.3982506302769972,-0.24633875418685622,0.16818092514403055,-0.028165610370849657,-0.23018951294605144,0.04714865703997218,-0.019824239166078412,0.9068792889789935,0.016546512026383544,-0.1224800867007273,1.1291600872636862,0.24663180019011652,1.0697630711287465,0.6742150036343874,1.005256560119172,1.5480006386517937,0.24668402062135847,1.5424311054140738,0.3041101879472927,0.9192621510569645,0.3884560317998311,0.5499110736610988,0.24722540874401785,0.527494245700881,0.5433760672576194,1.2779154072334586,0.14402573752910305,1.0866953385168812,0.9951765789045255,0.36962916601734547,-0.3338481725900514,0.2840403748114925,0.14791652268307542,-0.15702287999185974,0.148600423825256,-0.21687509795606644,-0.40919723072262715,-0.7094558694388375,-0.43941245359464876,-0.46407474893375444,-0.18420954782907722,-0.6488940650641805,-0.6177953959122361,-0.2517927677941099,-0.04115403638910191,-0.4173461896968674,-0.5593444233524918,-0.19518927530618171,-0.3446397113026084,-0.6503068932869893,-0.7134521011423498,-0.6334173754606175,-0.4510294790238992,-0.4973557690388987,-0.25037667608528175,-0.725930012664464,-0.6023170509346867,-0.6180252989429471,-0.843585923279419,-0.7657527078034203,-0.5396974879073501,-0.2542773819959826,-0.4603316401518927,-0.39728446822052504,-0.45476666231582485,-0.372316172406511,-0.3617756605150302,0.3076267152460572,0.09121061668848078,0.2297503644062933,0.5657980333970002,-0.03654953926981885,0.09750821096270201,0.11035127523895472,0.6291887906760907,0.31583939704306335,0.0912167931465981,0.22132924053066363,0.7657345490492375,0.543068383125923,0.7222171143529702,-0.3207066978130049,0.22972289584695163,-0.21686931779222296,0.6979644335612181,0.163897655812423,-0.07925618129565867,0.23895405599237104,-0.14061379942327912,-0.39632720369372015,-0.3545611890848031,-0.20670805255801689,-0.45984250333993165,-0.427225009936585,-0.4468774638414944,-0.6094735086377558,-0.20708303156001234,-0.5166085179232616,-0.12447796802421013,-0.49582278111677314,0.13372029585376266,0.11841181394569975,-0.02396597940964043,0.9639896479852385,0.24655183819406212,-0.026286298827741156,-0.15087962952566877,-0.22134323377191492,-0.31954489336945174,-0.8376397217371914,-0.7243975651389142,-0.4322271348487124,-0.35148040642378015,-0.5860067737521039,-0.4594397873272169,-0.5913568290712522,-0.2700197046721859,-0.42959227768448477,0.3978663317081903,-0.38252051521300157,-0.35014219255753626,-0.5074471156334034,-0.6564959139853774,-0.5687007458435263,-0.5039043548003299,-0.471958347925114,-0.4486178524586901,-0.23914013175435708,0.7922505227986427,0.0011216206178002613,-0.3892966718229915,-0.15738057110159456,-0.22461077720242043,0.2138212300491924,0.6096927838580639,0.12338689030752871,-0.46610589848967343,1.5160175439848236,1.1035869944156615,-0.3569352021105474,-0.07909200422666299,0.194846185220494,-0.21245039472101432,-0.2594232247168938,-0.5119623157466316,-0.4639215915148864,0.6766235254132607,0.657424452706435,1.36709690425756,1.6307509414788084,1.770333480937003,0.2739127348520428,2.5889351951829225,2.829193729776567,0.9442159406411997,0.913460941151023,0.18339706712188633,0.2712622255059472,-0.0629661793982066,0.0611821130276612,0.1815155847218645,0.6241142610094493,0.6459166582766419,-0.12218263910696452,0.42318885677379275,-0.2251384605858923,1.369214728286227,0.12230069854378323,0.40839389119149144,0.24795591451811363,0.01705347618374405,0.6788233304214315,0.14277145281419848,-0.339563747997435,-0.5181550092248072,-0.7239368985056702,-0.0839474403211295,-0.811820397251013,-0.5737873896807367,-0.5174231348702557,-0.37152473540346015,-0.6919330636583161,-0.5927727283263161,-0.4135692728386766,-0.7167031300987687,-0.6815721959029175,-0.6464744934845462,-0.5617831056764343,-0.37071003410074604,-0.7369489733976974,-0.7369489733976974,-0.717213495061424,-0.6380959756985246,-0.5858439068550034,-0.7550668256447784,-0.8093634895039791,-0.7924661108096441
0.7743850020954399
