# Supplementary material for: Accurate prediction of protein function using statistics-informed graph networks
Source: Nat Commun. 2024 Aug 4;15:6601. doi: 10.1038/s41467-024-50955-0 (PMC11297950; doi:10.1038/s41467-024-50955-0)
Supplement: Supplementary file 4 — Source Data [file 41467_2024_50955_MOESM4_ESM.zip › Source data/Figure S19 7AMK-A_Layer2.txt]

-0.37200567057952477,-0.32962091925069625,-0.3646200196419118,-0.3646200196419118,-0.3646200196419118,-0.3906678149783386,-0.3906678149783386,-0.363436062256768,-0.36789789842649223,-0.4176706257541143,-0.44618384187096,-0.39180692390729155,-0.3761110883854774,-0.023724165560113863,-0.2518204694886335,-0.8642102352999348,0.07872713787133721,-0.3434676389511751,-0.3646784108712364,-0.4848301017097555,-0.2425200165449254,0.04251258511321531,-0.41840268959094773,-0.2894412042146112,0.056834139160682626,-0.8427715003307988,0.16124839430559765,-0.537163311451703,0.2730642409465905,0.039296183520621676,0.16124839430559765,0.27100657201832795,0.4319326121373537,0.030848778981829316,-0.03730260114438874,0.32611611849595584,0.9105907119814068,0.24687040218312686,-0.14775302292908235,0.24687040218312686,0.12420928415465915,0.41265194476413214,0.3751722214525078,0.3751722214525078,0.3751722214525078,0.3751722214525078,0.08720695451722867,0.5017517674620491,0.42457347429511966,0.12568955000200077,0.9953474723402419,0.0033767071886075996,1.1112703345847788,0.057310127288090956,0.8756770850284914,0.2245488786707148,0.3743064080337295,0.7607573180676983,0.8917717749655385,0.960014167665248,0.8512950348793822,1.0887134748396388,0.5488421668639759,2.0778850728743357,0.8625652604920854,1.0601661627710248,-0.027877114028249217,-0.05715009446651546,-0.010669285928494681,0.7400145322454612,0.02145565174442666,0.36008365748885235,-0.007277538473409506,0.0818911559348222,0.25978764810809457,0.20749285726394828,0.20749285726394828,0.20749285726394828,0.20749285726394828,0.20749285726394828,0.20749285726394828,0.20749285726394828,0.20749285726394828,0.06027991459820245,0.12080274472958896,0.13959769737149358,0.1251464758337676,0.016811800669795957,0.2465870779474524,0.5361286455984884,0.5248394847313338,0.014796851076009894,0.10839842660454267,-0.3015204732083348,0.012668222257674833,-0.1751793774387909,-0.0741827619725108,-0.17109985036241362,0.1012598293404889,-0.02580591881882297,0.1110089605864109,0.18224114685384746,0.30731900695021336,0.19541564697452724,0.07039920270742647,0.07039920270742647,-0.06845258866782512,-0.15582587554724892,-0.39054014341607785,-0.051244008438723634,-0.29891183496724893,0.014522593987933327,0.01509337588575236,-0.1232635231937385,-0.07747596769488349,-0.043062861013609226,-0.35140230793880295,0.20302388882000388,-0.35140230793880295,0.3008933440409626,-0.42363296653585575,-0.4558453284297471,-0.4558453284297471,-0.4558453284297471,-0.4558453284297471,-0.4558453284297471,-0.4558453284297471,-0.4558453284297471,-0.4558453284297471,-0.4558453284297471,-0.31322893214976205,-0.7403022032963281,-0.8836697774029746,-0.7396939964888819,-0.7011378423649419,-0.3113828381092728,-0.8740898157298929,-0.6826430165528653,-0.7674535514370247,-0.6256807108394931,-0.23069372184553694,0.41189671600471234,-0.12348706912089637,-0.18685974737420877,-0.15953692990784574,-0.4124962142329951,-0.9820110105701275,-0.3825817550942422,-0.7608401548800757,-0.3158351398668447,-0.6826430165528653,-0.5010129765935988,-0.9978884963577025,-0.718034084126157,-0.43232312299210773,-0.7638475988594593,-0.6731657532387039,-0.8203891099234035,-0.38129745498832734,-0.8455430579007878,-0.31601434994095134,-0.08967073008578602,-0.08967073008578602,-0.08334446479108412,0.008808912807560371,-0.07319408612167515,-0.38715502267283186,-0.022081719972612997,-0.4221160121676429,0.121894189233905,-0.07577560136810252,-0.21016943691285545,-0.21389971338193617,-0.1004893078497271,0.14749520237529193,-0.025825389277719924,-0.2538724254170291,0.5234730181186552,-0.47800705529145204,0.0026534075425662636,0.49745649635813616,0.06284103591332288,-0.17795875844408346,-0.039152004586125964,-0.016221771838125083,1.0098655199295474,0.0026534075425662636,0.6753729893149885,0.7976843632337164,0.8054718705581742,0.552439420825581,0.5195081658674107,0.391321149684803,0.7496440194028081,0.7541743572477432,0.7496440194028081,0.47617029757657636,0.24921184728977783,0.16603964106650504,1.189867710190129,0.5067343783105963,0.011099800568871119,0.8819317422233668,0.3266266265462455,0.9093363591540299,0.429487516377681,-0.07319408612167515,-0.23676716680432416,-0.10349088832921215,-0.16930694013040465,-0.09247020367346623,0.008239176068134135,-0.16930694013040465,-0.049882959178332346,-0.14834408103339364,-0.16598443509293895,0.18134464917010143,0.012607064759171888,-0.20285567726698706,-0.3394706443074561,0.04899255392159517,-0.29006920578224643,0.29669806365770623,-0.06635776418926234,-0.023193234010139757,-0.44877490392253955,0.33323809560202594,0.8531399081238608,0.5050373727532208,0.788335518750816,1.1308120125277623,0.732039039241721,1.6583262707099686,0.52303028022687,0.24975786963118154,-0.4749741699306132,-0.4909736110647983,-0.4909736110647983,-0.6490096701636558,-0.6492315579481343,-0.6490096701636558,-0.5754607096939511,-0.5788455540222798,-0.5422417924934749,-0.6278032056750535,-0.8309209225883587,-0.7858234049509637,-0.013888617087013484,-0.25054833576395935,-0.46720213136238575,-0.16957575703875488,-0.06803032773662347,-0.06929737492789736,-0.5125775678091374,-0.7202944928952563,-0.40458053232151725,-0.5311357409972003,-0.9939301117194836,-0.7110188319582045,-0.7963462615819018,-0.39525342461103286,-0.9236886494299669,0.4932178104156804,-0.22556673115375142,0.4116405764189105,0.3809815819279312,-0.09894474684950894,-0.08460670308617216,-0.1479580490839697,-0.1479580490839697,-0.1479580490839697,-0.1479580490839697,-0.1479580490839697,-0.1479580490839697,-0.1479580490839697,-0.44980957108605263,-0.32432488946098903,-0.43288905316408005,-0.3561442111871632,-0.7651065728634616,-0.4015344850955241,-0.6180860881089726,-0.6180860881089726,-0.6180860881089726,-0.3199240824205776,-0.280825813063093,-0.280825813063093,0.018237594736745646,-0.2488055952801569,-0.2488055952801569,-0.16471167995840208,-0.26751463970609024,-0.4043996790397457,-0.07135295463606652,0.03179624292126277,0.030726101574601702,-0.20471423205276382,-0.23774487387359616,0.1375643129748347,0.0008228279180120784,0.0008228279180120784,0.08138096066387213,0.08138096066387213,0.03500434823691987,0.03500434823691987,0.03500434823691987,0.23515715550194516,0.30402661452012714,0.25833648889166644,0.09176869033098849,0.09176869033098849,0.24015998611133713,0.0135485722092012,0.0135485722092012,0.0135485722092012,0.0135485722092012,0.0135485722092012,0.23649837264027407,0.2609631633174341,0.18015689112442101,0.18015689112442101,0.509650140552963,0.7721846790648242,-0.34962518922843566,0.014672956605723847,0.046918810212044686,-0.05880530912347411,0.08457588352933942,-0.2082755301082322,0.07003487370544186,0.20589900284932397,0.42370844567491345,-0.23768798818850603,0.03329916704932398,0.4697307372383456,0.018144775347697484,0.17313143579880264,-0.07315798056954328,-0.3541954435829776,0.5359841801346404,0.4153357601147848,0.05536041414548807,0.2203182441890874,-0.20229904230310863,0.18127700346503345,0.02767750351249382,0.16990223657544232,0.3247967887325622,0.3247967887325622,0.39117983383730043,-0.3099508850952287,0.2637763004181337,0.06182951770618198,0.013396578406829864,-0.19625998054285684,-0.4320399047324381,0.26486121116108874,-0.01912706239835204,0.11805303351792232,0.026093830269789155,0.026093830269789155,0.04059993940629128,-0.14847998219306618,0.10518115040358363,-0.1616118981502066,-0.38962753572130004,-0.3997784864752806,-0.24357237609633078,-0.12823313780922435,-0.2888539994583496,-0.3641767796160989,-0.4175710862260877,-0.7065710995804819,-0.2558528706728998,-0.36595744675945274,-0.32669139431565414,0.16726932327923646,-0.20562269239428668,-0.486851247740665,-0.11255951932832281,-0.46941898351604183,-0.42959077754180086,-0.42959077754180086,0.05280498343633609,-0.17446013678027103,-0.7065710995804819,-1.1438350749029733,0.03231958855330024,-0.6598139366234828,-0.27254058061180175,-0.5114129887263222,-0.2590999539670904,-0.42738947166316593,-0.12157600181054498,-0.21918764490160314,-0.07715508887475908,-0.22521550300781615,-0.20157666073866445,-0.15907184670429778,0.02006722313205186,0.034410842888418676,0.11981296579937896,0.0198406040539666,-0.44148905197898236,0.04997255243350141,-0.22450621396365417,-0.22450621396365417,0.030091350981867413,0.19323819939350995,-0.0759564199516971,0.1522562514741029,0.08197053534936696,0.2817620432754797,0.2817620432754797,0.2817620432754797,0.23245021683406003,0.31857991280632963,0.31857991280632963,0.31857991280632963,0.7275901734950871,0.40057143646879484,0.8459584134198181,0.6785519917998156,0.5794261993857234,0.6785519917998156,0.6361580675574987,0.6361580675574987,0.6361580675574987,1.0577961966825906,0.3665198360709988,0.18891054891087125,0.12093666077409,0.27629912624671654,0.028235229616158833,-0.12765103436115569,0.03231958855330024,0.3341223168940833,0.35385775008520887,0.9025670758930034,0.8017112894015965,0.8017112894015965,0.8017112894015965,0.07233550775370215,-0.036493272379026505,0.14205051743509248,0.10973065043912138,0.30644968003068823,0.09644244419667555,0.7489635033308025,0.38539772901968444,0.17641578172075878,0.20793004705425464,0.17857170808761388,0.5453660816376342,1.182035190147309,0.5821770675608401,1.019052598888099,0.0933232044714238,0.9287852593890076,-0.04116164292722921,-0.10847224918976718,-0.15886369566183017,-0.06293018088721501,-0.18992466310893488,-0.04415462880892899,-0.08295303562412512,-0.08295303562412512,-0.08295303562412512,-0.09336032232849938,-0.08865708357754147,-0.061034057944384545,-0.061034057944384545,0.058978256547750636,-0.063615522048448,-0.02762648838668805,0.08093937614424178,0.2989464562750959,0.017606328399467547,0.017606328399467547,0.017606328399467547,0.22425606978758075,-0.5412554871197134
-0.5973606937031544,-0.28511070315624976,-0.5042580884131502,-0.47247960033740666,-0.6462469951260353,-0.7187785017851344,-0.5902613555334594,0.2339137095430699,-0.5902249877581212,-0.5393016161053696,-0.18865066185112192,-0.5275581698979012,-0.511309834248154,-0.49248005132581063,-0.625587776097063,-0.997445433260443,0.09028986092463266,-0.4682121049208685,-0.2785562947288808,-1.0296463019627933,-0.41750889432526994,0.20624066541624828,-0.3775992658369911,-0.13459618283945135,0.08520309243750909,-0.7317651382129663,0.3561011928729824,-0.5753279609525075,0.29087074509731853,-0.27145016329067695,0.07271845289093375,0.26816700325516074,0.3938639925324157,-0.14312155760818068,-0.19036632341881662,-0.13261812211848129,1.245487355144687,0.5791789943378404,0.0869844286432235,0.3958860418203098,0.5610966368620308,0.8797580831122246,0.2548466377220135,0.04644075156920353,0.7622820281517991,0.0296944669156188,-0.07998358911875414,0.32050658060215925,0.5230523590651962,0.0917974118653767,1.1114624942682851,0.1767419180051171,1.3591022678455509,-0.04290656520629314,1.06524090526397,0.15084578811217894,-0.11298716511340322,0.7704849056648257,1.0184373843143242,1.2527143975740571,1.4680635965243982,1.4067340811711717,1.1366260709665363,2.4103902435060918,0.9136072497045713,1.6263962648546595,0.5543335123334285,-0.04950167515378958,0.4453593825971768,0.929604612002043,0.13882205328342362,0.301968835433511,0.04019101006598871,0.19940661525272357,0.095064533342296,-0.13274780014700313,0.37262106889588476,0.293078659055381,0.13256916761245097,0.3562321584631791,-0.00548623969013973,0.3665441925939125,0.28141238025594495,0.23975585142328965,0.3314493496460563,0.06006770476871429,0.3935854735856579,0.17813350882785647,0.4966628860653471,0.791076454666147,-0.29311498269202624,0.5353124834892439,0.04774153013395767,-0.4828280524950057,-0.0047393026279468255,-0.3634281104256753,-0.21073323775564906,-0.2686623448209633,-0.5207584172925249,-0.21653338083934204,0.1364005197319521,0.8289980769928869,-0.06615724666706664,0.084698043933576,-0.09450626286689927,0.8424232779016682,-0.2735894267089963,-0.25671815125231967,-0.45368596321701826,0.05750088772045,-0.296247862973062,-0.045712725317174664,0.11811060578928831,0.13372913688272645,-0.022967668545845164,-0.06163110705390766,-0.7264867195662911,0.0710602588762883,-0.3898323171000648,0.393432474336525,-0.5140628426018898,-0.5140628426018898,-0.5140628426018898,-0.5140628426018898,-0.5140628426018898,-0.5140628426018898,-0.5140628426018898,-0.5140628426018898,-0.5140628426018898,-0.5140628426018898,-0.5140628426018898,-0.8074892512807034,-1.1146332285814575,-0.9839534380437049,-0.8803886413136083,-0.6452131272040609,-1.0609958068095386,-0.9992463818051693,-0.7570673680947364,-0.649885557903711,-0.32589111306120316,-0.6549525360795421,-0.4128549962334023,-0.3082515380020955,-0.44658011649800616,-0.5537767467835035,-0.8952291729735397,-0.470265260869276,-0.9497849244030743,-0.38304222074871147,-0.37717063232827347,-0.4098750961767696,-1.043296552743911,-0.7672731442394451,-1.133348323773039,-0.8785360163757313,-0.9551956212380165,-1.0905111241560017,-0.4659094593459082,-0.9467340959178551,-0.4884694237323543,-0.0100223936466216,-0.3323784247073865,-0.30529439351438364,0.15719505372143439,0.03866771090855544,-0.4211390114418921,0.11537861262474505,0.2744093537266464,0.3518684638769554,0.19768490169557146,-0.07016110862492027,0.4137764733192774,-0.18507913028961567,0.17243252894753203,-0.09032521279211406,-0.2512863131250002,0.7720735379027064,-0.5468103212038266,-0.10391045918034071,0.9728119013375915,0.19210614402902876,-0.3192682356603761,-0.08494683024894017,0.09207307867484198,1.290739731720292,0.30551804516830655,1.6403433993287737,1.6119928804081198,2.135748589074409,1.094128524334471,0.4985172984771326,1.0347871894238843,2.4480564448329183,1.3586415449772515,0.7246724469939763,0.32720871732282797,0.4052819016002293,-0.08720817366881665,1.2708402341469343,0.3393503858875397,-0.0019964419439762455,0.9170675844823131,0.6155135355740585,0.8518317119508447,0.7963844769039338,0.5312538544417605,0.0049725333677226894,-0.07062548821323725,-0.22905725603016927,-0.04536123461200664,-0.2652283836002741,-0.13269917208559254,-0.32916849089053607,0.19802418496617216,-0.1491784999118662,0.19794273541744897,0.20164640040585433,-0.4310618870948047,0.046505785467497174,0.029065156096852028,-0.5263050554467953,0.46328623979518296,-0.05112339957882627,0.3768382976418739,-0.3976752510476291,0.4611736176759079,1.0667248621434968,1.2106577588585945,0.9203929477107383,0.4925617309103765,1.0699268796152481,1.4682104509766414,0.06740020186693038,0.05786307169885637,-0.8696630760539108,-0.32484801240804484,-0.6076574834722098,-0.7723655450884251,-0.8018584835477874,-0.8807562511051129,-0.8359778396485037,-0.8912128855050265,-0.33815508591204435,-0.49990740707484266,-0.7876745242093692,-0.8562886217923897,-0.4478988755127278,-0.18681901105777168,-0.5095504323079805,-0.291712302673813,-0.17107408016592723,-0.2664272235983934,-0.6037454065762403,-0.7986470371875198,-0.5652890473873863,-0.7646169067757939,-1.0946371036612834,-0.5030264593689616,-0.9940800816415492,-0.12335626278872346,-1.0238753568503796,-0.010971207168433124,-0.24136069270081711,1.8417546304170713,0.14728550182003405,-0.17457272604368113,-0.4104602038999883,-0.1786878615907383,0.12284161361251404,-0.28080489452795054,-0.12145304363191864,-0.8489805111552684,-0.5764610432278242,-0.348582808673485,-0.15583707470595962,-0.4857203474075198,-0.7002213200320362,-0.41125546926762513,-0.6525484226555004,-0.6270638498497816,-0.5356065677599753,-0.5339868768507178,-0.3796576344871932,-0.6240871461955817,-0.3804999358407132,-0.5346635339142984,-0.17723631427200973,-0.5620348602184844,-0.5887894165343555,0.05047536364607406,-0.5235984795791941,-0.5151400970858712,-0.19051867821731078,0.001772952587251009,-0.12329387729264045,0.027542164991477408,-0.4648804376465442,0.07411997842820933,-0.08790499772658754,-0.08790499772658754,-0.08790499772658754,-0.08790499772658754,-0.08790499772658754,-0.08790499772658754,-0.08790499772658754,0.2619089461757432,0.33177443482364005,0.3310281579435799,0.10179388127405943,0.09516165915415699,0.3430255841160649,-0.04692757654637729,-0.09089630210078747,0.05248102550444476,-0.04133775456051175,-0.024897974239518006,0.17888376649923018,0.12882146727992366,0.08081860144334523,0.025555862233284297,1.2882743909499208,0.8921238880120016,-0.1914537209006334,0.2547188824025078,-0.26137629863589484,0.5182692964352067,-0.3363085387315517,-0.15731164792820193,0.15201276053781587,0.2768604127163973,0.466787053821826,-0.4897192767383943,-0.11345093615417247,0.39246073586403823,0.21572032349349624,0.27324646797626445,-0.32547322109302257,0.4925950001364736,0.5079021870798595,0.5182605080119398,-0.36925595957717533,0.40072774941533146,-0.7263695889702227,-0.2743786930089391,-0.033876740357199585,0.2776115954331688,0.08289520443411326,0.43854496682269806,-0.0029549074184759445,-0.3754841948670976,-0.07381017242083578,-0.08218240454184131,0.00808531870367038,-0.52970367055191,-0.4196320541152838,0.3265717030594902,0.27695294162429346,0.33853571265261473,-0.01313842144807355,0.4832004483032072,-0.04741381089447173,-0.6222990802779791,-0.37550351635499446,0.0693148792867546,-0.45933402642335686,-0.4064662494836567,-0.42838745984452864,-0.34056353723757304,-0.43846659341381766,-0.48291169953656976,-0.6163140889338885,-0.507631583445395,-0.3319915569252992,-0.4973228446282735,-0.48523263315104903,-0.526514978420382,-0.4110998444588385,-0.5948686232015545,-0.16063266198872925,-0.5745477098094213,-0.22422636997778778,-0.4733996052840517,-0.17234074010533887,-0.2701879017237965,-1.0879456898601765,-1.2788839343218998,-0.101467515841538,-0.5471346027111458,-0.20369073441022978,-0.9676236821148412,-0.8398599642133623,-0.2562027042273434,0.6416331289697673,-0.2943978768002686,-0.614133918949979,-0.2102396450362222,-0.28697762939557914,-0.1102510006624294,-0.06362061879539657,0.22080492758626322,0.20530386611494353,0.3184145347753525,0.3370372064306316,-0.01966687749885508,0.0582029746350155,-0.5198770222905243,-0.06504564701036977,0.3042351727151853,-0.31143215086078446,0.34443387060090574,-0.0969731406637849,0.056580691106711066,-0.19103800567297147,-0.37479029993006374,-0.1969557616781741,0.04238298908279789,0.16267545115378304,0.8605724087190052,1.31460493538804,0.3196448713914047,1.8109538833427201,0.4944655356591006,0.6284555209227064,0.6913555594892454,2.079815564404508,0.5354026814120704,0.6954801360089883,0.4544503840965164,0.8511624543553484,-0.1236712145854107,0.16380118818204079,0.5554299031833287,-0.21889381561463322,0.20253735294013797,0.5734769940833342,0.8972113768190991,0.5479160895923552,1.697454775185363,2.1375616329811193,0.8438319442181061,0.7433371467799184,-0.11521758290067312,0.05778914078844888,0.047235220063842974,0.46854988118200736,0.2393636971237802,0.35880369171905785,0.6315909787822487,0.18880286526883377,0.2382583219276427,0.06489275477402877,0.3130707709921406,0.42272164015450386,1.2494432164397837,0.5800773633072249,0.8085533609066355,0.058730928745023635,1.2646038088345317,0.1515458859125865,-0.593844503455602,0.2527559310309947,-0.4939615241700795,0.12804277120241894,0.15082337307933188,0.5932981222558114,-0.413609773407074,0.03588733100580822,-0.5818279719542704,-0.13251521509513048,-0.36255177600152955,-0.22264878315313608,-0.5054172977092024,-0.06785399498978555,-0.023268608642419412,0.2737144880952126,-0.023268608642419412,-0.07812764025334552,-0.3210503996346587,-0.12430318231592932,-0.2312825509958573,-0.745881587843541
0.8577985954462526
