# Supplementary material for: Accurate prediction of protein function using statistics-informed graph networks
Source: Nat Commun. 2024 Aug 4;15:6601. doi: 10.1038/s41467-024-50955-0 (PMC11297950; doi:10.1038/s41467-024-50955-0)
Supplement: Supplementary file 4 — Source Data [file 41467_2024_50955_MOESM4_ESM.zip › Source data/Figure S2 2A8N-A.txt]

0.1866634770568529
0.25900742424098827
0.29085970583259807
0.28775967216590725
0.3049618916187108
0.37029692585558727
0.4686868493827717
0.48428385749903374
0.433178624738353
0.41544596426676567
0.4045466245426652
0.4458834669684192
0.4581082572075455
0.3699382235278466
0.27068593560565873
0.09199386517498191
0.12203589746814794
0.1896494572976837
0.3412579077658643
0.4220994546069109
0.4438320310576633
0.3909153883816966
0.4862785014283558
0.48978965426994536
0.5082722166685946
0.35870785371127595
0.3535656690685665
0.4111441835835292
0.4834705519867294
0.49777068162730465
0.4603855830614466
0.4709612019710547
0.4689622937528857
0.4648014432518205
0.4105554769911411
0.4359535031202972
0.4242128987545711
0.5284262498888979
0.5869828123045585
0.7244626501323497
0.6296321167692172
0.5432598198951525
0.4590166941789911
0.4463671572975497
0.5475045608248201
0.620583569689204
0.7402330596210861
0.7689419735036848
0.8463383205332455
0.9322045884641278
0.9543759432844107
0.7841392469226122
0.7618227497938659
0.7323957922644907
0.7964306487440953
0.76558520878338
0.8385943719870154
0.8174360139790822
0.6144088859590052
0.41600664000631976
0.37547952995787287
0.4572782596777359
0.4745653215257653
0.43540925206515546
0.4651121886308302
0.4519515891196774
0.4931232066534069
0.39434477641878785
0.4406372701916302
0.46440821583318515
0.4883305763304069
0.5688868526800972
0.5363613350762017
0.5377001392052316
0.4646539405877565
0.5343560499857201
0.5967287466596852
0.4936802244938124
0.416677261370551
0.5930470874674074
0.8293971225041802
0.7215072175876173
0.6446517440877811
0.7175637545332806
1.0
0.8880500421990177
0.6470550229503341
0.49642507028488575
0.5050272102217429
0.5864633123816239
0.6071682604234323
0.612372974928593
0.5835034786213383
0.5565401324693506
0.5289243762050426
0.364146119534804
0.3593012353726294
0.3744766135592199
0.3892112246788818
0.30888735859167465
0.18088711311469222
0.26330284109255087
0.14978549306734706
0.0809625574476403
0.0
0.019793097683189376
0.16107979787518636
0.22685813558321388
0.38048482049608134
0.42859868723215816
0.49570989557861805
0.47825517023913167
0.4490685908024708
0.3209154242760546
0.300271415138779
0.37859778139679406
0.4800043763079333
0.5532520658335909
0.43942672074397837
0.43517971074318096
0.407261150848817
0.4975532550586602
0.35577856112676964
0.41637881331381266
0.33270642418994395
0.36144841565254426
0.24565868091533796
0.2111574804707552
0.2119908098837465
0.16072639656706753
