# Supplementary material for: Accurate prediction of protein function using statistics-informed graph networks
Source: Nat Commun. 2024 Aug 4;15:6601. doi: 10.1038/s41467-024-50955-0 (PMC11297950; doi:10.1038/s41467-024-50955-0)
Supplement: Supplementary file 4 — Source Data [file 41467_2024_50955_MOESM4_ESM.zip › Source data/Figure S1 2Y7H-B-GO_0032775.txt]

M	0.367
N	0.398
N	0.355
N	0.330
D	0.277
L	0.297
V	0.308
A	0.272
K	0.305
L	0.339
W	0.396
K	0.397
L	0.413
C	0.400
D	0.390
N	0.374
L	0.399
R	0.380
D	0.333
G	0.288
G	0.290
V	0.314
S	0.320
Y	0.350
Q	0.374
N	0.365
Y	0.406
V	0.432
N	0.539
E	0.536
L	0.533
A	0.489
S	0.447
L	0.427
L	0.422
F	0.442
L	0.494
K	0.451
M	0.440
C	0.473
K	0.582
E	0.539
T	0.463
G	0.384
Q	0.387
E	0.331
A	0.308
E	0.296
Y	0.297
L	0.301
P	0.343
E	0.363
G	0.344
Y	0.372
R	0.381
W	0.425
D	0.369
D	0.376
L	0.321
K	0.333
S	0.287
R	0.300
I	0.275
G	0.328
Q	0.297
E	0.292
Q	0.232
L	0.225
Q	0.239
F	0.313
Y	0.349
R	0.352
K	0.317
M	0.319
L	0.324
V	0.317
H	0.301
L	0.286
G	0.282
E	0.292
D	0.277
D	0.239
K	0.203
K	0.234
L	0.256
V	0.221
Q	0.122
A	0.116
V	0.188
F	0.270
H	0.230
N	0.144
V	0.134
S	0.212
T	0.338
T	0.365
I	0.408
T	0.427
E	0.403
P	0.394
K	0.331
Q	0.377
I	0.359
T	0.389
A	0.392
L	0.382
V	0.329
S	0.287
N	0.284
M	0.341
D	0.341
S	0.286
L	0.215
D	0.218
W	0.261
Y	0.331
N	0.315
G	0.330
A	0.315
H	0.347
G	0.354
K	0.378
S	0.360
R	0.342
D	0.379
D	0.451
F	0.471
G	0.452
D	0.453
M	0.501
Y	0.474
E	0.397
G	0.347
L	0.319
L	0.304
Q	0.283
K	0.321
N	0.344
A	0.311
N	0.253
E	0.261
T	0.322
K	0.377
S	0.375
G	0.348
A	0.409
G	0.458
Q	0.609
Y	0.552
F	0.641
T	0.540
P	0.549
R	0.467
P	0.534
L	0.540
I	0.483
K	0.406
T	0.392
I	0.449
I	0.444
H	0.485
L	0.497
L	0.479
K	0.446
P	0.399
Q	0.379
P	0.433
R	0.439
E	0.532
V	0.477
V	0.537
Q	0.385
D	0.410
P	0.489
A	0.603
A	0.692
G	0.565
T	0.611
A	0.621
G	0.677
F	0.595
L	0.544
I	0.449
E	0.480
A	0.364
D	0.359
R	0.363
Y	0.360
V	0.358
K	0.337
S	0.367
Q	0.376
T	0.367
N	0.337
D	0.343
L	0.317
D	0.344
D	0.333
L	0.358
D	0.381
G	0.407
D	0.442
T	0.415
Q	0.453
D	0.478
F	0.454
Q	0.469
I	0.454
H	0.545
R	0.580
A	0.606
F	0.735
I	0.679
G	0.629
L	0.589
E	0.665
L	0.716
V	0.694
P	0.712
G	0.666
T	0.622
R	0.612
R	0.694
L	0.670
A	0.681
L	0.611
M	0.644
N	0.521
C	0.621
L	0.571
L	0.626
H	0.487
D	0.496
I	0.395
E	0.421
G	0.478
N	0.507
L	0.560
D	0.460
H	0.650
G	0.697
G	0.850
A	0.810
I	0.759
R	0.694
L	0.618
G	0.684
N	0.648
T	0.823
L	0.778
G	0.741
S	0.550
D	0.464
G	0.486
E	0.442
N	0.417
L	0.369
P	0.349
K	0.375
A	0.435
H	0.582
I	0.643
V	0.811
A	0.813
T	0.855
N	0.685
P	0.674
P	0.722
F	0.716
G	0.716
S	0.727
A	0.779
A	0.735
G	0.563
T	0.509
N	0.447
I	0.518
T	0.679
R	0.866
T	1.000
F	0.903
V	0.742
H	0.588
P	0.656
T	0.746
S	0.772
N	0.663
K	0.573
Q	0.573
L	0.564
C	0.646
F	0.614
M	0.706
Q	0.582
H	0.620
I	0.713
I	0.707
E	0.733
T	0.505
L	0.532
H	0.527
P	0.531
G	0.499
G	0.435
R	0.412
A	0.438
A	0.511
V	0.569
V	0.561
V	0.521
P	0.495
D	0.508
N	0.417
V	0.485
L	0.530
F	0.592
E	0.591
G	0.690
G	0.734
K	0.659
G	0.590
T	0.571
D	0.636
I	0.559
R	0.469
R	0.373
D	0.419
L	0.494
M	0.485
D	0.409
K	0.411
C	0.649
H	0.709
L	0.738
H	0.582
T	0.436
I	0.358
L	0.337
R	0.468
L	0.539
P	0.569
T	0.598
G	0.560
I	0.436
F	0.325
Y	0.320
A	0.384
Q	0.487
G	0.522
V	0.523
K	0.532
T	0.527
N	0.513
V	0.427
L	0.360
F	0.356
F	0.367
T	0.379
K	0.461
G	0.453
T	0.361
V	0.247
A	0.215
N	0.205
P	0.229
N	0.263
Q	0.310
D	0.260
K	0.214
N	0.136
C	0.170
T	0.134
D	0.140
D	0.120
V	0.165
W	0.158
V	0.131
Y	0.085
D	0.193
L	0.211
R	0.266
T	0.192
N	0.222
M	0.168
P	0.287
S	0.310
F	0.416
G	0.404
K	0.499
R	0.515
T	0.476
P	0.476
F	0.407
T	0.430
D	0.319
E	0.331
H	0.334
L	0.261
Q	0.176
P	0.187
F	0.233
E	0.288
R	0.261
V	0.247
Y	0.259
G	0.243
E	0.238
D	0.139
P	0.133
H	0.085
G	0.124
L	0.112
S	0.111
P	0.198
R	0.219
T	0.314
E	0.275
G	0.257
E	0.225
W	0.269
S	0.310
F	0.341
N	0.286
A	0.244
E	0.190
E	0.212
T	0.226
E	0.249
V	0.259
A	0.216
D	0.238
S	0.162
E	0.149
E	0.107
N	0.138
K	0.149
N	0.139
T	0.151
D	0.164
Q	0.239
H	0.260
L	0.306
A	0.260
T	0.256
S	0.193
R	0.206
W	0.238
R	0.232
K	0.217
F	0.215
S	0.303
R	0.330
E	0.324
W	0.300
I	0.289
R	0.314
T	0.336
A	0.319
K	0.344
S	0.343
D	0.341
S	0.238
L	0.175
D	0.196
I	0.132
S	0.109
W	0.106
L	0.112
K	0.095
D	0.000
K	0.037
D	0.026
S	0.055
I	0.067
D	0.092
A	0.108
D	0.187
S	0.231
L	0.304
P	0.276
E	0.276
P	0.305
D	0.319
V	0.351
L	0.322
A	0.312
A	0.303
E	0.294
A	0.309
M	0.319
G	0.306
E	0.291
L	0.280
V	0.291
Q	0.289
A	0.274
L	0.273
S	0.276
E	0.274
L	0.274
D	0.280
A	0.295
L	0.258
M	0.245
R	0.265
E	0.324
L	0.351
G	0.322
A	0.299
S	0.300
D	0.330
E	0.337
A	0.352
D	0.371
L	0.400
Q	0.397
R	0.392
Q	0.387
L	0.386
L	0.388
E	0.387
E	0.386
A	0.387
F	0.390
G	0.392
G	0.394
V	0.392
K	0.398
E	0.347
