# Supplementary material for: Accurate prediction of protein function using statistics-informed graph networks
Source: Nat Commun. 2024 Aug 4;15:6601. doi: 10.1038/s41467-024-50955-0 (PMC11297950; doi:10.1038/s41467-024-50955-0)
Supplement: Supplementary file 4 — Source Data [file 41467_2024_50955_MOESM4_ESM.zip › Source data/Figure2 1HFX-A_GO_0046872.txt]

K	0.295
Q	0.287
L	0.338
T	0.367
K	0.438
C	0.416
A	0.344
L	0.313
S	0.320
H	0.309
E	0.312
L	0.279
N	0.315
D	0.338
L	0.343
A	0.258
G	0.214
Y	0.308
R	0.407
D	0.449
I	0.413
T	0.455
L	0.359
P	0.310
E	0.239
W	0.232
L	0.237
C	0.163
I	0.166
I	0.068
F	0.000
H	0.034
I	0.166
S	0.319
G	0.216
Y	0.230
D	0.294
T	0.440
Q	0.390
A	0.362
I	0.344
V	0.364
K	0.325
N	0.427
S	0.424
D	0.462
H	0.397
K	0.405
E	0.353
Y	0.342
G	0.358
L	0.340
F	0.283
Q	0.253
I	0.328
N	0.438
D	0.448
K	0.562
D	0.631
F	0.757
C	0.608
E	0.529
S	0.396
S	0.400
T	0.356
T	0.392
V	0.441
Q	0.460
S	0.487
R	0.570
N	0.515
I	0.633
C	0.608
D	0.836
I	0.711
S	0.728
C	0.704
D	0.779
K	0.784
L	0.691
L	0.732
D	0.856
D	1.000
D	0.886
L	0.872
T	0.747
D	0.961
D	0.925
I	0.848
M	0.634
C	0.479
V	0.504
K	0.524
K	0.491
I	0.485
L	0.462
D	0.508
I	0.480
K	0.486
G	0.459
I	0.589
D	0.563
Y	0.595
W	0.416
L	0.362
A	0.259
H	0.304
K	0.315
P	0.315
L	0.342
C	0.267
S	0.221
D	0.102
K	0.111
L	0.127
E	0.143
Q	0.184
W	0.205
Y	0.218
C	0.217
E	0.237
A	0.277
Q	0.278
