# Supplementary material for: Accurate prediction of protein function using statistics-informed graph networks
Source: Nat Commun. 2024 Aug 4;15:6601. doi: 10.1038/s41467-024-50955-0 (PMC11297950; doi:10.1038/s41467-024-50955-0)
Supplement: Supplementary file 4 — Source Data [file 41467_2024_50955_MOESM4_ESM.zip › Source data/Figure S19 6TVP-A_Layer1.txt]

-0.2526563078016564,-0.30873023315189985,-0.30873023315189985,-0.3031514985350709,-0.27125592574144686,-0.27125592574144686,-0.27125592574144686,-0.2685640674338675,-0.2685640674338675,-0.28071866440038024,-0.24806717034011766,-0.24806717034011766,-0.23498410341512008,-0.10885420263364066,-0.01725869175942365,0.0039020284400196883,0.0039020284400196883,0.05538384413362247,0.050296167642512116,0.050296167642512116,0.050296167642512116,0.050296167642512116,0.0511135776251269,0.05873153561016839,0.06949052460137939,0.10323487412597342,0.134698391295756,0.10246445380914607,-0.09417713689246873,0.18835782367394382,0.09795846256973295,0.16509053810948812,0.13820013873509737,0.06148097482417654,0.46711105309893985,-0.16192858889659922,0.21678593769845605,0.02401167973642021,0.05965251518234972,-0.048313622837002676,0.09438146620032192,-0.07218849728735881,0.28138859205460093,0.042479622410860444,-0.07218849728735881,-0.286550374573428,-0.06963393228240984,-0.1531343111639941,-0.10011634931970315,-0.18070818119291032,-0.19388051886514404,-0.17442846975826207,-0.1492782180255371,0.2265707934876148,0.0066900692283137055,0.11499253201262634,-0.24193477146597342,-0.21686040409780835,-0.27586572092146944,-0.2482727475359613,-0.1737819935607093,-0.2034023866989109,-0.2034023866989109,-0.17305896335520854,-0.12353073442909143,-0.12303785285623697,-0.028480727991448164,-0.07470779061553101,-0.07470779061553101,-0.019871039666442915,-0.13195348394249823,-0.17442856491850303,0.0032832292263365293,-0.08580972379858577,-0.0705734140183783,-0.10203177221056392,0.07753175616991234,0.03600796076344457,0.03600796076344457,0.16567493172149605,0.0962101654945069,-0.050186765790264064,-0.06790415085088555,-0.04170763623381267,-0.04170763623381267,-0.03488115563852264,-0.05743533850082928,-0.04941081224989118,-0.06537256036268489,-0.17007556192850237,-0.2526261519042151,-0.2743660467525312,-0.1727638765085472,-0.11622297346759239,-0.15486998955431117,-0.1657165755795458,-0.07790967643378285,0.03158404142003377,0.31351904586160423,-0.07202153718850107,0.30745776457221735,-0.08116005599326308,0.449984995111005,0.09844718691960772,0.09844718691960772,-0.13181132878156565,-0.0001695505340235508,-0.0265178218682725,-0.20347373569334615,-0.042645301234657894,-0.027779970449017092,-0.05298209406705913,-0.08541848158561137,-0.16968073736930392,0.10424375743388133,-0.25799864786051574,-0.19170882822822954,-0.11808035080597361,-0.07432975143525529,-0.23200623044586405,0.06621082596570052,-0.007290872632109581,0.23727473857791276,-0.06921520148981009,0.07364392234564228,-0.15099363889987424,-0.10044246585224068,-0.10577607364645072,-0.10577607364645072,-0.10963046320571046,-0.09541476856758624,-0.09260959919177583,-0.1117845950884085,-0.19780091111832432,-0.19780091111832432,-0.18240770233061984,-0.20219250307073236,-0.20662461402161025,-0.15721332596412757,-0.16421017777999714,-0.1610269576072191,-0.1785762787730742,-0.1785762787730742,-0.1785762787730742,-0.19661878469222874,-0.19612535665091893,0.06285239883394608,-0.21591509073828163,-0.15325448656817348,-0.16480278346336244,-0.15297575765223217,-0.19255919130198704,-0.11650909006337884,-0.19574982411038405,-0.11425624293313126,-0.23286644865185277,-0.11889045025512854,-0.2098800853053816,-0.11771304884149635,0.2532320193951982,0.647245474404071,0.22938480204190126,0.20471577749092273,0.2381082398614463,0.23104837633168906,-0.138535788562585,-0.15879089211921033,-0.14828222136764652,-0.08445231164518421,-0.25235010780221373,-0.27397245084194366,-0.24516792310322635,-0.20957549100365372,-0.20950627236859828,-0.22197643630023914,-0.16148212435688927,-0.24494180316074635,-0.25094083934392347,-0.25094083934392347,0.09903407492772599,0.004250698788604781,0.20451747697142122,0.18155378725096127,0.1315373704719088,0.15616545637017668,0.048136284213755015,0.11978322572904702,0.04586262557272825,-0.00107177197934075,0.024597920251982815,0.024597920251982815,0.024597920251982815,-0.057840441668861556,-0.13004567320022284,-0.12598864846949048,-0.21875117574824557,-0.22816679716873614,-0.24810835827438135,-0.24292546243541324,-0.304889657718157,-0.2692857774863273,-0.27092628858392404,-0.2606665405516274,-0.2606665405516274,-0.26838466953153756,-0.26838466953153756,-0.26838466953153756,-0.22709451079009427,-0.27464923480506576,-0.2646235052036846,-0.2298006300838056,-0.20286463804611707,-0.21696509474029063,-0.14514261620728922,-0.1534379981975245,0.02668406761254199,0.08417379732724029,0.3752155045554808,0.525448022777966,0.26049457285446403,0.5948583354955421,0.16920073087605478,0.36872899857328084,0.36872899857328084,-0.07264528032160916,0.48665147806655673,0.20880675354256367,0.22221571308156154,0.39347337679134625,0.09692758347351993,0.0754017559829536,0.24871008546327963,0.3394671821787397,-0.09738769284598324,0.016357217738949454,0.032146122636299075,-0.20028200489173392,-0.11136300447962431,-0.04383618498064482,-0.02101634164207917,-0.1700725040505759,-0.24982582818138918,0.040403364407505624,0.016357217738949454,0.24847145789853045,-0.13572973977347158,0.25231505632072226,0.882936862539983,0.882936862539983,0.9813922125923972,0.5237714816169936,0.3001847261679373,0.14879748683241104,0.1562965694995522,0.018757764807332964,0.058736304045011914,0.09882241766837438,0.04503914708620518,-0.0007114275151451629,-0.0007114275151451629,-0.01079061575256905,-0.03472325990404009,0.006515637218477175,-0.0012126669757853991,-0.09245966034881233,-0.09247811875292661,-0.09247811875292661,-0.0896119222553547,-0.0072649746022632284,-0.04407158093580657,-0.07168727372569428,-0.07809779199730639,-0.07809779199730639,0.0417125328468072,0.0417125328468072,0.03809728327878166,0.10151794083724046,0.10151794083724046,0.10151794083724046,0.09305718641078309,0.14811427245479286,-0.06761727487516471,-0.04241563454518356,-0.12759078442984229,-0.18188781657967817,-0.05353137222313774,-0.1664097399578377,0.021269213700882816,-0.0328282425278661,-0.10386381295294349,0.13393966203957033,0.4120707526326863,0.03655506102083013,0.2573737833273007,0.12381565089923147,0.12749520306975912,0.12304398674381756,0.41975906688450915,0.7207499969716695,0.7647915624088171,0.4878893899404942,0.39343053576277304,0.9071541182849023,0.4544888598358247,0.332241676093743,0.450487807953792,0.4195029455329142,0.563113224249839,0.37696050004487364,0.33957475934199505,0.07503602133533184,0.15806140629228654,0.3425286904721225,0.4363536830995625,0.11490995978720125,0.07552684369995608,0.3211565673909353,0.26213985740263585,0.0743616043969652,0.07964316899345675,0.24816403876029838,0.3681825371190955,0.7917936916003441,0.5755278270422972,0.5755278270422972,0.08951184812369364,0.26297874836445434,0.47543352171803105,0.14609367801864862,0.10158042813890919,0.5908568479912126,-0.12935125283613275,-0.12935125283613275,0.2088202030813828,0.2088202030813828,0.2088202030813828,0.5716974810486474,0.2088202030813828,0.2088202030813828,-0.03350707343827409,-0.036395651056991885,-0.1288622330099526,-0.10362581634713498,-0.10362581634713498,-0.20485662373440267,-0.17252640139366798,-0.17252640139366798,-0.1287963219468705,-0.1287963219468705,-0.20167633650107317,-0.19809762097665354,-0.19809762097665354,-0.19809762097665354,0.0876569441358828,-0.235119366227359,-0.19129167948904577,-0.15213721382564632,-0.21339460862549645,-0.17057481168111202,-0.18184236118197064,-0.1307358723450927,-0.23171700636861003,-0.23171700636861003,-0.23878461506620668,-0.2384516346710591,-0.2707879436971637,-0.24775183114415755,-0.15753462600126383,-0.10725680071338078,-0.12204811346136854,-0.11449832259885494,-0.07606929334693706,-0.06588996208439307,-0.12613857833580736,-0.06980523649187768,0.1344850788767857,0.02610207230911309,-0.044961777316947504,-0.04986148584236356,-0.06684667715317757,-0.10419561326615245,-0.03376977785039239,0.004604675982921373,0.0889058358696402,0.16209057507238503,0.09357881375388298,0.1141562916031811,0.05653186691832275,0.10026872580381424,0.06014103029049024,0.05653186691832275,0.07293669241241342,0.07293669241241342,-0.010149765475084175,-0.002140783886213099,0.06347745762958698,-0.07608761207979083,-0.05637498516069172,-0.16588808819950826,-0.19826495409560468,-0.22809298778820045,-0.31019153731584426,-0.3513667365599953
-0.2927024308629807,-0.18751911998542864,-0.3357733683148177,-0.3564632504566986,-0.30776183615101727,-0.341379835460899,-0.3476277910668097,-0.3556771412439594,-0.2708565477579931,-0.27690950841285406,-0.2332754259276565,-0.2739419082535597,-0.03776612066901094,-0.28177797170973107,-0.29339929374203255,-0.05855105588500438,-0.05855105588500438,-0.0898979326583575,0.04095352873680064,-0.05855105588500438,0.617687356904919,0.09480052410532143,0.3324288439838346,0.3981266327730467,0.08288884391813649,0.16021131423823912,-0.05436133372800569,-0.04562708277091348,0.15068781844320048,0.33040954323457794,-0.21996548918867434,0.43333574294964233,0.2755064436650007,0.34975243324469146,0.47331794932705873,-0.16797236453658412,0.2123794003161217,0.12191537029351616,0.02469354022362645,-0.057940554495698,0.12387438900111301,-0.03187846225722616,0.3389910970254285,0.05701928466387776,-0.03775981535494779,-0.28366462077410143,-0.15427612573193486,-0.10892623813657504,-0.23892325812804183,-0.19839203013752602,-0.1849637278160588,-0.14997596015509654,0.06386083974027519,0.295542937640885,0.03222325360697173,0.1828061026235455,-0.23871785802506304,-0.18097591032625956,-0.28710633703540417,-0.20300929729303774,-0.22002444981145167,-0.2236097963622955,-0.17717604706073914,-0.031633061075172025,-0.15688195986829018,0.014909784639547473,-0.1028825020142621,0.06214167761351609,0.03536510120785509,-0.15698845980543275,-0.007653171433589361,-0.1623115248690584,0.029246527714215643,-0.09168071993008252,-0.053261157361974266,-0.09256830130558896,0.07753380396064155,0.06055416844187278,-0.03833746477656976,0.17966067152211448,0.1532648370562336,0.0075677649464645,-0.08065663697663113,-0.00533685648133447,0.04128005323012491,-0.06988700324210598,0.023587592200497876,-0.11752997612000098,-0.10659734405065677,-0.1949151957670328,-0.193163374041037,-0.2310454343159444,-0.2665308227918271,-0.13244588912958483,-0.09813391209107966,-0.1840686676560638,0.1138184181381752,-0.0037961391994018596,1.046919874375376,-0.09517133735090545,0.2914423591835741,-0.06677428632227805,0.5270121235422858,0.15703631771775423,-0.014301126489391384,-0.11884929496361972,-0.02768038223810932,0.01361881776635492,-0.19787608750662536,-0.043355336643536906,0.03955672797533455,-0.01979352897328372,-0.1993146468385857,-0.01914451937529678,0.1552070113376533,-0.2864393748079569,-0.15575707497794897,-0.1491803075495984,-0.029104541656500248,-0.2551665553605409,-0.1286559708360249,-0.03675533243085077,-0.018322469739270403,-0.31702232640217715,0.07897335483115199,0.02081825729390847,-0.10026856942716374,0.2620536086205367,0.1412921356690051,-0.14586221776223837,-0.038104801880375905,-0.2445794885431927,-0.24705856669759552,-0.17877243970162524,-0.2649835298981337,-0.05780009538292994,-0.1854635828386006,-0.19304462055037994,-0.2756720979538958,-0.08254636624332459,-0.19470303350633222,-0.014703270191245121,-0.13657603401347734,-0.18236498221443048,-0.23037586857423473,-0.13657603401347734,-0.09500078576137978,-0.21783731360263944,-0.07932349277685628,-0.15075241586927599,0.04443545754815955,-0.2281404984405537,-0.2679742764617639,-0.0524151813944722,-0.08955857740342664,-0.24855137722180887,-0.13815422189549995,-0.1908100381545974,-0.08092568197167387,0.21610468924380447,0.5708571683349289,0.5286478440208142,0.25023539938070355,0.2378198633788069,0.08035809143707304,-0.07821921137303858,-0.14541670133260734,-0.1051762634128353,0.004633619915221352,-0.22800411219759334,-0.29073724161734993,-0.26025570443526835,-0.1875035919936291,-0.10454390983152873,-0.2879384473132174,-0.19729693121615982,-0.22762830600026795,-0.23626265252529732,-0.32095083134287383,-0.2194934222882337,0.03368541720756028,0.040233541680765726,0.3216024929976752,0.40382741852460424,-0.009529312231023006,0.22338204001244755,-0.06303217642858942,0.3622347859488462,0.058036366011704664,-0.12934462722035867,-0.17796806412724234,0.10214541719638189,0.06866134834210127,0.054525601756277894,-0.23316167821616038,-0.227676041549557,-0.11082093288191514,-0.24792659593006275,-0.334509892321699,-0.2888187532482842,-0.27626776141535797,-0.2659894891339061,-0.1951121120270564,-0.19226046039153238,-0.2659894891339061,-0.275078659585605,-0.1762575955766998,-0.17385485713976181,-0.17867226070679526,-0.2416656918528685,-0.24667997293134705,-0.26070210681430434,-0.261270409903367,-0.18178210170902986,-0.17529820945053817,0.045019273851628024,0.11006745665313723,0.641658996229852,0.4117136746593251,0.5141607262676077,0.1107039401984218,0.45047734314263843,0.31036641836345147,0.44245607601768666,-0.06681755388748091,0.6483626946161074,0.2583444343487307,0.18254668131025562,0.39640213284764414,0.13088440466400156,0.0432373690972693,0.23821430996896611,0.27827640018568317,-0.12774509807249887,0.10285582492289778,0.021782505087124777,-0.21826102859849272,-0.16962138584533756,0.03271007698769343,0.004204387231278852,-0.1945264671810652,-0.2805809388929051,0.09917190708853081,-0.14021487533135285,0.24987347389949327,-0.16115896626809156,0.1925676000960225,1.0286577771552763,0.7680357498179894,0.7017218060938921,0.5613856595286334,0.5961983478046533,0.24476532921086286,-0.08676226040462419,0.11374063256255951,-0.0972194744052902,0.19872162570727123,-0.027806761951147948,-0.024992537860351056,0.020178199713735797,0.1340776139739353,-0.07628453318347597,-0.20555343829188444,-0.15824567221990316,0.037602272605077536,-0.08888884253083508,-0.09208131075782384,-0.06177698481249573,-0.011125164061899092,-0.05852472353274765,-0.2310019345277362,0.026078953796284037,-0.12747098981301613,-0.11833088725145038,-0.021194326907318817,-0.05805494592105717,-0.037605907393451446,0.20913020083599354,0.2232176178437215,0.2224696968132897,0.045543404731993704,-0.17684785063331956,0.04649102640566178,-0.12771935753741875,-0.27319833462041865,-0.13038877289446496,-0.20081265940859197,0.029767013851554412,-0.0649633473646219,-0.06563339741696754,0.08707742895698169,-0.19111613254628876,-0.05992405959903222,0.109665937164353,0.24086862442610443,0.11497327892235862,0.3435549640802871,0.4234215991317664,0.4754023199686769,0.4754023199686769,0.3815890152509107,0.3815890152509107,0.5270144402162648,0.3368916352968146,0.13840053108575784,0.3701246523367386,0.24744549909728622,0.3635965851250781,0.28980764771484796,0.3969706028066285,0.13808737400404758,-0.03961762636492461,0.28832808957120876,0.3856183730583462,-0.018777841526784966,0.31236199507741297,0.35632028477864996,0.3353716590488042,0.029786364708961593,-0.05446669452774407,0.1324869540122923,0.4005509758174973,0.7008013073171111,0.6438547049825103,0.2921055496884649,0.055450823156971814,0.14885161390035417,0.4285019174040421,0.36145736493313846,0.10839399574461685,1.0815001134297797,-0.09088561729426348,-0.22255607140660996,-0.022826195932289507,0.45226975584386225,0.01888725674116635,0.2708110971154573,0.10255995570057534,0.04376251671466792,0.053979322694048884,0.049159538527773085,0.039857170374095696,-0.10450988649401247,-0.1319577240723628,-0.21844724138148167,-0.3266230002222833,-0.2689809271769231,-0.22359693071971523,-0.27464860032732585,-0.3300088499228339,-0.24585604192095706,0.14211648062415086,-0.3207925302141862,-0.16552942737973753,-0.2168219291856233,-0.19031265473274597,-0.24905691717777667,-0.18741171305458157,-0.07539754804793206,-0.1609796950172577,-0.23670581525893378,-0.19064220918575087,-0.2239780414723843,-0.2645652818916418,-0.16915409127938746,-0.2261015809785882,-0.3406786212206386,-0.18446868795628954,0.18484423107015932,-0.22314631841831972,-0.2992517092862239,0.13466480929370406,-0.06216511675248998,-0.23155859909073057,-0.02272993903373897,-0.056942294170032805,0.04630504381532736,-0.12721119834046565,0.16451393229293,0.14010878570739563,-0.22831085882595864,-0.07776246979202937,0.07189802378703164,0.4687086458073181,0.22113965946504155,-0.12607178457488302,-0.16347204983368532,0.4146939125229909,0.6153931873146813,0.038567168330917646,-0.1236202266148256,0.13458458202092008,-0.03531344773338214,-0.05259619074346469,-0.20345838741669925,0.09313536724179904,0.16568784199532605,-0.22266679698295044,-0.30930484314540824,-0.13882165548977646,-0.32661098363497887,-0.3166653665097025,-0.35773294617400286
0.8315701942174023
