# Supplementary material for: Accurate prediction of protein function using statistics-informed graph networks
Source: Nat Commun. 2024 Aug 4;15:6601. doi: 10.1038/s41467-024-50955-0 (PMC11297950; doi:10.1038/s41467-024-50955-0)
Supplement: Supplementary file 4 — Source Data [file 41467_2024_50955_MOESM4_ESM.zip › Source data/Figure S19 7AMK-A_Layer3.txt]

-0.33490142688486835,-0.3066741227395534,-0.31599040693218816,-0.31599040693218816,-0.31599040693218816,-0.3455757357050066,-0.3455757357050066,-0.34643565895679873,-0.34952117666092575,-0.4229895315724905,-0.4455532512893198,-0.36253357226351673,-0.34971070654262126,-0.02432506167042964,-0.21270424904766316,-0.8884564467924524,0.15210297933140454,-0.3606864101022325,-0.3760313859006212,-0.4427590762893205,-0.2550704771818689,-0.035385261599457096,-0.4643822894162542,-0.4464494894606331,0.09950634276075494,-0.867904772508304,0.1379269821591573,-0.6014293075295012,0.22258735539333713,0.046664665424217426,0.1379269821591573,0.24126430711824032,0.4142409287791701,0.05148836738324706,0.07050541617405842,0.4110924900511868,1.030017198966064,0.30846979411532505,-0.02711763056812011,0.30846979411532505,0.12463621592636265,0.4365443988667806,0.42794181555677174,0.42794181555677174,0.42794181555677174,0.42794181555677174,0.10488813636695576,0.6015104171376664,0.562771290300631,0.19216403800976434,0.9001808504813611,0.005798453263472733,1.1511902913704077,0.22364583136327157,1.0200851370307316,0.34542795628490397,0.5513504759837283,0.8503313068448317,0.8499090142608825,0.958325783604979,0.6205096421999953,1.1294540905820447,0.2594245216345576,1.7067508961043436,0.9302376199134237,0.9976568110801761,-0.04014502405647705,-0.07073479219880235,-0.010007888933022529,0.7662694657828177,-0.030368590783667604,0.46649638573267443,-0.09827287142675327,0.09239647131889456,0.2344589837285966,0.17071154849609638,0.17071154849609638,0.17071154849609638,0.17071154849609638,0.17071154849609638,0.17071154849609638,0.17071154849609638,0.17071154849609638,0.07993506201689128,0.15599670167030577,0.209312682404862,0.16537454631429682,0.04093329858621137,0.27694403323212385,0.4619824637840333,0.6177887240337688,0.0543165739704985,0.17557446018418663,-0.2290553327609059,0.06002077509739242,-0.06657047264003822,0.027626408028328973,-0.04890515081956882,0.18262551212436415,0.05904692804983439,0.07991122330881602,0.14230652947582953,0.3335949465457636,0.22329182180931892,0.09341928101381936,0.09341928101381936,-0.008853142176629084,-0.027150649427399753,-0.3588883838111765,-0.0075004275447126175,-0.20835343940125806,0.20880125929539803,-0.006354393584985163,-0.15280785563666463,-0.0875363092107295,-0.025829983176463286,-0.27149174278199995,0.25114790001340886,-0.27149174278199995,0.45178557485548876,-0.27620311589352686,-0.3080806974661064,-0.3080806974661064,-0.3080806974661064,-0.3080806974661064,-0.3080806974661064,-0.3080806974661064,-0.3080806974661064,-0.3080806974661064,-0.3080806974661064,-0.23319629312048676,-0.6484523122541845,-0.9196544830338831,-0.7464105557036317,-0.6909296715058603,-0.27776717523531663,-0.8907339394595555,-0.7555140708307192,-0.8448852041403535,-0.6845870103896753,-0.2827262467198056,0.3623302499834721,-0.02691217662733683,-0.3385261742745879,-0.30519560332248846,-0.41524568158022374,-1.0336360259499007,-0.4351976131429719,-0.7481669829234636,-0.25415090469302165,-0.7555140708307192,-0.6252195174950803,-1.0657428768287764,-0.7284446387115217,-0.2959810625414186,-0.7255499411037188,-0.6427313147660074,-0.7599726018729216,-0.3527025632551958,-0.8948506350236896,-0.29471466844386546,-0.1596422763626338,-0.1596422763626338,-0.14068331486730826,-0.011206681996884096,-0.05121150730714089,-0.34786351806755916,0.05394414904119894,-0.5727654778615748,0.1683953174250721,-0.05934489342170585,-0.19501783238813417,-0.2733170738168747,-0.10817014285468969,0.10358097547943519,0.025850210332074748,-0.2931509597868895,0.5325725171357016,-0.4271320266415423,-0.09195958298857858,0.4841941245995525,-0.08526320416439621,-0.06036479933586576,0.044904712776358595,0.07425228352401415,1.0191231397569438,-0.09195958298857858,0.2967374092123094,0.5932955790580183,0.2926278282674886,0.35944220355034096,0.5495104367763295,0.2429112905323002,0.6090381288333837,0.6331925144393025,0.6090381288333837,0.40498445447567927,0.07178120740493847,0.13601156260233635,1.2705780043550914,0.47845730686841464,-0.04670823978197656,0.9780121382251096,0.2789204008065575,1.0423008364693673,0.3069444081455236,-0.05121150730714089,-0.165974116605213,-0.05008818395410449,-0.06163926521960592,-0.023770244377868125,0.12986621305275015,-0.06163926521960592,0.07817394359744868,-0.08558563821617643,-0.03231177188450375,0.32221316108947723,0.06152292635857501,-0.21074022525555625,-0.32045711634995794,-0.001058706560061318,-0.1898785838515186,0.3643334017324052,-0.20891281014419955,-0.08067419289834935,-0.6030007546301724,0.13621673068587872,0.6865440372919056,0.36398335010493676,0.5310646804914777,0.9738564999346822,0.6341955888692334,1.5328536011743965,0.5172073146266722,0.3481811863166484,-0.5031845068628721,-0.5804828162997178,-0.5804828162997178,-0.5859115158226174,-0.5976638615344662,-0.5859115158226174,-0.5793592181653062,-0.5285317118762747,-0.5164352627081336,-0.7078990112408607,-0.9173460733690576,-0.8252333333467118,-0.04690861465280196,-0.17559356557449118,-0.4813878477559707,-0.13582057335832662,-0.0049370603131921945,-0.019371630129285795,-0.558056320526022,-0.724035430270111,-0.2774538530665469,-0.5067107072959549,-1.1257021157106073,-0.8214555812718247,-0.7581651413884939,-0.5030164731255032,-1.050196011051204,0.27608791679165356,-0.3683627200640565,0.1657412145114426,0.2727209735858345,-0.18790911492890375,-0.14831462598572423,-0.09401695836539872,-0.09401695836539872,-0.09401695836539872,-0.09401695836539872,-0.09401695836539872,-0.09401695836539872,-0.09401695836539872,-0.4856663898899751,-0.3801798587872459,-0.47745060366493264,-0.46594082409292376,-0.8645726032562147,-0.47296251865418315,-0.6306579661718016,-0.6306579661718016,-0.6306579661718016,-0.26466710963864015,-0.31281169676360904,-0.31281169676360904,0.11997788128580222,-0.24826705202682606,-0.24826705202682606,-0.18560014636671154,-0.2607195781865761,-0.2951186206250092,-0.063206548524278,0.054142109257511194,0.02800974809009858,-0.37535006538164317,-0.2428485105457616,0.18381061227144158,0.04337953218013223,0.04337953218013223,0.13044335424329817,0.13044335424329817,0.09308779018620336,0.09308779018620336,0.09308779018620336,0.24804213948309312,0.30702098777249814,0.2563004057802146,0.11045851498248137,0.11045851498248137,0.26196310714368104,0.03935065850411697,0.03935065850411697,0.03935065850411697,0.03935065850411697,0.03935065850411697,0.20616633605607046,0.23916042934138634,0.1580675856468985,0.1580675856468985,0.128397580174502,0.6157495762199829,-0.44176572137870407,-0.08398587032536699,0.06791399480284498,-0.07688703885373795,0.10773011146131267,-0.19368322333363872,-0.12308104295690363,0.17966250771165146,0.37724644793767326,-0.2181632402699747,0.04624960878307186,0.4571643977793911,-0.04344299209288194,0.22457801348497464,-0.04693689379020605,-0.4896882476148864,0.6250389508403869,0.2749371500275515,0.19179185871111581,0.21465475009295754,-0.11739047700692111,0.21673831031734203,0.0646481164469994,0.17830502828424805,0.45214906474653493,0.45214906474653493,0.4244039947378744,-0.2854077739030308,0.285212688493621,0.21455531097907035,0.10070324871638223,-0.07754223606169877,-0.4642116628196394,0.3355314551484111,-0.01043395844110432,0.09171873734552309,0.08373106221492134,0.08373106221492134,0.13223310472326041,-0.043953919258582656,0.20336371806883258,-0.0960485717369666,-0.35616134138836836,-0.36349122032599823,-0.1521666985221289,-0.10999153718216492,-0.154872749523206,-0.3311033119401901,-0.3787188212880717,-0.6848732494458043,-0.34199721865231625,-0.3538800518280328,-0.4545074466119026,0.23813149357580735,-0.11490800477495863,-0.369405691378532,-0.03345855386455812,-0.4585400008044981,-0.4190134935345351,-0.4190134935345351,0.1091234606144557,-0.17233787905843717,-0.6848732494458043,-1.2192710240758042,-0.12737164021911918,-0.8673507241509341,-0.27700384714822696,-0.5275675479451423,-0.2803307434636372,-0.471019614277898,-0.20919955009069446,-0.3145483475325626,-0.21555883870023723,-0.3293616747679999,-0.2683946050439299,-0.2465716579336445,0.09157557116676725,-0.03800071541446849,-0.021875196754381314,-0.04316501658467191,-0.5897333753020476,0.029077706229220776,-0.29835795354452954,-0.29835795354452954,0.009960422307416632,0.13987872028111836,-0.0631583328462359,0.2149637010361943,0.19144757196334947,0.38355723385510554,0.38355723385510554,0.38355723385510554,0.3321102053778046,0.3915252829445147,0.3915252829445147,0.3915252829445147,0.6704728476317424,0.325913264881172,0.7420165829754518,0.6245604479985972,0.5355831054595962,0.6245604479985972,0.46346677505465733,0.46346677505465733,0.46346677505465733,0.9034395505345226,0.29728049604286316,0.15089196885960826,0.1377390125842747,0.20964902495589177,0.008674215327706805,-0.247892226739841,-0.12737164021911918,0.08331521129218615,0.3065629394058375,0.682133808469891,0.7230451367063033,0.7230451367063033,0.7230451367063033,0.09419071594158113,-0.05962358710423082,0.18779185339797555,0.13776751785808394,0.31723032327261436,0.05877565385889628,0.8312691341224502,0.4332932676320113,0.1375313209889094,0.2411975409247626,0.2544477182587486,0.6881982678545391,1.2847541630871593,0.5799709098069319,0.960009238062769,0.048345117943204854,0.7266752734765995,-0.10875605491370949,-0.012746548046756252,-0.052052515918208864,0.04964518276537346,-0.10079231281267705,0.04459747194027214,-0.007794776537390375,-0.007794776537390375,-0.007794776537390375,-0.012773454214264722,-0.013997013030839925,0.019585054385591154,0.019585054385591154,0.15024726403124294,0.026376701135432105,0.062424655532183876,0.1418544518353681,0.34067058095236347,0.070209558274579,0.070209558274579,0.070209558274579,0.2824180548271288,-0.45896471022548163
-0.6272187035567004,-0.201139532223493,-0.5080683930981971,-0.5352088560429029,-0.7921227848210992,-0.8384758945643029,-0.7067468884672842,0.37784812536965234,-0.6962421005648846,-0.7845013825609574,-0.27638119237947534,-0.5725385591209478,-0.6581416866517985,-0.4344347605983567,-0.7525626395407907,-1.2707161137350862,0.10710406950233951,-0.4907426401423654,-0.3750120810809168,-1.3306221047230915,-0.5674380489549322,0.14369783567155464,-0.586467262172011,-0.3737733342656714,0.023646891504473255,-0.8448907936082735,0.31427065446341684,-0.7579966561375101,0.4096455465153854,-0.4016502555706535,-0.004829622734908179,0.24564969827771296,0.4902389264396393,-0.051975669343899675,-0.06926718844162251,0.07572327761217773,1.77850167650413,0.8941675906806027,0.16928109545035946,0.4710825968803976,0.6139998107688835,0.8636394553040523,0.23947705333614294,-0.09753211784722719,0.9601349047796864,-0.03181621406575564,-0.10043983552105966,0.41504000448241263,0.7650538243096567,-0.07389293919914919,1.328317927837006,0.04641770507866602,1.6413225446529003,0.055205040011078205,1.40810661809265,0.2036887102141156,-0.11205051427420003,1.167775326311071,1.2625117217584858,1.6330626636677936,1.7896863226883117,1.8266811539169023,1.2313072132600156,2.7453635439133732,1.2298617664885236,1.8962415640606196,0.6692379303701819,-0.0297533575421809,0.42815075875838937,1.0472785008215297,0.01964707167547331,0.36093961482791204,0.032209874903453714,0.3107458954796633,0.11032477543239838,-0.13151334801522055,0.41958537925207595,0.3261300940404765,0.1796629949620747,0.5241695808387137,0.02375296149919258,0.5717385161049018,0.4293544881225125,0.5180556074553864,0.4806690365081702,0.21492167129621853,0.6118955360360138,0.2719062036052164,0.6661300526902653,0.9145394860558655,-0.3915937650779232,0.6995298294031518,0.13519240268831817,-0.5042191160137717,0.07521147031927158,-0.32707127820177667,-0.19409413739500128,-0.281617942975785,-0.5851616515214889,-0.10217108785675665,0.12336148489408401,1.17857470636417,-0.05446227934813318,0.1477876802465409,-0.030422468017604367,1.1337519355354733,-0.30955281776560806,-0.0688068972523324,-0.46188824814047014,0.17911135938014774,-0.26432692450593764,0.09025419876422527,0.2604987547427189,0.36403064132140606,0.16167929973055598,0.007860316638432749,-0.8234888694084493,0.12833879950604313,-0.4033283918718922,0.5942702184711677,-0.5227420669810681,-0.5227420669810681,-0.5227420669810681,-0.5227420669810681,-0.5227420669810681,-0.5227420669810681,-0.5227420669810681,-0.5227420669810681,-0.5227420669810681,-0.5227420669810681,-0.5227420669810681,-0.9353486923800018,-1.4285146263435617,-1.22925151382746,-1.0778185405806082,-0.844042791395178,-1.2752762707559286,-1.2234286659079259,-0.9608414944662652,-0.8618328083005106,-0.3904247615261051,-0.8706555275815344,-0.40057843454452335,-0.44955297698689295,-0.566284087401595,-0.6686872561941163,-1.1078976739828903,-0.6233944013476351,-1.2263430483299036,-0.43646901111847664,-0.6770575805330583,-0.6451999718192188,-1.4626394421078879,-1.029214256184279,-1.5034675964318365,-1.1111269025818007,-1.239264545788055,-1.4884439800242977,-0.6264823354913862,-1.1742119328896248,-0.6757977083618909,-0.15244655175478594,-0.3391550667244255,-0.34890752153459026,0.417459920660211,0.17759024457912306,-0.48592766862482994,0.21953040744926727,0.2445885647305043,0.4920472002826762,0.3325690168573423,-0.10586355751419688,0.31557007763376715,-0.331167404323222,0.13083931786093422,-0.15793128867827297,-0.4515692319228907,0.8633309059171257,-0.6653888642895871,-0.11808971650000699,1.2462004890159284,0.26668880148969465,-0.25590316215850695,0.01893468856931253,0.3170220848289774,1.651303584150919,0.3229030879175466,1.6907510214567796,1.8052446444716936,2.464485909815553,1.290933014435775,0.7299201181774196,1.11298843364124,2.6747058046053755,1.6273930284026152,0.8623157397826156,0.2646756291437396,0.3598854484389245,-0.4261869208386903,1.5529669294597104,0.31985559155012894,0.047285677876058564,1.2058071001505257,0.7450294786610823,1.1534871268324187,0.7630107077785473,0.44970396806359975,0.14845874831375852,-0.12997488003274843,-0.18359340966262422,0.04348946414905944,-0.22049215332099092,-0.10143112033948112,-0.4263116864732625,0.3697751351396171,-0.015537748590416931,0.31582632223722035,0.25226590709907687,-0.5263814232220941,0.05302234958926061,0.03801702166036611,-0.6087039122856186,0.5804714232299045,-0.2247424856425605,0.40940346648721365,-0.6710151405055784,0.4496098494645156,1.33170999332826,1.65996033475702,0.9381441838290749,0.6677516772551849,1.2356183784719261,1.736329410693266,-0.07150096767784964,0.12307140885516997,-1.0522157043222133,-0.5361737126452493,-0.7816596874826656,-0.9449430986686687,-0.9266560492097811,-1.030291064950158,-1.0111844114541964,-0.9319796574290125,-0.32098039067737477,-0.6601970157278972,-0.9667318800959693,-1.0288676481633627,-0.5188363086821454,0.07912956611669235,-0.5275182711949397,-0.2604188936667572,-0.17196511397631434,-0.4292194504880956,-0.7876519248439782,-0.9940195353061445,-0.660754779295476,-0.9648339319909037,-1.421050561838386,-0.8157300930836314,-1.1380959818284593,-0.26855863942845887,-1.4437327146414671,-0.385259629455137,-0.4875958496095656,1.6755895790860036,-0.18562735151819812,-0.3791310560793034,-0.6526951241288904,-0.24181790140106635,0.16505995349236402,-0.4772277577037581,-0.1847482937006149,-1.0064684484573785,-0.6049961502993724,-0.34799748002712205,-0.2449408815232025,-0.6677810822450295,-0.9022099761953526,-0.5702420211983105,-0.9672298617578251,-0.7982691693249375,-0.7013707425729789,-0.719616093029511,-0.5160912391963506,-0.6327943049853704,-0.5520244822018513,-0.671231163515177,-0.08794464285157136,-0.6181703107151956,-0.7066073930969012,-0.024694007620556707,-0.6387290711063541,-0.6489476385604543,-0.28805141865002437,0.01373579715364868,-0.14695957373839685,-0.052198584971620145,-0.5861022921451511,0.09763508590994098,-0.058575289642960125,-0.058575289642960125,-0.058575289642960125,-0.058575289642960125,-0.058575289642960125,-0.058575289642960125,-0.058575289642960125,0.28617311009494917,0.3618736171227209,0.3612156576694311,0.058597618564812534,0.052125157103989815,0.3223123299778583,-0.09129086674625751,-0.14130864689503425,0.011295101758905728,-0.09126122547444818,-0.07450961007826926,0.12772514104370378,0.0787985594230344,0.02744715161706125,-0.0282569956858422,1.2611171263297285,0.8975463804012813,-0.26869550383525603,0.16331297258070693,-0.31943067445629103,0.5429566314950838,-0.43365668206384833,-0.27099921395761783,-0.002418609546883205,0.10026733114604747,0.5250579509774328,-0.6727181031305765,-0.08950437636823874,0.3666716642530041,0.2362433905886344,0.282514757065989,-0.4118141835530776,0.2970665936224373,0.891441855655801,0.505115727037028,-0.38233972186587967,0.6783658097027558,-1.0200718812290626,-0.35762023101598245,-0.017779902837017355,0.1849719627711367,0.23331317957077818,0.6949250512714392,0.11549216951680709,-0.3898959583256582,-0.15845215579352953,-0.003829803181068998,-0.0035736202967064147,-0.6072484320775984,-0.5463110024697743,0.43510526391549337,0.4027730612465063,0.5123380163907566,0.07384625868747059,0.7229602287588729,0.13953704031741793,-0.7782596346980506,-0.3599649392292507,0.22736606520676295,-0.43957675776125155,-0.3295511094965272,-0.382465865152701,-0.26073249035599916,-0.411671483408408,-0.5342245942270062,-0.5992524719186336,-0.4829263592710901,-0.44989010376643596,-0.4800078849074698,-0.6746452777251463,-0.6082534177046538,-0.4447216320317247,-0.6311260300599253,-0.11384101993888288,-0.6807604182863433,-0.25562072818998804,-0.501384945177902,-0.13049800070221937,-0.32756110689030454,-1.371175053162756,-1.581531616183217,-0.3370391932991364,-0.7662133260139083,-0.33722739157397047,-1.3669937614734033,-1.0183998892168113,-0.7465861862252525,0.5240730460133644,-0.7374752916831531,-0.8122708568206698,-0.7108032967722011,-0.26540204958496993,-0.11899449999963845,0.24287862967795895,0.3932986281835904,0.31746126346363907,0.5313897756289379,0.46109842228318537,-0.06699435204828008,0.023048105130760287,-0.5238871966170967,-0.1975344015616871,0.49625601950758946,-0.37120895504285784,0.5359663094423802,-0.05214259570390531,0.19877044789058682,-0.12196578215762137,-0.34617289853695216,-0.14582613677464307,0.09452738078584196,0.24193377002928518,1.013680375518343,1.5991759377848116,0.29285372265495857,2.0348729295558554,0.4694173662625051,0.7173011568205401,0.728578252092333,2.377562123168725,0.6245460390726888,0.6732922407542554,0.5660684717604142,0.8648205634765027,-0.06690337513203022,0.25961057844010305,0.6522266902486216,-0.26193911934952696,0.18474564350050648,0.54359077015226,0.9425949407407237,0.5580647310198535,2.0756945126747723,2.311656199700825,0.9864894091413593,0.8110485688334628,-0.19677174519589147,0.040328828671800744,-0.037814359227074386,0.6098853447590988,0.2849474449956149,0.29801669836368666,0.8637355995809552,0.18596012174066243,0.4137000271921331,0.17164016840592516,0.6174804557804596,0.6447082289329765,1.81472863939362,0.6982677039707245,1.2674171487971497,-0.09214742703812288,1.6120353915804546,0.15997773104668409,-0.6576464239330528,0.583937430732957,-0.5067945115910629,0.2817054637889454,0.19462191424615713,0.6155241389706809,-0.5013164695619565,0.07904028817587085,-0.610920603496165,0.015462123321332842,-0.32559153805448915,-0.08341934913014706,-0.6310780673552038,0.018021924356343515,-0.02068703945066825,0.48196635014232664,-0.02068703945066825,-0.08328329523900294,-0.27605914665658304,-0.05595364055287025,-0.16250306695581176,-0.8212709675010614
0.8207636665074941
