# Supplementary material for: Accurate prediction of protein function using statistics-informed graph networks
Source: Nat Commun. 2024 Aug 4;15:6601. doi: 10.1038/s41467-024-50955-0 (PMC11297950; doi:10.1038/s41467-024-50955-0)
Supplement: Supplementary file 4 — Source Data [file 41467_2024_50955_MOESM4_ESM.zip › Source data/Figure S19 4GRI-A_Layer3.txt]

-0.48966459013398905,-0.39419024993017293,-0.7666611314028043,-0.5950660915136363,-0.6164820482110104,-0.7257663377948361,-0.6795193359331665,-1.0110451448582551,-0.8903656514225265,-0.7781113177412128,-0.7495931265743137,-0.7087817981481846,-0.7370804924732484,-0.5677207478706929,-0.5068602729450108,-0.5068602729450108,-0.42276336075335774,-0.4674985181747138,-0.4793834329736292,-0.4793834329736292,-0.4525830200105959,-0.4525830200105959,-0.382415310921161,-0.25805264116632964,-0.07965636828721752,0.0835849141959784,0.05577912650703538,0.1117632980395114,-0.03251975451600311,0.05661778231970518,0.08007129780871429,0.07159319955415085,0.14724393377946488,0.07111674087928158,0.16510629370115237,-0.20538922407818289,0.04670628771213494,0.17963085113460842,-0.019069493643689508,0.12332936693048098,0.009534377477194714,0.25543587886692626,0.08021739015554966,0.09984864098454113,0.11262023949633014,-0.019741651740974125,-0.079539129515938,0.233953204956708,0.03668169876488566,-0.016955304422540875,-0.10878152418373632,0.02587833254000617,-0.21965249231729356,-0.19224266838595344,-0.08164617683624699,-0.1969010833675867,0.036885786872760576,-0.30083352130956414,-0.09094526351681625,-0.2196140540704602,-0.113651380155618,0.042658395927081955,-0.20249323263560084,-0.006134503827019178,-0.17249495590477018,0.07902063311745654,-0.06302169799419877,-0.18508415067044037,-0.15370800381625532,-0.19785583999779938,0.08731154962792104,0.09761058730098303,-0.11110287111642858,0.17522939421144115,0.01569033012632977,0.011856934680856957,0.016966423562784647,0.04405966436939408,0.012837438301373835,0.5709602152659824,-0.0468581497769717,0.07769961001587361,-0.0077505637952128125,-0.02951866950213894,0.025496170342846507,-0.06823415982706862,-0.004018630231162565,-0.18298490485778723,-0.050708024911808626,0.277386476634075,-0.10865358438932862,0.13988480529779812,0.20518031392951577,0.15394672122756153,0.13142145324845048,0.0488157470167469,0.16251066416093765,0.17674475519235688,0.11934284930270117,0.12949217609409802,0.16594429301833422,0.2616812483139446,0.13383382082343906,0.036943898458029666,0.23301372444497712,0.2815490100377188,0.38684235989937926,0.31765948282828815,0.23717289040088996,0.24994411170438718,0.11090822529186331,0.31106972513403075,0.026159585077687956,-0.10695948546457121,0.05058464355473773,0.27962502946377144,-0.032009020402010695,-0.08992250169123217,0.05873182571951964,0.10723554563006443,-0.07368898928866395,-0.04117591775942521,-0.053168433176521784,-0.12252138860586047,0.08338666983919542,-0.04544156937008133,-0.035424029833827406,0.12329735473283598,0.08537382965397583,0.1685541219216243,0.07033302705531287,-0.031073596684969028,-0.004831914109006996,0.22778393927161292,0.3981811954108226,0.02463437839146846,-0.02120373710249296,0.04807015433727779,0.1082564817047214,0.01938641436034775,0.06330534814763338,0.15192234852928319,0.041959291072196106,0.01569286850711306,0.01569286850711306,0.1481735085125427,0.08638845985568365,-0.012955480904433657,0.18745304486875952,0.07970664358633295,0.3398863533813888,0.2153624454520503,0.21855607030715057,0.177850012009649,0.19777205783360044,0.14144297304745926,-0.05719899918706473,0.15256569618994836,-0.08274532299091543,-0.2397513156487847,-0.21788123076300087,-0.07258138654252942,0.012270255353847187,-0.12595373987087496,-0.14002292926763152,-0.07679818106228006,0.014004271560580619,-0.2282681412393842,-0.14952843948804115,-0.2304306351469993,-0.013921930142699511,-0.18500193610007945,-0.11089549000443592,0.044948172411349754,0.3489962157821878,-0.061241823928611896,0.10229581583550981,0.1340451214894118,0.1446091703600839,0.06654597579655021,-0.03012223817565984,0.009100753440576712,0.077831257347724,-0.05326999087429106,0.0008551324767357612,0.03890629536602439,0.0551110733150088,0.021981791778882574,0.04840896878028119,0.011027578907885948,0.20351156413499186,0.3092217505037422,0.740304335800385,-0.0036615175354137016,-0.05711705365619358,-0.05090205846692824,0.07185552439586469,0.12548763423911863,-0.0025827812534408956,0.015766905006470662,-0.06364159655060894,-0.0055729494025383445,0.10851473631930716,0.6777139036015641,0.026000790134323017,0.17390195612563847,0.18090523813843212,0.18190714487217477,0.27749131192972176,0.22840501415570155,0.06374557003754969,-0.1068119755441291,-0.24570736254394557,0.15452783821326174,-0.2435824658865214,-0.0051908871457850775,0.027377816442587098,0.1297109272794703,0.21131284798157024,-0.06084680436824294,-0.0036648076234286424,-0.11654587245185856,-0.10279560665276019,-0.12591020029144953,0.1553657050726885,0.027763681650461607,-0.09505488027031689,-0.16022371182658787,-0.21708177657737462,-0.17553618555544054,-0.2697341225882114,-0.1801644572556068,-0.16348905109440884,-0.06168246616941927,-0.11046259426310061,-0.23099950543864795,0.23320654035381116,0.3447391140179094,0.22111945056141202,-0.06846052307886752,-0.0639211716051317,0.2605971048162157,-0.09712522181638915,-0.1660630057827204,-0.04837511268154683,0.23520734874832827,-0.0653904950631062,0.05429220744340756,-0.04141623724854422,-0.055409946698061194,-0.05973220519292437,-0.16908237203430937,-0.12860265925891248,-0.2222393995165235,-0.07741740141670027,-0.08408426005003491,0.041848401125507424,0.07707220166207097,-0.08183187743007425,-0.3223199385578445,0.25724156774911133,-0.10801478395078372,0.1490680927714126,0.2844206275328862,0.08162801510516422,0.27106152435742226,0.2652451581733247,0.4388060767652652,-0.06083441027859556,0.10413073532748766,-0.01150925708352351,0.05186266326685467,0.07114513298062008,0.18288314203334308,0.04091836726078768,0.10392913939948308,0.049693005782594765,0.375360699207065,0.22778614057835495,0.28847484435862425,0.20318440307456118,0.0004069615152685687,-0.09523163100597212,0.034485521984670184,0.03612598310035958,0.39123361406005414,-0.03303068095643777,-0.11170140257922087,-0.05575348154500179,-0.11702029603336771,0.10524899302465711,0.13152368010648818,0.06338850092089779,-0.2514752878929314,-0.13511132721092403,-0.00880749109895856,0.026032466634050476,0.14446255376381958,0.12262478723997092,0.012463862976754293,0.09485464300311244,0.207722663595042,0.21731262511817157,-0.30887006063295075,0.290713027474257,-0.20749387006706915,-0.022386060897809066,-0.06403800319497127,-0.11017822129093073,-0.1987089808562552,-0.1724300846571426,0.31133071826222136,0.2613418487112645,0.23351114289553937,0.04887665797828784,0.016181726144563025,-0.15069597176574065,-0.19244271335051513,0.020485070641204767,-0.01346632034612383,0.23477214491089807,0.04257021421396,0.16298878581364595,-0.019827181112674022,0.08518744743491911,-0.019827181112674022,0.008192463294419233,0.4147939600559545,-0.06536023057716399,0.5756452301353493,0.12944408572452987,0.5389053023300612,0.2595175679487166,-0.01150925708352351,0.16429902552657988,0.18338151434505906,0.14118748981222365,0.12331965030665637,0.26154446786079116,-0.1337145318405568,0.16230771819506493,0.35008369576796877,0.17559562993814856,0.11202790247700897,0.19100986223616218,0.21328878813409693,0.4316955528258081,0.1118399030153317,0.17730835489858715,0.02468226284461408,-0.2402952476454062,-0.03045917223036314,-0.15518652592727036,-0.29622834363715406,-0.29079930436426005,-0.25062195699760814,-0.17897260948834348,-0.13426154708599333,-0.14655394969624347,-0.029636782090767363,-0.17897260948834348,-0.13765555367073923,0.03867139279998118,-0.2908356677590349,-0.24006802938060665,-0.2530108920060807,-0.18241821536462732,-0.3634380337880534,-0.3186524850187654,-0.2725406004445074,-0.2725406004445074,-0.3475192237657633,-0.29833280282853925,-0.20859288816371768,-0.25994537896814296,-0.3020774682527719,-0.24651087820015344,-0.24651087820015344,-0.24651087820015344,-0.1379356987772965,0.09548404113071553,-0.24635894241276574,-0.2805447371345964,-0.3189061453988372,0.06755343871367558,0.031788309170975776,-0.13276983109114002,0.014533620787037413,-0.05110150092721645,0.014601134421315946,0.030799659464393263,0.17886155785164878,0.25272189225802566,0.2733221221661084,0.31846683282856825,0.15486670647070166,0.03278094850917265,0.15375872102723756,-0.15394939380548248,-0.09567082661409165,-0.15460031969010532,0.5096595199740673,0.2578012683853047,0.054024618555346196,0.10909945980320145,0.002084957825982844,-0.09369873184536588,-0.2658544653079201,-0.33673492901268204,-0.3536510469067156,-0.38664358400467513,-0.1327112980572031,0.06592933847978208,0.018275722035245332,0.002283484914976076,0.002283484914976076,0.016203483000587895,0.17247078637057112,0.073501996966145,0.2607721225235091,0.21203388198461617,0.3484033223737433,0.09167937080534128,0.05439604659856149,-0.09399065732452437,-0.17186025773716962,-0.4955270777048085,-0.42709298700421955,-0.23831281474367227,-0.16510364869588814,-0.37235919594753536,-0.1698513947528187,-0.25227028360294595,-0.1753111201348059,-0.030890930214748476,-0.22409040067915004,-0.17537533081694345,-0.09650267838572536,-0.1550750831371103,-0.31793166101711273,-0.3731281519528075,-0.266451844717982,-0.28834878887404536,-0.3059673761840227,-0.0914562204389538,0.144721035837047,0.051455330495065024,-0.15875788553813389,0.10355001050606034,0.08800007035034503,0.5365176928317064,0.3999357441424205,0.25878612681923024,-0.030890930214748476,0.41204468367935404,0.2934535928307268,-0.03608328858147998,0.1892067997609434,-0.0015335361996787883,-0.09650267838572536,-0.1462439122920589,-0.22208194680259763,0.2757254933119789,0.6989322059873592,1.3267328094373374,0.48509426136602957,0.6126408984020066,0.5592526772777028,0.8776334221463591,1.0368764448977008,0.779821497504315,0.24303176561405135,0.17840303301857482,0.07067147699917213,0.5876927597181866,0.10386219075330547,0.546733730130302,0.27019318265180453,0.43898513919707627,0.45807454773385453,0.19430598405121113,0.7908480147179837,0.08212297155983712,0.6992160623056556,0.7081634311895565,0.47514778397085394,0.09194941794759683,0.3230586527496285,-0.034728896860281036,0.23336691258934503,0.09523336757581168,-0.32005412975450437,-0.20560129174326863,-0.20403490797590923,-0.2973792490231812,-0.19578034968455374,-0.03454571195094722,-0.1502766465152835,-0.3306843122233581,-0.1501065756962401,-0.24171661440983216,-0.1810849017041094,-0.3280503472235718,-0.2955347402767929,-0.24321000372404286,-0.2775392922878433,-0.31481995224020287,-0.3325422326529185,-0.3579968638581915,-0.33737620316263806,-0.41386408371969763,-0.47616790002850795,-0.47430470328150914,-0.48000383502768074
-0.6571352067797223,-0.6691673998447178,-1.147352028309789,-0.8645439276054493,-0.9214793860676525,-0.9593403536061885,-0.8973035039765118,-1.1705216669800969,-1.0343981885158207,-0.8614054906083838,-0.9940183888499864,-0.8652028543284254,-0.9696222042591682,-0.9333222887546394,-0.9750310734122467,-0.9132601189155239,-0.6874211194983226,-0.9660954420869063,-0.7239366391014688,-0.6911194752028901,-0.6911194752028901,-0.6911194752028901,-0.6093121418542485,-0.5082044019551719,-0.3443054850025749,-0.3504692136194943,-0.2768716069287413,-0.1269529630674383,-0.2320224530642145,-0.19605228043195033,0.05683783142162815,-0.16245241057607737,-0.1450390852260043,-0.1966502139403799,-0.1284841979923507,-0.40089896872347824,-0.1714379706795965,-0.11322255727057565,-0.2889904066033776,-0.1637902199002326,-0.18399000554579245,-0.05605245502046811,-0.16730788911294908,-0.15020699551043917,-0.19089002239293035,0.16572184597788067,-0.27692764024373406,-0.14625706923086662,-0.2908919542110516,-0.26129029376095825,-0.36140966619277665,-0.7270909152098325,-0.41892407935307063,-0.46455749038289057,-0.268292955518141,-0.33686395135080094,-0.6796955242971267,-0.5942724052223624,-0.4205148509591235,-0.4800752002381658,0.16033409951908387,-0.27734364686575375,0.13344323570030714,-0.14181784355049817,0.11789089829968184,-0.42153003069250466,0.7814557729730273,-0.15067496891102872,0.7105315873750586,-0.03766486095456208,-0.32002932202307555,0.869638797899774,-0.2505461037840822,-0.38008568635457135,-0.4902322800923449,0.26332529697668466,-0.22172869701608325,-0.16331041059392204,0.26477353079057303,0.67420047574282,0.19124890600449548,0.1673396011995958,0.6125246535423352,-0.2291994709393081,-0.2454753617714338,-0.007175051327258006,-0.1948433640132336,0.16196499489398686,0.08084969336052424,0.24787843559976186,0.40032312667656217,0.7518796710422722,0.14245945197935408,0.3572434890487529,-0.07228929644524366,0.6705318578000409,0.3424630941339702,-0.36500872538260515,-0.38914807490108816,-0.06046640489598521,0.23318765365123767,0.4363896996152959,-0.008035813264218162,-0.2634722231268257,0.43547745530128795,1.295452591569486,0.787265692642382,0.43547745530128795,0.19837451488735688,1.5678328235381178,-0.2154273187263425,0.43547745530128795,0.7225029857258882,0.25531799678872197,0.01216323426770139,0.5869081055529438,0.284640353311184,-0.06295176068907897,0.26554414940534143,0.563760814797386,-0.01823105187404968,-0.3932128165232513,0.16546559856710172,-0.020990327570617494,0.4506664302286095,0.5187949902420878,0.02092416553971934,0.3983193386999027,0.4229091730028818,0.45356601218976395,0.2889673335709317,0.01415345728457159,0.11703053607093163,0.5076622558496224,0.8455798747835991,0.27065048782289003,0.10132067203832244,0.4447820208982413,0.4191724455338056,0.1215339774452814,0.20015712209558337,0.26400806239888136,0.7496938569572942,1.07666278426387,0.5188010176252486,0.24168852289989817,0.07315811778835318,0.0769705581249538,0.26205489240878665,0.337314453417412,0.6947876801786161,0.5195185575405248,0.4273632647300643,0.39744874371616745,0.45967911587334187,0.35227854220166827,0.1554455800280292,0.4317914899319254,0.13273520079142212,-0.3575921300823014,-0.20601042830882604,0.05218605038559845,0.2098161738397863,-0.1044104386440938,-0.4026135250693508,0.05218605038559845,0.17784594007854013,-0.5356017601097938,-0.42500253371575625,-0.211361653611018,0.23952550438249676,-0.07659212769763875,-0.008830601458296217,0.6914141999309296,0.6697439348945988,-0.14896662093767996,0.28548667316476195,0.4502159084333152,0.6876800055478992,0.5566267681286683,0.09419892582014204,0.08853116483778292,-0.227924322571194,-0.21769632737882452,-0.6208975255743976,-0.31546684236408584,0.5481154675592502,0.5739392437649189,0.3605136603909084,-0.15648837657821313,0.922630107591563,0.7187209476219809,1.2152561702547333,0.526701358793669,0.14757318222598406,0.031518694140106024,-0.24677615373860484,-0.06497602195991756,0.5312646157865479,0.5244082802170479,0.6408245555659402,-0.07988054732665889,-0.23625357867881208,0.875675741806379,0.37867667703391644,0.6962111520083222,0.3123730811972966,0.38430285481485993,0.049623818293445116,-0.20901477963208925,-0.0012229053427626733,-0.12289700922946416,-0.4542214522817725,-0.3488147686633386,0.030968393157248003,-0.4737619096172366,-0.023511696891993953,0.8881375171177713,0.5644051874574192,-0.040265210424541814,0.012064210314929248,-0.05330101971717507,-0.524732840211869,0.10108758227439774,0.31981585053794886,-0.030347754730593292,-0.08323140771695507,-0.01577599113021094,-0.04296169579740794,-0.0533206929785854,-0.4365707055386223,-0.7666893416657704,-0.37258742524815863,-0.3555665133494952,-0.3342180660865706,0.02472815839118812,-0.25766285228967994,0.2229923849929982,-0.18380267158335797,-0.08745860784919089,-0.2713298612606648,-0.04495931004375963,-0.19902645820749487,-0.34437203008293105,0.05520449390987095,1.1418667168816448,-0.23716392755922033,-0.03805469860395823,-0.5231741499227279,-0.593269844748491,0.5957048922209978,-0.44256317037463894,-0.479454543840238,-0.39041345467745897,-0.48576098877406054,-0.17114305817273073,-0.20318265900470847,0.3751434490117799,-0.6272070373192467,-0.3977434162056274,-0.2827833031279297,0.34065675566942866,-0.4605512807312215,1.0244757631039612,0.08281657905829673,1.1255421259916967,0.08247995715029087,0.1728523672395598,0.1877071993304565,-0.2793234533218074,-0.38170535125936006,0.4777861423889463,0.3161738311568126,-0.05394474457374727,0.2527594380365351,0.6325429309193153,0.09333144734605277,-0.11307212868840234,0.8738935518423551,0.5750007095092284,0.4286521390683559,0.5640796374580503,0.8542576810286815,-0.03703809527913502,0.3574335477030883,0.738066222379544,-0.278039171244862,0.06856860564204087,-0.5729549299482852,-0.19857771857089557,-0.27932312317339747,-0.12759912931870865,0.4176505804035597,-0.1387085820544785,-0.40116065590759475,-0.5192989626775341,-0.06940596397992783,0.43840989524624013,0.4253550948171881,0.16189159339119336,0.21511804810557036,0.049886992224330885,-0.5156001470821385,-0.6728923582366322,0.19935194356969588,-0.02637837226926211,-0.04446283576447584,-0.5471200725200495,-0.1757210149165898,-0.053726284919045776,-0.20558216431289897,0.07212328312485783,0.2464102671926901,0.007244558215659084,0.03979594133628392,0.3458407014488211,-0.5453810201127592,-0.3476811115921893,-0.2378766357875183,0.14522885611799125,-0.02328996841637684,-0.3041864014036963,0.03619967367393291,-0.13547498782138226,0.6583368188496385,-0.06923807949864018,-0.04692873552858602,0.8719267463388312,0.02770990551419508,0.9017211343136393,0.5821057686926799,0.9709364749131889,1.3786888261845909,0.24643158989577338,1.5783049017685042,0.17752612829397457,0.9449027878239633,0.4422972920231999,0.5417563519272237,0.2650662407689034,0.5077813779845151,0.5856546822559081,1.228389267168363,-0.005288409225921228,0.9163846979714971,0.8981486755364823,0.2904150283296748,-0.3203909715586242,0.13095703720553667,0.12373671980969125,-0.11032596868568528,0.034981865628319314,-0.15176558673362367,-0.4375667940266292,-0.7018159985142512,-0.4631039169479737,-0.4877288230072364,-0.1792873226889155,-0.579595133231268,-0.6156239166648237,-0.1685906504349675,-0.02196910606748659,-0.3562981881983919,-0.4662328197134955,-0.22341881616997783,-0.3453049687423897,-0.6411803383797895,-0.6316735177131972,-0.5676706600172347,-0.43721390989059367,-0.49428038009587544,-0.25117937791593,-0.681547399214739,-0.5580258615169251,-0.6038507724453446,-0.7978737590867439,-0.7113932366335245,-0.506137145081558,-0.3145704150428012,-0.47575763134344273,-0.4060484716772078,-0.48945839143943753,-0.4087673185259171,-0.38646738826519633,0.33583186752766514,0.14923781691643753,0.2004496827376649,0.5514467421518311,0.041860356695315584,-0.0028745830593049273,0.06925789742042114,0.6773933413858853,0.20877351437342948,-0.0980783431674189,0.2158774684115284,0.6055632318074339,0.38916350561268725,0.6385888940435739,-0.3051473767990949,0.11602343110958863,-0.26985627567004467,0.5780039696286431,0.1792865767700147,-0.039633933850393016,0.20309638363182927,-0.07056532702455388,-0.4137796843828884,-0.3731686696364162,-0.23084795555422377,-0.4469995248464716,-0.4342232881839834,-0.32468740244243777,-0.6161033566864536,-0.19488638523485996,-0.4857679426273953,-0.05920776831437031,-0.4378621958036654,0.13747096963172822,0.17368653679511087,0.010445114858909359,0.9338853829779823,0.31124788086712846,-0.032235536630540094,-0.15775750062717286,-0.1742992996460428,-0.33206394458538024,-0.7901848958552128,-0.7169965201469565,-0.44122359770511393,-0.35467685244455194,-0.5982993145873262,-0.45794658340095806,-0.5333597601401244,-0.3034262683823611,-0.4063606300828204,0.3364628257468795,-0.3939791848092351,-0.3717011817058364,-0.47337048053592884,-0.6165439429428923,-0.5333743169418106,-0.46438575734857984,-0.489377388019038,-0.43211010419263335,-0.25973305148958675,0.820605996880788,0.0011265131451303962,-0.3627156382752004,-0.14976130724618958,-0.2481246437112816,0.16066638478059392,0.5184256537235706,0.1640167316945532,-0.4301732631574821,1.3648284155881658,1.106121040300136,-0.31799833812816153,-0.1373134757937675,0.16721712238435266,-0.18895540587959284,-0.21692220030482706,-0.4778456832383523,-0.4929071151906725,0.7084103271616057,0.6778698467034412,1.4323835226751334,1.7121518062700714,1.946025217513859,0.21105441459859867,2.7840658218356276,2.880570735656323,1.0548953909798187,0.87972777241539,0.29883320878333003,0.3094871252550087,-0.08888266686543934,-0.01587115634468507,0.1334281031672896,0.6176161591878825,0.6116473326644953,-0.05475268264629836,0.45036369016120553,-0.2251826031016676,1.3930942173079486,0.202975824908611,0.3807682539306114,0.28339010832258466,-0.008439127148746959,0.6875330784423151,0.19628666261762998,-0.3094791765278924,-0.5199959676733581,-0.7099603944280826,-0.03223964769871309,-0.8004121894736601,-0.5491444207170547,-0.4884245718096721,-0.3418584278483578,-0.6814209967069825,-0.5591393553761306,-0.3762997633025158,-0.6615014522440433,-0.6448077706839448,-0.6125570874092288,-0.5544634598438165,-0.3686028254762118,-0.7099832775284043,-0.7099832775284043,-0.7107598096706066,-0.6225685969091703,-0.5360020291852189,-0.7276895095900688,-0.7618232120591074,-0.7479188540352789
0.7201136382613555
