# Supplementary material for: Accurate prediction of protein function using statistics-informed graph networks
Source: Nat Commun. 2024 Aug 4;15:6601. doi: 10.1038/s41467-024-50955-0 (PMC11297950; doi:10.1038/s41467-024-50955-0)
Supplement: Supplementary file 4 — Source Data [file 41467_2024_50955_MOESM4_ESM.zip › Source data/Figure S13.csv]

-16.24865	1.383544
46.492077	-26.236818
-35.394402	8.098323
-26.630474	17.893101
77.609421	-18.048695
14.530494	-2.868612
-29.930452	7.847284
-27.899109	6.57599
42.077518	11.193899
20.560766	-12.597196
-5.755544	-13.580232
-38.033142	12.960948
-25.247763	0.790758
10.565114	4.618699
-35.089455	-2.097272
-64.03933	15.522747
22.401522	-40.328606
13.618489	-32.162212
-63.357277	29.706327
-36.617249	-31.08655
-61.851929	3.613939
-62.921963	3.897857
-17.73488	16.215866
-13.702585	-3.88765
42.410786	10.133092
45.622086	-21.679138
-60.050407	-6.433028
48.881866	27.648762
-5.859358	2.718003
-21.533096	3.119778
42.43475	-9.973474
-32.401997	6.125366
14.418985	-18.183903
17.129436	-8.753266
59.789761	-16.0284
-23.174953	16.959566
-23.12842	16.922991
12.921822	30.898792
-24.78203	10.086462
15.064032	11.010906
68.731102	10.512972
-31.125105	-27.103069
-0.525817	17.668585
9.144399	-8.267911
77.25106	-16.11722
2.055573	-25.1035
-30.032648	-0.829411
80.815102	-10.613179
33.674934	10.194316
36.71151	10.719116
-27.043953	7.539955
-31.575954	-29.889566
1.927042	-25.124722
47.859955	-5.548049
56.237762	-10.319121
12.988101	-1.266167
6.289514	-19.776119
-39.201542	7.932739
-13.221728	19.910862
0.124691	-25.097488
-10.471492	-16.960093
-51.490067	-33.181103
29.43902	-3.739337
47.187984	21.007311
50.918533	-2.059696
-30.098076	-1.127378
-8.720396	12.119706
20.460829	11.631067
-9.000247	-46.296242
-32.080521	12.963141
-9.080951	-37.339043
-13.439498	29.861763
-64.256973	16.030561
-52.065178	14.409459
-52.048382	12.875793
2.464714	-6.260635
49.474186	3.303026
-11.353896	33.114494
3.339313	9.264363
56.228077	24.142967
-11.35006	33.185307
13.334151	15.8485
-51.540459	36.416912
-14.379664	29.578667
52.47308	-8.79344
-14.720063	6.657051
82.991821	-9.009826
-39.854664	5.98192
-27.147238	-39.853722
-41.54538	6.638089
7.093995	14.578768
-39.129093	10.363789
82.611656	-12.006609
68.707214	10.528717
58.828377	11.231618
-12.685645	-5.930905
-32.223431	0.766786
13.984074	6.695467
-19.577684	1.551348
-49.463165	-37.85857
-51.680187	36.244606
23.284349	23.106461
-24.3839	7.299634
87.290527	-11.858785
3.062257	33.862484
14.735936	-39.535915
21.965179	-41.180752
20.210276	-34.338249
-43.473106	-3.265793
22.62262	-33.776203
17.793257	-34.92944
41.288704	-7.761662
-36.482777	20.076344
-5.174294	1.788705
-33.926125	13.831643
17.991892	-9.567352
90.041054	-3.594679
-10.377331	-16.364241
65.142715	2.556561
-48.918755	2.044976
-18.110163	2.587083
-28.326717	-25.599823
-10.335845	13.939318
-30.462225	16.871305
41.135452	-15.71113
-3.183353	-19.31139
-3.171378	-19.313423
21.081354	-14.478517
20.28385	-13.299173
-49.617504	44.699921
63.209469	-5.201014
31.963232	-32.570026
53.410686	-7.522067
26.243605	-22.495596
53.667301	-12.742077
-26.788223	3.242451
-31.936735	26.523684
-14.207253	16.525337
-29.325874	-34.246559
66.805405	-13.125204
-27.037029	-1.961172
-37.684868	41.503357
-39.278522	30.582075
-15.242742	-17.887453
-36.661488	6.898406
-40.392788	29.735718
-39.309738	31.543573
-39.606113	30.487206
-38.670006	9.030426
-37.314053	7.971109
6.979649	-50.674297
-18.157709	-21.531816
-34.140114	5.754463
21.445417	18.333679
6.08963	-53.51862
23.251381	6.836316
-5.241182	-4.615972
4.102088	-52.759953
41.665085	-9.677197
-46.906219	6.26544
-32.151154	20.767372
24.461843	22.145105
24.401114	22.187241
18.835846	1.963955
12.019706	19.119358
-5.664724	16.050882
-21.515997	12.940565
-20.302498	17.661499
-33.581673	-20.174273
66.920647	-11.207548
-33.77594	31.68898
66.772285	-24.593292
-43.969864	39.59021
-7.986966	53.874157
47.806591	-15.240394
31.465204	24.361284
74.926804	7.530252
-38.923588	6.586586
13.012364	-3.963802
-12.27256	12.032533
-27.317986	-30.904076
11.32065	-11.997127
-19.810089	-17.250538
19.749941	-1.22614
22.168137	3.876602
78.284065	-4.747694
73.75415	-1.932571
-16.739063	32.650539
9.090876	7.896953
8.040205	40.028622
-27.038284	6.305731
4.344396	-23.169279
44.897987	1.174738
-3.462304	4.970921
-29.81473	-37.531971
-7.704231	8.971679
-52.279087	-31.88702
80.680283	-10.311445
-29.099026	-36.935425
-17.571474	8.951816
-18.709215	-9.696897
-28.11776	1.643318
-36.345196	1.26947
-29.082193	-15.55899
63.305557	11.590326
53.494198	9.87174
70.614296	-13.893203
55.973682	-15.9352
-35.842239	3.737783
36.8634	-11.646408
-30.926029	-10.466966
36.512299	-14.84832
13.326259	1.871347
1.291263	-18.155466
66.105888	-2.589545
-52.968582	5.815701
-52.665138	29.937107
-36.980286	-6.864354
12.963449	12.628176
-33.995117	8.131455
-48.692261	-31.638596
-46.819912	14.681721
-33.808624	10.817756
77.773819	-9.161591
8.214574	-20.453794
44.800968	3.630417
-25.823248	13.080913
-8.671298	-0.65045
4.284666	2.537985
-29.463614	29.288416
-4.219718	21.018974
-15.360385	-7.683317
-33.513245	2.426546
-2.824672	-23.294418
-10.520497	10.48998
70.249825	-10.362317
-30.004805	12.722545
38.078976	-5.025133
6.396924	-12.560779
64.181503	-14.943634
-8.283854	37.35622
-42.018459	18.5193
-16.750923	32.657082
-25.479301	6.535338
29.667925	32.11935
-20.683603	41.300991
-34.024719	-34.809273
-29.638563	21.941797
-10.919211	46.666107
-17.711939	11.502374
86.128967	-20.831322
-13.417975	26.72117
4.965292	-40.86301
4.262748	-40.559792
43.811115	15.706586
4.261606	-41.141785
-18.084322	-28.838923
16.703323	-4.186626
35.282944	-20.17514
-45.73988	-10.605903
4.291897	-40.60582
25.873201	-28.732252
58.170834	-23.511343
-5.82119	3.96778
50.235325	-18.398762
-37.797287	-13.575238
47.421795	-12.07031
26.517614	-2.628229
-6.82707	26.11833
7.548542	-34.696037
-35.623878	-33.389786
58.046452	-8.742108
-18.744932	54.584591
-33.279106	-33.114079
-48.092266	11.19638
-8.434925	-3.730211
4.725667	-12.328131
4.868943	-11.339251
82.633362	-18.775278
13.154538	31.881968
-32.187271	-35.699646
-4.855044	20.881653
10.024476	-9.40999
-13.772821	30.760115
-25.249952	27.790516
-38.04089	40.828056
-38.115967	40.685776
50.023705	-35.960068
5.820754	-1.789699
-9.871457	-0.79041
-10.917735	46.664936
-40.200264	14.359633
84.408371	-10.076867
-19.166128	13.506799
-13.246776	-21.117292
-18.96892	8.864641
-24.346121	-32.550495
-16.232868	-4.355046
24.147871	0.447742
-28.044065	-38.552902
32.738873	-24.180435
-61.828476	5.364506
-5.255419	-4.645367
59.125099	-10.856179
74.314636	8.202641
-17.931751	4.569743
39.627033	-13.402834
29.104227	9.230884
-31.436066	-23.734886
-50.6404	-9.071852
-11.368988	0.948524
64.473595	-24.4545
-25.965382	45.012741
36.292912	-10.577984
54.922348	-26.219843
68.742508	16.159517
1.86151	-9.999833
53.500793	9.532685
30.234095	2.739583
38.768646	7.579195
23.048855	7.386619
84.562363	-16.669868
-37.202553	7.641502
-15.156943	37.704407
-41.491817	10.483399
-41.374161	10.471442
44.903309	-0.987729
-42.333172	23.259884
-4.855039	42.209732
12.220148	12.161905
-25.899456	44.301174
-72.657074	0.776646
-53.157833	0.890482
-52.039074	13.204198
33.012409	9.78001
-42.544266	20.462431
80.38858	-13.651712
73.15451	-28.300097
-6.917967	-22.66358
75.834412	-14.479842
18.860674	4.779281
-19.792042	15.349637
-19.675325	19.804493
11.111332	12.375258
-41.552731	-7.77454
-24.864277	32.179157
17.190311	24.427114
21.172159	0.941677
47.586185	-30.17499
-13.909054	29.700529
-32.611946	10.334272
-43.527458	-3.365118
-37.035286	8.807739
81.14843	-27.60297
-40.13903	13.820279
-63.707287	13.971899
21.739069	-42.250057
-26.197496	-1.631973
22.908506	-41.050034
-4.170482	30.118813
43.782055	-7.27093
-39.146179	10.300906
32.354706	-1.028048
-18.902889	-6.791629
-32.819679	23.189896
8.673237	-15.951324
42.82061	-18.245405
72.861557	-13.415587
60.908894	-15.115664
-20.700171	10.690377
-48.053547	6.162091
40.437778	1.100545
-26.167246	4.132806
-24.360949	13.757671
17.277674	7.686859
-23.012779	-15.673805
-26.290329	51.624435
16.092327	47.788471
-26.292919	51.62233
-0.028567	-21.200781
-9.257003	2.244349
-34.026005	16.47123
54.687176	-3.861834
45.379463	-15.03951
-15.552556	-8.285618
-6.108602	16.17931
-59.417065	-7.585513
-58.686398	-6.457647
-20.411192	7.661215
89.140022	-12.453116
-36.21516	16.591822
-29.564026	-26.661472
-23.639374	1.570868
-23.283953	1.371786
-22.132572	-18.879971
-50.642654	-9.067182
-44.452053	12.726807
-7.389364	-33.004097
73.229851	-28.244915
39.174301	-7.65186
63.248802	-24.551691
-7.142305	54.123219
64.580688	6.904484
36.823086	-6.449347
-15.862952	-36.743267
14.316637	3.688505
14.470254	3.701187
11.147002	29.26808
13.633607	-12.141047
26.230671	-13.261293
47.207554	21.014999
46.434505	-62.676662
-10.83897	-23.339794
7.525355	15.854722
25.305513	-20.093651
49.811054	-36.704777
-8.690514	-33.564289
-28.443026	14.750156
-13.976168	-13.881938
-38.523918	-20.125742
91.560089	-9.875026
78.365074	-4.802841
77.741318	-0.937739
81.837471	4.244265
30.521776	-10.635579
-2.592062	25.31118
16.711092	2.192604
-6.527539	-17.393644
-35.242779	22.658037
-36.146275	-9.878877
58.821308	11.242729
-2.597887	25.310574
32.213017	-13.04602
-23.79509	7.034977
-10.949992	6.882056
-28.109943	-3.966725
31.933771	-6.650156
-28.39761	9.01914
-13.247236	19.90559
-25.888632	4.382051
-62.157742	14.462005
-14.531022	1.187373
-24.398251	-21.453388
-31.757847	-31.20022
24.450115	-21.73015
-36.668709	4.150869
-32.936935	7.320443
-36.39706	16.36265
11.491494	24.348318
-43.985416	34.660721
-35.371624	-27.2369
-13.598152	0.504209
10.698279	33.109787
51.863182	-8.852007
11.31428	5.632473
-56.663589	15.538256
-3.467826	8.276259
-18.146664	-43.432896
-4.005729	8.663651
-7.44381	2.595263
-24.995848	-4.653223
-25.257551	27.131849
-63.350319	29.695345
-36.545494	3.256301
-26.676765	-36.011749
-6.013112	10.769198
49.182442	-9.384952
-31.983051	10.025884
0.32192	3.73863
-6.315949	-2.003383
86.458252	-14.438509
54.085705	15.791564
27.592773	6.414865
-18.54455	-14.950382
-37.659393	-35.620468
-32.937805	45.563187
-17.694252	24.837717
33.166149	-40.545586
86.536903	-16.197897
31.850019	-19.164848
53.943752	-19.487316
54.155758	-10.03452
62.670502	-13.382326
-19.15674	24.710855
73.140732	-18.095898
-20.109352	27.627657
48.570221	-19.732616
60.973942	-13.583961
-42.419476	-16.012102
46.422649	-0.970458
-16.364416	22.650885
75.906151	-13.211221
-17.195927	-29.738314
7.500946	-25.440746
17.869005	-3.085669
53.135532	-12.537268
81.318932	-16.512941
-3.156317	-3.367219
41.356842	-12.55475
-55.924782	9.978477
-62.215672	4.633053
-10.156121	-12.580946
-16.610981	-0.725715
-40.421989	14.416493
24.533485	-7.467231
55.504547	-8.5474
-33.54319	9.300772
57.014454	-31.470772
-17.217577	-7.533758
19.821863	-15.753427
25.158674	-7.004717
-43.269962	6.995803
-34.911739	19.47681
-13.816673	-1.558202
6.122452	2.483452
34.087978	-20.350826
-16.050076	22.87188
53.732712	-20.184124
63.275406	-8.474987
12.392334	-13.798261
11.203065	-18.569342
31.999132	-32.555367
-0.771076	3.812748
62.573719	-10.428369
-29.430105	8.699867
55.255836	-6.643245
-45.740704	-10.605295
82.055573	-15.531998
-34.876602	3.094315
55.276253	-4.637962
-12.486839	9.889271
-33.386478	-0.734439
85.237747	-21.19034
36.798679	1.861035
79.334946	-10.786328
43.142254	-3.187459
37.969875	1.900446
85.813385	-18.587881
-30.151649	12.082482
-29.382153	34.644085
4.542634	-24.194244
-33.286999	12.154164
37.590729	14.207202
-53.160816	0.89744
76.239212	-7.028197
29.378923	12.572292
58.216225	-5.383858
49.428753	-22.605238
-22.142714	13.977571
-15.543478	38.034981
-12.217411	-7.401147
23.293327	-4.458076
-53.439308	5.667723
-10.396169	-9.491988
9.237257	4.376899
-37.58633	4.862921
-62.075058	14.6235
-2.319209	-0.055562
-3.113007	1.907068
-6.94369	-22.636133
65.045593	-8.760503
-13.314549	26.860041
5.390746	-14.943018
-25.53532	-3.613485
47.431854	-12.090074
82.267197	-14.557926
-23.475517	10.069608
-7.544204	-11.86504
-33.803707	24.334303
72.930916	-28.46579
41.510872	-17.617954
5.947851	-18.969551
15.267169	6.621842
24.716806	37.659946
17.451445	3.262436
-35.970158	1.766071
22.271837	-11.14342
48.761997	-16.043924
45.067757	-11.640414
11.857349	30.199211
-43.63475	5.787693
26.295042	-15.638547
48.448795	-0.480662
16.549255	-22.830444
36.701725	-24.520027
47.805565	-5.546307
75.643478	-8.638511
-25.699678	38.546658
-11.038483	-35.701912
-47.904236	-24.318144
-53.196106	-31.896709
-21.349285	11.803348
-42.978016	11.818388
-34.716888	9.194361
-60.248539	22.003792
85.709106	-17.003698
-20.676411	41.299263
-0.746523	20.919998
15.210681	12.680572
-6.012951	-6.986246
15.07711	-9.482512
-33.542461	31.318977
-2.765228	-5.53016
-12.930314	0.601016
-42.300232	23.168676
24.604084	2.98577
-39.50462	16.126883
63.603683	-1.988859
-29.185459	26.126947
50.678097	-17.879505
-47.743378	6.209337
-29.798487	-42.999737
-33.450016	31.16629
32.738152	-24.171623
50.425926	-26.79718
-14.048843	-8.166008
67.735008	-11.100868
-10.488521	-28.011158
29.203779	-5.042744
-10.987751	-35.87693
86.829391	-17.745676
-10.496078	-35.649185
55.456051	3.6774
73.401016	-6.908529
29.754654	-15.882051
30.259771	2.73812
-2.126444	35.259983
3.734814	-3.530968
32.963421	2.113547
54.350155	9.705693
54.015987	15.867907
-15.476432	-3.444588
-31.312565	8.618115
17.960302	9.438844
17.95977	9.731894
88.595093	-17.788363
7.647241	-22.063881
8.634386	16.062294
1.730992	23.509363
82.59613	-11.987911
7.306553	-21.574793
8.769186	9.909736
21.973392	2.872825
38.77615	7.574498
-34.337898	36.505825
43.428104	-10.564112
-20.786459	0.21998
-30.62364	9.497404
58.040653	3.599868
-25.292294	17.090504
47.544765	19.328337
79.875359	-8.066545
7.013501	1.832689
5.196752	-10.98272
-17.86483	2.497017
-49.22913	-4.198776
-49.042885	-4.334448
-14.928682	-36.411163
7.34575	-51.088104
10.370346	-1.867517
-59.652695	-6.28684
14.55881	-12.810246
11.525855	-26.01535
36.396595	-4.064475
-55.350636	19.176733
47.150154	-9.438091
29.682379	32.110027
57.236256	-19.041616
-35.086052	0.230343
-38.288677	-4.178895
-2.845706	-23.298525
39.439766	-11.057702
-47.047329	-32.47298
-3.874316	4.832312
-17.40119	47.654598
-8.952336	-3.465096
17.628702	24.237448
-11.580912	30.037949
-4.32069	-9.862804
-24.448803	-10.188472
-4.581456	41.73
-4.830987	42.167107
-38.947849	26.736614
-38.920097	26.708141
-4.548337	-28.256718
18.501179	0.430983
10.702024	6.527838
-41.453064	-7.825589
-3.165731	-0.852754
-18.923491	-22.402044
18.539749	15.88951
-22.583467	4.629386
-21.741415	8.68638
24.727486	37.642536
29.118572	13.028614
33.275284	9.975976
77.147461	-18.463129
49.790104	-37.136189
-0.926298	-0.713491
-18.195349	-15.362078
-55.931095	9.974602
62.75436	-6.986001
84.779564	-18.523417
67.320427	-13.26504
5.854135	17.14287
12.022113	19.118612
9.759694	-12.13214
-40.414452	18.454546
-40.414452	18.454546
-11.520368	-2.279785
2.131491	0.227706
-22.812454	2.729267
64.920609	-8.353565
55.431831	4.956082
23.383028	23.217369
57.495453	7.250371
22.401152	13.62761
-33.504601	23.485573
7.612938	-33.081097
5.625215	26.747957
77.469444	-0.447322
48.12611	-2.541722
82.111343	4.279265
-7.373349	-4.888309
9.096548	8.365786
0.757772	50.027588
-9.585172	14.111842
-27.838787	-8.684347
60.905487	0.091551
69.655586	-1.841113
92.92131	-9.732401
52.149574	-4.175403
38.740051	-18.626783
-15.688472	38.148205
32.003567	6.168992
31.429396	23.744623
88.013725	-20.875048
65.96138	0.765008
17.612808	-17.952925
18.165167	-34.67672
62.767784	-1.427137
32.837776	2.204077
55.74514	-0.68864
49.617119	-14.119277
4.84775	8.218413
-3.391701	-7.657845
-31.902622	-33.056038
48.847588	12.560277
73.291191	-5.338554
40.493469	3.83499
42.645374	1.716216
51.933697	-0.203225
-29.041092	6.794706
-36.044849	9.451151
-24.544197	11.54058
-5.458731	-13.993439
13.795456	9.448098
4.432695	8.327193
63.877167	-25.896637
-20.351437	36.871136
-10.155679	40.955067
16.008667	-3.443371
16.407005	45.003902
50.179256	-1.314255
-57.045792	-0.254052
-40.329872	1.318791
-24.278244	4.17812
-26.106968	15.959723
-34.158592	-3.328268
80.646477	-11.421585
-30.352564	25.591681
19.505877	-22.155413
-37.802433	22.860849
-29.854717	25.132967
-36.985493	15.428499
-11.23893	-2.235281
-25.985867	21.477463
23.730446	-9.654693
25.482298	14.952481
68.90387	-7.230351
34.399605	6.618274
59.764988	1.124747
46.976444	2.281374
-8.408485	-6.80884
10.153541	-5.466043
91.854164	-16.216915
-25.976286	45.102432
1.179719	4.35463
2.55711	-2.878728
9.486836	1.915929
-5.545786	-0.419478
-25.717718	38.532761
-0.801971	4.033358
-10.375889	-15.566845
-44.755184	34.688942
-45.645924	11.847624
-34.833485	-37.48143
-38.442719	9.827626
81.776642	-1.198468
-40.614021	-8.349507
60.176563	4.400282
53.872612	10.126077
-42.482998	-1.519107
19.709721	-6.901369
6.908081	-53.23835
34.540367	39.567554
22.038095	-41.67358
13.636042	-32.180672
22.658575	-33.759407
15.054423	-39.844494
22.575956	-41.612701
-29.303583	21.895956
-40.087582	9.610048
12.294222	-16.026941
-26.462902	10.461575
-10.692934	-27.272535
18.788364	5.820559
45.763248	-103.160561
-24.68202	-40.9888
-25.238417	27.904915
23.724508	2.40512
51.118084	-6.285021
-17.505594	15.295318
-7.70446	-33.185131
-49.330898	-31.639923
0.795488	8.716103
-10.726989	22.355227
-36.895683	15.375618
-21.495872	-11.929595
-50.258602	19.763481
-50.649563	20.734779
25.500553	-2.203473
-50.02853	20.014782
-51.293583	20.01239
-51.170135	20.000193
-50.915012	19.313387
-19.059561	0.168678
-17.986439	6.679887
17.002352	-14.534579
-50.712719	9.84617
-39.272141	-35.605728
83.678177	-19.28405
15.603881	13.77639
-17.851839	-43.666573
21.110958	-36.118034
-33.861565	-16.439884
13.011536	16.044643
8.5734	1.664395
-35.936771	12.492832
26.508226	-18.843784
-37.772736	3.047439
20.249651	-4.74203
61.007862	0.060279
13.156682	-7.60382
17.892155	-27.701487
15.303266	6.583085
59.362961	-3.056808
42.304008	-14.356448
-37.85701	5.949499
81.672455	-1.743824
-111.556366	-31.43169
-25.816668	12.382269
64.803047	-10.664502
42.758656	-2.655301
-10.148677	7.610468
16.942041	0.156039
-8.278492	4.718166
-8.872497	4.85087
-8.903374	6.817008
28.157482	6.126411
4.267715	-52.281403
31.51543	6.568392
25.084045	-15.716093
25.576008	8.271154
9.022635	-3.177187
25.704754	-6.47754
-33.464561	2.163689
70.616379	-9.144657
-19.751081	8.075205
36.650551	4.148675
-40.190414	-9.817943
-10.393713	-28.446964
1.730376	23.512245
57.359837	-13.335162
26.888098	-22.599432
-28.658049	4.006161
-21.46237	-11.932766
-33.983055	4.687074
50.621746	-13.40132
50.125015	2.528958
48.457825	-7.758303
-43.96764	39.585304
-17.885595	47.383358
63.386028	-17.52301
-8.943158	19.099522
0.343553	-88.176529
58.746918	-12.698842
46.471294	-16.284496
-61.520973	4.396415
-40.130905	2.520989
-38.511845	-20.15766
65.790382	-24.210253
5.638018	-18.689667
27.039633	1.750238
-0.000686	-21.353134
78.437973	-12.595564
34.55304	39.553661
-30.714436	1.082859
-35.401436	26.896357
-22.518406	4.6922
73.266426	-10.678212
10.340325	-9.297236
-29.642809	18.001638
8.920053	6.319223
-47.131851	-30.518335
-62.095181	13.406855
-50.60466	-38.266735
-12.922764	-5.731952
-23.924482	-1.235269
28.502615	-10.712341
19.691212	-1.688293
-41.403946	13.569215
-35.232311	22.812662
-29.863604	16.740551
32.147144	-19.169281
-17.277826	8.655962
77.68512	-0.883749
53.176334	-2.587291
81.092934	-5.219841
14.335943	-15.975843
59.453922	3.727387
67.286766	-9.204137
27.88443	-23.01733
-73.990517	15.322646
-21.986862	-6.272612
-44.890308	34.718834
63.854237	6.678862
61.658367	16.117718
86.990311	-11.487919
-21.281878	10.941853
-31.952082	1.997995
14.315931	-0.366341
-36.101154	13.875395
-48.922516	-33.122772
12.066629	23.91205
-56.169189	25.477989
11.794931	32.224342
-15.169049	-7.390744
-23.435127	20.707588
-36.810555	14.456156
71.332611	-8.110268
-40.309868	15.749216
-22.542799	10.368193
-45.877319	-32.77372
-19.953302	3.456121
52.143333	-14.157374
21.311604	-14.696855
29.767099	-15.869159
53.591526	7.773119
-59.337299	-6.727069
22.052286	-8.381838
-25.269808	9.880268
-23.357584	-32.235481
-53.848572	-31.418182
-17.415916	-28.945881
53.690147	-18.994232
-49.195644	45.145866
-19.391293	24.662163
-22.272989	21.987236
-8.222836	-1.61065
-28.007517	0.988557
-49.41581	-33.462719
74.461823	-18.079462
21.311646	-19.514256
66.044754	-8.319517
92.963455	-13.288417
75.55442	6.932317
91.799377	-16.177504
-42.139584	14.898551
8.294458	-53.087894
74.199509	1.7286
92.112366	-9.104109
34.219666	-39.900764
33.962807	-7.075199
-29.217274	8.97575
-30.775311	39.608986
9.870229	-2.219282
-31.565355	18.352835
-2.133536	35.266384
36.912819	29.366123
57.626568	1.68767
60.673344	7.642694
22.56893	13.543299
59.708393	-19.626974
-23.69331	8.806024
68.723511	4.736071
71.174118	-4.671864
73.42347	2.011762
62.402557	3.050572
40.395016	-33.444374
47.091755	1.427313
81.107758	-5.234612
38.071308	-1.185509
5.351429	-7.965124
38.878494	-1.230199
-13.169445	7.314836
0.17588	0.517639
63.054531	-18.930925
1.354186	40.12743
-20.340271	17.483143
55.900745	-15.939473
18.197729	-13.558167
36.915642	4.159956
-30.853714	14.516136
-31.199087	14.697497
1.889376	49.925636
2.642024	49.851944
-32.621254	-0.685505
0.966427	-10.072186
27.078163	-0.764887
28.825102	7.714713
0.117669	50.063808
74.265869	1.700279
15.542447	18.663507
-3.39849	8.242919
-48.889565	-34.665657
-31.755053	-3.19178
-5.994286	33.975964
21.783403	-8.25335
-40.151535	13.188293
-47.391376	30.723364
63.853291	-18.021402
-31.758696	4.259058
19.599588	-0.192716
-13.822116	-13.959416
12.233552	-26.495209
12.188126	-26.456459
-26.936216	22.810068
13.137242	-7.387855
-42.045414	12.116202
90.039284	-3.506044
53.427155	-0.075686
61.787426	-4.236852
52.635723	-2.812253
57.733192	1.830435
50.932056	0.162248
18.869268	35.73917
22.224012	4.089166
33.951904	1.412939
16.815306	4.113219
-13.208126	-10.045917
75.164009	15.603063
-24.367191	-10.153242
-22.258484	-3.479973
77.661186	-12.7171
11.374723	-10.681279
-26.634565	10.215127
-37.846149	17.613441
40.477173	-8.034849
-4.179065	-28.693653
-0.619037	-3.074088
67.520943	-7.099268
-18.435661	11.377165
-16.155863	3.613123
4.249609	-22.555994
26.430149	-8.930109
-59.109077	-5.920603
-10.442871	-3.825492
-35.270454	-27.395285
2.495494	-9.87347
-52.208584	6.133819
36.015743	-11.681972
26.823122	4.461864
1.283903	-13.477626
-2.442016	-41.537918
-33.752361	1.201734
78.242714	-18.336849
29.109257	13.024325
17.316763	-14.458238
-26.507118	-5.853262
-17.388571	-3.511168
13.454431	-14.643508
-15.004091	-25.109419
4.89044	-52.962421
-12.3586	13.299044
49.667992	-3.930268
-11.62687	13.082049
-12.482348	12.694917
-49.882484	-37.326843
-37.825375	2.600973
-10.151001	10.398128
6.23525	-4.708973
28.803606	-19.955267
7.89697	16.369911
6.381639	-33.12899
6.235754	9.514176
-38.225704	17.740944
-14.29908	4.46924
58.060596	-31.832695
40.092178	-4.404278
-25.686975	16.336542
-15.945889	-36.756706
-0.881188	-4.611822
30.559576	-10.638174
19.955427	-9.561312
-42.434921	16.342567
-44.575207	16.219082
-4.160568	30.113708
11.122532	-7.42903
-11.311217	-0.22119
-32.608444	21.297991
-4.108864	-28.734003
-51.50095	-33.254993
-32.857014	15.004356
29.745581	-25.957876
1.356819	-15.311774
-36.58083	0.70283
9.804399	-17.910145
-0.045502	-16.254482
-13.820833	0.066769
-34.835152	-0.032784
16.221876	-11.195698
-24.459574	-15.495911
-33.323723	8.058326
5.951783	-51.570526
50.464577	-8.886259
49.225998	-22.771877
76.151443	-7.029314
-40.112419	50.469254
-40.255688	49.92807
-40.013111	50.805992
-40.012207	50.789436
22.769466	-23.34787
28.958593	-7.969878
-42.959099	2.986963
87.434319	-8.216251
92.680161	-8.860245
37.735699	28.96254
6.172683	26.690041
5.907706	-52.834522
69.429344	-10.561329
26.383814	-4.101311
-44.284264	27.713266
81.600937	4.241984
92.690819	-9.007509
87.113701	-11.985135
-64.648003	12.762325
5.421534	2.924554
-30.375013	14.427581
49.175129	-14.241745
56.296505	24.043613
1.767049	5.50911
-6.566935	-17.37599
-29.069786	-15.502902
25.753958	4.194608
25.046261	5.271647
-5.323309	2.057716
23.020142	-42.01709
-39.495171	14.03761
-17.735518	13.968768
-14.44871	8.413106
17.958567	-34.646671
-28.111841	11.867965
-63.642334	13.932262
-63.73214	13.788782
9.199471	-5.209438
-7.502639	11.977202
-15.085327	4.414496
-2.902358	-15.593354
-4.332474	20.826855
56.825142	-2.271115
-31.651985	-2.996288
-18.177689	-15.415519
65.726479	-6.745376
77.424103	-11.064448
19.054689	-4.799525
38.762676	21.154472
38.497787	22.105537
46.229546	-3.320114
59.484814	-7.270847
45.304535	-6.057909
-13.403701	11.48291
51.120354	-11.26698
-3.971591	-10.41639
57.465939	-4.456837
1.069929	-30.324776
1.058339	-30.326973
-17.994041	47.320824
-27.526596	14.613727
-23.18651	19.312288
13.112926	30.791739
-13.250038	-21.1147
-36.875923	-30.926105
71.595596	86.345879
73.888779	-11.509654
-39.342083	4.06076
32.947922	13.971112
2.069752	15.003169
69.772957	1.582104
-18.74514	54.585892
-11.659992	3.629501
-41.304359	4.282633
50.296322	2.389633
3.916884	11.968703
33.521702	-40.293419
-38.397888	17.97718
47.838566	-19.084322
-30.607866	5.551104
7.953988	-9.81923
-30.238953	5.260867
-43.394527	8.266883
28.57675	18.109554
54.958237	-26.229506
68.722267	16.174463
65.180931	2.465073
54.355621	15.537683
56.280613	-1.267967
39.835346	4.455834
-22.281372	-3.53804
47.258259	-14.540176
-21.143585	27.287579
-12.304405	-11.725747
57.778164	-31.751122
21.214241	-19.681559
83.743484	-19.567606
-19.335354	7.366029
68.316711	-5.071541
34.739235	-1.208949
34.276627	-1.188752
18.821104	-17.453842
-3.28599	-7.643641
26.841438	-6.515111
-2.804565	-5.944046
-28.9018	1.788073
-22.058985	-1.30754
-28.23259	-4.523197
32.500267	-32.50626
15.290965	14.422459
-49.252781	44.866817
8.222325	-0.602909
32.863392	-40.746563
74.27005	-17.948675
-62.295216	4.259237
42.706722	6.907042
75.525162	-16.239656
-35.534931	-33.437855
-18.780518	-22.234337
-60.233849	21.947281
-11.740799	31.265039
8.199077	6.421979
-47.502747	-34.133171
-38.233757	15.085919
-6.048544	6.408874
-22.925482	0.333495
-32.924809	20.729271
-46.645752	-34.878986
15.399202	-9.371179
35.683029	-15.598373
87.655457	-15.848691
17.029591	24.520714
-42.434471	-16.007967
-5.966925	6.513497
-32.575748	-13.293343
-37.490818	1.607988
-10.28454	-9.464365
46.962753	7.755683
-38.828117	1.630695
-0.762193	-34.81385
0.886807	11.422906
7.343155	16.123579
-51.238605	-29.542395
84.432251	-15.622804
-21.272121	15.71856
-11.189554	1.456533
45.322166	-17.412859
37.432789	12.685083
-8.345323	-6.843116
10.763446	4.56115
-12.783019	-3.190679
11.299105	24.502209
-34.972076	17.883156
9.945518	11.29769
-9.441851	0.562236
-43.440308	4.789804
70.81823	-11.062979
-29.745176	-42.855392
-33.162792	15.850498
7.627889	-21.626451
-8.950464	19.130135
66.116074	-16.065493
2.168299	19.530792
32.125931	-13.031234
-34.892395	14.876557
-42.426163	0.796616
47.537682	19.374897
47.394791	20.637606
-33.402092	-8.100228
85.386673	-9.613726
-33.378231	-8.157836
42.148067	10.947178
-24.506554	-21.511465
-17.769651	0.647458
21.693296	0.818943
-25.342102	19.079124
-14.023005	-1.73293
-11.400911	3.466552
-0.601944	7.958838
41.144913	-1.917171
-30.607401	22.057018
-27.843357	5.203887
0.813519	50.032372
8.280543	11.066848
-17.605062	-29.55776
-20.751955	27.925812
-49.56908	-3.923696
-25.646051	-14.543395
-29.636847	-33.557003
53.941422	2.248863
22.284075	29.228378
30.685585	24.101954
69.864922	1.525077
64.881569	-10.713126
63.329163	-1.73256
69.172905	5.196049
33.091545	16.94747
22.796143	0.224535
44.846081	-1.509636
18.653162	-7.062769
-45.686512	23.097765
-14.104001	1.912643
-21.705555	-7.202403
-48.08448	-37.972622
-10.846311	-27.913267
43.661697	-13.893589
-36.444355	7.351243
29.194492	-0.145247
29.135403	-0.504699
-28.40803	-31.320618
3.069103	33.859737
-49.329487	-15.38896
-31.522907	2.838871
35.425117	-4.230044
21.605434	-25.536926
2.13903	-2.657749
73.698051	-13.473457
7.75879	-52.659958
63.291737	11.629892
89.356789	-11.486545
-24.760517	5.613878
-28.259098	-32.861393
49.626156	-19.35939
-26.506599	-24.780479
44.099747	-12.932025
14.017715	-0.371906
-30.300062	7.781796
43.605358	-15.721921
83.682564	-17.516308
-23.309542	-32.225853
-32.579872	-13.275443
-51.896488	-29.70685
-40.211658	2.356575
23.203516	-1.973209
-39.993168	12.062793
-44.962399	27.614544
-44.229053	27.716244
20.990362	-18.831623
34.147305	-39.920025
-49.673168	45.24321
-25.823568	-40.918129
-35.395199	26.907263
-45.26125	-34.553333
23.24354	-19.860794
-20.122225	5.774498
8.765539	41.113186
-29.49441	-36.309227
-11.056571	29.764666
68.317795	-15.631356
0.442591	8.611051
56.826637	23.430035
43.38591	-21.273182
-34.732464	17.045975
-25.641083	18.516624
68.744812	-19.541811
81.732185	-1.470532
91.455719	-15.870878
66.09745	-2.63549
55.022083	14.924092
75.284126	7.251487
60.751537	7.703649
64.234383	-5.731966
-53.437828	5.666697
-9.444266	-11.03679
-30.438152	5.367022
11.827731	-13.301436
21.447132	18.323509
-45.570614	3.509745
-24.076111	12.233556
77.189919	-22.190357
-34.604858	9.40178
-25.009752	2.748347
28.811493	-13.330986
54.736721	-0.14048
5.923038	-32.754452
-20.897051	23.121286
73.798248	-8.881761
-46.239307	23.635216
13.12521	-4.131066
6.678596	10.34125
-20.717005	28.006784
-17.751062	-29.839115
-21.092468	22.978485
34.633163	-20.233433
74.845306	-18.523869
-31.176033	10.138765
-31.527317	-23.581064
-27.880003	-25.771196
-47.896782	-24.28528
45.491245	-17.743208
-26.61445	16.474106
65.33168	-4.624307
83.361015	-10.083483
26.47637	-0.651768
-10.378319	7.066726
-20.879311	-18.46349
-35.096325	-5.175056
3.625524	2.367727
-29.811552	10.930408
20.032591	6.60924
9.254504	-17.272474
-35.608002	12.64284
26.600954	-15.75166
36.664482	-24.518644
23.150885	-5.519022
28.997236	-7.818475
-1.482993	5.47185
-15.191987	-10.845047
71.733597	-16.695988
-15.200255	-10.890852
-20.324568	13.042137
6.246791	26.689091
37.852894	29.252748
83.731567	-6.745053
87.471298	-8.399565
18.346052	0.850721
-20.59164	5.49345
-37.260349	11.253482
-33.370991	6.372318
4.775034	0.752125
47.905331	7.260144
57.156494	-6.516669
-30.864983	12.072776
29.515018	-3.495154
-24.827181	7.75371
37.389576	12.79223
-52.781284	30.180136
32.376575	-8.098303
-23.810387	13.985055
-27.911991	-36.065514
0.20097	-12.584709
-4.447423	-9.154904
20.30245	-10.235586
-30.766178	39.625919
-29.375389	34.644695
18.061525	-11.151801
-27.187521	1.555179
32.730862	-1.075536
11.624266	-11.476233
23.565933	-12.844319
46.388065	-3.210992
-14.595524	12.520961
18.277285	-7.131639
-32.069565	1.143038
-30.323372	3.263698
29.006413	-20.709063
5.648921	-15.254171
-0.834262	0.041045
-34.296745	6.984816
53.64946	-5.56836
23.940832	-9.663509
-27.067875	-39.811947
12.093554	31.967722
-29.334717	6.24982
-16.198706	-5.624942
-15.893291	-5.595139
-28.079769	0.999348
-38.409912	20.392891
-38.427452	20.898672
70.579308	-14.010121
36.355045	-11.419809
-52.735722	30.080902
-38.185612	30.285963
9.40675	10.561195
23.57201	23.654827
27.718889	-18.800144
-21.346132	-7.569757
-38.864754	31.161703
-49.514389	-38.707493
38.450886	-18.425642
38.689415	21.430548
-2.701817	-4.448269
45.183594	1.969303
75.470253	-10.038655
50.425495	-21.873781
-2.307764	11.624202
16.234272	-7.185262
-48.420227	5.892474
-49.33112	-15.38614
-49.33112	-15.38614
2.860527	-19.667931
4.168181	-21.772253
-16.870293	-1.137674
64.089287	-13.50668
-9.807606	-3.479453
-34.18824	13.353081
-28.15197	-31.855776
-41.277298	20.33864
-39.413506	6.789689
-17.464651	-43.771584
-29.364513	-19.805838
43.770088	-3.668031
-30.813702	-27.687464
1.333193	0.302492
-63.357254	29.697136
-2.490802	2.80792
25.830574	-11.222472
59.644085	-19.641735
6.70713	21.63439
25.385523	11.274667
-40.536316	8.057611
29.04603	9.06718
6.717759	21.632582
18.859638	35.746758
-32.937531	3.680526
8.776329	41.108776
-36.310162	4.238952
-19.449402	-15.085135
36.206997	0.773038
51.126495	-6.316683
-25.944529	15.50077
-9.278192	4.923625
14.052709	11.185504
-30.480738	-36.385941
87.69487	-16.778616
-38.554157	12.499654
-2.890831	-15.576134
42.980843	-1.297135
-25.868914	-1.515318
10.824668	32.676449
-36.849789	11.016994
-37.276123	22.979206
-45.776142	19.303661
8.075131	40.058441
-56.170986	25.47978
50.434402	-26.793367
48.900436	27.640106
16.412802	-2.476874
75.35302	-4.3692
16.178841	45.623291
-34.339764	36.504181
18.241547	3.871024
59.477612	-11.672695
-32.207474	5.709725
-6.82665	26.11935
-6.800713	-9.317853
58.144459	-15.657737
-23.61569	-1.357232
53.233685	-20.920238
-46.419331	23.812372
-27.905834	11.983577
-32.651493	-34.921284
30.244696	-27.747999
40.229927	-4.399754
-27.002863	8.765214
-5.431695	-14.113708
-28.755325	-35.349247
44.758274	3.896049
40.858429	-20.645037
-28.117413	-10.794044
-25.356573	6.237627
40.842037	-20.530205
-21.729425	2.549999
65.987419	-25.90024
4.175398	5.292395
-45.594215	19.399012
-49.088242	-37.601028
-60.324364	22.339691
-25.963799	-39.365822
-67.468048	-3.421773
-4.8238	19.90177
-49.117779	-33.06316
0.093046	-25.08333
-27.730566	-8.564711
68.696182	-19.614641
31.683275	23.058798
12.897925	-10.411612
83.73204	-6.810931
92.972778	-13.348708
55.409103	4.770194
21.925177	29.34038
77.903046	-15.764446
-25.031826	8.361381
46.669868	7.836713
50.33707	-11.048476
-30.463099	-34.580135
-35.91188	5.708102
-15.73312	3.769347
-6.960146	2.375355
-45.840576	9.014795
-2.06047	14.914113
-5.566295	-0.716091
45.977684	-9.248296
83.753494	-14.276825
-12.926238	7.426374
38.934879	-16.39073
-12.696641	-3.037892
-38.205196	8.038048
-28.273199	-37.923656
50.397709	-2.776479
35.447628	-7.296563
-27.867611	11.519617
47.28709	7.62548
21.32749	-5.336183
-33.052135	30.509911
68.98111	-8.520577
2.046716	15.004006
88.260811	-9.680915
51.870384	5.553845
33.771053	3.80427
55.75235	2.466884
25.479218	14.936324
48.897419	-0.483242
22.740789	9.060748
3.161602	-3.205273
68.673866	-1.461895
-28.953354	4.072228
-33.97736	-30.698883
-34.009167	-30.652136
-33.220612	-31.222795
60.738255	-1.810841
-6.931714	-22.64448
5.795472	-1.837269
-14.365197	42.336552
-22.983435	33.439602
42.745308	-6.367521
60.747974	-6.501992
68.766907	-4.750467
-19.161465	-2.09703
21.380444	-1.31453
86.059013	-20.707254
-62.818363	4.962135
-29.628849	18.085932
32.288895	-6.324166
2.425645	-6.227256
-28.415222	8.258583
-30.639772	17.76664
-26.017628	7.776323
11.713053	7.27458
-17.606609	15.760312
-31.638531	7.075
-30.735897	-6.604751
-27.870056	-3.040822
-47.931725	-30.809065
12.730243	0.839296
-39.646423	-35.611538
-14.050964	25.731565
-12.043594	4.533267
-1.41021	-35.314384
-1.50967	-35.382118
-26.024714	-24.445972
-23.31683	33.281731
-26.716944	3.588028
-10.598694	16.666801
23.058735	-0.61779
-2.489785	-12.45107
62.28373	-17.302736
25.885826	-28.729387
-19.657614	-3.764694
-39.874615	-1.088641
79.622147	-14.189534
61.536049	-4.128386
51.822636	5.553181
25.377563	11.290606
12.317814	-22.415434
-10.812189	-5.960909
-8.22748	12.080726
7.054486	-33.642628
-44.322994	0.38461
-23.249027	10.281942
-48.240097	-36.209602
66.020447	0.643269
61.548729	16.301556
8.157281	-52.389015
7.694963	-53.436977
81.136856	-27.651314
32.040012	5.762151
40.902729	-32.965664
66.008682	-13.433312
-31.743383	7.384446
-9.123952	-37.323647
64.517868	6.662964
-25.310556	-3.826933
-8.281356	37.354042
-32.058289	-33.503857
2.973906	4.58539
-33.884342	4.201951
-36.368324	-0.800181
-11.154981	29.991837
-29.314501	-1.345102
41.885433	-25.554283
41.877197	-25.563799
42.260384	-24.991316
6.329999	-33.496731
49.707073	-37.273335
67.064682	-25.493134
9.672472	-10.60181
-29.073282	-24.728216
-0.730592	-7.368546
-11.995473	-4.245601
-9.284679	-19.942396
-14.856975	-17.946556
5.71546	-8.022708
-25.351427	-39.481468
-18.853834	-5.030816
67.932869	-24.660332
-38.160496	-4.117538
77.236816	-22.156445
6.23258	-8.076119
-40.70068	16.813869
-38.728321	11.890011
85.193031	-13.480247
-27.010065	14.393229
-26.711508	22.348261
-37.692638	13.710313
-31.137436	-34.039585
1.362719	40.122158
20.627451	-8.099625
-38.629871	35.337772
32.943455	13.947365
-2.040187	14.930649
-35.653149	6.302698
4.565392	4.611296
44.698559	-18.767078
-19.817324	3.210298
21.094141	-36.086754
17.123699	-34.479706
-19.288212	-2.084152
34.04771	-7.312628
24.419144	0.609938
-30.159332	9.389223
-18.603937	-9.665945
-10.15497	23.119633
-25.076914	-15.022932
25.563072	-19.64329
16.56683	-22.830166
17.933289	-10.877151
72.273384	-10.410219
40.570454	-32.836178
34.594433	-28.043705
-36.060154	2.424076
-39.814735	-1.864163
-39.826141	-1.114722
22.424799	29.185446
-23.519686	-7.442426
1.13286	6.285442
-46.845406	14.697851
6.711631	-52.234657
6.07129	-51.034119
-27.08749	8.947978
-15.408539	-17.883314
42.909248	1.529654
9.264499	-21.462307
18.532574	15.887998
-41.068089	4.216361
-24.167549	24.22287
64.481644	-16.229212
52.547585	-15.989615
29.025015	-0.958798
17.8626	-27.720325
-8.358797	-0.927991
-51.42083	-32.470108
81.574409	-13.878291
72.219269	-20.300211
13.32462	-21.03706
45.54253	-8.295753
62.011642	-9.493697
1.948019	-5.570127
38.846989	-7.565745
-52.067574	14.62658
-14.211864	6.739
-11.811149	-0.519224
18.026747	-17.530989
24.27153	-16.480705
55.1315	-11.945325
61.058987	-9.295142
72.143517	-8.95546
-11.960032	9.540524
33.04076	-4.339801
-31.122025	-31.259476
25.144667	3.69427
-50.355495	25.163725
-12.451334	-14.775935
36.921963	-4.510233
42.772198	-15.493325
33.590565	-9.663112
45.470509	-22.268358
-47.585449	-36.772125
-22.473732	6.808023
-29.462965	29.3237
32.564716	-4.207455
-17.35951	-12.118601
-54.965271	-13.535664
-32.945087	45.558544
-51.292519	-29.56743
46.069519	-20.743341
-6.417563	-1.999574
-37.790604	-13.576454
58.52124	-23.599928
12.987343	11.182677
11.031596	13.309945
-22.826172	14.496561
12.521026	-15.796131
47.477112	-9.172793
-14.151095	16.411449
75.156349	15.629275
-1.021832	-7.089724
11.790375	10.723151
15.794668	46.75008
69.689034	-1.849981
74.282936	8.706689
78.005486	-4.515815
5.879389	17.140238
-7.675782	53.968563
-6.501995	16.222055
-37.390629	-3.331196
4.578825	-28.132696
-16.621042	18.507908
-34.841839	-37.490715
40.052189	-0.235169
-25.417044	-17.721121
-35.165047	11.179317
24.025167	-13.186492
-24.915337	32.883099
71.137367	-4.707067
48.885506	12.553118
34.081669	5.365103
73.569572	-4.073404
68.810379	-6.848816
73.421562	-6.888561
78.82695	-9.708849
32.613613	-15.99511
2.700431	-14.878798
-26.461765	-41.643036
-37.730362	12.429429
34.015099	-8.5095
93.99221	-13.777514
37.643505	28.965914
17.490335	11.95887
92.235001	-10.099818
82.034836	5.064333
85.693954	-15.547934
0.587387	28.854172
0.593479	28.849571
33.09203	16.959013
64.972145	7.212446
30.894384	24.056465
69.338432	5.488891
-41.426765	14.863073
69.674706	-12.285474
-47.420929	-32.645832
15.687922	-11.233326
-28.805563	-31.102043
35.614326	-15.687605
28.592352	18.067167
58.060028	-8.661579
-33.104465	-34.174931
-51.460426	36.547611
63.509956	-26.331182
14.747301	-18.444508
7.038671	-5.496439
-13.616591	2.497599
-17.459379	4.781047
-49.37373	-38.994762
-47.052921	-0.274806
-16.631187	-43.484478
15.721457	9.923696
-39.682617	22.443659
73.733002	-1.873454
28.894396	5.409446
0.637813	-10.090976
11.574926	0.898005
59.048561	-0.425871
12.279938	-5.596709
25.936533	7.757521
60.309692	7.327713
43.399555	-18.48304
-17.059671	22.096592
16.913456	11.507192
-42.419933	-16.005915
7.538656	-25.475544
47.595627	-18.188925
-50.359234	25.153952
-24.434225	32.679234
-17.786572	-1.496184
3.894047	11.965771
-46.934757	-36.563034
-37.82996	0.715255
-5.033321	13.180951
-10.127659	23.161697
-6.8707	-9.386965
-10.919661	46.658447
-21.432064	1.87742
-34.896629	6.242045
-46.900703	-32.842632
-15.580559	-4.207001
-28.8764	-9.430779
-19.162756	13.051239
-2.345086	11.636474
-44.836983	19.693914
15.551425	18.676647
8.639314	5.608742
44.9944	0.491263
15.819066	46.785069
40.510258	-32.515606
61.420563	16.46303
89.025986	-14.07911
36.233391	-3.17276
15.080585	-39.851387
-10.505529	-6.21708
