# Supplementary material for: Accurate prediction of protein function using statistics-informed graph networks
Source: Nat Commun. 2024 Aug 4;15:6601. doi: 10.1038/s41467-024-50955-0 (PMC11297950; doi:10.1038/s41467-024-50955-0)
Supplement: Supplementary file 4 — Source Data [file 41467_2024_50955_MOESM4_ESM.zip › Source data/Figure S1 3E2I-A-GO_0046872.txt]

S	0.130
G	0.114
W	0.169
I	0.164
E	0.265
C	0.194
I	0.200
T	0.170
G	0.262
S	0.293
F	0.195
S	0.182
G	0.152
K	0.228
S	0.231
E	0.295
E	0.193
L	0.189
I	0.134
R	0.137
R	0.056
L	0.085
R	0.151
R	0.274
G	0.347
I	0.286
Y	0.252
A	0.167
K	0.187
Q	0.156
K	0.171
V	0.147
V	0.178
V	0.137
F	0.129
K	0.114
P	0.085
A	0.038
S	0.035
H	0.050
N	0.041
G	0.049
N	0.053
A	0.090
I	0.054
E	0.045
A	0.020
I	0.092
N	0.147
I	0.135
S	0.076
K	0.067
A	0.076
S	0.105
E	0.098
I	0.125
T	0.125
H	0.110
D	0.100
L	0.102
T	0.111
N	0.132
V	0.174
D	0.151
V	0.163
I	0.081
G	0.056
I	0.037
D	0.050
E	0.099
V	0.019
Q	0.008
F	0.051
F	0.209
D	0.275
D	0.239
E	0.168
I	0.134
V	0.146
S	0.138
I	0.148
V	0.166
E	0.165
K	0.169
L	0.129
S	0.095
A	0.129
D	0.141
G	0.196
H	0.092
R	0.050
V	0.000
I	0.104
V	0.099
A	0.117
G	0.087
L	0.133
D	0.166
D	0.360
F	0.430
R	0.358
G	0.316
E	0.317
P	0.310
F	0.306
E	0.311
P	0.325
P	0.387
K	0.407
L	0.360
A	0.329
V	0.304
S	0.277
E	0.263
Q	0.301
V	0.259
T	0.269
K	0.234
L	0.231
Q	0.235
A	0.258
V	0.343
C	0.510
A	0.722
V	0.937
C	1.000
G	0.942
S	0.786
S	0.588
S	0.369
S	0.305
R	0.292
T	0.440
Q	0.465
R	0.463
L	0.453
I	0.419
N	0.456
G	0.419
K	0.444
P	0.455
A	0.465
K	0.498
I	0.485
D	0.483
D	0.466
P	0.432
I	0.406
I	0.365
L	0.359
V	0.349
G	0.335
A	0.370
N	0.496
E	0.612
S	0.606
Y	0.548
E	0.585
P	0.651
R	0.770
C	0.791
R	0.807
A	0.780
H	0.683
H	0.655
I	0.620
V	0.569
A	0.531
P	0.454
S	0.447
