# Supplementary material for: Accurate prediction of protein function using statistics-informed graph networks
Source: Nat Commun. 2024 Aug 4;15:6601. doi: 10.1038/s41467-024-50955-0 (PMC11297950; doi:10.1038/s41467-024-50955-0)
Supplement: Supplementary file 4 — Source Data [file 41467_2024_50955_MOESM4_ESM.zip › Source data/Figure S8b_Fmax_box.csv]

0.672963594	30	T/0.2
0.682665119	30	T/0.2
0.674589114	30	T/0.2
0.658999399	30	T/0.2
0.686318711	30	T/0.2
0.694401715	30	T/0.2
0.680682473	30	T/0.2
0.680400852	30	T/0.2
0.675548684	30	T/0.2
0.695578555	30	T/0.2
0.679764672	30	T/0.2
0.684563446	30	T/0.2
0.680348544	30	T/0.2
0.683289278	30	T/0.2
0.692984992	30	T/0.2
0.685144955	30	T/0.2
0.696258958	30	T/0.2
0.690450156	30	T/0.2
0.672773807	30	T/0.2
0.663217865	30	T/0.2
0.666798477	30	T/0.2
0.664606329	30	T/0.2
0.694159829	30	T/0.2
0.680905494	30	T/0.2
0.676035148	30	T/0.2
0.666286226	30	T/0.2
0.68968156	30	T/0.2
0.70485345	30	T/0.2
0.654889418	30	T/0.2
0.665964147	30	T/0.2
0.662946734	30	T/0.2
0.680839854	30	T/0.2
0.685278222	30	T/0.2
0.674460084	30	T/0.2
0.673008985	30	T/0.2
0.676288239	30	T/0.2
0.684255874	30	T/0.2
0.693264869	30	T/0.2
0.689316674	30	T/0.2
0.692315947	30	T/0.2
0.695329672	30	T/0.2
0.668712949	30	T/0.2
0.686797682	30	T/0.2
0.686272309	30	T/0.2
0.665102598	30	T/0.2
0.689176853	30	T/0.2
0.705093016	30	T/0.2
0.678217006	30	T/0.2
0.688045933	30	T/0.2
0.703928311	30	T/0.2
0.736438267	40	T/0.2
0.734226573	40	T/0.2
0.746014224	40	T/0.2
0.711980455	40	T/0.2
0.754751054	40	T/0.2
0.732266161	40	T/0.2
0.734064259	40	T/0.2
0.734262216	40	T/0.2
0.727266676	40	T/0.2
0.739105435	40	T/0.2
0.725099411	40	T/0.2
0.733825943	40	T/0.2
0.732843462	40	T/0.2
0.722765569	40	T/0.2
0.736163324	40	T/0.2
0.730602588	40	T/0.2
0.729151482	40	T/0.2
0.742350033	40	T/0.2
0.728052887	40	T/0.2
0.71057344	40	T/0.2
0.726761207	40	T/0.2
0.74223694	40	T/0.2
0.735472396	40	T/0.2
0.728643145	40	T/0.2
0.724389095	40	T/0.2
0.722919634	40	T/0.2
0.727741633	40	T/0.2
0.729591148	40	T/0.2
0.733334002	40	T/0.2
0.738191082	40	T/0.2
0.736331303	40	T/0.2
0.741167648	40	T/0.2
0.726617213	40	T/0.2
0.738922545	40	T/0.2
0.724050541	40	T/0.2
0.712948027	40	T/0.2
0.733954417	40	T/0.2
0.729605385	40	T/0.2
0.737884406	40	T/0.2
0.732818596	40	T/0.2
0.725795175	40	T/0.2
0.747531308	40	T/0.2
0.732045014	40	T/0.2
0.725368682	40	T/0.2
0.741216485	40	T/0.2
0.722755304	40	T/0.2
0.730788568	40	T/0.2
0.724916906	40	T/0.2
0.736718278	40	T/0.2
0.709317357	40	T/0.2
0.7456374	50	T/0.2
0.748299854	50	T/0.2
0.746017161	50	T/0.2
0.755866608	50	T/0.2
0.749413961	50	T/0.2
0.754072159	50	T/0.2
0.766447402	50	T/0.2
0.750609754	50	T/0.2
0.752331457	50	T/0.2
0.753087074	50	T/0.2
0.756410478	50	T/0.2
0.766901581	50	T/0.2
0.759540419	50	T/0.2
0.755077859	50	T/0.2
0.752569575	50	T/0.2
0.762123943	50	T/0.2
0.750600215	50	T/0.2
0.760315006	50	T/0.2
0.749753478	50	T/0.2
0.760652917	50	T/0.2
0.761742114	50	T/0.2
0.7506174	50	T/0.2
0.76273408	50	T/0.2
0.765031091	50	T/0.2
0.751547569	50	T/0.2
0.756991676	50	T/0.2
0.760704232	50	T/0.2
0.754752401	50	T/0.2
0.750343239	50	T/0.2
0.742687761	50	T/0.2
0.759988822	50	T/0.2
0.758672921	50	T/0.2
0.753830419	50	T/0.2
0.755494842	50	T/0.2
0.74170046	50	T/0.2
0.768715701	50	T/0.2
0.761001898	50	T/0.2
0.751234238	50	T/0.2
0.75773119	50	T/0.2
0.75700508	50	T/0.2
0.753005707	50	T/0.2
0.753343058	50	T/0.2
0.762249485	50	T/0.2
0.741375235	50	T/0.2
0.763447086	50	T/0.2
0.766242852	50	T/0.2
0.747758996	50	T/0.2
0.748806076	50	T/0.2
0.753458069	50	T/0.2
0.758003801	50	T/0.2
0.787930935	70	T/0.2
0.786473462	70	T/0.2
0.787464887	70	T/0.2
0.785738457	70	T/0.2
0.791057141	70	T/0.2
0.785596073	70	T/0.2
0.790153553	70	T/0.2
0.780448897	70	T/0.2
0.794180104	70	T/0.2
0.79032321	70	T/0.2
0.786008525	70	T/0.2
0.787803261	70	T/0.2
0.794378908	70	T/0.2
0.78868949	70	T/0.2
0.788654247	70	T/0.2
0.796281803	70	T/0.2
0.786553855	70	T/0.2
0.78404239	70	T/0.2
0.78143138	70	T/0.2
0.792696018	70	T/0.2
0.791587566	70	T/0.2
0.78464071	70	T/0.2
0.78946186	70	T/0.2
0.788510363	70	T/0.2
0.790042149	70	T/0.2
0.787089042	70	T/0.2
0.792344207	70	T/0.2
0.784163889	70	T/0.2
0.789733359	70	T/0.2
0.778656446	70	T/0.2
0.790519341	70	T/0.2
0.793660551	70	T/0.2
0.775872452	70	T/0.2
0.790600671	70	T/0.2
0.787669969	70	T/0.2
0.780706428	70	T/0.2
0.782814418	70	T/0.2
0.792438186	70	T/0.2
0.788388121	70	T/0.2
0.791281142	70	T/0.2
0.794429588	70	T/0.2
0.793113364	70	T/0.2
0.79053823	70	T/0.2
0.78410711	70	T/0.2
0.794340273	70	T/0.2
0.793894667	70	T/0.2
0.795611268	70	T/0.2
0.792198655	70	T/0.2
0.796168266	70	T/0.2
0.787459469	70	T/0.2
0.817817488	95	T/0.2
0.811085053	95	T/0.2
0.80535462	95	T/0.2
0.815958846	95	T/0.2
0.802678347	95	T/0.2
0.808554585	95	T/0.2
0.817055163	95	T/0.2
0.814718353	95	T/0.2
0.809285095	95	T/0.2
0.811170755	95	T/0.2
0.812928861	95	T/0.2
0.807522976	95	T/0.2
0.816921387	95	T/0.2
0.816329295	95	T/0.2
0.803716732	95	T/0.2
0.817212729	95	T/0.2
0.809888732	95	T/0.2
0.808060598	95	T/0.2
0.812076672	95	T/0.2
0.801251338	95	T/0.2
0.813891594	95	T/0.2
0.813214257	95	T/0.2
0.815933031	95	T/0.2
0.81228315	95	T/0.2
0.814957421	95	T/0.2
0.815944104	95	T/0.2
0.810248686	95	T/0.2
0.818204682	95	T/0.2
0.805801168	95	T/0.2
0.813981034	95	T/0.2
0.815145664	95	T/0.2
0.813996877	95	T/0.2
0.815638532	95	T/0.2
0.810628614	95	T/0.2
0.806126929	95	T/0.2
0.812931517	95	T/0.2
0.81461483	95	T/0.2
0.805775687	95	T/0.2
0.812777208	95	T/0.2
0.81463983	95	T/0.2
0.813611335	95	T/0.2
0.822528027	95	T/0.2
0.81428338	95	T/0.2
0.818549881	95	T/0.2
0.798448391	95	T/0.2
0.816570505	95	T/0.2
0.807355933	95	T/0.2
0.819576348	95	T/0.2
0.807756619	95	T/0.2
0.803903496	95	T/0.2
0.681269992	30	T/0.4
0.67707341	30	T/0.4
0.673516631	30	T/0.4
0.693477403	30	T/0.4
0.674728978	30	T/0.4
0.662602052	30	T/0.4
0.680472622	30	T/0.4
0.665187987	30	T/0.4
0.665305598	30	T/0.4
0.69085277	30	T/0.4
0.657488827	30	T/0.4
0.688072256	30	T/0.4
0.694302879	30	T/0.4
0.674338359	30	T/0.4
0.680222081	30	T/0.4
0.680012898	30	T/0.4
0.673018551	30	T/0.4
0.682158341	30	T/0.4
0.695316359	30	T/0.4
0.673039806	30	T/0.4
0.679950691	30	T/0.4
0.662653695	30	T/0.4
0.678705434	30	T/0.4
0.676935968	30	T/0.4
0.670483361	30	T/0.4
0.700275029	30	T/0.4
0.662983023	30	T/0.4
0.684622169	30	T/0.4
0.674863898	30	T/0.4
0.682681954	30	T/0.4
0.678280415	30	T/0.4
0.667169773	30	T/0.4
0.674428948	30	T/0.4
0.674367343	30	T/0.4
0.682668171	30	T/0.4
0.674402943	30	T/0.4
0.694673659	30	T/0.4
0.676603336	30	T/0.4
0.664482162	30	T/0.4
0.669027323	30	T/0.4
0.674651496	30	T/0.4
0.680693917	30	T/0.4
0.690974589	30	T/0.4
0.698454224	30	T/0.4
0.665043007	30	T/0.4
0.667065193	30	T/0.4
0.682991462	30	T/0.4
0.681686455	30	T/0.4
0.674122449	30	T/0.4
0.685210945	30	T/0.4
0.72874793	40	T/0.4
0.744213366	40	T/0.4
0.720788517	40	T/0.4
0.738168988	40	T/0.4
0.748934591	40	T/0.4
0.717855544	40	T/0.4
0.723714833	40	T/0.4
0.719943978	40	T/0.4
0.727463511	40	T/0.4
0.728149971	40	T/0.4
0.730789032	40	T/0.4
0.719892722	40	T/0.4
0.721200467	40	T/0.4
0.734717026	40	T/0.4
0.732619507	40	T/0.4
0.726214002	40	T/0.4
0.731762731	40	T/0.4
0.731087445	40	T/0.4
0.730647216	40	T/0.4
0.727485589	40	T/0.4
0.743597455	40	T/0.4
0.739401849	40	T/0.4
0.721292731	40	T/0.4
0.731934016	40	T/0.4
0.735372498	40	T/0.4
0.731518819	40	T/0.4
0.73970124	40	T/0.4
0.735210151	40	T/0.4
0.734597654	40	T/0.4
0.730080496	40	T/0.4
0.74558896	40	T/0.4
0.731209711	40	T/0.4
0.740811029	40	T/0.4
0.734797826	40	T/0.4
0.730399394	40	T/0.4
0.734848775	40	T/0.4
0.732980882	40	T/0.4
0.73835887	40	T/0.4
0.734415227	40	T/0.4
0.730168538	40	T/0.4
0.732764826	40	T/0.4
0.723855638	40	T/0.4
0.735875962	40	T/0.4
0.746250897	40	T/0.4
0.733943713	40	T/0.4
0.731286683	40	T/0.4
0.734445959	40	T/0.4
0.749099443	40	T/0.4
0.741100468	40	T/0.4
0.72678331	40	T/0.4
0.757816238	50	T/0.4
0.76806716	50	T/0.4
0.768086094	50	T/0.4
0.747669055	50	T/0.4
0.749158969	50	T/0.4
0.751374003	50	T/0.4
0.758215019	50	T/0.4
0.76203743	50	T/0.4
0.768684632	50	T/0.4
0.764452539	50	T/0.4
0.754051228	50	T/0.4
0.763113633	50	T/0.4
0.75879043	50	T/0.4
0.761829695	50	T/0.4
0.759964124	50	T/0.4
0.76953312	50	T/0.4
0.755885457	50	T/0.4
0.762268257	50	T/0.4
0.763541432	50	T/0.4
0.755919254	50	T/0.4
0.758856896	50	T/0.4
0.763891518	50	T/0.4
0.76105771	50	T/0.4
0.769065799	50	T/0.4
0.755122132	50	T/0.4
0.756276459	50	T/0.4
0.761499918	50	T/0.4
0.757488423	50	T/0.4
0.763719796	50	T/0.4
0.743032195	50	T/0.4
0.751326508	50	T/0.4
0.756940765	50	T/0.4
0.760237806	50	T/0.4
0.757933587	50	T/0.4
0.760826602	50	T/0.4
0.754553799	50	T/0.4
0.752303429	50	T/0.4
0.762996015	50	T/0.4
0.759328918	50	T/0.4
0.753066156	50	T/0.4
0.7500522	50	T/0.4
0.757034102	50	T/0.4
0.764733684	50	T/0.4
0.755198049	50	T/0.4
0.755677295	50	T/0.4
0.762975736	50	T/0.4
0.752967681	50	T/0.4
0.769139708	50	T/0.4
0.753519335	50	T/0.4
0.754901616	50	T/0.4
0.796470892	70	T/0.4
0.798947566	70	T/0.4
0.792730167	70	T/0.4
0.789495438	70	T/0.4
0.790932188	70	T/0.4
0.797754639	70	T/0.4
0.787718426	70	T/0.4
0.784698349	70	T/0.4
0.796276217	70	T/0.4
0.784583237	70	T/0.4
0.796666475	70	T/0.4
0.794307436	70	T/0.4
0.785006831	70	T/0.4
0.785153499	70	T/0.4
0.783950867	70	T/0.4
0.786501892	70	T/0.4
0.787601911	70	T/0.4
0.794901685	70	T/0.4
0.792516603	70	T/0.4
0.785262792	70	T/0.4
0.789487632	70	T/0.4
0.788501078	70	T/0.4
0.788592191	70	T/0.4
0.791630523	70	T/0.4
0.775735673	70	T/0.4
0.794770531	70	T/0.4
0.781925904	70	T/0.4
0.777169591	70	T/0.4
0.786120635	70	T/0.4
0.795422116	70	T/0.4
0.795006605	70	T/0.4
0.798795068	70	T/0.4
0.794854479	70	T/0.4
0.786322783	70	T/0.4
0.782280704	70	T/0.4
0.784747786	70	T/0.4
0.796418789	70	T/0.4
0.786881241	70	T/0.4
0.782199939	70	T/0.4
0.784751837	70	T/0.4
0.798778466	70	T/0.4
0.789070668	70	T/0.4
0.800300737	70	T/0.4
0.793699997	70	T/0.4
0.7884675	70	T/0.4
0.790371061	70	T/0.4
0.784076541	70	T/0.4
0.797605266	70	T/0.4
0.793584162	70	T/0.4
0.789947725	70	T/0.4
0.808591273	95	T/0.4
0.81036922	95	T/0.4
0.806992967	95	T/0.4
0.806891104	95	T/0.4
0.803687434	95	T/0.4
0.810228206	95	T/0.4
0.812154189	95	T/0.4
0.812966093	95	T/0.4
0.807416509	95	T/0.4
0.811850792	95	T/0.4
0.812144096	95	T/0.4
0.807396266	95	T/0.4
0.81194602	95	T/0.4
0.815829676	95	T/0.4
0.811313466	95	T/0.4
0.812556008	95	T/0.4
0.803391212	95	T/0.4
0.817427581	95	T/0.4
0.805798875	95	T/0.4
0.814308153	95	T/0.4
0.807095081	95	T/0.4
0.806684673	95	T/0.4
0.809513969	95	T/0.4
0.813034974	95	T/0.4
0.81181797	95	T/0.4
0.806256341	95	T/0.4
0.804775203	95	T/0.4
0.8155331	95	T/0.4
0.807506823	95	T/0.4
0.820942069	95	T/0.4
0.801054688	95	T/0.4
0.804310656	95	T/0.4
0.806983102	95	T/0.4
0.806005707	95	T/0.4
0.805586677	95	T/0.4
0.812494487	95	T/0.4
0.812025054	95	T/0.4
0.806967916	95	T/0.4
0.80936068	95	T/0.4
0.813445942	95	T/0.4
0.812692056	95	T/0.4
0.813179097	95	T/0.4
0.81307064	95	T/0.4
0.804734253	95	T/0.4
0.804542394	95	T/0.4
0.811058433	95	T/0.4
0.805138957	95	T/0.4
0.809588024	95	T/0.4
0.809610782	95	T/0.4
0.802654471	95	T/0.4
0.697075326	30	T/0.6
0.687977481	30	T/0.6
0.675046176	30	T/0.6
0.694712718	30	T/0.6
0.708526959	30	T/0.6
0.685191724	30	T/0.6
0.679901233	30	T/0.6
0.686080318	30	T/0.6
0.687241636	30	T/0.6
0.676740064	30	T/0.6
0.69360239	30	T/0.6
0.697240571	30	T/0.6
0.672785381	30	T/0.6
0.693908599	30	T/0.6
0.690279673	30	T/0.6
0.694684941	30	T/0.6
0.69457051	30	T/0.6
0.68908732	30	T/0.6
0.713068945	30	T/0.6
0.680031531	30	T/0.6
0.693407327	30	T/0.6
0.69349129	30	T/0.6
0.68303685	30	T/0.6
0.704235801	30	T/0.6
0.711777867	30	T/0.6
0.688708752	30	T/0.6
0.69799564	30	T/0.6
0.68279259	30	T/0.6
0.681403447	30	T/0.6
0.687562193	30	T/0.6
0.694200634	30	T/0.6
0.690703879	30	T/0.6
0.694306148	30	T/0.6
0.701021118	30	T/0.6
0.700706	30	T/0.6
0.689961267	30	T/0.6
0.686727146	30	T/0.6
0.675192891	30	T/0.6
0.698357025	30	T/0.6
0.681028633	30	T/0.6
0.684373922	30	T/0.6
0.678661621	30	T/0.6
0.679073997	30	T/0.6
0.684267755	30	T/0.6
0.69580666	30	T/0.6
0.687292255	30	T/0.6
0.69388611	30	T/0.6
0.690826759	30	T/0.6
0.668184874	30	T/0.6
0.693438508	30	T/0.6
0.736942482	40	T/0.6
0.731602745	40	T/0.6
0.735934764	40	T/0.6
0.740819597	40	T/0.6
0.725638207	40	T/0.6
0.727317812	40	T/0.6
0.732398867	40	T/0.6
0.730324763	40	T/0.6
0.743614401	40	T/0.6
0.718423973	40	T/0.6
0.72970067	40	T/0.6
0.738855531	40	T/0.6
0.733882799	40	T/0.6
0.743928923	40	T/0.6
0.741815788	40	T/0.6
0.735973923	40	T/0.6
0.734078687	40	T/0.6
0.735026916	40	T/0.6
0.734621339	40	T/0.6
0.730698778	40	T/0.6
0.73320966	40	T/0.6
0.728188149	40	T/0.6
0.7417443	40	T/0.6
0.754114102	40	T/0.6
0.74057648	40	T/0.6
0.740673875	40	T/0.6
0.721522807	40	T/0.6
0.742600429	40	T/0.6
0.724296946	40	T/0.6
0.743095958	40	T/0.6
0.737743476	40	T/0.6
0.744126022	40	T/0.6
0.742264885	40	T/0.6
0.732829114	40	T/0.6
0.733054183	40	T/0.6
0.738893042	40	T/0.6
0.742815133	40	T/0.6
0.752603548	40	T/0.6
0.728797716	40	T/0.6
0.735884084	40	T/0.6
0.736081419	40	T/0.6
0.718954229	40	T/0.6
0.74630058	40	T/0.6
0.736914151	40	T/0.6
0.735380345	40	T/0.6
0.745595729	40	T/0.6
0.733954931	40	T/0.6
0.736725739	40	T/0.6
0.735971723	40	T/0.6
0.737024018	40	T/0.6
0.760309951	50	T/0.6
0.758080514	50	T/0.6
0.756477866	50	T/0.6
0.766760846	50	T/0.6
0.764916081	50	T/0.6
0.759229657	50	T/0.6
0.748821004	50	T/0.6
0.753482187	50	T/0.6
0.765287364	50	T/0.6
0.754155708	50	T/0.6
0.764414723	50	T/0.6
0.768413929	50	T/0.6
0.768838602	50	T/0.6
0.773928367	50	T/0.6
0.767160684	50	T/0.6
0.751459503	50	T/0.6
0.778208519	50	T/0.6
0.761105124	50	T/0.6
0.764735978	50	T/0.6
0.753406884	50	T/0.6
0.752344482	50	T/0.6
0.75983666	50	T/0.6
0.757334578	50	T/0.6
0.747995136	50	T/0.6
0.773682379	50	T/0.6
0.771478665	50	T/0.6
0.75190059	50	T/0.6
0.757943907	50	T/0.6
0.753366626	50	T/0.6
0.757187506	50	T/0.6
0.755078761	50	T/0.6
0.760308379	50	T/0.6
0.765801081	50	T/0.6
0.757678355	50	T/0.6
0.767721796	50	T/0.6
0.77060765	50	T/0.6
0.754832733	50	T/0.6
0.757366011	50	T/0.6
0.765794002	50	T/0.6
0.764681355	50	T/0.6
0.755139634	50	T/0.6
0.771830265	50	T/0.6
0.766516665	50	T/0.6
0.760201871	50	T/0.6
0.7520763	50	T/0.6
0.777334329	50	T/0.6
0.759857706	50	T/0.6
0.764900892	50	T/0.6
0.769678933	50	T/0.6
0.771134592	50	T/0.6
0.78389065	70	T/0.6
0.792233974	70	T/0.6
0.798966654	70	T/0.6
0.787757486	70	T/0.6
0.785858648	70	T/0.6
0.784428827	70	T/0.6
0.782296839	70	T/0.6
0.796657255	70	T/0.6
0.798667783	70	T/0.6
0.785122025	70	T/0.6
0.785246413	70	T/0.6
0.783443206	70	T/0.6
0.796770665	70	T/0.6
0.790976973	70	T/0.6
0.783191358	70	T/0.6
0.792773187	70	T/0.6
0.786049801	70	T/0.6
0.790942023	70	T/0.6
0.785126656	70	T/0.6
0.778074099	70	T/0.6
0.787517367	70	T/0.6
0.796836231	70	T/0.6
0.793090538	70	T/0.6
0.783387198	70	T/0.6
0.78853121	70	T/0.6
0.78642441	70	T/0.6
0.791285252	70	T/0.6
0.797777632	70	T/0.6
0.785766509	70	T/0.6
0.787492966	70	T/0.6
0.784372765	70	T/0.6
0.78615649	70	T/0.6
0.787720007	70	T/0.6
0.790607779	70	T/0.6
0.781885605	70	T/0.6
0.792854224	70	T/0.6
0.790450715	70	T/0.6
0.789208708	70	T/0.6
0.793314941	70	T/0.6
0.790405381	70	T/0.6
0.784150339	70	T/0.6
0.789030821	70	T/0.6
0.79021675	70	T/0.6
0.790369036	70	T/0.6
0.784608041	70	T/0.6
0.793433886	70	T/0.6
0.789379233	70	T/0.6
0.7858664	70	T/0.6
0.790078033	70	T/0.6
0.788367895	70	T/0.6
0.809736254	95	T/0.6
0.81743902	95	T/0.6
0.811711942	95	T/0.6
0.8133181	95	T/0.6
0.812734624	95	T/0.6
0.809315821	95	T/0.6
0.808656545	95	T/0.6
0.816114904	95	T/0.6
0.808714703	95	T/0.6
0.807337543	95	T/0.6
0.814103128	95	T/0.6
0.813370428	95	T/0.6
0.818279062	95	T/0.6
0.810696316	95	T/0.6
0.815096849	95	T/0.6
0.810076759	95	T/0.6
0.813421097	95	T/0.6
0.81352923	95	T/0.6
0.809563584	95	T/0.6
0.805793666	95	T/0.6
0.81492912	95	T/0.6
0.813318825	95	T/0.6
0.818147416	95	T/0.6
0.81379032	95	T/0.6
0.817338235	95	T/0.6
0.803775127	95	T/0.6
0.812984961	95	T/0.6
0.807181349	95	T/0.6
0.816943285	95	T/0.6
0.812061062	95	T/0.6
0.807090852	95	T/0.6
0.807534012	95	T/0.6
0.811696515	95	T/0.6
0.820000392	95	T/0.6
0.80926381	95	T/0.6
0.812834706	95	T/0.6
0.812281482	95	T/0.6
0.812039884	95	T/0.6
0.816283715	95	T/0.6
0.816666999	95	T/0.6
0.813133649	95	T/0.6
0.807919567	95	T/0.6
0.81012235	95	T/0.6
0.811764771	95	T/0.6
0.811034861	95	T/0.6
0.808434443	95	T/0.6
0.81006271	95	T/0.6
0.810881415	95	T/0.6
0.810108956	95	T/0.6
0.813457821	95	T/0.6
0.696827802	30	T/0.8
0.678022971	30	T/0.8
0.686128753	30	T/0.8
0.694702195	30	T/0.8
0.685038209	30	T/0.8
0.672272856	30	T/0.8
0.683862132	30	T/0.8
0.672919052	30	T/0.8
0.676388513	30	T/0.8
0.67277301	30	T/0.8
0.672205307	30	T/0.8
0.663905611	30	T/0.8
0.693632962	30	T/0.8
0.69376915	30	T/0.8
0.701576381	30	T/0.8
0.685775976	30	T/0.8
0.680883642	30	T/0.8
0.681353339	30	T/0.8
0.697919385	30	T/0.8
0.685396012	30	T/0.8
0.701982726	30	T/0.8
0.667216041	30	T/0.8
0.671689452	30	T/0.8
0.674995056	30	T/0.8
0.698463332	30	T/0.8
0.69663454	30	T/0.8
0.682161321	30	T/0.8
0.690950608	30	T/0.8
0.692836452	30	T/0.8
0.663912712	30	T/0.8
0.681613224	30	T/0.8
0.683734078	30	T/0.8
0.684695595	30	T/0.8
0.673385128	30	T/0.8
0.66952562	30	T/0.8
0.69651505	30	T/0.8
0.678865511	30	T/0.8
0.697333063	30	T/0.8
0.677091979	30	T/0.8
0.671814869	30	T/0.8
0.700457675	30	T/0.8
0.688291391	30	T/0.8
0.689932669	30	T/0.8
0.692735064	30	T/0.8
0.683661976	30	T/0.8
0.693247735	30	T/0.8
0.690428718	30	T/0.8
0.682870981	30	T/0.8
0.678088641	30	T/0.8
0.67046235	30	T/0.8
0.738688541	40	T/0.8
0.744300068	40	T/0.8
0.734870437	40	T/0.8
0.729472214	40	T/0.8
0.738497847	40	T/0.8
0.752448136	40	T/0.8
0.743331749	40	T/0.8
0.730455706	40	T/0.8
0.749584835	40	T/0.8
0.73735891	40	T/0.8
0.734285737	40	T/0.8
0.742704999	40	T/0.8
0.728565648	40	T/0.8
0.73349205	40	T/0.8
0.743201986	40	T/0.8
0.729253482	40	T/0.8
0.733820852	40	T/0.8
0.742001715	40	T/0.8
0.735924951	40	T/0.8
0.726770244	40	T/0.8
0.718744747	40	T/0.8
0.726456742	40	T/0.8
0.735611966	40	T/0.8
0.741511126	40	T/0.8
0.742920172	40	T/0.8
0.73004862	40	T/0.8
0.730105495	40	T/0.8
0.738642276	40	T/0.8
0.74303366	40	T/0.8
0.738006221	40	T/0.8
0.735681623	40	T/0.8
0.736123041	40	T/0.8
0.730833748	40	T/0.8
0.734428635	40	T/0.8
0.715681531	40	T/0.8
0.728516684	40	T/0.8
0.746354559	40	T/0.8
0.736443712	40	T/0.8
0.754771996	40	T/0.8
0.731733171	40	T/0.8
0.738541825	40	T/0.8
0.736816554	40	T/0.8
0.72018341	40	T/0.8
0.732302553	40	T/0.8
0.731164939	40	T/0.8
0.731660541	40	T/0.8
0.725948498	40	T/0.8
0.739757638	40	T/0.8
0.728599309	40	T/0.8
0.725443531	40	T/0.8
0.763831372	50	T/0.8
0.769833286	50	T/0.8
0.759007457	50	T/0.8
0.76173663	50	T/0.8
0.767286337	50	T/0.8
0.767638915	50	T/0.8
0.76550961	50	T/0.8
0.77210068	50	T/0.8
0.759298959	50	T/0.8
0.752446298	50	T/0.8
0.763877487	50	T/0.8
0.758605712	50	T/0.8
0.759919806	50	T/0.8
0.768788915	50	T/0.8
0.760326483	50	T/0.8
0.760444656	50	T/0.8
0.76602537	50	T/0.8
0.759557491	50	T/0.8
0.758405738	50	T/0.8
0.765247027	50	T/0.8
0.759365393	50	T/0.8
0.757161156	50	T/0.8
0.769257149	50	T/0.8
0.764097195	50	T/0.8
0.752866842	50	T/0.8
0.769880151	50	T/0.8
0.760846511	50	T/0.8
0.77512021	50	T/0.8
0.765610215	50	T/0.8
0.769732564	50	T/0.8
0.764682726	50	T/0.8
0.764785306	50	T/0.8
0.76625919	50	T/0.8
0.763084921	50	T/0.8
0.771281875	50	T/0.8
0.771756825	50	T/0.8
0.761268453	50	T/0.8
0.777698776	50	T/0.8
0.760863948	50	T/0.8
0.754674855	50	T/0.8
0.761747334	50	T/0.8
0.762965137	50	T/0.8
0.762067035	50	T/0.8
0.782004036	50	T/0.8
0.76354802	50	T/0.8
0.774031675	50	T/0.8
0.767029186	50	T/0.8
0.763709732	50	T/0.8
0.764164332	50	T/0.8
0.764090355	50	T/0.8
0.796347062	70	T/0.8
0.797849998	70	T/0.8
0.797705383	70	T/0.8
0.786839006	70	T/0.8
0.787220743	70	T/0.8
0.795872505	70	T/0.8
0.798041761	70	T/0.8
0.785814315	70	T/0.8
0.793518938	70	T/0.8
0.793985411	70	T/0.8
0.79849727	70	T/0.8
0.8006964	70	T/0.8
0.79132777	70	T/0.8
0.794855412	70	T/0.8
0.789913975	70	T/0.8
0.798814944	70	T/0.8
0.794650906	70	T/0.8
0.782005792	70	T/0.8
0.795320744	70	T/0.8
0.793534646	70	T/0.8
0.802257215	70	T/0.8
0.805044903	70	T/0.8
0.812192314	70	T/0.8
0.794720914	70	T/0.8
0.792893016	70	T/0.8
0.79170085	70	T/0.8
0.790363789	70	T/0.8
0.787218306	70	T/0.8
0.794148306	70	T/0.8
0.797382779	70	T/0.8
0.799868822	70	T/0.8
0.784441422	70	T/0.8
0.791713294	70	T/0.8
0.78687352	70	T/0.8
0.799745659	70	T/0.8
0.79113603	70	T/0.8
0.797799485	70	T/0.8
0.803092011	70	T/0.8
0.801942988	70	T/0.8
0.795304042	70	T/0.8
0.791666973	70	T/0.8
0.79767908	70	T/0.8
0.784144889	70	T/0.8
0.794513105	70	T/0.8
0.783833242	70	T/0.8
0.797478856	70	T/0.8
0.796459236	70	T/0.8
0.794775377	70	T/0.8
0.797000167	70	T/0.8
0.796478313	70	T/0.8
0.820567684	95	T/0.8
0.820835902	95	T/0.8
0.813595605	95	T/0.8
0.820613012	95	T/0.8
0.817909732	95	T/0.8
0.825189553	95	T/0.8
0.813542983	95	T/0.8
0.816582254	95	T/0.8
0.815836125	95	T/0.8
0.821039643	95	T/0.8
0.817716894	95	T/0.8
0.81881976	95	T/0.8
0.819625012	95	T/0.8
0.821587534	95	T/0.8
0.815332831	95	T/0.8
0.822054961	95	T/0.8
0.813687669	95	T/0.8
0.813486245	95	T/0.8
0.818678217	95	T/0.8
0.819806433	95	T/0.8
0.819902547	95	T/0.8
0.819381131	95	T/0.8
0.818184199	95	T/0.8
0.830037033	95	T/0.8
0.815744866	95	T/0.8
0.821855423	95	T/0.8
0.819365337	95	T/0.8
0.821786563	95	T/0.8
0.811391078	95	T/0.8
0.817559423	95	T/0.8
0.825015957	95	T/0.8
0.815316291	95	T/0.8
0.821682491	95	T/0.8
0.819729431	95	T/0.8
0.815292403	95	T/0.8
0.81660062	95	T/0.8
0.812451018	95	T/0.8
0.817717717	95	T/0.8
0.822366116	95	T/0.8
0.821819145	95	T/0.8
0.805742049	95	T/0.8
0.816332838	95	T/0.8
0.815125498	95	T/0.8
0.822375968	95	T/0.8
0.828897245	95	T/0.8
0.82590725	95	T/0.8
0.824386378	95	T/0.8
0.812339415	95	T/0.8
0.811359241	95	T/0.8
0.813766081	95	T/0.8
