# Supplementary material for: Accurate prediction of protein function using statistics-informed graph networks
Source: Nat Commun. 2024 Aug 4;15:6601. doi: 10.1038/s41467-024-50955-0 (PMC11297950; doi:10.1038/s41467-024-50955-0)
Supplement: Supplementary file 4 — Source Data [file 41467_2024_50955_MOESM4_ESM.zip › Source data/Figure2 4A7W-A_GO_0006221.txt]

K	0.351
N	0.311
K	0.268
R	0.292
V	0.372
L	0.384
V	0.372
K	0.245
F	0.241
S	0.221
G	0.229
E	0.157
A	0.044
L	0.000
A	0.014
G	0.041
D	0.128
N	0.198
Q	0.193
F	0.168
G	0.105
I	0.173
D	0.164
I	0.152
H	0.105
V	0.064
L	0.090
D	0.145
H	0.160
I	0.290
A	0.307
K	0.376
E	0.253
I	0.200
K	0.174
S	0.212
L	0.224
V	0.271
E	0.282
N	0.341
D	0.330
I	0.314
E	0.282
V	0.294
G	0.278
I	0.328
V	0.324
I	0.350
G	0.337
G	0.314
G	0.271
N	0.189
I	0.163
I	0.203
I	0.450
I	0.507
R	0.550
R	0.624
T	0.704
S	0.710
G	0.639
D	0.544
Y	0.557
M	0.651
G	0.690
M	0.691
L	0.692
A	0.758
T	0.754
V	0.772
I	0.815
N	0.850
A	0.769
V	0.746
A	0.645
M	0.702
Q	0.597
E	0.617
A	0.607
L	0.608
E	0.682
H	0.659
I	0.710
G	0.634
L	0.556
D	0.541
T	0.631
R	0.815
V	0.917
Q	0.975
S	0.976
A	0.986
I	0.998
E	1.000
I	0.962
K	0.930
E	0.895
I	0.880
C	0.835
E	0.824
S	0.852
Y	0.886
I	0.945
Y	0.949
R	0.971
K	0.845
A	0.750
I	0.734
R	0.733
H	0.654
L	0.495
E	0.430
K	0.444
G	0.476
R	0.373
V	0.420
V	0.529
I	0.687
F	0.733
G	0.688
A	0.690
G	0.644
T	0.773
G	0.721
N	0.570
P	0.323
F	0.231
F	0.281
T	0.353
T	0.457
D	0.570
T	0.658
A	0.742
A	0.717
T	0.656
L	0.582
R	0.526
A	0.496
I	0.428
E	0.411
I	0.387
G	0.386
S	0.322
D	0.246
L	0.259
I	0.286
I	0.313
K	0.234
A	0.261
T	0.292
K	0.369
V	0.352
D	0.305
G	0.178
I	0.237
Y	0.231
D	0.264
K	0.104
D	0.129
P	0.175
N	0.319
K	0.289
F	0.298
K	0.273
D	0.299
A	0.319
K	0.355
K	0.397
L	0.428
D	0.434
T	0.390
L	0.342
S	0.310
Y	0.267
N	0.268
D	0.254
A	0.277
L	0.282
I	0.268
G	0.209
D	0.143
I	0.106
E	0.097
V	0.125
M	0.106
D	0.170
D	0.152
T	0.233
A	0.275
I	0.274
S	0.307
L	0.319
A	0.435
K	0.418
D	0.390
N	0.386
K	0.372
L	0.373
P	0.365
I	0.359
V	0.333
V	0.301
C	0.256
N	0.242
M	0.189
F	0.205
K	0.213
K	0.238
G	0.272
N	0.325
L	0.366
L	0.386
Q	0.392
V	0.401
I	0.404
K	0.412
H	0.420
Q	0.427
Q	0.416
G	0.405
V	0.393
F	0.395
S	0.390
M	0.386
V	0.360
K	0.331
