# Supplementary material for: Accurate prediction of protein function using statistics-informed graph networks
Source: Nat Commun. 2024 Aug 4;15:6601. doi: 10.1038/s41467-024-50955-0 (PMC11297950; doi:10.1038/s41467-024-50955-0)
Supplement: Supplementary file 4 — Source Data [file 41467_2024_50955_MOESM4_ESM.zip › Source data/Figure 3e_AUPR.csv]

GO-Ontology	AUPR	Model_name
MF	0.145321917	BLAST
MF	0.166957694	BLAST
MF	0.139521235	BLAST
MF	0.144989698	BLAST
MF	0.141965848	BLAST
MF	0.15317006	BLAST
MF	0.154528452	BLAST
MF	0.145097017	BLAST
MF	0.157827341	BLAST
MF	0.150813298	BLAST
MF	0.095099867	DeepGO
MF	0.106210057	DeepGO
MF	0.097894399	DeepGO
MF	0.098441392	DeepGO
MF	0.101837658	DeepGO
MF	0.100407997	DeepGO
MF	0.101294113	DeepGO
MF	0.101192813	DeepGO
MF	0.103545324	DeepGO
MF	0.104049181	DeepGO
MF	0.437049411	DeepFRI
MF	0.450232057	DeepFRI
MF	0.455146016	DeepFRI
MF	0.446033983	DeepFRI
MF	0.462669001	DeepFRI
MF	0.45101022	DeepFRI
MF	0.442221791	DeepFRI
MF	0.441296167	DeepFRI
MF	0.462601633	DeepFRI
MF	0.463069723	DeepFRI
MF	0.463508712	Pannzer
MF	0.467887491	Pannzer
MF	0.469310612	Pannzer
MF	0.463624796	Pannzer
MF	0.479224832	Pannzer
MF	0.459156315	Pannzer
MF	0.480365265	Pannzer
MF	0.469074189	Pannzer
MF	0.464597511	Pannzer
MF	0.478746261	Pannzer
MF	0.476162097	FunFams
MF	0.490113916	FunFams
MF	0.491176605	FunFams
MF	0.492314668	FunFams
MF	0.506918059	FunFams
MF	0.485425333	FunFams
MF	0.480428052	FunFams
MF	0.494826988	FunFams
MF	0.495071635	FunFams
MF	0.494978498	FunFams
MF	0.160570916	DeepGOWeb
MF	0.162290071	DeepGOWeb
MF	0.16841336	DeepGOWeb
MF	0.163639939	DeepGOWeb
MF	0.172854345	DeepGOWeb
MF	0.168220808	DeepGOWeb
MF	0.160700784	DeepGOWeb
MF	0.159953608	DeepGOWeb
MF	0.17123852	DeepGOWeb
MF	0.166824917	DeepGOWeb
MF	0.54690732	ProteInfer
MF	0.556859451	ProteInfer
MF	0.555262872	ProteInfer
MF	0.556558512	ProteInfer
MF	0.537059818	ProteInfer
MF	0.562850937	ProteInfer
MF	0.553840109	ProteInfer
MF	0.557921831	ProteInfer
MF	0.531184008	ProteInfer
MF	0.560733664	ProteInfer
MF	0.283417279	SPROF-GO
MF	0.292427505	SPROF-GO
MF	0.295383686	SPROF-GO
MF	0.285132699	SPROF-GO
MF	0.285878922	SPROF-GO
MF	0.281532312	SPROF-GO
MF	0.288064796	SPROF-GO
MF	0.296427886	SPROF-GO
MF	0.287914434	SPROF-GO
MF	0.282185919	SPROF-GO
MF	0.602486473	ATGO+
MF	0.589641284	ATGO+
MF	0.587337178	ATGO+
MF	0.592322572	ATGO+
MF	0.572554919	ATGO+
MF	0.596141917	ATGO+
MF	0.586545928	ATGO+
MF	0.599063303	ATGO+
MF	0.579018344	ATGO+
MF	0.596680188	ATGO+
MF	0.801512042	PhiGnet
MF	0.800401868	PhiGnet
MF	0.796985127	PhiGnet
MF	0.796227204	PhiGnet
MF	0.809877964	PhiGnet
MF	0.808813049	PhiGnet
MF	0.805318198	PhiGnet
MF	0.80831312	PhiGnet
MF	0.803382672	PhiGnet
MF	0.809575747	PhiGnet
BP	0.067814174	BLAST
BP	0.077912362	BLAST
BP	0.072399355	BLAST
BP	0.072706808	BLAST
BP	0.070150585	BLAST
BP	0.063522446	BLAST
BP	0.06898965	BLAST
BP	0.073182018	BLAST
BP	0.07375197	BLAST
BP	0.075976262	BLAST
BP	0.085402624	DeepGO
BP	0.06861607	DeepGO
BP	0.059009008	DeepGO
BP	0.077390578	DeepGO
BP	0.064625294	DeepGO
BP	0.083032729	DeepGO
BP	0.073949857	DeepGO
BP	0.058055862	DeepGO
BP	0.066121342	DeepGO
BP	0.068878017	DeepGO
BP	0.309711997	DeepFRI
BP	0.271103941	DeepFRI
BP	0.296413961	DeepFRI
BP	0.297424097	DeepFRI
BP	0.318139723	DeepFRI
BP	0.348938646	DeepFRI
BP	0.294096526	DeepFRI
BP	0.299136026	DeepFRI
BP	0.303249808	DeepFRI
BP	0.27931424	DeepFRI
BP	0.205036476	Pannzer
BP	0.226509893	Pannzer
BP	0.21245644	Pannzer
BP	0.207279365	Pannzer
BP	0.199169686	Pannzer
BP	0.210266753	Pannzer
BP	0.201783324	Pannzer
BP	0.195823336	Pannzer
BP	0.214724312	Pannzer
BP	0.215814192	Pannzer
BP	0.327150394	FunFams
BP	0.339062647	FunFams
BP	0.328214647	FunFams
BP	0.334006596	FunFams
BP	0.314711309	FunFams
BP	0.311263522	FunFams
BP	0.316960522	FunFams
BP	0.321100226	FunFams
BP	0.317995389	FunFams
BP	0.332684633	FunFams
BP	0.106327824	DeepGOWeb
BP	0.100727033	DeepGOWeb
BP	0.099816364	DeepGOWeb
BP	0.102373285	DeepGOWeb
BP	0.09982413	DeepGOWeb
BP	0.090588931	DeepGOWeb
BP	0.10969398	DeepGOWeb
BP	0.098843504	DeepGOWeb
BP	0.100691308	DeepGOWeb
BP	0.097622907	DeepGOWeb
BP	0.333621871	ProteInfer
BP	0.412045575	ProteInfer
BP	0.369457916	ProteInfer
BP	0.333322517	ProteInfer
BP	0.362620494	ProteInfer
BP	0.351199257	ProteInfer
BP	0.343478806	ProteInfer
BP	0.324782028	ProteInfer
BP	0.380308946	ProteInfer
BP	0.366872567	ProteInfer
BP	0.296469606	SPROF-GO
BP	0.294813728	SPROF-GO
BP	0.304503364	SPROF-GO
BP	0.284138416	SPROF-GO
BP	0.282920408	SPROF-GO
BP	0.299100946	SPROF-GO
BP	0.300592784	SPROF-GO
BP	0.286427446	SPROF-GO
BP	0.285865235	SPROF-GO
BP	0.277959878	SPROF-GO
BP	0.181117361	ATGO+
BP	0.202578014	ATGO+
BP	0.178026453	ATGO+
BP	0.18998907	ATGO+
BP	0.18904559	ATGO+
BP	0.204398863	ATGO+
BP	0.195857518	ATGO+
BP	0.183267134	ATGO+
BP	0.192942187	ATGO+
BP	0.194331394	ATGO+
BP	0.655539447	PhiGnet
BP	0.639958606	PhiGnet
BP	0.656751963	PhiGnet
BP	0.609601504	PhiGnet
BP	0.648067533	PhiGnet
BP	0.698041323	PhiGnet
BP	0.653717027	PhiGnet
BP	0.642473676	PhiGnet
BP	0.654104473	PhiGnet
BP	0.613755821	PhiGnet
CC	0.157073766	BLAST
CC	0.148565303	BLAST
CC	0.155250261	BLAST
CC	0.140625413	BLAST
CC	0.167085992	BLAST
CC	0.168276016	BLAST
CC	0.150894971	BLAST
CC	0.148942797	BLAST
CC	0.146018846	BLAST
CC	0.168847366	BLAST
CC	0.156807894	DeepGO
CC	0.111627073	DeepGO
CC	0.169213324	DeepGO
CC	0.158868812	DeepGO
CC	0.166273711	DeepGO
CC	0.15128689	DeepGO
CC	0.173631859	DeepGO
CC	0.155145208	DeepGO
CC	0.153299683	DeepGO
CC	0.143751842	DeepGO
CC	0.373158758	DeepFRI
CC	0.355540271	DeepFRI
CC	0.397388544	DeepFRI
CC	0.323869608	DeepFRI
CC	0.365939644	DeepFRI
CC	0.350553656	DeepFRI
CC	0.384346498	DeepFRI
CC	0.333588217	DeepFRI
CC	0.37715736	DeepFRI
CC	0.351579668	DeepFRI
CC	0.299810305	Pannzer
CC	0.299703338	Pannzer
CC	0.307979524	Pannzer
CC	0.302938759	Pannzer
CC	0.317769154	Pannzer
CC	0.315692057	Pannzer
CC	0.31536165	Pannzer
CC	0.313191837	Pannzer
CC	0.31636481	Pannzer
CC	0.302484802	Pannzer
CC	0.314995215	FunFams
CC	0.334374649	FunFams
CC	0.282684715	FunFams
CC	0.297268303	FunFams
CC	0.293199601	FunFams
CC	0.284575273	FunFams
CC	0.314756228	FunFams
CC	0.31060898	FunFams
CC	0.32467392	FunFams
CC	0.327772123	FunFams
CC	0.168711065	DeepGOWeb
CC	0.146247429	DeepGOWeb
CC	0.174786351	DeepGOWeb
CC	0.142671562	DeepGOWeb
CC	0.147259362	DeepGOWeb
CC	0.177710555	DeepGOWeb
CC	0.149850505	DeepGOWeb
CC	0.147017177	DeepGOWeb
CC	0.163070865	DeepGOWeb
CC	0.154853372	DeepGOWeb
CC	0.293002291	ProteInfer
CC	0.297128995	ProteInfer
CC	0.344010655	ProteInfer
CC	0.292717653	ProteInfer
CC	0.296078847	ProteInfer
CC	0.316202671	ProteInfer
CC	0.284252669	ProteInfer
CC	0.301106234	ProteInfer
CC	0.318789159	ProteInfer
CC	0.26362865	ProteInfer
CC	0.413593418	SPROF-GO
CC	0.436244242	SPROF-GO
CC	0.39437778	SPROF-GO
CC	0.424531161	SPROF-GO
CC	0.40031976	SPROF-GO
CC	0.399641621	SPROF-GO
CC	0.43433783	SPROF-GO
CC	0.422056833	SPROF-GO
CC	0.424521438	SPROF-GO
CC	0.419650761	SPROF-GO
CC	0.36746699	ATGO+
CC	0.360805778	ATGO+
CC	0.363402497	ATGO+
CC	0.36553327	ATGO+
CC	0.384360022	ATGO+
CC	0.351231961	ATGO+
CC	0.381442491	ATGO+
CC	0.361498434	ATGO+
CC	0.381492345	ATGO+
CC	0.350742631	ATGO+
CC	0.644961693	PhiGnet
CC	0.660253622	PhiGnet
CC	0.645724126	PhiGnet
CC	0.628892559	PhiGnet
CC	0.622067857	PhiGnet
CC	0.644067105	PhiGnet
CC	0.635494622	PhiGnet
CC	0.619375303	PhiGnet
CC	0.607490362	PhiGnet
CC	0.655965904	PhiGnet
