# Supplementary material for: Accurate prediction of protein function using statistics-informed graph networks
Source: Nat Commun. 2024 Aug 4;15:6601. doi: 10.1038/s41467-024-50955-0 (PMC11297950; doi:10.1038/s41467-024-50955-0)
Supplement: Supplementary file 4 — Source Data [file 41467_2024_50955_MOESM4_ESM.zip › Source data/Figure S2 6XK2-A.txt]

0.3267783186777178
0.34083956671191107
0.3376649883642505
0.33637098940015464
0.34328196686588247
0.35526495969623945
0.35944577820922224
0.3673822993356656
0.45389388033226363
0.47987638513162495
0.47726696396098234
0.425832932185836
0.4306455983794144
0.45251995812408324
0.40820708488828744
0.32547962867575503
0.2710289334372895
0.22618481897739548
0.27500486397285234
0.27007016808032575
0.27331695579964266
0.21508118251807976
0.1937530401986135
0.15459481483404255
0.1619144644809946
0.13990994097840262
0.16864090479534258
0.15930762087260242
0.18665834714027651
0.17839993176170477
0.22990792891198703
0.24507589813918002
0.2614089694036274
0.27841058254995243
0.3382058123501944
0.3961744724167506
0.37959393636194466
0.39040000548876513
0.402755848029363
0.3973268622431011
0.328296082656639
0.3178071226724652
0.3313574991229233
0.3587714603301849
0.4077278715387125
0.4085823428318718
0.4067754027085111
0.3776290813542426
0.4163727895545788
0.4015553562505542
0.37608879035925485
0.37393978075807377
0.3791640165386177
0.3682208035400428
0.2969404831531942
0.30632298534489033
0.3653884702705506
0.41156347231049356
0.4710604323768484
0.43995301887947696
0.4320013208658173
0.3849673822667241
0.377054379044025
0.3276273965316184
0.3062987023253443
0.31131763621336234
0.3544821208021646
0.3720833965938813
0.3971431842791379
0.38503195302324433
0.3677354065496433
0.30911081646905736
0.3194461763202968
0.3332837973113667
0.3328715504087734
0.3380507572429483
0.345367659998743
0.3509074746903298
0.39920453167804243
0.3982447252618729
0.45111274710708293
0.406239595875366
0.36665614172533495
0.3601314850251127
0.3499312120129803
0.3872170735816946
0.287938971002155
0.2937737566496637
0.27025788485229185
0.3322866131068463
0.3304232551002635
0.39415490535777786
0.4611275485231267
0.5365548341844484
0.4663221705592758
0.4769539187121028
0.45969215365027927
0.5842516766399615
0.5079008962058515
0.44777715578322774
0.36343664731724334
0.395239500906935
0.457478573292578
0.4299645324298628
0.5446230806576234
0.5953434349900262
0.7670396729538845
0.6999232381893228
0.6699458003881733
0.5070954299526542
0.4147102681745309
0.35866026768128206
0.36376167101843
0.33460567910214184
0.2721382008353346
0.2369872882970828
0.271714602624534
0.3013643952621595
0.30647105406686415
0.2723887072745774
0.29329348969800106
0.30432829082091756
0.30785455903689024
0.3000201244270199
0.26526389875656575
0.3035512341954434
0.29910771756191684
0.26849734084943794
0.24631702258421787
0.23664515610485232
0.22608354774815217
0.17294397250770846
0.09655682398724834
0.0
0.03263822207356954
0.10885117504885623
0.24447476170515386
0.2585517008847253
0.29139336850428516
0.23081331176317188
0.19026246275336312
0.1636372857662428
0.23722670682864028
0.24302255309898954
0.2504544364540502
0.2713275104717856
0.2967139210756835
0.2900536507353104
0.26374099219602576
0.2844580453046012
0.2664383264265849
0.27668287581216644
0.26611071889170684
0.2688703912457908
0.2454802492975562
0.23399400476580595
0.22437288678700007
0.22916841940377064
0.2813684575253519
0.3279695412667308
0.35354422680084374
0.35241391244680786
0.32202567017449474
0.2976934950738802
0.2489221164605715
0.2580442660506572
0.2520906115104636
0.2846807943459848
0.272369830237172
0.2796291360788368
0.27817243084947657
0.2932191982079332
0.311056781896472
0.32718868414801155
0.3378096830509672
0.335853708403719
0.31569515220182104
0.3183048367729856
0.3565712632275743
0.37418015254866305
0.42166149574858697
0.4506568133464943
0.541886010576898
0.6722830661052465
0.7004630587447069
0.7780585947881928
0.6667100629478958
0.5452543639085293
0.43897661823042544
0.46134792695981286
0.5148429173045218
0.4602415318817451
0.38946721644041693
0.3690036926056455
0.376591822641742
0.3914413782665608
0.41287610999723695
0.40932316307125677
0.38478687765190617
0.35858973905581326
0.34454312856491043
0.3385155462782268
0.33990863401009846
0.33949569724899537
0.33489901948340417
0.34869469707707634
0.3572801618322772
0.37453387436385865
0.37913943248990367
0.37913943248990367
0.3785346523486574
0.3782481980096114
0.37901958525242296
0.3902430689492194
0.3962614823891633
0.4322922153850902
0.44254155615159463
0.4507989367424016
0.41854623268988994
0.4226856596922828
0.41322940535444463
0.4025506715656571
0.3814691724777786
0.3803915131423658
0.37998394473475744
0.38656725195119734
0.4202095568143856
0.44932304090358616
0.4700107687540528
0.4998119288916174
0.6066227846832369
0.6457882598336022
0.6626603677233089
0.703296094415591
0.8784803949768593
1.0
0.9596619409832693
0.8117095166113131
0.7559057328916642
0.751222772640816
0.7762165973096509
0.6855852941782771
0.6636936252564525
0.5394018426258768
0.4586215810431948
0.3556788120877284
0.3486641802451778
0.3287223399584229
0.29856202693775813
0.2884327340948464
0.31762410948124786
0.34846345650458077
0.3672305555492666
0.38423313449750546
0.3868617462776034
0.36541168714512695
0.39559323526501255
0.3969554925929358
0.4068593522177166
0.360818082385625
0.40689703103523545
0.5058258018082783
0.6097453351563743
0.7012973109120872
0.7223423102133545
0.6978096622297831
0.7388242843014285
0.8316438437117518
0.808607135092427
0.6896875189926671
0.6687514922501892
0.7639433120183569
0.794442082166827
0.697343368048665
0.5738614542228676
0.5087114172404935
0.4601700499972446
0.4344596128512788
0.4000139489390687
0.4183167857495199
0.4179126791773427
0.41639842720538056
0.33852063868831755
0.30493001049895657
0.2702699385618909
0.2851648367051286
0.2901477976075794
0.31551152440938585
0.4417406931360902
0.5925211360261315
0.6280621823660161
0.6066968378585469
0.5718429533088646
0.654844872865254
0.5852799295631883
0.6432688589270517
0.718938585954492
0.816196958417593
0.7554936490465368
0.7075885696641104
0.754854564123029
0.7671619158818267
0.7341302863144232
0.6245760639153156
0.585326451112515
0.5112374909602665
0.45079749431097194
0.41536996105315976
0.39310216872889303
0.3863199690326277
0.377349224571127
0.37345716828747766
0.36638729759261257
0.346465137087711
0.337155471411771
0.3372466707067707
0.33892863355391384
0.34448094095596965
0.3501949010212019
0.3392594395237011
