# Supplementary material for: Accurate prediction of protein function using statistics-informed graph networks
Source: Nat Commun. 2024 Aug 4;15:6601. doi: 10.1038/s41467-024-50955-0 (PMC11297950; doi:10.1038/s41467-024-50955-0)
Supplement: Supplementary file 4 — Source Data [file 41467_2024_50955_MOESM4_ESM.zip › Source data/Figure2 6XK2-A_EC 2.7.1.15.txt]

S	0.327
T	0.341
S	0.338
S	0.336
R	0.343
C	0.355
L	0.359
V	0.367
R	0.454
G	0.480
S	0.477
V	0.426
N	0.431
I	0.453
D	0.408
E	0.325
F	0.271
F	0.226
H	0.275
L	0.270
P	0.273
H	0.215
I	0.194
V	0.155
R	0.162
P	0.140
G	0.169
E	0.159
T	0.187
I	0.178
S	0.230
S	0.245
T	0.261
G	0.278
L	0.338
T	0.396
K	0.380
R	0.390
A	0.403
G	0.397
G	0.328
K	0.318
G	0.331
A	0.359
N	0.408
Q	0.409
A	0.407
F	0.378
A	0.416
V	0.402
A	0.376
R	0.374
A	0.379
G	0.368
G	0.297
Q	0.306
V	0.365
E	0.412
L	0.471
D	0.440
G	0.432
A	0.385
I	0.377
G	0.328
D	0.306
D	0.311
G	0.354
I	0.372
W	0.397
V	0.385
K	0.368
E	0.309
M	0.319
L	0.333
E	0.333
S	0.338
A	0.345
G	0.351
V	0.399
G	0.398
T	0.451
D	0.406
K	0.367
L	0.360
K	0.350
I	0.387
V	0.288
K	0.294
D	0.270
E	0.332
V	0.330
T	0.394
G	0.461
R	0.537
A	0.466
V	0.477
I	0.460
Q	0.584
S	0.508
A	0.448
A	0.363
D	0.395
G	0.457
E	0.430
N	0.545
S	0.595
I	0.767
V	0.700
L	0.670
H	0.507
A	0.415
G	0.359
A	0.364
N	0.335
Y	0.272
Y	0.237
L	0.272
P	0.301
S	0.306
P	0.272
T	0.293
T	0.304
S	0.308
L	0.300
A	0.265
T	0.304
Y	0.299
T	0.268
H	0.246
L	0.237
L	0.226
V	0.173
Q	0.097
N	0.000
E	0.033
V	0.109
P	0.244
L	0.259
S	0.291
S	0.231
T	0.190
L	0.164
A	0.237
Y	0.243
L	0.250
T	0.271
A	0.297
A	0.290
G	0.264
Q	0.284
S	0.266
S	0.277
P	0.266
P	0.269
L	0.245
T	0.234
S	0.224
V	0.229
F	0.281
N	0.328
P	0.354
S	0.352
P	0.322
M	0.298
L	0.249
T	0.258
P	0.252
A	0.285
Q	0.272
L	0.280
R	0.278
E	0.293
F	0.311
P	0.327
W	0.338
K	0.336
H	0.316
L	0.318
S	0.357
W	0.374
L	0.422
I	0.451
V	0.542
N	0.672
E	0.700
G	0.778
E	0.667
L	0.545
G	0.439
D	0.461
L	0.515
L	0.460
L	0.389
A	0.369
F	0.377
G	0.391
S	0.413
S	0.409
A	0.385
N	0.359
P	0.345
G	0.339
E	0.340
A	0.339
K	0.335
E	0.349
D	0.357
E	0.375
L	0.379
Q	0.379
A	0.379
K	0.378
A	0.379
S	0.390
A	0.396
G	0.432
I	0.443
L	0.451
E	0.419
L	0.423
H	0.413
E	0.403
N	0.381
D	0.380
Y	0.380
F	0.387
S	0.420
K	0.449
N	0.470
V	0.500
G	0.607
I	0.646
I	0.663
C	0.703
T	0.878
L	1.000
G	0.960
A	0.812
K	0.756
G	0.751
I	0.776
L	0.686
C	0.664
Y	0.539
E	0.459
P	0.356
G	0.349
K	0.329
E	0.299
V	0.288
G	0.318
Y	0.348
L	0.367
P	0.384
A	0.387
A	0.365
K	0.396
L	0.397
Q	0.407
N	0.361
P	0.407
V	0.506
K	0.610
D	0.701
T	0.722
T	0.698
G	0.739
A	0.832
G	0.809
D	0.690
C	0.669
F	0.764
A	0.794
G	0.697
Y	0.574
F	0.509
V	0.460
A	0.434
G	0.400
L	0.418
M	0.418
S	0.416
G	0.339
K	0.305
S	0.270
L	0.285
Q	0.290
D	0.316
A	0.442
L	0.593
K	0.628
T	0.607
C	0.572
L	0.655
V	0.585
A	0.643
C	0.719
G	0.816
I	0.755
C	0.708
V	0.755
E	0.767
N	0.734
E	0.625
G	0.585
A	0.511
M	0.451
E	0.415
S	0.393
V	0.386
P	0.377
T	0.373
L	0.366
N	0.346
A	0.337
V	0.337
K	0.339
E	0.344
R	0.350
L	0.339
