# Supplementary material for: Accurate prediction of protein function using statistics-informed graph networks
Source: Nat Commun. 2024 Aug 4;15:6601. doi: 10.1038/s41467-024-50955-0 (PMC11297950; doi:10.1038/s41467-024-50955-0)
Supplement: Supplementary file 4 — Source Data [file 41467_2024_50955_MOESM4_ESM.zip › Source data/Figure S11a.csv]

PhiGnet	0.7505	0.6472
Random permutation	0.1541	0.1459
Random values	0.1802	0.0071
Zero	0.0213	0.0069
