# Supplementary material for: Accurate prediction of protein function using statistics-informed graph networks
Source: Nat Commun. 2024 Aug 4;15:6601. doi: 10.1038/s41467-024-50955-0 (PMC11297950; doi:10.1038/s41467-024-50955-0)
Supplement: Supplementary file 4 — Source Data [file 41467_2024_50955_MOESM4_ESM.zip › Source data/Figure S4_MF.txt]

BLAST	0.23019544202824688,0.23019544202824688,0.23019544202824688,0.23019544202824688,0.23019544202824688,0.23019544202824688,0.23019544202824688,0.23019544202824688,0.23019544202824688,0.23019544202824688,0.23019544202824688,0.23019544202824688,0.23019544202824688,0.23019544202824688,0.23019544202824688,0.23020155904674552,0.23021886579576747,0.23028581186058575,0.23078926921920914,0.23149867783245415…	0.8409323835437434,0.8409323835437434,0.8409323835437434,0.8409323835437434,0.8409323835437434,0.8409323835437434,0.8409323835437434,0.8409323835437434,0.8409323835437434,0.8409323835437434,0.8409323835437434,0.8409323835437434,0.8409323835437434,0.8409323835437434,0.8409323835437434,0.8409323835437434,0.8409323835437434,0.8409323835437434,0.8406491776530609,0.8406491776530609,0.8372719474066719,…	0.13334910258424015,0.13334910258424015,0.13334910258424015,0.13334910258424015,0.13334910258424015,0.13334910258424015,0.13334910258424015,0.13334910258424015,0.13334910258424015,0.13334910258424015,0.13334910258424015,0.13334910258424015,0.13334910258424015,0.13334910258424015,0.13334910258424015,0.13335320801161513,0.13336482359651344,0.13340975767588034,0.13375497695341843,0.13423176744440826…
DeepGO	0.0937926871033716,0.1350376992100839,0.16731530063584835,0.19420463763568052,0.21857004166369864,0.24114988279031502,0.26149865834176106,0.2792622361260664,0.2946149682162837,0.3105830965935647,0.32292495148591727,0.33631691327239815,0.3496571155985479,0.36071835693262133,0.3720697106679239,0.38129167020285665,0.3878741788019682,0.39515562528948156,0.4022555394777985,0.40605071940524073,0.408052…	0.9052860400214022,0.867395657632032,0.8393497734053762,0.8118680475715859,0.7905495773696065,0.7704626657319433,0.7498540613375234,0.7228240443002468,0.699308569344312,0.6830636198320542,0.665129208882142,0.6517927055430836,0.6368569286632956,0.6220268993427042,0.6111108595223762,0.5945902215583362,0.5794002325437092,0.5652941410002276,0.5560029968052057,0.5410871494959647,0.5251529401604078,0.5…	0.049458428170784365,0.0732182210660463,0.09291883254134425,0.11029385828384335,0.1268159721540701,0.1429454462501032,0.15836240687876296,0.17306233482577282,0.18661808594325682,0.200984502268865,0.2132231527099667,0.22662674460832066,0.2409825573145323,0.2540105496656705,0.26745315949160564,0.2806231578718199,0.291512163216534,0.3037384289656499,0.31511819982486694,0.3249536518872401,0.333652962…
DeepFRI	0.20700237921312375,0.25096530949170687,0.28146665583390656,0.3047408473481272,0.32374960269356606,0.3377586923323387,0.35180632858341193,0.36155043975942747,0.37182163017455516,0.381127769053215,0.3901787107506905,0.3976846356044007,0.40542878401727195,0.4113565485643458,0.4155514093333166,0.4197753490604221,0.4244140454027988,0.42711514074109125,0.43205613514671276,0.43638435963379624,0.4417299…	0.8476536806126089,0.8061047166023174,0.7799433041458532,0.7616561743840616,0.7439874613854528,0.725912631458922,0.708940124091208,0.6915736610775662,0.6788030864124244,0.6675680553958256,0.6572115834102567,0.6481271179622006,0.6396086992862355,0.6283929465213681,0.6180103587478263,0.6071922044639518,0.5994026168020369,0.5868486659851208,0.5806124880491765,0.5752917545783036,0.5702555976799263,0.…	0.1178967555415638,0.14861722167293565,0.17171824730670987,0.19047528003014821,0.2068891999501733,0.22007957838662606,0.23395152780382245,0.24475286250118114,0.25603330062249063,0.26669444334267856,0.27744820823254324,0.28684499969767246,0.2967717510607434,0.30575417722541176,0.3130099724698477,0.3207669437070477,0.3285095353588338,0.335732560340464,0.3440316885689324,0.35151025325638224,0.360483…
Pannzer	0.3044572160508679,0.3044572160508679,0.3044572160508679,0.3044572160508679,0.3044572160508679,0.3044572160508679,0.3044572160508679,0.3044572160508679,0.3044572160508679,0.3044572160508679,0.3044572160508679,0.3044572160508679,0.3044572160508679,0.3044572160508679,0.3044572160508679,0.3044572160508679,0.3044572160508679,0.3044572160508679,0.3044572160508679,0.3044572160508679,0.3044572160508679,…	0.18674383506448589,0.18674383506448589,0.18674383506448589,0.18674383506448589,0.18674383506448589,0.18674383506448589,0.18674383506448589,0.18674383506448589,0.18674383506448589,0.18674383506448589,0.18674383506448589,0.18674383506448589,0.18674383506448589,0.18674383506448589,0.18674383506448589,0.18674383506448589,0.18674383506448589,0.18674383506448589,0.18674383506448589,0.18674383506448589…	0.8236293516781323,0.8236293516781323,0.8236293516781323,0.8236293516781323,0.8236293516781323,0.8236293516781323,0.8236293516781323,0.8236293516781323,0.8236293516781323,0.8236293516781323,0.8236293516781323,0.8236293516781323,0.8236293516781323,0.8236293516781323,0.8236293516781323,0.8236293516781323,0.8236293516781323,0.8236293516781323,0.8236293516781323,0.8236293516781323,0.8236293516781323,…
FunFams	0.4379028247057687,0.4250212840593324,0.4162625196201134,0.40661960402269576,0.37508119513179483,0.35281477450246707,0.32388729592517584,0.2944891849986635,0.2765915558157341,0.25450789293149506,0.24338850153077152,0.22075539214851192,0.20986106904201943,0.19631018706775952,0.1798688932632194,0.17263366882909484,0.15344351036292192,0.14510538170962445,0.13287181327944514,0.11714654674634535,0.116…	0.3589059979234499,0.3335156132078866,0.31586551717728584,0.2972357523978508,0.26233225882308553,0.23805911940172214,0.2108977359243683,0.1864990081377901,0.17165907080342838,0.15547787934575713,0.1468499694704852,0.13060844491442636,0.1229905968391262,0.11423918454730704,0.10310733871919953,0.09831111269203399,0.08616120911689679,0.08083536500600594,0.0734146920479498,0.06382989585879224,0.06316…	0.5614891061046293,0.585724837579918,0.6102189742355897,0.6433891988532376,0.6577999171767933,0.6811712469404543,0.6976648963270896,0.6995638581834951,0.7115522081712774,0.7010069723091756,0.7104069344680578,0.712591479009945,0.71458607617548,0.697158318434914,0.7039381625319125,0.7074960109335109,0.7002988983493571,0.7080833001949508,0.6988854566486145,0.7112410963020719,0.7261375083250083,0.717…
DeepGOWeb	0.36479722840439976,0.36479722840439976,0.36479722840439976,0.36479722840439976,0.36479722840439976,0.36479722840439976,0.36479722840439976,0.36479722840439976,0.36479722840439976,0.36479722840439976,0.36479722840439976,0.36479722840439976,0.36479722840439976,0.36479722840439976,0.36479722840439976,0.36479722840439976,0.36479722840439976,0.36479722840439976,0.36479722840439976,0.36479722840439976…	0.23800278321800275,0.23800278321800275,0.23800278321800275,0.23800278321800275,0.23800278321800275,0.23800278321800275,0.23800278321800275,0.23800278321800275,0.23800278321800275,0.23800278321800275,0.23800278321800275,0.23800278321800275,0.23800278321800275,0.23800278321800275,0.23800278321800275,0.23800278321800275,0.23800278321800275,0.23800278321800275,0.23800278321800275,0.23800278321800275…	0.7807216365897435,0.7807216365897435,0.7807216365897435,0.7807216365897435,0.7807216365897435,0.7807216365897435,0.7807216365897435,0.7807216365897435,0.7807216365897435,0.7807216365897435,0.7807216365897435,0.7807216365897435,0.7807216365897435,0.7807216365897435,0.7807216365897435,0.7807216365897435,0.7807216365897435,0.7807216365897435,0.7807216365897435,0.7807216365897435,0.7807216365897435,…
ProteInfer	0.5927022908892604,0.5927022908892604,0.5927022908892604,0.5927022908892604,0.5927022908892604,0.5927022908892604,0.5927022908892604,0.5927022908892604,0.5927022908892604,0.5927022908892604,0.5927022908892604,0.5927022908892604,0.5927022908892604,0.5927022908892604,0.5927022908892604,0.5927022908892604,0.5927022908892604,0.5927022908892604,0.5927022908892604,0.5927022908892604,0.5927022908892604,…	0.4591476784302662,0.4591476784302662,0.4591476784302662,0.4591476784302662,0.4591476784302662,0.4591476784302662,0.4591476784302662,0.4591476784302662,0.4591476784302662,0.4591476784302662,0.4591476784302662,0.4591476784302662,0.4591476784302662,0.4591476784302662,0.4591476784302662,0.4591476784302662,0.4591476784302662,0.4591476784302662,0.4591476784302662,0.4591476784302662,0.4591476784302662,…	0.8358221022007752,0.8358221022007752,0.8358221022007752,0.8358221022007752,0.8358221022007752,0.8358221022007752,0.8358221022007752,0.8358221022007752,0.8358221022007752,0.8358221022007752,0.8358221022007752,0.8358221022007752,0.8358221022007752,0.8358221022007752,0.8358221022007752,0.8358221022007752,0.8358221022007752,0.8358221022007752,0.8358221022007752,0.8358221022007752,0.8358221022007752,…
SPROF-GO	0.2982729802159289,0.3904859921378534,0.44812988911197404,0.485594748884121,0.5107854193635162,0.5343095533670432,0.5524775818296189,0.5698729525449598,0.5810055244006217,0.589242906223374,0.5971459779664005,0.6049096153796545,0.6130603125371433,0.6195337657340289,0.6235180853909481,0.6235018976259217,0.62428070778567,0.621054028777944,0.6177490562967717,0.6170643525435469,0.6147490488327004,0.61…	0.8755901737791326,0.8471906728362694,0.8239488351341626,0.8047832756611348,0.7834783175749528,0.7692533043729061,0.7546547144264192,0.7438568599633743,0.732869983632566,0.7232495624040582,0.7123433446550306,0.7047696216121377,0.6953214775912697,0.6842688290776178,0.6744876737760076,0.6609454511931186,0.6496230683668351,0.634685552427968,0.6195399395371645,0.6082905372259075,0.5992089626233315,0.…	0.17975329773336396,0.2537136814818829,0.30775630578005525,0.34769424980509195,0.3789057067861643,0.4093015283047,0.43573989833190824,0.4618490702558019,0.481276062655924,0.49713220486090015,0.5140205881849796,0.5298362202777204,0.5482041123187564,0.5659885732803014,0.5797105975889153,0.5900733548741393,0.6008413638992318,0.6079957383308622,0.6159684969053276,0.6260949741600433,0.6311166394342116…
ATGO+	0.49831146540985566,0.49831146540985566,0.49831146540985566,0.49831146540985566,0.49831146540985566,0.5027154500593249,0.5066808973818396,0.5075694859321305,0.5109209954570133,0.5133770855952196,0.5140343012356149,0.5144080288691206,0.516890841589346,0.5143789103541891,0.5155317395097516,0.5151853256042591,0.5179495250872691,0.5197251973667163,0.5199177876643781,0.518302846206308,0.52051192756044…	0.5397279828676349,0.5397279828676349,0.5397279828676349,0.5397279828676349,0.5397279828676349,0.5347416576417332,0.5302493505650994,0.5229187184395161,0.5196720350127887,0.5159175640309034,0.510765719716625,0.504598615360268,0.5013157295332911,0.49600420550756735,0.49220241366839235,0.48928371784488384,0.48643899033098803,0.4837810316585188,0.48090528374772407,0.47531220650464884,0.4743083989587…	0.4627982230148878,0.4627982230148878,0.4627982230148878,0.4627982230148878,0.4627982230148878,0.474308636006597,0.4851184179382896,0.4930956499188194,0.5024598020377612,0.5108615041816802,0.5173449859482669,0.5246063942509227,0.5334647752667778,0.5341673879168314,0.5411826208352812,0.5439825707649001,0.5538252024872322,0.5614392455776269,0.565818729370981,0.5698435803000894,0.5766885548258138,0.…
PhiGnet	0.6147595494480591,0.6392641535701127,0.6476707489011332,0.6541344462603825,0.6611212473876601,0.6647232654223035,0.6671594976720608,0.6691176640213136,0.6697833894400543,0.6718471524967754,0.6730923339283355,0.6727393895991097,0.6740158274142928,0.6744822516367238,0.6728134307122757,0.6726130971910567,0.6752781678170233,0.6742671404578617,0.6734191011669214,0.6735499379890625,0.6742776762101326,…	0.8053511139185009,0.7828452634739548,0.7628172792850069,0.7499489043351116,0.7425440381763185,0.7331971904350169,0.7245190342185409,0.718669667408264,0.7129083381326126,0.70962260260461,0.7049454749167159,0.6995078029282479,0.6963980098704206,0.6913513178637101,0.6861882075746936,0.6817885988063027,0.6807650994088565,0.6761637704168486,0.6716685614393474,0.6691115418405336,0.6666724772888275,0.6…	0.4971142402903243,0.5401885450501613,0.5627275670230364,0.5800291583487973,0.5957905385293909,0.6079466020828588,0.6182158879864686,0.6259580891039186,0.6315782273022537,0.637890242257143,0.6439933310963608,0.6479441868367501,0.6530275678760402,0.658416792314489,0.659950072149851,0.6636812835759252,0.6698789778038915,0.672381120778429,0.6751787894447313,0.6780476094686289,0.6820583930262902,0.68…
