# Supplementary material for: Accurate prediction of protein function using statistics-informed graph networks
Source: Nat Commun. 2024 Aug 4;15:6601. doi: 10.1038/s41467-024-50955-0 (PMC11297950; doi:10.1038/s41467-024-50955-0)
Supplement: Supplementary file 4 — Source Data [file 41467_2024_50955_MOESM4_ESM.zip › Source data/Figure S10_CC_Precision_Recall.txt]

DeepGO	0.1938320571769958,0.25478456068767213,0.2983662526219448,0.33680857249949236,0.36607959608070995,0.390028633232745,0.41383220337215937,0.4347152359020737,0.4534429243291032,0.4713993293484229,0.4841005074885388,0.49998884759958495,0.5130717863108974,0.524333719380856,0.5330400026064642,0.5416672086575353,0.5494475484506155,0.5569405518744129,0.5656659350648863,0.5716170992343835,0.57829455481488…	0.9092709993198452,0.8849195908026114,0.8678591676831712,0.8542412687818307,0.8382299030770956,0.8232290917080902,0.8125499857390344,0.79963983457776,0.7891040125287482,0.7812290006688913,0.769799639203497,0.7629343027122377,0.7528157377205833,0.7444826035180467,0.7322874997632708,0.7245377711751868,0.7171827674506962,0.7068651790831576,0.6995353354476332,0.693011111715218,0.6847271641356115,0.67…	0.10847835901765802,0.1488156572533418,0.18015063307997775,0.20975522583101866,0.23417544158731482,0.2555518671376865,0.27760942691822693,0.2984941059500088,0.31812298479846707,0.33753530991268765,0.35306568446179426,0.3718356268341505,0.3891438666562271,0.40466990504924893,0.41902723147607607,0.43250468119710284,0.44530037743642575,0.4594847885074568,0.4748032889957688,0.48641270744323784,0.5004…
DeepFRI	0.34899692036170155,0.41096900353535887,0.44657832962650607,0.4738761180326977,0.49563896539049224,0.5159135932143009,0.5309696676134001,0.5449088668693179,0.5583693187802093,0.570542934698168,0.579298793093389,0.5867692072190686,0.5950048822440157,0.6010730159113744,0.6078454838309578,0.6137069201692009,0.6182949465760329,0.6250566064639158,0.6307449404896208,0.635898337044634,0.639545244524633,…	0.9221351445045911,0.9082524059778467,0.894876533670261,0.8843000581655729,0.8743656126492314,0.8669131281799498,0.8582930287586369,0.8524316835617117,0.8476683346808959,0.841043631470784,0.8335343423663144,0.8253762430732071,0.8189482283493915,0.8124169518215564,0.8085620682584492,0.8039369447348903,0.7987476479070331,0.7940592871777089,0.7890676383738744,0.7835257675810908,0.7771217076755783,0.…	0.21522641433819742,0.26556675682479736,0.2975282786427087,0.3236586942779407,0.3458401918932261,0.3672285217963118,0.3843802836023725,0.40044465767524695,0.4162933881480566,0.43169803445164107,0.44390402992955846,0.4551813674118744,0.46723763630723375,0.47698824331025463,0.4869624461787286,0.49627646220291594,0.5043519793214027,0.5153687093065347,0.5253382914735691,0.5350813739819628,0.543353543…
PhiGnet w/o RCs	0.3586785844047422,0.4314872005574872,0.4783859235523426,0.5138531566789832,0.5411796410636767,0.5634736068750922,0.5845619834940141,0.601316642689819,0.6170403052578673,0.6295340419128922,0.6414531170665575,0.6524778067843992,0.6629413624485485,0.6711365608291888,0.6784689093414844,0.687173973699693,0.694364187600894,0.7012886450063592,0.7085753408244477,0.7132299938922656,0.7177561589858578,0.7…	0.9601053396986293,0.9484852313173814,0.9390855304659311,0.9299673218143895,0.9225860338965891,0.9143319369729176,0.9094342211528014,0.9018504613084704,0.8953913120161084,0.8886751212775779,0.8823749220209475,0.8762677942563605,0.8706866832899474,0.8652979167639329,0.8586386683585208,0.8526408449375917,0.848991231662533,0.84512755025276,0.8399687324262903,0.8337077752796251,0.8286894831585955,0.8…	0.22053291458232172,0.2792657192489157,0.3209387546631619,0.3550057322350253,0.38288932392556607,0.40721299224032986,0.43070395393237176,0.4510186141448418,0.470710239934595,0.4874049004816807,0.5038758954419389,0.5197411427369872,0.5352346869110022,0.5481410025987616,0.5607960288803271,0.5754917561723255,0.5873837903442625,0.5992906546816692,0.6127283699231413,0.6231758459514687,0.63301675500321…
PhiGnet w/o EVCs	0.41132079405282823,0.47752637042090934,0.5194062532146542,0.5494590391585343,0.5732860999183692,0.5931499951385083,0.60867336151628,0.6247231387453643,0.6376795783751357,0.6488350304839952,0.6597195224362216,0.6688976430277795,0.6775686239581656,0.6843805223964461,0.6909453522618657,0.6985920118693157,0.7036987599253834,0.7081932006263678,0.7117584734336464,0.7159648171659031,0.7216121008176267,…	0.9559287499358861,0.9428173223028925,0.9334843841476771,0.9246129287954328,0.917520818365346,0.9093447845378805,0.900092627442759,0.894146266574033,0.8886625146853822,0.8831581816026046,0.8766576668626838,0.8720577344936947,0.8673060449913975,0.8627184417128687,0.8578132602890189,0.8532509717044863,0.8474177460075906,0.843268382337164,0.8398068805457718,0.8358402278337038,0.8327233934252025,0.82…	0.2620351577917343,0.31973403050265004,0.35980343841450485,0.39086774969547833,0.416881017129088,0.44011459605096975,0.45980439496278486,0.48006922907964916,0.49724406585161374,0.5127816894148263,0.528850029738992,0.5425108746373124,0.5559462617611294,0.5671428751818448,0.578425859313161,0.5913964078535651,0.6016594862214001,0.6104163778657006,0.6175919798121836,0.6261613515492583,0.6366615745553…
PhiGnet	0.7970125592331021,0.8043715616469392,0.8080019702412465,0.8115199405500273,0.8136910197315564,0.8152962159265735,0.8166265376999369,0.8173306431422654,0.8180742491448212,0.8189861469576858,0.8200249343262126,0.820813901394763,0.8206170261172601,0.8215934714112421,0.8217053370701211,0.8218241859024547,0.8215624168858783,0.821820537464322,0.8226148219202147,0.8224887442669214,0.8219998127228886,0.…	0.8608230751915603,0.8509643088515497,0.845229730093401,0.8410343233665408,0.8383523319566006,0.8357148300144264,0.833789509559944,0.8314369396253619,0.8291681583618227,0.8269713745080087,0.8260764190693464,0.8251899934332713,0.8232662721580776,0.8226866658394418,0.8212337260703235,0.8197519943046712,0.8186134533920775,0.8175787184058133,0.8165926827456158,0.814941338075726,0.8134223375869674,0.8…	0.7420093848764566,0.7626161316411074,0.7739152253827893,0.7840068215039445,0.7904391413544274,0.7958515616907524,0.8001558902869444,0.8036950206400404,0.807273283823454,0.8111536551516475,0.8140614660224474,0.8164839785086944,0.8179847757725642,0.8205031784233798,0.8221774900465303,0.8239068803352202,0.8245327038179198,0.8261066014819359,0.8287264441398762,0.8301772546650359,0.8307601133526157,0…
