# Supplementary material for: Accurate prediction of protein function using statistics-informed graph networks
Source: Nat Commun. 2024 Aug 4;15:6601. doi: 10.1038/s41467-024-50955-0 (PMC11297950; doi:10.1038/s41467-024-50955-0)
Supplement: Supplementary file 4 — Source Data [file 41467_2024_50955_MOESM4_ESM.zip › Source data/Figure S19 1T5A-A_Layer2.txt]

-0.5803303358929577,-0.3258786070042441,-0.0332627658677747,0.011051269800758323,-0.4424559722310225,-0.5154189939715123,-0.543129357890419,-0.48596742366480966,-0.5490255342728938,-0.525908339761399,-0.8440401558220182,-0.26157113108446245,-0.15837291878682164,-0.08805407843292691,0.39232104221164255,0.12206218599936386,0.232014846383837,-0.14692914241109867,-0.10340101320428678,0.080769398266709,0.06569294072607795,-0.09932814625871257,-0.47155414704438436,-0.3985211217680966,-0.19019509744510027,-0.10995921037282327,-0.09009201869312253,-0.024135314412770812,0.04372315758813899,0.2233780067277077,0.07563812607215752,-0.1631790003804967,-0.1631790003804967,-0.111893515108967,-0.111893515108967,-0.111893515108967,0.008846009908646311,-0.0980816700817716,-0.0980816700817716,-0.0980816700817716,-0.045765954855224854,-0.029149219529332433,-0.029149219529332433,0.011864825762035963,-0.025256442044971027,-0.025256442044971027,-0.0101705595991675,0.020332243018538313,0.03528576801627214,0.03436892565559352,0.03682073152472593,0.04931755677478257,0.07727585824558969,0.06229369699891885,0.07727585824558969,0.07450897081572437,0.06161034512559656,0.0898930355856329,0.07518698416686607,0.08598554912037286,0.028216773366544344,0.012685632165261662,-0.04928089645156941,-0.004639515004102973,-0.003254472025912184,-0.007983151830785334,-0.07952839449174241,0.04609548821704228,-0.09046676076609877,-0.09046676076609877,-0.12711521692312516,-0.16038768847968504,-0.145021237170834,-0.24465067075788774,-0.24465067075788774,-0.20871526480028446,-0.2678408665487109,-0.21486406528444918,0.12024761765404363,-0.30490881187811797,0.10468577992534962,-0.28671520309666554,0.028085705835525433,-0.14207504656499645,-0.23573037154047313,0.22107925481084448,-0.07214235141961688,-0.4878087340503165,-0.3713977738388427,-0.5377883221421639,-0.09073200285026248,-0.15349707290145498,-0.0031728081397966296,-0.0019629695866448388,-0.10147029375401145,-0.06783097650088343,-0.13585449112584952,-0.25796026204586625,-0.18695985206304017,-0.1937790232070809,-0.10043780744581292,-0.3010363750923212,0.07304476890851211,-0.03144428246794124,-0.2116178210635219,-0.13094520322574046,-0.01619159877992489,-0.12473253580090463,-0.3555006708240772,-0.08920450205653911,-0.1448783224503063,0.09005915516702759,-0.05428842877897881,-0.060535596062683,-0.21752420354272195,0.0036173939647272113,-0.03576680061202099,-0.12075348645077276,-0.16779141721028942,-0.12801936217933904,-0.17434615066641612,-0.12103730439275664,-0.1308177799304468,-0.1242788043726078,-0.14286946417556398,-0.04501819025671421,0.03349485114657283,-0.29708156247477385,-0.09149389551766685,-0.027871446211367317,-0.17361897998458908,0.03893102170581512,-0.1639685256495168,-0.09794652667596428,-0.16368648631254998,-0.06578561369851765,-0.21360449231615333,-0.04326438122425486,-0.11419686190749626,-0.08237602675034837,0.06354229495523794,-0.23910054317966176,-0.11639444751765145,-0.10606862772112785,0.03694601053010414,-0.10285766716008049,-0.08179252597231222,-0.0371347458374804,-0.21843848113310183,-0.02193692499501241,-0.024165525271112133,-0.1848111778409091,-0.13160251673225618,0.02290504472487957,0.5517496598639484,-0.3826331239849778,0.9546116717641537,0.15027607862391246,0.38829208685658784,0.3988194679611219,0.2705843206849766,0.13922176297729805,0.19649448228704416,-0.032590043972687256,0.09389671347088527,0.08717094996246463,0.3998361079088553,0.20729190488229574,0.5294333926751418,0.7435687999211064,0.35958080112084356,0.591386642346029,0.3574653134069819,0.6553794229855859,0.7186695056682835,0.503499737512725,0.5191073777537069,1.034171674636428,0.7471122816051609,0.15564038334745792,0.5046143213402168,0.5043486504907334,0.5034126922146595,0.1814402795577342,0.019485531584227157,0.2668453075565557,0.21108597955328032,0.5188137819665922,0.5593692297564667,0.5869743453936781,0.3160892201342799,0.23302514807463656,0.9644684537707813,0.4979951852652895,1.1067262698118976,0.5748192768727096,0.7536431183072991,0.2512657702686031,0.3768565722597645,0.9780314270011856,0.946286787431153,1.438810354733968,0.8297544349139075,0.5822771570702225,0.5622332980582562,0.19451877019293926,-0.18295473951397226,0.7202618658156228,0.16066564691205762,0.37609561049540496,-0.43665170671941816,0.6918354196688143,0.40295553259643746,0.061228420123103006,0.2901225672308029,0.23759757438446621,0.6202155916952006,-0.005739155586928734,0.8904600944591529,0.34618477626198085,0.1418065615618338,0.7620637995520448,0.4684410378187702,1.0752937800185254,0.5527862738332222,0.6626463614553971,0.6399531768603294,0.5377862418431231,0.6701477884305568,0.3121001434581497,0.708440228150493,0.6431471977727533,1.0901836960618823,0.35774217704573325,0.3244017809622934,1.0199413596523375,0.15111527809023595,0.06447965957494552,1.0838758922092828,0.7003806574725121,0.44144128294010926,0.4914158135141774,0.43018420041865396,0.32185691541065603,0.4192132490841108,0.2001746672534078,0.5783197828050047,0.07813737056519807,0.4865663153805853,0.45268434082653497,0.1950360487419995,0.5065446027774251,0.3686048098848988,0.48631276007335184,0.015548677286750712,-0.02176324444970265,0.07824412599247717,-0.148166065633237,0.43090543945673154,0.10479970627237112,0.1226461289625981,-0.06822082477497544,0.001655165807421843,0.004237808690780938,-0.1952755825150412,0.16354029946524723,-0.05501831948079305,-0.19528404373690958,0.05622034176514263,-0.07193444598986382,-0.1671581980214088,-0.1370022528625633,-0.12963981307127803,-0.4371748926418073,-0.18103946320876335,-0.23627026635917903,-0.33914955817407116,-0.08608260720583866,-0.11207189528228062,0.07039767653007054,-0.1941088016340337,0.4801540636500647,0.4284157312912187,0.2309902847957374,0.4545787870285405,0.16803749124553125,-0.2672098149944093,0.13395761138677795,0.031867397758818805,-0.055084553155552,-0.31918267798694955,-0.23265451943445545,0.13929150751722674,0.16276155694718633,-0.3073771262231902,-0.14745760404381145,0.001989274473189667,0.03709379339142109,0.21817949776545245,-0.018168396922597814,0.09244579811184492,-0.059031331062673886,-0.20485923757211486,-0.21157160179381965,-0.2672098149944093,0.5292401801458063,-0.2575194864935985,-0.23480947042356892,0.011510512733115522,-0.32161340442103986,0.3442362634551642,-0.25304799986948884,-0.37947925217848383,-0.4930517154797561,0.09906749393245484,-0.15245398640985297,-0.2751086125038822,0.15364661120535225,0.025716323718106646,0.009797379343136164,-0.3008150099446097,0.01162558020303564,-0.10426193395850898,-0.3542327306221764,-0.3456315337602838,-0.17799623580206136,0.007240589931864502,-0.3292229871898391,-0.05316592886648249,1.1260260093910408,-0.18175283915071958,0.11459519577299677,-0.04313378705099462,-0.1553485405435272,-0.07132929927249188,0.061499210802086694,-0.31830784721417094,-0.00434412178918547,-0.1399375574899027,0.007836777352183954,-0.028672505582490054,-0.1214314919658764,-0.05939722025720163,-0.14394753235394378,-0.2429010982888787,-0.3238223794650989,-0.026109717527989306,-0.234567343407928,-0.12035791309540297,-0.3223433012445012,-0.37318706362749443,-0.22993641959730274,-0.2656817356029358,0.07226167614415134,-0.5710266233832272,-0.3146307991564961,-0.15148976013449436,-0.3835204336946986,-0.29198862974367057,-0.3649670944505537,-0.12250763708601134,-0.05181753355342675,-0.016015290686887066,-0.1290062070332663,-0.10039609946228321,0.22402337050422155,-0.07753911148566608,0.008211911751755098,-0.09636054042039487,-0.10021272814815216,0.006099083822798776,0.3345389785063532,0.33474641365360197,0.014441507895220591,-0.02962431373985672,-0.1505437305253092,-0.05820328045197183,-0.27143097302043045,-0.010445860591146536,-0.05820328045197183,-0.1960690391964512,-0.059140353859045744,0.46951552134673014,-0.14686389815555592,-0.029617813850982014,-0.06920094491737135,-0.24266789780667428,0.13981435008000875,0.13810756624981965,-0.003585945266532306,-0.17221247039281204,-0.2937538701394332,-0.20315483787805055,-0.0685669772900945,0.10988084712555567,-0.03605471593486923,-0.15286779748006982,0.09292466794717402,-0.010530409934042018,0.17552094506293459,-0.07635722485859198,-0.003604743343077307,-0.08577539666667777,0.3463403942936977,-0.017771380355963786,0.15466068718705148,0.17552094506293459,0.08441475171321658,0.1751810838527958,0.05838428121738189,-0.015864157916178245,0.13785634725140336,0.10558422011447692,0.09042636907239315,0.19107976579953817,0.16231880120255582,-0.12933377679055394,0.3587148663197613,-0.011758799100822616,-0.04995519236574903,0.0009703365043049037,0.2622116343348205,-0.2080880835256765,0.2930742134814314,0.05367413964227079,-0.2884232935150264,0.1308315463092018,0.20022899650643314,-0.07276690692453636,0.20892381663576953,-0.029894885300263286,-0.029894885300263286,-0.2002525550944727,0.025812306624125796,-0.005204860378513137,-0.01574291406452415,0.22611273056513362,0.23107119296116282,0.29224526381525723,0.052596607318348115,-0.09026713785528412,-0.019971957691660276,-0.06592798003954704,-0.0642285873102841,0.2251727458291324,0.11110740471136772,-0.19043859923113224,-0.17924569268413168,-0.09852261956535201,-0.09322550113384016,-0.3237377313065151,-0.030066519538632763,-0.13209397215579588,0.06720520173067038,-0.002835504147682302,0.0019816127576567995,0.047722722096409424,0.06720520173067038,-0.11644764061094583,0.04806412363470382,0.3633565404436927,-0.07660198612765905,0.028963728919060076,-0.1793771045654189,-0.07365113614800768,-0.2696216176828349,-0.2779807311963448,0.019304371876311257,-0.08967352866009708,-0.14210129342065597,-0.06309384952602065,-0.5361558782583298,-0.09989726187594956,-0.08298867724813151,-0.27409091449347256,0.016017629498160036,-0.013736011252687896,-0.2633786547338269,0.12211671017985991,-0.03209489902321584,-0.2802474286064117,-0.18667697223546578,-0.49030913242519286,-0.07770732484009588,-0.0107771897722284,-0.3001510776007865,-0.21453496492979893,-0.26971406820650456,-0.3546538596126838,-0.30466797677154,0.6421081062381359,-0.025769346107330112,0.10684715296394315,0.005030325172697874,-0.1741231065624919,-0.3644977488465335,-0.40112835500141,-0.040707703612421396,-0.2646485196804256,-0.03406567690861856,-0.2350900761630272,-0.20095247410856176,0.02204708247305259,-0.06020920817677152,-0.40830900511293644,-0.3570294794402788,-0.2647456417245592,-0.4388259617118026,-0.4028917289330208,-0.29971222295114425,0.3808596400530661,-0.3249630659467766,-0.2227021486745048,-0.06394942163883338,-0.1471159314050131,-0.14915703358014015,-0.14134537451513038,-0.06589927151916977,-0.032901001060413215,-0.28780029720612904,-0.3028113739319884,-0.39193638680475906,-0.408066289691022,-0.470572413229544,-0.470572413229544,-0.5514357416150953,-0.4130978671485567,-0.15021542149292935,-0.35887793962683545,-0.3884076275156711,-0.08973880316310383,-0.31164647346716956,-0.28002746492152103,-0.4000791335516966,-0.34338681389106296,-0.41917254976266155,-0.39326828959434745,-0.42337113475544086,-0.41585641859599376,-0.05437865344427533,-0.046499616320404814,-0.2006677331175791,0.06418549530346136,-0.0009455406091695683,0.03412051829235857,-0.09722133117178469,-0.3250921604496085,0.019099239367494063,-0.290509682478649,-0.23053486922479802,-0.3963562614521406,-0.34179960575798213,-0.4064310715804727,-0.2823325213244562,-0.38622254372516424,-0.2819692289873869,-0.3227461310448355,-0.17558534293262038,-0.19681598122103877,-0.30237201776209977,-0.18597454028959765,-0.3183687906881998,-0.278526149678674,-0.3314449496026506,-0.39541836838636835,-0.33794757127246733,-0.2986071363043443,-0.11462274827612036,-0.5809144901339834
-0.702058364562753,-0.4808064030470156,-0.1436087672189962,-0.139377436361027,-0.639592889854013,-0.6148305377981413,-0.6791882250125741,-0.6304742376439391,-0.6054366790655631,-0.6471361880783354,-0.9129990248411236,-0.6112474626213443,-0.3821920517611955,-0.5127875934311997,0.04763623842095379,-0.14903112364088733,0.07547744588490837,-0.2711926301400372,-0.3340200059097166,-0.033053490584022724,-0.08870469682199658,-0.289561630217806,-0.6249262958748825,-0.5166315058267974,-0.358911132678078,-0.050311352949206765,-0.13472099019463926,0.026578896471851486,0.17590767966036353,0.25274012608840857,0.14431793633015244,-0.0044625147848653115,0.07053201828424577,-0.4550382267267505,-0.218581712617501,-0.017985864322486174,0.10439738833398023,0.14542578575686704,0.2862608496291187,-0.36977047236971977,-0.23076491154655765,-0.1806698300389075,0.34856392029243344,-0.030804011696255348,-0.24938642217420975,-0.00017826203821242058,-0.18103658446660897,0.3932011175776371,0.11262221763391489,-0.18843744818663766,0.6378371688002511,0.5481931919729858,0.5612686265836232,0.054046309246896775,0.2933239549036553,0.604091763302586,0.020606739647774958,0.4762358294174176,0.08472628362706953,0.05241113817036776,0.11455461915448897,-0.0010751163568002344,-0.4030044572953061,-0.2388973020925044,-0.033554894724916705,-0.35262664700052065,0.05586072019440206,0.5092990828970017,0.6896425160893762,-0.3410145617324801,0.11562668881121176,-0.4200552769116247,-0.43928917101309806,-0.26351089887311946,-0.41428696817203375,-0.5773672426962538,-0.5332693980928588,-0.4271038264394514,-0.17572835200128425,-0.6423696108080776,0.6514474272337376,-0.21651505525845283,0.22983371344031192,0.07442603114684625,0.16484865349184935,-0.05729991461387844,-0.5040189007776303,-0.0578980848210865,-0.048242226646162845,-0.6943111646194251,0.12248252644450651,-0.6138201931146263,0.31114988062437793,-0.36017966789091277,-0.11893539102067996,-0.425611998792906,-0.012999267396995534,-0.3453952272264292,0.1478097806248726,-0.2611417097218927,-0.26231454594730047,-0.5327629970008863,-0.38984073932458174,-0.013419234539885912,-0.3875356679298646,-0.5198407052620678,-0.09433688491995097,-0.5523873708255386,-0.0575201266074091,-0.321883116838901,-0.04701749828993412,-0.08309324014585821,-0.06146272066692316,-0.04778807140476768,-0.07324323012507546,0.08481862671706636,-0.3165182534904853,0.15686451308801208,-0.47093986457130965,-0.12467168934333492,-0.43656595396086517,0.5584321982847098,-0.1966529849973626,-0.12446977429857237,-0.47221737699216804,0.026115732542422897,-0.40939881103524456,-0.38255301333337227,-0.09207997218687419,0.4500666151763808,-0.38671758687819197,0.06772298367161672,-0.5779892428964787,-0.1541466182746387,-0.34390856256377206,-0.20860083455443743,-0.3108957841056622,0.04526671127797177,-0.17716119978508144,-0.44027449751476805,0.31602748935284575,-0.4735553090058934,-0.12922746978475863,0.12364826733369613,0.5829733738111029,0.13656341217149648,-0.08387953697757462,-0.14042265530989628,-0.05329307716371441,-0.11038574347484109,-0.141408162022904,-0.05183296215036308,-0.05306810119485853,-0.0734590403210929,-0.08694982288070195,-0.04835729616270933,-0.25717293712992945,-0.6379053376242152,-0.4924598837827639,-0.28468525853371185,-0.3545410550649061,0.7153601053410735,-0.08767756912176489,-0.1601523725398959,0.4620056146763086,-0.02983346073773588,0.28868236577818274,-0.010874436643313777,0.09045722102081716,1.872825042028651,0.8784878184548583,2.0828891453410896,0.4137689529090269,0.5547430335472511,0.6066176665255423,0.2820708914046745,0.5356445895865238,0.868457774821819,0.4272974817050459,-0.47313143800274676,0.34986099136504284,1.416907511221405,0.7176312510809739,0.12885865756914466,0.36045876615590006,0.5498367197351856,0.5334191624684872,0.1388305109219717,0.2985705320629421,0.9043053548275457,0.7758748917844226,0.9946773506294166,0.19093925337962453,0.7057873011461231,2.2059201961608412,1.9806702170876305,0.25814948226542167,-0.078364949866921,1.6770610508882318,1.2813573145157506,0.019711117223451823,1.064063657070716,0.6332427622637936,2.1606175494071103,0.2660482342735544,0.2682592483168416,-0.22281787405873085,0.6519434932752164,-0.13386456555744006,0.6354130933988373,-0.7360890500452714,1.954757046741922,-0.13485928974942776,-0.03715714555502531,-0.047643070868303154,0.22410579035882883,0.44999714425057497,-0.4513136387049909,0.5366305825843153,-0.31141699135343354,0.22109950847027685,0.4503749427392307,0.15353220197633854,2.893707480225837,-0.17655705611116437,1.3438948902638654,0.7255405445223694,0.07501154188021267,0.553569345596128,0.12590063142113103,0.9121200919805174,1.4710404569871518,1.1830734551889535,0.7338284681189114,1.084964427373744,-0.23715242256045044,0.2863813236935251,0.10681605320064692,1.6571479032400316,1.1645498471477516,0.6676102556841865,1.3473569608202547,-0.06140272624787775,-0.037180191446094864,-0.1956626477503884,-0.04733165465712552,-0.35569184441257296,-0.047181264065360363,0.20796891434213283,0.6563166834391707,0.7693191625728855,2.288181702367519,0.7539546733663183,0.8048462846123452,-0.3261100670437526,-0.16998479480340759,0.8286283741900918,-0.12977314804125226,0.245770309600093,-0.12520569533207138,0.14876597148156562,-0.5070226849002484,0.20785378813834274,-0.07649086922182693,-0.5165193862705719,0.2779521216231744,0.06988972507487988,-0.18335446674123035,-0.4757231177638314,-0.34839461890055096,-0.3554392820104686,-0.4306784503165176,-0.45814453491251317,-0.5847257933318221,-0.41214990153101894,-0.7241238833893515,-0.04898449263741897,-0.09532790162103083,-0.04287806196505229,-0.037541130906617,-0.08916826395281376,-0.12153020239942211,0.36127946313793147,1.399783583839056,-0.02207229943786066,0.4615444750112499,0.015154686270678817,-0.40587755234060857,-0.0023798216070226325,-0.17373837449245771,-0.5156542133111307,-0.22247714106788477,-0.34670555209361115,0.5632686112055226,-0.6046341689914002,-0.32898783271305004,-0.11443024437247082,0.42544799973436886,0.10932258148084294,0.013219616719514502,0.2558048609568531,-0.15415662957616058,-0.34670777386982143,-0.4205865319834697,-0.4721214269615041,-0.05257833344618369,-0.305172718058116,-0.05305586181116758,-0.15598543622781974,-0.2911390403214096,-0.11451523600806784,-0.06883841445367929,-0.7277740664514518,-0.7567552136054363,0.38730670250916865,-0.35295578829662,-0.3951288670927476,-0.546041172521626,0.07577804133694123,-0.055148618921426036,-0.45833882470815906,-0.15797340452618652,-0.09697902191143026,0.36543650699241026,-0.1450384123851519,-0.282118727791799,-0.037663154342329835,-0.08995189672654098,-0.037663154342329835,1.4380522327372809,-0.0474609573740452,-0.0327924163761643,-0.13139913752631288,-0.06393661989799526,-0.07292839389521168,-0.042241606111691594,-0.4814037317817629,-0.1166350778356588,-0.13119685627168837,-0.26997939164072404,-0.30844856522934183,-0.07390655145532807,0.043135753045399815,-0.045937848494198755,-0.4482046255439997,-0.3774605467174754,0.11507557634638378,-0.1633013867893991,0.46252004152561144,-0.19446738574424874,-0.4316462154122132,-0.6424935100789174,-0.20312612243833625,0.3573954964270792,-0.5998879782605133,-0.5533222751883096,-0.053453279647025134,-0.6131800585938219,-0.5689272250840842,-0.5266487780460813,-0.0734612708394978,-0.11185168251795255,-0.04236694423244457,-0.03817132360851659,-0.053044301679146345,-0.04811666280452299,-0.047816383863338266,-0.10535142957432914,-0.062336474733769,-0.04779956480056769,-0.5885192467219365,0.11233073799560135,1.3082261484353113,-0.07184598032109338,-0.11274425102372092,-0.07892961472749488,-0.0747801212502517,-0.06943675582850027,-0.04822404124174896,-0.0687957563904277,-0.7332919219392801,0.10707597806032361,-0.07914093416944208,-0.10722761244659137,0.1142458827619602,0.41013377638178933,-0.0839613858200835,-0.48712721303720896,-0.28331415120717357,-0.45666990476082886,-0.4346204668565889,-0.6794447419590761,-0.25457801436579414,-0.11234306975722283,-0.10534388323623414,-0.042613989473357955,-0.18329499100419322,-0.04244695475310964,-0.043119406445632266,-0.0576156008000353,-0.5700958620127994,-0.057492290934304906,-0.0679572133726853,-0.05266918565463716,-0.3546325570720321,0.3218853039330343,-0.07326473944559812,0.13743770376906686,-0.04723036358804266,-0.3556734350753088,0.7034896890674269,0.08261088915304834,0.3675613405465577,-0.06794594248418433,0.8590412308866158,0.5192709033364673,0.35142204617760947,1.30354063190091,0.32288464995931754,0.4374889829855506,0.37647378158813277,0.40571199504067096,-0.3504436344484594,0.22976121510437933,-0.0007636683318522343,-0.36780769677082226,0.01045374058399424,0.15442175037171996,0.07215659509390336,-0.38591409820336525,0.07714093478398577,-0.27065397820455755,-0.2033028663831786,0.14769287860998045,-0.35178373311923583,0.008200733104054463,0.3936564031682148,0.5196731513908155,0.569986999802418,-0.35288242621967136,-0.3897334467622619,-0.02600621103619647,-0.07969660772471136,-0.042845793369926555,0.0398201410426137,0.4937223598517505,0.12746659609622665,1.0044779494633151,0.7260182225591326,-0.2540920703313822,-0.31097073974409367,0.22892007733679023,-0.11808776293759286,-0.0009539454960374756,0.4393107971438545,0.2837866320510383,0.20513393095438134,0.09202515493594138,-0.16913835096736823,0.8409306555335865,0.6546983443436551,-0.31738027319463197,-0.08909184381044812,-0.5184584309020976,-0.5901759228483495,-0.6004008508815939,-0.24609234154818868,0.22597022735487024,0.10597639665356792,0.8849544627291871,-0.570997530435527,-0.7176716706299258,0.025537740734154126,0.28921167443493284,-0.483804589237885,0.34939447974468146,-0.4876989215902225,-0.2923866878246533,-0.08041991087732676,-0.4096777099963846,-0.4026874885798171,-0.6730639416042785,-0.6382572569772951,-0.27908921703647716,0.4238098273053407,-0.23198031384267903,-0.34331594914109187,-0.45593190176833404,-0.002037320991944075,-0.45538689361825196,1.0161046855056015,0.971881563923174,0.3730780710512313,0.45483700400072474,-0.09071290450421775,-0.4298866074510665,-0.4670466941003422,-0.15418624011921434,-0.0968821025217472,0.5622258936314405,-0.0711658997823904,-0.40452972220300704,0.1428582899552008,-0.19023714006544956,-0.5954778312918962,-0.553100528570896,-0.5452890599702761,-0.611830412801033,-0.49725348962153565,-0.22962868984965978,0.7904683990763898,-0.03372407846989757,-0.47606944640447146,-0.04950227620953093,-0.26901497758742493,-0.22810937631874617,-0.057783046346774565,-0.17005205209498678,-0.31889042054093353,-0.2007615544352843,-0.4724157032397186,-0.6628379220574411,-0.6151874578446439,-0.6699827993320379,-0.5836017636467634,-0.7414135008295976,-0.1384256025020038,-0.10631445475077721,-0.06655609890007315,-0.5250783297783327,0.00943421710430363,-0.20113883542799074,-0.19004753709913896,-0.4214800121247678,-0.4166466475125179,-0.30106278727921787,-0.4670221970612874,-0.4363001808572618,-0.5099131383287012,0.2674936594448768,0.10444637217657159,-0.03744280919000652,0.39000252893448634,0.18705737298087657,1.14191561610584,-0.1384256025020038,-0.390269360758408,0.801414805490949,0.17042809774916015,-0.304603133235453,-0.5592807459993225,0.07217933706794623,0.01828332000773721,-0.266984356547891,-0.03507932748821046,0.06884118568829602,-0.1915624521383015,-0.09093259929894201,-0.3698427503149095,-0.742809254449717,-0.3266608652847183,-0.4555026089172031,-0.27625123801319074,-0.5197251682140976,-0.1384256025020038,-0.3697564781857514,-0.707101499341599,-0.23394331008107336,-0.7401250457844284
0.6779911552728922
