# Supplementary material for: Accurate prediction of protein function using statistics-informed graph networks
Source: Nat Commun. 2024 Aug 4;15:6601. doi: 10.1038/s41467-024-50955-0 (PMC11297950; doi:10.1038/s41467-024-50955-0)
Supplement: Supplementary file 4 — Source Data [file 41467_2024_50955_MOESM4_ESM.zip › Source data/Figure S19 1T5A-A_Layer3.txt]

-0.47549099549443735,-0.34301453421704536,-0.2555233542948523,-0.036823889703269996,-0.29231353856787884,-0.37406548420123037,-0.2644391964344976,-0.257316991408935,-0.4467126733239753,-0.4069880681725377,-0.7016521138367342,-0.2596657904392553,-0.2398816866636494,-0.012390604189525131,0.2513194028423566,0.050130293709119436,0.12152125094334887,-0.28797010312827465,-0.19073690608552554,-0.15252296490117112,-0.1285299470015132,-0.24885018333382597,-0.4161027721915164,-0.5189546569323676,-0.25747818382913756,0.031118075942923883,-0.20378073267628483,-0.18588308036833598,-0.11765304837439797,0.12234858862363172,0.09334607102369498,-0.20240367258513572,-0.20240367258513572,-0.16843502609452665,-0.16843502609452665,-0.16843502609452665,-0.10837990801863837,-0.17406218645254426,-0.17406218645254426,-0.17406218645254426,-0.012322733104682916,0.0004431698550626993,0.0004431698550626993,0.038537253735980305,0.007542698205850571,0.007542698205850571,0.020917321101477464,0.04754006276430845,0.05992329470272011,0.05994205285990218,0.059889063931365484,0.07295892085553907,0.0975270067750462,0.08774075345623647,0.0975270067750462,0.10568788753942715,0.09257617215954993,0.11055093036645113,0.10099496174569075,0.11583853450017553,0.08219738235634562,0.07165055602175552,0.03425092926717326,0.06718769726313513,0.06686151721608244,0.07775117907990049,0.02115584980793896,0.11528013154778842,0.03104429172676817,0.03104429172676817,0.004774045596262905,-0.0027302625831103914,0.009692305901546131,-0.06436812551154793,-0.06436812551154793,-0.012024076100319577,-0.07201264954465714,-0.020096308759091446,0.19543923487153775,-0.15760067927321086,0.16486357180266742,-0.15530151876625978,0.13460408577071384,-0.12316121333837032,-0.11771458173922375,0.16409044048774735,0.03519580059129177,-0.3274670452168016,-0.2297954014960221,-0.3854673055336066,-0.0576638511931014,-0.1355167988052225,-0.027105883568507457,0.040845760001082955,-0.06573718890001312,0.03232624176375949,-0.09446165359605586,-0.15387829253648985,-0.15932628620217776,-0.08444763098174544,-0.027900507851626573,-0.19968348694468177,0.18732928901936322,0.05843627346633475,-0.14052978835050925,-0.01842316294652908,-0.0510741828348698,-0.05468812322646359,-0.21564377399820964,-0.032795931542641044,-0.03589345517633017,0.14236092891817964,0.05413269262494772,0.04398639226953493,-0.13914069159021347,-0.04047986872013685,-0.018300064536736955,-0.13472644982029233,-0.15191344816817345,-0.090066557511759,-0.06968982857955192,-0.1458552373735307,-0.13508192512186223,-0.0494380908228293,-0.08239663570149725,0.018167940030353595,0.048953010721960864,-0.19300993363144436,-0.05749122169168372,0.011631844298725817,-0.07250580404411198,0.3033685811548736,-0.08047725283332453,-0.10334940753801819,-0.12541895188341137,-0.048757679178531105,-0.15357547291682477,-0.03231048867462437,-0.07651179189259674,-0.050182283317467616,0.007314010722901388,-0.1804600374250951,-0.10739056430109738,-0.12686913978260167,-0.0349668148039029,-0.030259397591252846,-0.13434240079714785,0.012394729282733868,-0.11927037459412777,0.018088702630034006,0.04104048923965045,-0.17173814838951398,-0.09625618168317619,0.04122745571540397,0.3004392523875905,-0.23173413088352607,0.6095639861727503,0.10228223809874047,0.22198178401136515,0.26045712209507504,0.1359977591869128,0.00012938068018928208,0.12646355308981183,-0.07505927290012689,0.02529872165006247,0.0034000664303015034,0.23492378157828245,0.09375318741429595,0.18342206602830924,0.3750675024743384,0.1253443580575486,0.18126117138020886,0.21100091042916985,0.3122145236878642,0.41400598101151137,0.3122118464254149,0.2847353562781529,0.5944326536632041,0.4020720921401383,0.09929982880683326,0.2232417995244471,0.15795141074564797,0.19690635927211272,0.05709374939297568,-0.08511516039847294,0.1007460969773782,0.04673530971183855,0.2971113225980782,0.22856158472840282,0.25913116726655444,0.09025286614980614,0.04805671150229161,0.5626802564183587,0.27239832062095554,0.631919771573688,0.3291413924528585,0.43059571937900204,0.007286684009111439,0.09304386814699246,0.572339028391917,0.6201969799201158,1.1160706415992228,0.5037568804949836,0.19674198726894015,0.31519837915160065,0.1874414455809256,-0.16896439260034354,0.3529452355263227,0.02494243986731521,0.2450341937017715,-0.29072789024766893,0.3548384004659087,0.24902325621518587,-0.0025770217169435485,0.07969375351785817,0.11320701904856868,0.35214587582499196,0.002851430787975424,0.48741374411409905,0.2300752654464927,-0.007784506052865523,0.5341174942333883,0.24812441059177534,0.5790390740812604,0.30648715303447266,0.3590527686220952,0.28225082440082566,0.2742630351576204,0.39115278805603904,0.19885924034002217,0.3915062155541509,0.36858438734910076,0.5840507437953693,0.14053306946089034,0.01701065622602409,0.5819477546492507,-0.033595739727752316,-0.03559789199409202,0.6050766246964321,0.42189634990801134,0.22420644835961315,0.21754331337659988,0.21179574073542395,0.1764778032401934,0.22886237060868306,0.1053217125824893,0.312952264807109,-0.04349889652780046,0.26202206999585725,0.2098216412211556,0.014814948960356091,0.1701969327566349,0.1337713788135345,0.2514169824043795,-0.019949281978284515,-0.034183785320894194,-0.03968977859699426,-0.16311183713117708,0.3143227555262318,0.06212182382947404,0.15588650370866672,-0.0015374687518757044,0.013449615338384135,0.016732383305065553,-0.09187777518074453,0.17605856732724673,0.001930399440454674,-0.09025927108056286,0.12845005571719934,-0.004598833868592394,-0.030166672899019892,-0.08821398556514841,-0.01908786005333524,-0.3258195527367786,-0.1370089578901898,-0.09508292412530987,-0.27413118525135677,-0.006029396145868751,0.03991237818876533,0.11549121726788876,-0.13920076521889446,0.2896598772141172,0.30463851990280466,0.11481322412262268,0.3633869167910368,0.12918398019219052,-0.13271939154073822,0.11149222205395214,0.06315176200634724,0.03221836851112688,-0.17335018846724692,-0.14538955359102254,0.1314545367640912,0.19091171695471287,-0.17163500086716907,-0.03291603256546408,0.09743510849777144,0.08559489935666793,0.28131846346671496,0.05302828912532618,0.13808750088306593,-0.00691798217546674,-0.1013821025252932,-0.08889710446062543,-0.13271939154073822,0.4973069405892069,-0.29299925942059946,-0.07674823146603912,0.027839735356955636,-0.20688991142344482,0.2078612176614567,-0.14175911965982443,-0.2164617700338554,-0.3488162341444231,0.05457165038537714,-0.03060292437733631,-0.11897515190754009,0.12690867357812716,0.1432067094756471,0.1293633289692511,-0.18556075610449688,0.07903428171186416,-0.01295725004989498,-0.24040848757604114,-0.1893475349367343,-0.038119276522606674,0.10748958246889778,-0.25434088273983363,0.0725034647116754,1.1875534239114365,-0.04516290331515648,0.19137577831338576,0.08398623966487086,-0.0411380463570792,-0.07416905502089774,-0.01425593930242212,-0.1611856460986306,0.12209792425683182,-0.015809760080342863,0.13267616921706754,0.11116032530531629,-0.11574815883300796,0.11119002488316083,0.011043203575117174,-0.07003512305456827,-0.10393036375089224,0.17118245577149635,-0.0949424720213561,-0.012300866640177661,-0.1648083561679743,-0.05190179573655664,-0.07471385380791593,-0.13155586259327384,0.24596668419607803,-0.3097940760472901,-0.15326229751119716,-0.03238576965813563,-0.24604396165674916,-0.15765273121321188,-0.24675943748196105,-0.041344102771520466,0.17723896038620893,0.06798075015337979,-0.0025156182955867654,-0.06228546972410285,0.2580833572516121,0.01968857043922195,0.06207346587600153,-0.05215518331816177,-0.0486807107681994,0.07913195048788159,0.265231824335409,0.15412838067699355,0.03731392989951926,-0.029289851781581784,-0.10803321168251973,-0.07630880414066965,-0.1799639715484773,-0.01517229364208783,-0.07630880414066965,-0.13766177310821173,-0.026093092049233515,0.2257474430294918,-0.11083212298065366,0.1611200768930336,0.12105390399893805,-0.23132370129304516,0.2449977517217702,0.38062226879603794,0.23156014289459603,0.08895871829704662,-0.07016405959225641,-0.007627025575292656,-0.05094499918355117,0.17659289827316074,0.05485074544766535,-0.16262170154798966,0.1799441145028831,0.061742925090116856,0.2628019698613798,0.060658661855176016,0.08628263052004427,-0.02214182608282242,0.39467517171096117,-0.014125231647269745,0.19835886793739518,0.2628019698613798,0.14207444807214578,0.26090558773767686,0.16353760179499147,0.0704708228481236,0.2093600477565597,0.1651443080291054,0.13704832435284392,0.30372738009390365,0.2355534991318523,-0.13440433860780648,0.3745322360633546,0.12450030435675873,0.059407911165932886,0.07655891419434353,0.5298885206747532,-0.07929871538375756,0.4227821430230467,0.2517415125082971,-0.14291662000428482,0.48069651021925835,0.41591648103495826,-0.0447763080179618,0.10592939331324532,0.10703580981994718,0.10703580981994718,-0.1683435988412665,0.2961533439033062,-0.027867726563195618,-0.02557896938187597,0.19637448317484052,0.11260072401335626,0.1720090858995575,0.05216089929699108,-0.04090582141014493,-0.09991181747965762,-0.1084765053148919,-0.09449415249921703,0.39757603876286995,0.10839044797755305,-0.2828817315752997,-0.20385637930718603,-0.1661076721091046,-0.14704114379540656,-0.4226893321525961,-0.09778711692683437,-0.16662766501463067,0.142375913603245,-0.13708073011660746,-0.051949036019396294,-0.20389062513295658,0.142375913603245,-0.11839680451922138,-0.05975381704177557,0.1632484749975903,-0.1977235624796282,-0.07226767909736988,-0.1275923912426854,-0.1829183484853748,-0.20352190705113818,-0.15198735401028257,-0.024423250557774927,-0.0553091551050054,-0.1220713376238955,-0.04602975788567872,-0.435014939631315,-0.09234382428433431,-0.0901231130347985,-0.16476689457643798,0.0921907597700577,-0.05707314816968395,-0.19054601129460708,0.32212722509472963,0.03708992741326744,-0.15628191524525828,-0.07751410359599104,-0.38753648127991425,-0.06292910822600023,-0.08946023152631667,-0.35228508792528657,-0.2737381473832866,-0.17080426222972608,-0.3502391834185613,-0.24770718078219361,0.4477279700692861,-0.07715019504243423,0.22663165064429522,0.003751067504509475,-0.13158665969181935,-0.28075387426611187,-0.3002181300041743,-0.01841157653903465,-0.1890866660246563,-0.09336417688826798,-0.16125224877701427,-0.06792055019094055,0.13955290110140964,-0.002270561873086762,-0.3147557548694608,-0.28503750870864597,-0.21071117758834326,-0.41165124884271714,-0.30908893354643924,-0.4316388162349296,0.22838100256051386,-0.3073631117958818,-0.2287453579074418,-0.09377831534652306,-0.12452391583453205,-0.11351400802695102,-0.12015354860081495,-0.11109968454055981,-0.08181985634573195,-0.19950243737376938,-0.18145999245200703,-0.2330037969707754,-0.24092824215024508,-0.2934217365317469,-0.2934217365317469,-0.4109804759098076,-0.16556143575312068,-0.08568785483467226,-0.2826740991363102,-0.31395924731391306,-0.18877929916983732,-0.3329985096165159,-0.267527657664926,-0.3580110711837999,-0.34865456359844194,-0.28330092525916895,-0.2567148804424212,-0.358013587828631,-0.33544029330497466,-0.19117454392145677,-0.12950484423955075,0.0006121038629923512,-0.13171911965366162,-0.052952697796832364,-0.14210484192230588,-0.15461865441696415,-0.14112790887473214,-0.056674374688332946,-0.2476055195077692,-0.18968443637153193,-0.31405217683846287,-0.29022517896614053,-0.34220816037774454,-0.246029965223714,-0.3096842123737662,-0.24214417449025932,-0.26352251580464015,-0.15753038105779457,-0.15553262332185228,-0.23866233819953112,-0.17450359161105158,-0.2419975224718549,-0.22457754260753587,-0.25317734232985306,-0.30034048283769316,-0.25709015538126867,-0.21384873222715586,-0.14076195511148204,-0.44538873160958875
-0.6867329916805849,-0.5077536321051385,-0.2882622742603561,-0.1827782750553689,-0.5902721238071309,-0.570703364324174,-0.6162151484900859,-0.580363507158867,-0.5958976921474876,-0.6115497101160322,-0.8990107602793573,-0.6323083424660166,-0.4769545201027119,-0.531264544427746,-0.008253077709159546,-0.2445344640993834,-0.023804777617473766,-0.37619726722362545,-0.40137425605860916,-0.25513123539917776,-0.3080382923613041,-0.4300969674935183,-0.6316740348898341,-0.6066639858772613,-0.4076508938050875,-0.057860990784270726,-0.17212222238636016,-0.03290244154305848,0.11175863930268183,0.25043182722112184,0.16480014866855483,-0.07472330256393815,0.03176312386190493,-0.5275971465906967,-0.34523419799837624,-0.07223837550271439,0.031196865640564335,0.041881756910053365,0.11699373789089954,-0.4679311958563191,-0.2894715137951264,-0.18710037699251142,0.21555217658119272,-0.14762217371482847,-0.2182741712531332,-0.030190362221486078,-0.1707976784077718,0.46577415315594184,0.16724807696021374,-0.1432943797648213,0.515914221218901,0.535164200192924,0.5097548970241633,0.023957834490201963,0.2501767336898203,0.43245891308785145,0.021790114400104067,0.517652879552301,0.15114636938817033,0.08774796070794308,0.18706304247824096,0.1442291314811875,-0.33726906025786446,-0.0860445490480369,0.05446160409940413,-0.2788847504459872,0.2066229482744453,0.5276326182126583,0.5581365109795683,-0.30727652348218354,0.02286949365446168,-0.4378781213804233,-0.4552049989176859,-0.21115214886158784,-0.4393769791739868,-0.5651896650150299,-0.527837580722946,-0.36884168819458957,-0.13730063070048473,-0.5976448796101912,0.7718607960411467,-0.17463236120613426,0.19326326830092463,0.07555615501353899,0.1793166000840692,-0.03477961414437428,-0.4412045435491053,-0.034760093087047944,-0.02462814872932918,-0.7279764740400209,0.06620446472172208,-0.5588341176925319,0.23720732724286248,-0.442156847354896,-0.11790282742354945,-0.4139249359911414,0.04629067810036421,-0.41151540917751855,0.059848901913304026,-0.2805429648048864,-0.22914940284448368,-0.5713332410584232,-0.35391970502330505,-0.020087571519072932,-0.3677367749225519,-0.5650021649721987,-0.07977686449985033,-0.5909990545479827,-0.03490245183076333,-0.2599529973723797,-0.024631170992726433,-0.0609211703014672,-0.039868418609626054,-0.02459424600026734,-0.05039378794453241,0.11876908939686559,-0.2576787704723009,0.1770313531033551,-0.45555404713735054,-0.10461960588819005,-0.4422779982399251,0.49593049693570906,-0.3524081140503866,-0.10475746102350462,-0.4767709470354964,0.08319207266869909,-0.349456681442495,-0.32146131488548857,-0.06363370318492513,0.5762502151142177,-0.40187386463792685,0.21991014071826417,-0.5406371815110166,-0.12290830170403286,-0.36787606557409763,-0.10811578176077301,-0.18536271917151,0.05859360561610193,-0.2612399586773347,-0.3992449052422534,0.31741389281883126,-0.3880409834687249,-0.19900360537195097,0.05217831016025896,0.43129476595853533,0.15992757894133608,-0.060955408271976735,-0.12196079638529643,-0.029690408947773063,-0.08803716402274304,-0.12194761207265023,-0.029612879479479836,-0.02970458967556702,-0.05030408576666505,-0.06452797577140627,-0.024589740076522402,-0.3234612075776758,-0.6481996336665558,-0.47040251587902115,-0.3259220395660485,-0.4287337430884181,0.4590344774188823,-0.2073988836453141,-0.27946882286636204,0.3774836090071419,-0.1295322141422199,0.19483444808726036,-0.031463196378617275,0.027045715552888924,1.750119045260667,0.751717189987801,1.9767904874617277,0.4874403067026891,0.3563131270430872,0.5447566377931958,0.212337748584871,0.4531652451581766,0.6932639971149233,0.18945828196620332,-0.4852636346805513,0.25533590559489716,1.3088519547549449,0.5924639975170181,0.021023459967302306,0.3548783685721651,0.37320868285631925,0.40177130873509265,0.20610415146835645,0.3294593221210287,0.8055385413746471,0.48925929873223806,0.8826084784104898,0.19137720292940244,0.5296440336070153,2.150787377583105,1.8422905039815682,0.06954802009629145,-0.1480571527755779,1.4939559928971602,1.2627700726502669,-0.01402744593858367,1.0344217301792022,0.5090900609911277,1.816399789371326,0.18080929934412954,0.29128686841404733,-0.2506281585292475,0.592339410158874,-0.15291433954796982,0.5590996589897779,-0.7054161220444644,1.6321083050834784,-0.11602301473285649,-0.014522989708416341,-0.0245592276969622,0.29499830963866186,0.6037361728966707,-0.41426234413989604,0.4709707250004764,-0.3338334287933553,0.1559214553061232,0.5418600708090212,0.1719438232701643,2.991956266446433,-0.25233137945439366,1.1047620577385933,0.5486043983048122,0.04727743959105442,0.4605342106673435,0.08731715990243566,0.8111218725375161,1.4582315502292742,1.0629861475495757,0.7893676444866579,0.8739705015078939,-0.1828361222455108,0.13829415163932465,0.0776319183661056,1.5687642548178349,0.9464888502185118,0.6467832287671178,1.2360724802948737,-0.03987926693129322,-0.014500475623506507,-0.22561164590912666,-0.024554011144106602,-0.33352004434772176,-0.02453185535238026,0.07839502385399401,0.6697952368702602,0.6814041569297352,1.992205025001224,0.6718913895577757,0.6442402457332895,-0.34996525610032947,-0.21518529747353443,0.6950565670848751,-0.1293297119955486,0.1582177881012607,-0.10470209850774048,0.12193212354888111,-0.47728305984850206,0.13029289184272236,-0.05561017271880281,-0.5111739353157773,0.3265141189249814,0.004405940019516091,-0.25903096592195607,-0.44121270229660003,-0.2672563700092404,-0.4102221123871681,-0.4078373239235179,-0.43543655352690547,-0.540667741672665,-0.3671384017457941,-0.7235597698875221,-0.02470476824170382,-0.07167190717123267,-0.019614100412842117,-0.014497761577378135,-0.06632856311934261,-0.09940227715765229,0.28337492843747325,1.2919246862603389,-0.07631924175379307,0.47219397415890707,0.007562593497158081,-0.4423261981252412,-0.0011381546541121164,-0.22167618703168288,-0.48808881149992434,-0.23319442052692532,-0.3165015615211467,0.5816109726046436,-0.5608319402090379,-0.27542008329871237,-0.04427373595267785,0.4892229157376154,0.18050406052732995,0.04538788772057734,0.2771344218937611,-0.08268404779749092,-0.3370055213395084,-0.3670089360380531,-0.39729346911131247,-0.029694989948611035,-0.34718522112211475,-0.029751749131391607,-0.13364919391109828,-0.3269690946512161,-0.18975241798461157,-0.04521594867780424,-0.7201050432101886,-0.6961147319218628,0.3645529503260926,-0.3025233780904723,-0.37993035830314437,-0.5575476277863618,0.08662200487422707,0.009096448082283354,-0.3398793828061706,-0.2871496454781589,0.04386472127300193,0.4915319459765206,-0.0034346763753983684,-0.29998742874116796,-0.014513346162399974,-0.06627980515335405,-0.014513346162399974,1.5910288160160966,-0.024604851734368174,-0.009548324917044796,-0.06319180971645268,-0.04014778092171521,-0.050387599934922624,-0.019506444948422925,-0.29983035355493615,0.05269267959547849,-0.10579983734990472,-0.2424625520138779,-0.3453845503808584,-0.050375909885206405,0.2732875421047328,0.013390359811384157,-0.42257569935541867,-0.28557393315193125,0.29612875004072187,-0.0812399531061429,0.4838900902700258,-0.10248424114292917,-0.28874592890498446,-0.6029896910066253,-0.17793379166950182,0.5982117348094541,-0.5197819236872139,-0.4936990735541682,0.06611947498167686,-0.6099582294786503,-0.5603176753528639,-0.5422915280771444,-0.05038333283419459,-0.08825420040769691,-0.019527495109122738,-0.014567038119317022,-0.029781212760441867,-0.024629669434334495,-0.024618112638480523,-0.08258604333610095,-0.04004804436617642,-0.02467414991426843,-0.5818745360790858,0.10279598191583032,1.2787098604009643,-0.05034539246743154,-0.08821018282934845,-0.055815822814186435,-0.05052175555563328,-0.04528400375665355,-0.02466839933579187,-0.04529159788019033,-0.7581314135214792,-0.11748996738765558,-0.05584941551725355,-0.08267225332014377,0.32355086681725415,0.49612346091752085,-0.061025252476591914,-0.4663173139344315,-0.1987859015251963,-0.4034193473738093,-0.34724784586662316,-0.7034586372285052,-0.25076064885484445,-0.08831707569671568,-0.08262133639248939,-0.01957119985414276,-0.22928406253494,-0.019525934290537544,-0.01955575121436179,-0.034937079475722256,-0.5274858334195128,-0.03474421090604427,-0.04508020005651147,-0.029828212077790888,-0.34507135578873144,0.33035425744424324,-0.050440733683381825,0.1686982843142849,0.014917181427067654,-0.3266728413681284,0.8566471638800839,0.2316777195070672,0.4576449582963949,-0.04523586522182311,1.2187522319864064,0.54993172221594,0.33897767830473446,1.3485369913672012,0.5182154305557197,0.5513454242436349,0.4256032066172902,0.4949586786878941,-0.34277060099865225,0.27593287199845556,-0.0034195642180221086,-0.34004762343306555,0.205166406773884,0.1953303419252681,0.1508858441325178,-0.31274149349613856,0.12144856804434512,-0.21506235185053152,-0.3281020795876551,0.04722121766152115,-0.2786915278313586,0.0390729277525296,0.35027107497698423,0.45997083599290334,0.6203007110828501,-0.36284604541457666,-0.4118520010242038,-0.09056445280549143,-0.08472280221114471,-0.020260574035970983,0.06471873883975304,0.6123528309502045,0.014612726541958953,1.1125348464460365,0.8189578580103813,-0.3269808743253052,-0.32275175312293447,0.19225058637917009,-0.1292894860243663,0.1380905252700571,0.22010831497872957,0.2769222283084928,0.1341456999800882,0.07380443584169677,-0.14087476199539886,0.8159857872322006,0.5738358449223838,-0.40965072238976524,-0.12172703104550521,-0.48827446690301346,-0.5161980694156147,-0.5683562369690074,-0.09949079747022428,0.14519207626575031,0.1748513404221712,1.0572340768045536,-0.5079795276334883,-0.7118156748080774,-0.028399793342032763,0.3963058190802264,-0.47336654496266706,0.3695812998015976,-0.43680435282348207,-0.19185075314434605,-0.0669922494363437,-0.3757797775817667,-0.37507993842932047,-0.6469386916969526,-0.6189887458616303,-0.39009483360783626,0.44972391580954924,-0.3029189420709324,-0.3319719895276401,-0.4229532770934647,0.003034099770749869,-0.37725608904932395,0.941465546480424,1.1417125663342738,0.6428411232659762,0.4866794093468754,-0.1131058159455773,-0.40623800319459746,-0.45110796435450873,-0.16013396046734965,0.06978647241515068,0.6117443789751601,-0.07669274210973019,-0.3176901859428936,0.1481606735201493,-0.13667024988436227,-0.5870479782838496,-0.5679928381788746,-0.6089966039631882,-0.6228303214093941,-0.5265851900291016,-0.2801552181149611,0.745105283489539,-0.03214371659348335,-0.4746850630800933,-0.08590163181502947,-0.20213028616814901,-0.16979716352140758,0.05854642644009486,-0.11359220081858779,-0.22032485593953535,-0.13311384100146206,-0.37698668242504463,-0.6182343896331198,-0.5978233473185486,-0.6709794975567643,-0.5609523539615896,-0.7185427260338573,-0.055719530031543174,-0.09702143633051794,-0.04566954211375723,-0.4518501687932001,-0.0896121408259706,-0.13451059605534701,-0.16958763992475384,-0.38055487225707885,-0.36383327585025294,-0.281175469183017,-0.46062639398993144,-0.48009869065520583,-0.5689361382055667,0.2256437417097532,0.11811427590046197,0.005837502893855203,0.31828145306901634,0.14571201900765698,0.9534158906965267,-0.055719530031543174,-0.3780942506025716,0.8776777026311333,0.2606690385699452,-0.22639461942099404,-0.5053911028474524,0.11201001292067198,0.15160175143236296,-0.2608118805193352,-0.12440527850850731,0.12610064446969357,-0.25461680425655286,-0.06866887380058877,-0.41726002438452925,-0.7395783995562278,-0.24862174015508787,-0.44713180093697236,-0.22972272561830975,-0.5162840041800986,-0.055719530031543174,-0.33135695792627357,-0.6917019455071328,-0.22015884571729696,-0.7247101937182555
0.5690547951125632
