# Supplementary material for: Accurate prediction of protein function using statistics-informed graph networks
Source: Nat Commun. 2024 Aug 4;15:6601. doi: 10.1038/s41467-024-50955-0 (PMC11297950; doi:10.1038/s41467-024-50955-0)
Supplement: Supplementary file 4 — Source Data [file 41467_2024_50955_MOESM4_ESM.zip › Source data/Figure S2 2GB7-A.txt]

0.3759616726149795
0.3840620174581987
0.29024603377860386
0.2829617422856759
0.2591906708773868
0.2720235193201525
0.24296527698531006
0.2911860408943315
0.3011096732072695
0.3091968959299255
0.29688534313607073
0.3474519374651917
0.3746303819372013
0.38417500006172867
0.3338690281019312
0.4001612938986161
0.3992324106755871
0.4075992580236295
0.363359511306266
0.3614132882763921
0.36080905980731637
0.35419319462645227
0.353604531970615
0.3487448418038637
0.35150541269018265
0.3486163061146613
0.3468587056131544
0.34585545522188993
0.34559698381122333
0.3475059278002345
0.34974184296021393
0.35106581528753267
0.3478156149365523
0.3462249619184862
0.3434273792701907
0.3498121754900221
0.36161406563030507
0.39330830143529527
0.38625478616938175
0.4575933282506223
0.4289515318758455
0.4307313801627495
0.34438347402936337
0.3435570604403347
0.3424584296693412
0.3420780281762348
0.30243896565718315
0.3035538240748479
0.30669151274224093
0.3512361228484018
0.3550802550675505
0.35435959482455426
0.3501668036619448
0.3525854230320936
0.35401784694944044
0.35480924700435734
0.29437157248238116
0.29229451007385576
0.29428587778039095
0.37758055537447066
0.3805647623232686
0.3799325459365222
0.3539196919603199
0.35637347759537286
0.3567322422262509
0.3566868684534015
0.34913388531429546
0.35466692736115896
0.35960533752372326
0.359677604643566
0.35553053089808834
0.3502659895839128
0.3568131640909849
0.35544380526325076
0.356605577489253
0.3591941098657245
0.42633460429959075
0.4428919840236463
0.4302506981769977
0.3539571237319749
0.3923957349518996
0.4603997056470352
0.49829105698337495
0.485915993635097
0.4359241889148551
0.41821310624165187
0.36525740776797466
0.3324781215049309
0.3210226120737917
0.29341466315898346
0.3197182529257047
0.265980585523529
0.25508082526250797
0.25563606532998545
0.2596798166945396
0.2836429852567185
0.25800250167946603
0.2970409121754926
0.3017680320146141
0.23754899126530055
0.23597748050652356
0.2532463948087415
0.3971137291261872
0.44574845711990096
0.45319071043466197
0.464843077129381
0.4499107148516364
0.6875394252266824
0.7970203189736775
0.8622056683538922
0.7936874021711549
0.8492925344246933
1.0
0.976402252585726
0.957205392038434
0.7924844435415226
0.7225992113134622
0.46925021323127725
0.44436619254022597
0.4166787727032096
0.43189849796647867
0.2773731825958477
0.19497917121093808
0.2920304258065758
0.38153866294729855
0.3982732994832685
0.3148319366908466
0.2532845965981405
0.23009332945974104
0.2375314590431126
0.22571688588329397
0.1880712402089062
0.1602237839567961
0.20003533681428867
0.21098211270417533
0.24457052852159722
0.1830235066180416
0.18316963180347906
0.14443155368274793
0.22601083538423208
0.2661715499240431
0.4011645442898806
0.5303212496209413
0.3159320056767999
0.3029386626265639
0.43215056741143887
0.49711939543857775
0.5553554555909893
0.37028620910438953
0.21977019157710556
0.0
0.16940672920161076
0.2112748339949928
0.33032569917802074
0.11785563854975085
0.15270740529755406
0.12412264750988099
0.16387791907044783
0.17465142187658336
0.22128632469614404
0.3278275707029656
0.3302071419005754
0.3152938073340258
0.24744021283137718
0.2568633336107094
0.27681761161165375
0.2469938189084743
0.23130813745333473
0.3758752269865942
0.5081043922092124
0.5302712684691938
0.4501933559101687
0.5051608371062718
0.6382158177223161
0.7373178523026547
0.7793824579877683
0.8302405899440672
0.8675829631754096
0.7090254021599036
0.535033198201371
0.3625483580688912
0.2747192305300505
0.22116930745418667
0.1474638517397399
0.16247358489129982
0.279402904822574
0.2909939564680078
0.32461009292421406
0.18676682378677215
0.19829579672895956
0.18453644511800985
0.2669774721317851
0.3238234529789874
0.32174416324640914
0.2888666838115466
0.27416752872592565
0.3331514861126091
0.39990846079969494
0.4393355457067388
0.4389171778842046
0.36955250310622617
0.41987433361328036
0.45877654642536253
0.5141184980688083
0.505445705488857
0.45552497149725235
0.4892015511644717
0.4162467100196414
0.4165317311330189
0.2983073049941518
0.2923777610831709
0.24583689588512445
0.2581595089338477
0.23264268638801325
0.214192068491411
0.2144266757157964
0.18295625415920946
0.2534658880484821
0.22595457954243844
0.25807336876704684
0.21300677572341004
0.22629670924453266
0.22040676079142957
0.19308592031082553
0.18673093205060512
0.19769828841474066
0.18487581293827848
0.17982160738009442
0.18082387774877562
0.23892043105007846
0.20638798320236199
0.1746764633627212
0.11653243624017619
0.16016005066996764
0.19027871562262147
0.21889849330818947
0.2312893642934601
0.2658981236233069
0.23814072762833086
0.2910547178681714
0.27921306681165237
0.3314576125341478
0.2643088706375027
0.2788427455508311
0.2922402142772286
0.33079324631564333
0.3308863230059233
0.3189149398689962
0.3372571316307023
0.31435340566375164
0.33056919024348574
0.28374513670156826
0.2748630774811709
0.2500712043680803
0.2712928933929652
0.28558056626926714
0.29333319400891067
0.28885401988336
0.2878303799313368
0.2877889262488205
0.2906995678660421
0.28925282543692654
0.29084930768022826
0.2883780725521664
0.28766699616638075
0.28730176593196627
0.2900889501588261
0.2910865749659111
0.2874268269956461
0.2850686508365104
0.28346649209876523
0.28386360488605156
0.28657764379101347
0.2876556177223618
0.28960710996456673
0.2836309958895308
0.2835729709160607
0.2841346129492446
0.2867328055483228
0.28541634248495396
0.2853151074248573
0.2867707973328826
0.28787213907543757
0.28748001549402974
0.2883179857130017
0.2890604737317165
0.28823375468110335
0.2870843409217034
0.2905494844075734
0.2932647833415711
0.2952160846702857
0.29202081649423317
0.2883620103638534
