# Supplementary material for: Accurate prediction of protein function using statistics-informed graph networks
Source: Nat Commun. 2024 Aug 4;15:6601. doi: 10.1038/s41467-024-50955-0 (PMC11297950; doi:10.1038/s41467-024-50955-0)
Supplement: Supplementary file 4 — Source Data [file 41467_2024_50955_MOESM4_ESM.zip › Source data/Figure S1 2H1I-A-GO_0016787.txt]

T	0.319
E	0.344
N	0.343
L	0.305
Y	0.293
F	0.282
Q	0.287
S	0.285
N	0.284
A	0.290
K	0.151
H	0.122
V	0.126
F	0.184
Q	0.146
K	0.153
G	0.168
K	0.202
D	0.197
T	0.179
S	0.164
K	0.143
P	0.213
V	0.285
L	0.446
L	0.466
L	0.499
L	0.453
H	0.399
G	0.466
T	0.494
G	0.455
G	0.300
N	0.322
E	0.291
L	0.282
D	0.254
L	0.490
L	0.484
P	0.386
L	0.254
A	0.236
E	0.234
I	0.209
V	0.291
D	0.249
S	0.192
E	0.099
A	0.163
S	0.111
V	0.161
L	0.087
S	0.098
V	0.025
R	0.065
G	0.146
N	0.207
V	0.166
L	0.141
E	0.045
N	0.070
G	0.048
P	0.136
R	0.133
F	0.127
F	0.117
R	0.109
R	0.126
L	0.142
A	0.181
E	0.152
G	0.151
I	0.141
F	0.286
D	0.461
E	0.623
E	0.615
D	0.660
L	0.469
I	0.379
F	0.259
R	0.356
T	0.326
K	0.257
E	0.280
L	0.376
N	0.391
E	0.353
F	0.307
L	0.293
D	0.255
E	0.247
A	0.268
A	0.304
K	0.263
E	0.190
Y	0.066
K	0.054
F	0.051
D	0.132
R	0.165
N	0.203
N	0.240
I	0.276
V	0.312
A	0.368
I	0.491
G	0.501
Y	0.543
S	0.621
N	0.687
G	0.670
A	0.370
N	0.326
I	0.271
A	0.417
A	0.536
S	0.499
L	0.573
L	0.462
F	0.501
H	0.367
Y	0.278
E	0.210
N	0.192
A	0.246
L	0.346
K	0.382
G	0.409
A	0.418
V	0.457
L	0.573
H	0.657
H	0.705
P	0.672
V	0.618
P	0.564
R	0.324
R	0.223
G	0.043
Q	0.077
L	0.151
A	0.190
N	0.175
L	0.175
A	0.133
G	0.192
K	0.277
S	0.240
V	0.358
F	0.344
I	0.509
A	0.631
A	0.796
G	0.917
T	0.884
N	0.847
D	0.610
P	0.624
I	0.493
C	0.550
S	0.435
S	0.320
A	0.193
E	0.000
S	0.008
E	0.052
E	0.131
L	0.194
K	0.220
V	0.198
L	0.166
L	0.081
E	0.094
N	0.113
A	0.120
N	0.133
A	0.096
N	0.152
V	0.183
T	0.308
H	0.373
W	0.230
E	0.410
N	0.285
R	0.461
G	0.430
H	0.835
Q	0.921
L	1.000
T	0.799
G	0.491
E	0.322
V	0.261
E	0.214
K	0.193
A	0.186
K	0.153
E	0.196
W	0.201
Y	0.242
D	0.234
K	0.249
A	0.269
F	0.249
