# Supplementary material for: Accurate prediction of protein function using statistics-informed graph networks
Source: Nat Commun. 2024 Aug 4;15:6601. doi: 10.1038/s41467-024-50955-0 (PMC11297950; doi:10.1038/s41467-024-50955-0)
Supplement: Supplementary file 4 — Source Data [file 41467_2024_50955_MOESM4_ESM.zip › Source data/Figure S18d.txt]

1.316,0.308,2.150,6.768,0.356,0.567,0.347,5.477,0.851,0.971,4.131,3.620,2.046,0.937,4.106,0.369,3.309,9.013,6.355,1.448,2.217,1.413,1.479,2.098,2.507,6.084,7.781,7.926,0.830,2.883,0.394,2.336,1.051,1.967,7.421,4.027,3.142,3.398,3.282,3.119,2.651,1.182,1.536,0.786,9.395,0.262,3.586,2.032,0.725,6.403,5.581,5.215,12.635,1.888,0.451,2.442,2.972,2.964,2.578,5.311,4.274,2.247,1.036,0.261,3.288,0.414,2.294,1.899,1.241,3.864,0.317,1.226,2.936,1.234,2.105,1.510,12.469,3.116,1.543,3.347,1.815,0.823,0.235,0.505,0.693,2.586,2.034,0.272,0.146,2.990,4.229,1.219,11.833,4.347,4.652,1.545,9.378,5.004,2.164,11.407,2.149,0.239,4.046,5.069,3.739,3.858,4.614,1.368,2.734,4.641,2.105,1.940,3.683,6.573,1.226,5.152,2.971,4.058,1.482,4.992,0.538,4.829,7.016,1.570,0.543,2.577,0.475,3.247,1.368,7.608,8.362,6.823,0.841,3.197,3.152,0.040,0.038,0.018,0.020,1.060,2.064,0.732,16.838,5.157,7.195,5.132,1.025,1.407,0.321,1.479,2.051,1.774,2.591,2.313,0.688,10.761,2.738,0.311,2.575,0.341,3.333,1.665,0.664,2.431,5.766,5.947,2.378,10.091,1.440,0.528,0.954,0.486,2.698,1.390,2.347,3.083,0.215,1.393,5.473,3.904,1.304,1.527,1.520,6.782,3.380,0.327,2.029,1.543,2.550,3.864,2.126,0.701,1.798,2.252,0.683,1.760,1.022,3.355,4.106,2.735,2.027,0.155,6.552,3.228,0.455,16.696,0.176,0.282,0.595,8.333,0.328,1.167,1.700,1.822,2.023,0.666,8.487,2.447,2.443,0.396,2.249,1.474,0.224,6.030,5.669,1.954,3.047,1.236,1.255,0.496,0.011,2.387,3.367,0.282,2.010,2.162,2.539,1.498,0.675,0.025,2.255,3.062,2.118,0.765,7.488,16.097,3.032,1.402,0.033,3.882,5.404,1.638,1.201,2.153,0.645,0.960,6.591,0.824,1.986,0.014,5.745,5.085,7.138,1.887,1.711,3.287,3.266,0.301,2.742,0.870,0.812,0.120,8.669,1.152,9.172,7.521,2.230,2.676,2.003,0.017,0.277,2.240,2.322,8.102,0.968,1.299,1.127,9.901,0.833,4.778,2.777,3.152,9.929,1.508,0.288,2.157,4.029,5.690,2.953,0.277,15.285,2.440,1.973,0.056,6.863,0.373,2.180,4.392,1.401,1.078,2.153,1.692,6.136,3.250,1.397,1.395,2.296,2.966,0.836,2.965,1.864,4.098,1.888,3.325,0.108,2.475,2.669,0.246,2.297,10.449,1.071,4.227,0.845,0.954,1.193,0.645,2.260,0.031,2.737,0.574,4.589,0.721,2.963,3.390,1.735,2.136,0.716,2.594,0.026,5.288,2.047,1.856,0.595,1.346,1.580,1.823,2.401,8.590,5.141,3.424,2.806,1.812,2.728,1.922,2.104,4.140,2.600,1.242,0.714,0.492,1.264,0.408,0.635,5.694,0.076,0.155,0.220,1.730,1.893,3.244,0.150,1.427,3.901,1.506,0.028,5.270,2.470,0.228,1.605,0.597,6.330,0.339,0.569,2.412,2.416,3.360,0.225,1.426,0.087,0.209,0.957,0.897,1.842,0.913,1.572,3.635,1.612,1.700,2.089,1.727,4.077,1.304,1.110,2.821,3.134,2.918,6.465,0.096,6.564,8.285,2.488,0.040,0.377,0.510,3.649,2.418,3.230,16.219,0.427,3.464,4.018,0.303,0.576,2.637,5.876,0.398,2.080,0.123,1.550,0.888,4.057,2.724,0.389,0.115,0.865,0.951,1.410,0.821,2.786,0.687,2.025,2.698,2.210,5.381,0.775,3.289,8.039,1.827,3.071,2.732,0.034,2.840,1.550,1.824,2.922,4.006,2.433,2.515,1.474,4.885,3.934,4.004,0.126,2.625,2.424,2.980,2.106,7.208,3.174,3.558,1.607,4.220,6.549,2.000,0.309,0.050,1.707,4.970,0.425,7.002,9.405,0.740,0.700,0.323,7.115,1.907,1.940,0.591,4.286,3.353,2.858,6.398,1.524,5.457,5.488,2.009,0.503,3.692,2.498,1.468,0.469,0.931,2.285,2.844,2.554,1.266,5.420,11.134,1.744,0.213,2.803,1.284,1.287,0.129,0.729,0.647,0.447,1.104,1.337,2.094,0.320,9.625,2.351,1.911,4.017,6.962,0.959,7.868,0.485,0.081,3.850,3.212,0.032,1.472,2.481,11.776,0.434,13.569,3.884,2.785,4.792,4.518,8.691,3.922,0.165,5.314,0.030,0.926,1.546,3.208,3.188,1.415,2.659,0.304,0.412,3.869,1.392,6.381,3.265,0.841,0.127,2.064,3.271,5.035,4.563,0.290,2.430,2.241,3.922,1.826,0.931,11.285,1.665,1.100,2.654,5.169,2.208,3.464,1.357,0.634,1.504,3.934,2.781,0.296,1.613,2.645,3.334,4.622,4.898,1.361,1.962,1.464,1.716,1.172,0.184,1.362,10.797,1.228,1.649,6.256,1.472,8.925,1.748,0.810,1.537,1.395,8.805,1.337,3.660,7.691,0.605,3.102,4.864,4.934,0.492,2.470,4.705,1.969,4.226,1.088,2.368,1.642,1.327,0.008,1.518,0.052,1.529,3.041,2.269,0.669,6.489,2.147,2.327,5.248,4.648,4.393,8.729,3.137,1.902,3.416,4.306,2.958,2.745,1.588,6.783,2.923,0.728,3.341,3.469,1.369,0.510,1.443,0.753,2.333,2.620,3.191,0.196,0.745,1.866,1.500,5.047,0.178,2.552,0.037,1.937,1.774,3.710,5.403,2.757,3.460,0.537,1.530,0.684,2.706,0.015,0.806,2.724,1.713,1.339,1.125,0.162,0.780,1.478,2.955,0.073,4.421,1.201,4.316,14.380,1.329,7.772,1.986,2.790,2.016,4.364,1.986,2.793,7.397,8.761,0.666,1.642,1.322,0.756,1.557,1.465,2.835,8.855,1.060,1.045,1.273,5.292,0.382,0.378,1.598,1.447,5.384,5.101,0.089,2.052,3.941,1.576,1.836,3.620,1.226,1.592,1.979,1.808,4.755,16.131,1.906,4.206,4.203,5.430,1.506,3.726,1.318,1.676,3.130,1.971,5.097,3.028,2.721,2.926,5.746,8.329,0.724,1.428,1.800,5.278,5.440,1.361,5.552,0.406,7.483,3.011,1.894,2.146,4.000,0.078,7.054,0.528,3.057,7.686,2.993,1.767,2.324,1.356,3.497,5.402,3.220,2.732,0.942,0.700,0.352,0.230,2.723,0.837,1.854,1.990,3.118,0.309,4.022,1.037,1.128,0.801,3.843,0.573,0.253,1.728,5.927,7.729,0.947,2.769,4.763,0.615,0.228,2.744,1.414,2.851,1.811,2.479,1.691,3.244,4.223,1.738,3.916,0.011,11.415,1.574,3.653,4.718,1.417,0.417,6.674,0.308,4.555,3.520,1.236,2.085,5.229,0.325,2.512,0.968,1.022,0.048,3.791,8.765,2.437,6.353,0.185,6.809,0.304,0.045,2.522,0.999,5.293,3.178,4.702,2.108,4.654,1.342,1.651,1.989,2.741,0.094,9.987,0.164,4.228,3.959,0.225,0.097,3.716,1.437,4.004,0.073,3.921,1.722,0.270,0.295,2.120,5.422,1.991,2.522,2.412,6.146,0.875,0.663,1.574,3.003,2.960,5.543,1.321,2.066,0.934,2.040,3.455,3.794,1.852,3.400,1.510,0.441,4.170,5.847,1.972,0.261,2.511,2.464,23.161,3.708,0.962,1.010,3.289,2.980,1.943,0.064,4.797,2.158,0.784,2.046,2.897,3.411,0.134,4.631,0.757,0.703,3.401,7.444,1.511,2.466,1.728,5.168,0.565,1.710,4.922,0.019,3.305,5.737,2.020,5.980,0.385,4.669,1.580,2.546,3.214,16.543,0.786,5.037,13.865,1.006,0.842,2.858,1.878,2.827,2.597,1.375,7.959,3.351,1.824,2.363,2.851,0.293,9.642,0.388,3.545,4.384,0.026,0.289,1.520,0.613,1.361,0.886,1.120,0.122,0.041,0.497,0.605,2.208,1.012,9.515,5.949,1.125,3.918,0.168,0.676,2.117,0.665,0.657,1.629,1.376,0.740,3.219,2.855,5.349,3.511,0.456,4.708,0.095,2.639,2.095,7.175,0.568,2.059,0.219,0.910,3.173,0.438,3.354,0.285,8.034,1.850,4.021,0.427,0.946,0.690,0.011,0.173,1.771,3.540,1.305,4.055,1.967,4.082,4.438,1.310,0.430,2.044,11.959,6.894,2.461,1.358,0.908,1.058,0.257,0.237,0.346,6.127,2.373,0.654,0.056,4.867,0.521,4.635,1.249,2.663,1.994,6.323,1.685,3.511,2.395,0.210,1.833,0.792,0.996,2.927,5.000,7.567,0.359,8.000,0.643,6.241,5.217,0.885,1.031,0.904,1.512,3.825,1.811,0.334,1.254,3.042,1.926,0.146,1.568,4.676,1.655,5.238,4.146,4.130,1.074,1.194,5.367,0.948,0.190,1.730,7.956,2.665,3.546,4.004,0.603,6.735,0.665,2.124,0.817,0.056,0.080,2.654,4.201,2.397,1.463,1.130,2.188,4.826,8.660,0.537,0.291,0.949,4.364,20.967,3.526,12.191,0.037,2.360,3.458,4.582,0.742,3.355,2.303,3.161,0.336,8.237,1.921,0.615,0.270,6.109,0.267,2.891,2.801,2.607,5.991,5.583,2.120,0.985,0.566,0.465,3.955,1.386,1.501,1.661,3.864,2.898,3.759,2.504,1.582,1.646,0.634,0.139,5.244,1.178,1.356,3.449,0.178,3.932,4.049,4.870,2.249,3.072,1.888,5.527,0.715,0.506,0.491,0.096,4.231,10.954,0.234,2.931,0.044,3.149,0.163,0.753,2.100,1.667,0.241,0.249,0.950,1.238,0.579,2.335,3.963,4.141,0.643,2.878,1.939,3.279,5.337,6.784,2.541,1.255,0.928,4.385,0.364,0.483,5.864,0.791,3.862,1.774,1.897,1.895,1.262,4.276,6.260,0.530,3.037,2.190,3.429,5.343,1.651,4.995,1.339,1.898,1.802,1.871,0.582,2.432,1.234,0.198,0.576,5.444,7.293,3.556,8.877,4.496,0.745,3.940,4.524,2.890,5.979,6.848,6.731,6.621,7.041,7.148,0.532,0.195,1.152,3.051,11.682,1.791,1.701,0.271,1.390,0.473,6.252,0.298,3.592,3.198,2.792,9.062,11.508,11.524,0.203,0.850,1.651,3.301,2.816,2.510,3.232,1.014,0.446,2.985,3.759,0.754,0.601,3.071,0.145,3.446,0.180,0.713,1.147,3.002,0.202,1.050,1.201,1.931,2.976,11.931,1.086,1.941,1.668,7.793,3.706,4.984,3.229,2.460,2.014,2.736,0.080,0.662,1.977,1.442,0.817,2.822,3.132,2.497,4.048,0.709,0.027,0.621,4.605,0.375,2.277,1.280,0.750,1.404,2.054,5.863,4.522,0.037,8.050,0.294,0.662,0.050,0.787,5.386,0.882,1.412,2.248,4.980,1.041,1.089,3.724,1.590,3.057,0.297,3.764,0.450,0.269,0.800,11.266,0.815,1.972,1.492,1.171,1.254,2.016,2.974,6.992,4.814,2.747,2.094,0.448,1.417,1.636,3.047,3.486,1.716,6.114,1.232,0.084,3.268,5.191,2.899,3.764,3.583,6.330,1.761,6.754,0.170,2.234,1.101,0.826,5.646,2.103,2.706,0.243,13.203,1.566,4.505,2.951,1.031,3.196,1.708,0.500,1.723,2.284,0.896,3.536,0.067,1.271,0.615,2.795,5.126,4.154,0.792,2.923,3.531,1.805,10.298,5.583,3.218,3.087,3.188,5.739,2.913,10.277,2.478,3.174,0.020,2.321,4.052,4.037,2.634,2.411,0.964,1.266,4.200,3.298,4.952,5.233,0.288,10.777,1.306,1.855,9.011,3.301,3.127,5.096,2.045,3.101,5.245,5.050,1.250,3.437,0.052,1.221,4.282,4.126,1.602,2.027,0.410,1.856,2.281,1.459,1.497,2.340,1.904,2.913,1.267,0.523,7.556,2.821,1.408,1.145,1.261,6.143,0.057,0.207,1.310,4.143,1.258,8.576,0.851,14.200,4.404,3.090,2.431,1.064,1.406,0.211,0.104,0.054,4.276,0.313,3.754,9.479,5.056,0.989,1.516,1.494,5.717,2.124,3.411,0.862,0.828,2.117,1.420,2.876,3.529,0.505,10.289,8.300,2.280,1.728,1.022,0.804,0.166,0.295,0.284,17.564,7.456,2.247,0.406,2.823,1.852,6.477,0.488,0.021,3.409,5.820,0.028,3.113,0.697,4.591,2.919,2.334,3.448,0.057,4.391,5.858,2.289,1.723,6.480,2.916,0.954,0.839,0.393,0.626,3.148,4.196,4.494,0.122,2.815,3.630,3.118,4.437,3.646,1.070,5.814,0.277,8.815,0.531,1.432,0.945,0.431,1.629,9.938,1.414,1.485,15.426,2.277,2.841,1.194,1.857,1.467,1.855,2.214,3.153,1.615,1.493,1.385,2.192,3.840,2.097,0.206,0.639,0.535,0.906,2.274,8.353,1.164,5.200,1.589,1.651,0.904,1.639,6.802,11.037,5.359,1.228,0.018,4.751,2.538,2.500,1.224,2.075,1.507,0.123,0.263,4.368,4.283,1.711,5.338,2.171,4.821,0.585,3.638,5.835,2.464,1.738,0.136,12.537,0.793,2.971,0.815,1.239,3.245,2.770,3.125,0.602,0.562,0.153,0.705,0.432,3.141,1.734,8.138,2.111,2.345,2.984,0.033,11.083,0.062,2.682,3.303,2.233,1.738,0.191,1.123,0.371,1.050,2.037,0.102,2.812,0.280,2.374,4.821,5.344,0.090,1.286,1.538,3.622,1.415,1.421,1.338,0.149,1.590,0.715,0.379,3.039,0.409,0.604,1.109,3.755,1.751,1.911,3.268,0.724,3.700,1.060,3.383,12.238,7.410,3.592,1.503,0.229,6.357,0.021,1.582,2.987,1.523,6.117,2.758,2.925,0.647,7.962,0.063,1.643,0.364,9.400,1.368,0.952,1.394,7.395,0.534,2.158,3.507,0.027,1.700,1.928,2.276,4.774,0.870,4.860,6.439,2.461,0.954,0.230,1.360,1.442,0.603,7.958,0.818,2.020,2.931,12.506,1.060,1.230,2.200,3.379,0.005,2.203,3.454,5.869,4.852,0.152,0.956,0.224,5.016,1.213,0.820,1.535,0.342,5.416,1.546,8.087,1.132,1.223,0.929,0.891,3.551,2.587,1.282,0.212,3.013,5.125,0.654,4.755,1.761,0.030,1.410,0.070,2.324,1.746,2.516,0.554,1.879,4.063,1.830,1.245,1.400,4.719,0.720,2.349,0.050,5.536,0.818,7.821,2.466,0.060,3.312,7.572,2.720,0.687,0.887,0.523,1.681,6.572,3.037,0.085,2.787,2.141,0.012,3.551,1.122,1.168,0.363,1.885,2.932,0.831,1.363,0.754,1.477,1.973,1.108,0.960,1.203,0.507,2.164,3.355,4.588,1.836,2.746,6.031,1.462,3.472,0.566,0.020,1.541,0.037,1.425,2.715,1.735,3.823,6.143,0.772,0.959,3.345,1.849,4.428,0.226,7.188,0.817,2.017,7.038,1.902,0.321,0.067,0.455,1.992,0.553,4.385,1.111,0.367,3.739,4.208,0.854,0.783,1.232,2.554,4.579,2.486,0.728,2.198,0.181,4.831,0.441,2.236,3.226,3.247,3.902,2.943,7.017,1.653,0.859,5.357,3.066,4.597,1.568,0.561,0.803,1.378,0.035,1.105,3.164,2.526,4.021,0.646,2.769,3.594,2.771,6.233,4.291,2.048,1.255,1.700,4.051,8.990,6.190,0.211,1.522,1.219,5.150,2.278,0.944,6.084,5.115,2.932,1.240,5.007,2.987,0.634,0.065,0.245,2.040,1.328,0.268,1.262,1.365,1.029,0.019,1.035,0.880,1.609,0.925,1.876,2.870,3.910,0.029,1.082,1.704,2.394,1.004,4.161,0.190,4.980,0.152,6.159,4.612,6.915,0.389,0.946,8.206,10.026,1.366,2.474,4.007,2.818,4.867,1.761,0.115,0.152,1.731,2.089,0.667,3.446,1.908,15.901,2.213,0.767,1.546,1.845,1.427,0.806,3.420,1.340,6.192,3.573,10.533,4.329,15.949,3.009,5.693,3.053,0.058,1.481,16.898,1.804,2.904,6.251,4.656,0.630,5.433,0.167,0.030,1.647,0.429,2.487,0.805,4.035,2.373,6.083,2.563,0.254,2.212,0.174,8.953,3.112,15.025,0.262,3.327,2.244,2.324,4.137,1.834,1.136,1.073,4.589,3.094,0.497,1.104,4.922,13.105,0.433,1.343,2.127,2.307,0.895,1.311,1.464,6.024,3.565,0.864,3.275,1.942,0.303,4.509,1.922,1.240,4.627,0.325,3.703,2.737,1.947,0.193,2.380,1.390,5.962,1.513,2.362,7.474,2.894,4.178,2.369,0.033,1.111,2.716,1.509,1.405,0.157,4.559,0.799,4.045,0.186,1.247,5.574,1.478,0.162,1.446,2.626,1.507,3.207,1.586,3.326,2.752,1.140,0.454,3.723,2.058,0.772,1.406,0.377,0.462,2.594,0.225,3.035,2.244,0.957,0.251,0.839,1.536,1.543,0.259,2.313,1.212,1.316,0.183,0.221,2.131,3.286,3.942,7.543,2.046,4.801,0.808,0.702,1.411,0.085,2.092,2.538,0.098,0.988,1.052,1.851,1.910,2.233,2.111,5.298,2.241,1.781,1.160,0.766,3.227,6.318,3.106,3.366,0.810,2.437,2.642,6.861,0.445,0.162,0.844,1.829,3.992,0.343,3.075,0.114,8.720,8.342,2.204,3.344,3.327,7.868,0.257,2.573,3.684,4.052,4.823,0.709,1.612,16.532,2.113,3.939,1.636,3.000,0.884,2.037,1.587,1.127,2.136,3.381,0.706,1.676,2.972,2.398,10.357,4.548,2.391,0.147,1.410,1.747,0.344,1.719,2.154,0.021,1.632,3.176,2.369,3.037,5.057,2.678,0.370,1.232,3.029,1.123,10.581,0.814,5.296,1.589,1.994,0.453,1.567,0.333,6.766,0.291,0.053,8.513,4.104,2.063,1.470,0.134,4.972,3.058,1.304,3.496,0.939,1.488,3.512,1.410,4.979,1.493,3.415,0.441,2.308,3.794,3.394,1.494,2.629,5.295,2.046,2.012,1.621,3.891,5.543,1.451,3.789,2.858,0.713,3.812,0.939,2.288,0.679,8.094,5.085,2.873,11.438,2.841,2.214,1.165,2.452,2.675,2.152,7.079,8.669,4.074,5.428,1.118,2.539,1.595,0.620,3.728,4.744,3.847,6.444,0.502,2.816,0.449,1.403,2.290,2.613,2.907,0.727,3.163,2.101,4.206,0.240,1.233,0.186,2.346,0.410,0.964,3.173,1.582,0.306,1.662,0.840,0.838,5.870,1.954,0.449,1.266,1.635,15.500,1.205,0.080,12.825,1.900,1.093,0.211,2.104,1.491,1.016,1.681,0.710,1.717,1.555,0.244,3.051,5.383,2.766,2.275,1.552,0.153,2.832,2.275,1.918,0.148,2.820,1.565,0.276,0.619,3.591,2.825,1.187,4.742,1.343,3.061,4.040,1.924,0.297,4.438,1.885,1.665,0.720,3.152,2.702,2.835,1.674,4.460,1.675,1.067,5.403,2.225,2.202,2.584,0.353,2.212,1.365,2.022,0.900,9.010,4.716,6.368,0.652,3.430,0.845,0.491,1.240,0.523,6.008,2.076,2.520,2.716,1.587,1.149,2.029,3.845,4.349,0.600,4.130,0.606,0.333,3.622,1.951,3.165,12.285,5.336,1.177,0.817,2.760,7.441,1.507,2.098,1.146,3.246,3.787,4.425,4.519,4.115,3.322,1.970,2.240,1.392,3.842,1.222,2.823,1.324,3.872,0.287,8.119,2.433,2.453,7.961,3.257,5.484,4.339,4.959,5.629,3.642,0.533,4.582,3.969,3.154,2.714,2.353,1.003,2.035,5.459,6.451,3.958,4.561,4.073,9.238,0.546,2.314,1.310,1.895,1.944,1.383,1.380,0.532,2.383,1.484,3.322,2.712,0.776,2.210,2.478,2.541,4.181,1.950,1.014,0.542,2.065,4.034,1.540,0.653,0.888,2.027,3.036,2.498,0.842,1.821,0.912,2.231,0.060,2.570,3.906,2.175,2.595,0.003,3.565,3.370,4.414,2.201,2.660,2.947,7.779,0.242,1.882,3.360,1.224,2.525,2.293,3.975,1.891,5.053,1.991,0.067,14.733,1.362,1.667,4.444,0.313,1.159,2.795,0.368,1.163,0.017,0.153,5.893,0.575,2.331,2.603,0.267,9.097,1.298,18.538,9.545,1.912,1.454,1.502,0.616,1.371,0.523,3.491,2.080,1.663,6.531,1.452,14.418,2.844,3.987,0.714,0.153,0.418,0.753,1.338,0.901,0.920,0.390,3.647,4.590,11.046,1.024,4.690,1.844,1.754,2.175,0.832,7.266,0.224,2.252,0.855,0.640,0.810,1.080,3.871,1.262,2.030,3.911,4.307,4.743,4.854,3.736,7.918,3.857,1.307,0.783,1.951,0.661,1.280,2.313,4.369,0.210,8.701,1.342,1.794,6.776,3.829,4.732,8.152,5.810,1.057,3.917,0.232,0.357,4.444,1.215,4.433,0.908,1.975,0.880,1.652,1.661,0.257,2.330,2.379,2.786,3.052,0.533,1.546,3.850,0.988,4.887,0.864,6.308,2.800,0.104,2.015,1.278,0.489,2.895,5.596,2.497,0.607,3.321,6.403,1.992,0.982,2.388,1.384,0.672,1.676,3.900,0.769,2.696,8.146,2.585,1.671,3.752,2.880,11.949,0.245,0.485,0.643,6.127,3.706,2.801,4.454,6.336,3.735,2.755,2.149,2.240,3.078,5.418,0.821,12.966,2.286,3.694,6.129,0.130,5.659,1.043,0.769,3.182,2.038,2.357,3.271,3.039,1.358,1.443,2.799,1.639,2.720,5.613,0.775,9.470,1.097,5.918,1.850,0.934,3.435,1.691,6.545,2.876,6.440,2.151,6.296,2.698,7.598,2.872,11.207,10.869,21.367,4.765,2.024,0.045,0.893,3.689,0.465,3.014,0.694,4.369,1.600,0.725,1.778,8.355,1.478,2.853,0.866,3.347,0.200,15.132,0.223,3.313,2.750,3.423,0.183,5.314,0.140,6.923,1.791,0.425,1.718,0.321,0.809,1.003,0.883,0.254,1.742,2.692,4.356,0.877,1.224,0.002,2.318,1.000,2.860,0.888,2.421,0.405,5.027,0.657,3.370,3.331,1.536,0.247,0.303,0.051,5.571,2.971,2.128,2.993,0.643,0.988,1.411,0.141,15.004,1.002,5.645,3.281,3.347,1.462,3.819,2.240,0.104,0.885,2.343,1.502,2.400,2.451,0.306,2.922,0.482,0.410,0.290,1.788,1.969,4.433,2.632,4.304,1.928,0.167,0.710,0.085,2.637,0.952,5.473,3.511,0.279,1.317,6.666,3.003,4.556,2.779,0.421,1.498,5.091,1.368,0.689,3.310,0.864,3.067,3.571,2.087,6.974,4.267,3.387,4.043,1.439,0.687,2.016,1.000,0.272,1.254,0.117,3.127,4.166,12.233,0.106,4.520,2.101,4.881,2.742,7.033,2.656,0.403,0.775,4.233,2.737,0.487,1.496,1.513,6.921,1.764,4.573,6.469,0.521,0.897,3.508,1.649,0.579,4.646,14.230,2.625,0.528,0.742,4.702,1.115,3.050,0.299,0.813,1.902,2.450,3.227,2.168,1.815,0.580,1.792,0.474,1.361,0.866,1.786,0.622,0.664,10.945,4.475,11.386,0.680,0.824,4.694,1.094,1.310,3.294,1.059,3.277,1.942,1.232,6.906,1.364,0.084,3.564,2.398,1.010,0.278,3.270,7.804,2.353,2.142,0.740,2.829,1.763,9.073,6.437,1.417,0.204,1.151,0.034,0.914,0.651,0.819,0.376,0.034,4.226,1.526,1.696,6.039,0.633,1.701,1.179,2.268,3.714,4.325,0.901,2.222,0.053,4.895,0.987,2.170,0.549,1.096,5.922,3.076,9.630,0.973,0.986,0.011,2.041,3.329,0.121,1.261,0.572,0.648,0.289,4.350,3.128,0.094,2.835,2.228,0.007,1.956,0.784,0.582,2.026,1.362,0.154,2.370,5.295,1.650,0.291,0.084,0.340,0.451,7.022,0.865,2.342,2.292,1.838,0.030,0.896,0.128,1.958,2.780,3.045,3.294,2.277,1.206,0.750,0.602,2.822,3.071,0.084,1.621,1.820,0.496,2.441,11.696,2.879,0.358,1.469,3.534,1.066,0.059,0.786,10.569,1.858,2.474,4.714,1.669,0.509,2.191,2.315,5.005,2.174,0.510,1.789,4.010,2.309,1.781,4.782,0.511,0.284,1.438,2.361,2.050,2.987,2.603,0.758,2.530,1.665,0.080,0.290,0.320,2.178,1.710,1.719,2.109,0.891,1.817,1.415,1.936,3.093,0.802,2.677,2.852,1.478,3.257,4.507,1.134,0.493,9.724,0.792,1.279,3.623,0.174,2.116,4.433,2.368,0.301,0.431,0.315,2.464,2.937,0.883,2.488,0.345,1.202,5.018,1.356,1.440,3.286,3.371,3.836,6.160,3.132,1.694,1.879,1.716,1.904,0.480,3.138,0.094,0.700,0.884,1.190,1.522,0.423,0.308,3.460,1.303,6.946,3.460,2.630,4.245,0.815,5.090,0.708,15.510,0.439,1.961,1.909,4.027,2.873,2.064,0.721,3.888,3.719,3.963,3.429,1.940,0.765,1.383,0.151,6.078,2.972,0.451,2.835,11.563,0.505,1.837,1.576,1.331,0.615,3.888,4.252,10.097,1.234,0.221,3.737,5.537,6.728,2.651,0.746,2.207,0.513,3.165,2.629,3.828,0.397,4.731,1.834,0.545,2.561,0.760,3.476,2.233,3.193,3.840,1.971,2.780,3.757,2.973,0.422,5.175,0.912,2.746,2.530,3.558,0.690,5.227,3.030,0.578,2.174,0.897,5.563,3.396,4.072,1.559,2.353,4.218,5.758,0.510,1.232,0.702,1.660,0.069,0.093,0.099,0.391,3.464,0.458,1.438,0.034,0.365,0.352,0.262,2.226,0.586,1.421,6.977,2.959,11.780,1.567,1.918,5.750,3.252,0.209,1.082,0.539,2.150,1.588,9.229,4.049,4.592,3.670,1.383,0.057,0.780,1.689,1.582,1.316,0.362,2.833,0.016,4.182,4.486,0.080,0.207,5.116,0.235,1.561,1.031,5.395,2.339,0.486,2.430,1.783,2.456,1.292,0.302,2.802,0.333,1.209,3.509,4.214,0.227,1.783,2.897,0.504,0.726,1.025,0.857,3.772,0.141,13.958,5.307,3.789,0.976,2.971,1.475,2.925,11.868,5.786,5.535,0.088,0.130,2.731,0.163,4.658,0.651,3.765,2.019,3.318,0.502,1.375,4.838,10.709,2.004,0.664,0.335,3.064,3.722,2.213,1.427,2.776,0.184,1.646,6.057,0.791,2.301,1.671,2.504,3.973,0.376,5.472,6.876,2.800,1.266,3.509,2.077,0.581,1.578,2.439,4.251,0.312,4.117,0.131,0.303,1.967,0.122,0.312,0.820,4.597,4.251,1.644,1.433,0.814,0.815,2.709,0.680,3.225,3.237,0.208,3.642,0.078,0.961,4.685,2.172,3.674,3.743,2.683,1.094,0.425,0.279,0.834,0.387,2.311,3.819,0.993,0.532,1.929,4.011,1.162,0.962,1.359,1.868,1.830,1.254,1.588,1.489,5.750,0.662,0.558,4.500,1.253,4.528,3.381,0.132,2.724,3.848,0.621,0.620,0.955,3.142,1.569,3.504,4.216,1.197,1.294,1.150,11.626,1.418,2.265,0.138,2.945,2.957,2.609,5.789,2.524,0.021,0.031,0.077,1.283,2.644,10.547,0.683,1.218,2.637,3.172,3.353,2.889,2.750,2.394,0.503,0.058,2.106,3.207,3.864,4.325,2.130,0.856,0.200,0.115,3.036,0.685,0.222,1.078,3.456,8.218,5.815,8.157,2.192,7.353,4.339,2.388,1.945,1.041,8.256,3.465,5.890,7.116,1.634,0.039,1.456,2.427,8.976,9.285,3.350,2.021,2.308,3.566,2.562,3.557,4.075,0.121,2.467,1.418,1.390,4.374,4.592,2.560,0.421,4.842,1.105,2.664,4.959,2.865,1.831,2.251,1.618,6.194,2.146,5.233,1.361,0.209,0.656,0.368,1.536,0.176,1.650,0.443,7.677,5.716,5.113,2.129,6.553,9.901,2.805,2.188,0.467,0.387,8.314,0.289,0.790,0.551,0.279,0.377,1.186,0.462,5.966,2.010,11.011,2.818,8.366,9.515,2.644,0.756,2.507,4.245,5.906,0.201,0.898,2.532,6.472,4.491,2.963,5.608,3.030,3.254,3.131,3.056,2.082,3.593,0.339,1.898,0.906,1.275,4.034,0.365,1.832,0.615,1.965,0.308,3.281,1.411,0.721,2.484,1.521,8.750,3.968,0.292,0.234,0.901,1.569,9.230,2.040,0.630,8.985,3.228,6.841,5.015,7.608,4.142,4.518,6.220,12.966,13.433,0.645,5.384,5.648,0.512,1.674,4.089,0.284,0.937,3.053,12.317,4.239,4.262,3.792,2.971,0.981,6.241,6.192,0.730,3.308,0.730,2.720,2.992,4.367,1.778,1.512,0.595,1.151,1.122,1.349,0.177,3.880,3.415,1.719,2.283,0.224,0.218,5.459,5.384,1.515,0.841,3.422,6.059,1.220,1.735,2.286,9.895,0.367,2.579,1.086,4.368,1.728,8.463,0.638,3.289,1.848,8.738,1.080,2.222,5.620,2.235,1.773,2.887,5.481,2.256,0.640,0.015,7.461,0.541,0.608,2.788,2.822,0.698,0.286,1.688,5.083,0.236,1.935,3.038,12.872,0.595,2.014,1.553,5.556,3.378,3.725,0.822,0.723,2.384,0.948,2.155,11.155,3.049,1.379,4.250,1.082,0.581,8.796,3.363,1.150,1.472,2.194,5.628,1.714,0.746,0.585,4.239,1.626,3.381,0.850,3.361,10.118,2.213,4.473,1.242,4.235,0.067,3.465,4.263,3.435,7.865,3.941,10.969,7.150,5.809,7.945,10.980,11.130,5.000,8.834,11.078,2.770,5.261,3.872,6.180,1.625,0.157,6.462,1.867,3.286,0.239,3.086,0.163,3.198,4.074,4.969,3.103,4.356,2.546,3.119,0.963,5.547,2.753,3.860,2.263,4.497,3.078,10.717,0.290,1.897,0.698,3.658,6.220,1.068,2.690,7.045,2.537,1.972,2.924,5.231,3.131,3.200,11.057,7.015,7.568,4.568,1.195,3.459,2.868,7.176,0.839,0.744,2.021,7.811,2.906,1.704,3.173,4.988,0.760,1.378,0.887,0.023,3.166,3.882,17.959,13.456,2.775,4.167,1.763,3.760,12.640,1.424,0.161,0.906,1.603,3.709,0.185,5.702,4.180,1.938,1.217,0.390,2.646,0.474,0.083,1.519,3.191,2.151,0.437,1.037,0.544,1.579,4.992,0.551,1.271,0.198,1.984,1.156,0.009,4.067,3.569,1.227,2.450,0.715,2.126,1.723,6.320,2.466,2.138,0.629,2.401,3.320,5.477,1.611,2.482,1.351,2.025,0.110,1.172,16.340,2.572,2.931,2.866,1.944,2.059,2.568,0.398,0.213,5.617,0.616,11.413,1.366,2.239,4.130,0.305,0.568,0.720,8.264,5.831,1.241,1.161,4.396,3.267,2.975,0.738,1.682,0.020,6.192,0.565,2.068,0.096,2.335,1.222,3.099,3.595,0.411,3.767,1.630,0.460,0.038,0.135,3.505,0.034,1.851,2.536,0.503,0.740,2.112,0.861,2.845,0.178,2.018,5.938,3.409,0.691,3.156,0.616,1.415,6.747,0.505,1.342,3.344,2.657,1.190,4.368,1.313,0.606,2.192,2.347,0.181,8.421,4.052,1.357,0.767,1.005,0.643,0.705,2.897,3.270,0.417,2.658,5.642,0.431,3.108,5.335,1.256,1.249,2.262,2.077,2.462,0.268,2.767,0.180,0.011,1.418,1.951,1.431,2.664,1.811,0.219,1.268,3.463,4.591,6.648,0.175,2.086,0.714,0.009,1.721,0.690,1.041,6.413,3.689,7.433,1.742,1.628,1.200,1.878,2.223,3.593,5.314,0.105,3.396,0.709,1.884,0.842,2.150,1.889,3.161,1.834,3.419,1.317,0.459,0.882,0.975,1.184,1.720,3.927,0.066,1.315,2.495,8.403,5.167,0.760,1.103,0.324,1.500,1.032,1.266,8.540,2.693,14.514,0.368,7.252,2.385,3.953,1.143,3.232,3.054,2.922,0.544,2.375,2.929,0.972,2.340,6.351,1.042,2.775,0.092,8.048,0.461,1.505,0.968,0.170,3.697,0.835,0.049,1.072,0.943,0.916,2.515,7.760,1.660,0.587,2.663,0.076,8.000,1.757,4.820,3.963,0.439,0.582,4.057,3.806,2.553,2.030,0.719,3.742,3.626,3.465,0.260,1.266,3.665,0.016,1.065,0.223,2.638,1.995,1.832,3.358,8.474,5.411,16.888,3.920,1.523,10.221,0.538,0.409,4.585,2.708,0.125,1.769,0.852,3.866,9.349,0.062,1.566,0.530,0.750,2.485,2.560,1.497,0.917,0.445,2.731,1.363,0.231,2.992,2.031,0.084,3.208,1.556,1.716,2.940,3.691,0.581,4.705,2.561,4.713,1.429,2.252,1.357,2.315,3.224,0.398,8.367,8.506,2.399,3.064,1.868,1.910,4.808,0.919,0.332,1.855,1.345,1.154,1.837,4.381,3.851,1.818,9.085,0.809,2.290,0.730,1.872,5.640,1.837,0.107,1.137,0.315,1.450,1.182,0.936,9.500,4.565,1.286,2.350,5.469,1.256,0.092,0.895,2.120,0.076,6.089,0.260,1.324,0.348,1.444,2.142,0.223,1.581,5.301,0.456,0.030,0.065,2.124,1.571,1.068,3.340,3.251,3.509,1.040,2.526,2.205,3.962,1.670,1.258,3.430,1.471,0.122,1.254,5.769,2.813,6.057,3.717,0.724,3.756,2.223,1.442,1.121,2.151,2.229,1.451,0.868,3.918,0.977,4.786,0.752,3.014,3.367,0.927,0.198,3.917,0.412,1.636,1.464,0.437,2.980,6.785,0.578,1.766,5.059,2.555,1.260,2.237,2.696,1.385,0.319,0.539,1.847,3.705,2.645,1.547,2.295,1.692,0.192,1.956,0.187,2.517,1.681,0.227,2.878,0.994,1.331,0.824,0.923,0.845,1.461,4.424,2.167,1.006,1.456,0.012,3.000,8.327,2.592,1.582,0.578,0.565,1.412,2.173,2.073,2.481,0.045,0.278,2.764,1.750,0.195,3.574,3.219,0.413,0.690,2.856,2.687,0.674,0.176,2.801,1.233,4.489,1.392,2.657,1.051,3.067,4.876,1.890,0.886,0.587,2.920,0.934,1.335,1.266,0.190,2.855,0.243,1.406,1.899,7.529,5.137,4.090,2.736,0.286,1.272,1.485,3.125,1.138,2.598,0.395,2.981,3.559,6.935,0.436,2.113,1.214,2.201,2.053,1.231,0.161,0.500,4.152,3.000,1.580,0.254,1.891,4.472,1.994,0.013,0.960,3.400,3.658,1.941,0.337,2.694,1.437,2.248,8.590,1.094,1.757,0.640,1.437,6.859,1.444,1.465,0.484,1.706,0.674,1.109,3.241,3.881,4.519,4.735,2.033,3.179,4.252,5.226,1.468,3.136,2.019,0.738,0.537,1.603,1.776,4.403,5.670,4.455,1.589,0.167,10.700,8.975,6.971,6.485,0.268,8.547,5.134,0.304,2.963,5.506,3.455,11.588,10.684,9.425,2.186,9.566,2.391,11.532,4.053,0.071,5.624,3.478,3.088,4.504,6.659,3.863,3.943,1.303,2.552,1.589,1.279,4.279,7.103,6.872,14.343,0.155,6.543,0.910,5.145,2.625,0.283,10.434,1.769,6.979,2.493,0.937,0.211,0.765,4.055,0.018,6.341,4.606,0.118,1.442,1.557,2.390,2.778,4.926,2.031,2.201,0.624,8.625,6.341,5.248,8.568,4.758,2.466,9.900,4.250,0.112,0.382,16.460,4.523,2.670,10.761,7.504,2.341,5.526,14.724,0.219,1.666,3.207,1.730,1.905,9.800,3.776,2.188,0.560,0.392,6.811,7.542,14.476,1.010,2.318,3.877,8.349,10.402,6.006,0.315,9.681,3.000,4.950,5.403,1.000,4.430,11.459,0.022,0.268,0.455,0.033,0.250,1.068,0.178,1.804,0.152,4.688,1.297,3.028,1.443,5.036,2.477,3.518,6.981,12.879,2.476,0.695,2.715,0.348,12.453,0.568,1.871,5.146,3.866,6.444,2.843,1.022,1.980,10.657,8.747,13.282,3.258,0.348,14.309,1.248,0.215,1.298,4.410,0.565,4.648,0.183,2.969,0.069,7.049,5.694,0.663,0.931,0.611,5.440,0.942,4.024,0.982,5.811,7.082,7.522,0.299,12.152,3.017,6.666,2.879,0.149,7.415,1.461,4.867,0.726,1.797,6.465,2.438,0.330,0.913,3.094,6.443,15.885,1.043,3.028,0.023,0.018,4.108,3.989,0.168,1.094,1.320,0.579,2.688,9.884,3.321,5.241,3.155,0.364,2.220,2.868,1.697,6.750,2.071,11.310,2.044,25.923,5.571,0.716,0.344,1.090,4.945,0.808,14.962,0.635,1.992,3.408,6.483,2.508,1.119,2.288,2.313,0.446,0.666,1.505,6.726,10.292,4.468,5.581,1.447,5.493,6.081,0.385,3.729,1.987,2.090,0.570,3.148,1.600,1.101,0.131,1.154,1.732,1.439,6.453,1.088,0.129,5.106,1.530,1.963,3.420,0.358,2.487,2.221,2.720,4.584,3.643,9.889,1.283,0.232,6.158,1.618,1.335,3.279,2.892,3.291,4.198,0.047,2.170,3.062,1.461,1.007,3.597,1.853,0.388,2.852,1.507,1.493,3.406,0.657,0.622,2.050,2.064,1.537,1.780,0.032,1.289,1.554,1.916,3.070,2.306,0.976,0.713,1.886,2.055,0.319,1.304,0.307,1.514,2.568,1.035,1.063,0.937,5.447,2.625,0.604,1.518,0.707,5.357,0.838,0.507,7.598,1.711,1.452,1.483,5.011,4.260,1.082,2.389,5.573,2.028,1.623,2.854,1.157,2.640,3.861,0.840,1.051,3.498,1.554,0.550,1.540,3.918,0.938,2.033,1.681,1.066,2.191,1.986,0.815,1.646,3.982,2.255,0.307,3.153,6.500,0.449,1.294,1.789,2.116,5.394,0.291,0.108,4.605,2.932,1.492,0.373,6.175,6.502,1.346,1.166,6.893,1.229,1.786,2.369,2.398,4.210,18.901,4.273,0.559,8.468,1.515,0.877,4.735,1.820,10.388,0.170,3.276,0.463,0.192,1.324,0.068,5.890,2.668,2.879,2.619,1.836,3.272,8.158,1.815,0.390,1.400,4.928,0.659,8.844,0.196,0.152,8.790,2.378,1.296,2.007,0.052,2.809,7.765,0.191,0.811,2.387,0.324,1.394,0.196,6.779,4.969,0.183,1.516,6.809,2.223,1.852,16.838,16.393,0.314,3.835,3.125,0.415,1.214,1.309,0.005,4.511,0.348,0.558,3.058,1.744,2.802,0.607,1.182,0.560,4.728,7.008,1.344,5.432,2.739,0.834,1.122,0.318,1.140,1.042,1.282,2.258,1.245,11.127,0.100,2.108,5.903,3.071,2.981,0.457,1.670,1.115,1.667,1.455,5.869,3.696,1.574,4.960,0.539,0.644,0.343,0.758,1.792,2.581,2.550,1.495,1.386,1.530,2.744,1.503,3.502,0.470,1.980,1.160,1.717,1.804,0.345,1.518,3.892,3.124,8.512,11.575,5.141,2.179,1.669,1.896,0.872,2.372,3.401,7.895,1.568,2.825,0.377,0.611,0.031,6.543,0.738,0.123,8.182,17.786,1.234,5.264,2.121,0.211,1.563,3.060,1.309,4.638,1.483,1.994,1.240,1.928,6.007,0.890,1.250,1.947,1.865,4.660,0.838,0.179,2.906,0.454,0.260,4.048,6.148,5.466,0.178,2.929,2.412,1.534,2.799,8.825,3.057,1.670,5.199,1.562,4.446,1.804,0.970,1.994,0.944,1.697,0.260,3.894,0.279,0.537,1.246,3.165,4.666,1.092,2.151,4.362,4.377,1.042,0.334,0.323,3.848,1.043,3.425,2.121,2.088,2.948,1.583,0.469,0.540,3.868,2.207,0.295,5.473,4.215,6.348,1.677,0.621,2.514,2.824,2.121,0.916,0.803,0.824,5.167,1.850,0.123,1.693,1.095,2.611,1.467,0.754,4.760,2.052,1.885,2.036,7.450,2.046,1.444,0.161,1.216,0.281,2.531,4.723,2.258,2.665,1.155,4.435,1.556,5.459,0.895,2.113,1.888,3.358,0.540,2.776,1.959,1.642,3.868,0.347,4.565,3.227,4.257,0.012,6.087,0.343,2.929,0.849,1.239,0.599,1.161,0.217,0.161,1.889,6.896,4.149,5.783,0.824,0.969,5.347,0.298,0.474,0.041,6.666,2.723,0.101,2.852,2.411,2.547,1.519,0.246,0.098,2.764,3.739,0.145,4.523,1.255,3.658,4.300,2.961,2.368,0.325,1.295,5.317,2.518,0.331,0.137,0.497,0.505,1.731,3.798,4.167,0.176,2.532,8.320,3.347,4.044,0.143,1.589,2.713,3.287,0.035,0.517,3.123,1.176,2.019,3.029,3.604,3.617,0.633,3.604,1.388,2.500,3.225,0.047,3.555,1.240,1.336,1.362,0.130,2.312,3.388,3.490,0.153,5.000,1.249,2.058,0.179,0.058,0.850,1.186,3.953,1.879,0.007,0.207,0.461,16.555,2.091,2.501,0.342,1.792,3.881,1.541,2.465,4.828,1.991,1.691,2.166,1.184,1.251,4.940,3.145,1.267,0.510,2.147,4.095,3.859,1.637,0.314,4.190,1.260,0.392,1.414,2.801,3.632,3.872,2.984,0.994,1.703,1.315,1.868,0.935,1.115,3.406,1.661,12.948,0.105,4.055,0.168,0.736,3.137,1.661,0.611,3.509,1.404,3.538,2.142,5.118,0.048,0.166,0.866,0.031,0.097,1.804,2.660,0.663,7.111,4.446,0.552,6.536,5.428,2.678,10.144,3.267,8.450,0.451,9.882,7.559,0.049,4.126,5.247,0.284,0.267,5.926,5.481,0.267,1.426,4.040,1.122,0.633,3.252,1.517,1.105,3.012,4.364,5.910,1.342,2.916,1.837,2.179,5.993,0.771,1.718,0.611,7.434,2.179,2.832,6.311,5.793,2.383,2.905,3.367,0.557,3.572,4.298,1.874,1.876,3.128,1.558,3.070,2.611,3.713,2.325,1.037,1.539,1.312,2.527,2.246,4.971,4.037,0.089,4.098,3.536,0.803,9.153,2.595,0.042,2.832,1.019,0.367,7.993,9.094,9.638,0.255,1.653,3.642,0.606,0.223,4.028,0.206,0.055,0.259,2.539,0.420,0.428,1.338,0.342,0.126,1.455,3.140,1.776,0.698,5.279,3.752,3.061,4.509,0.038,2.629,0.491,0.613,0.462,1.678,2.764,0.952,1.315,0.218,1.834,4.000,1.936,0.543,2.152,0.325,0.344,0.401,2.921,5.451,1.551,6.076,0.024,0.195,0.373,3.082,1.783,0.192,0.547,0.098,9.666,0.550,21.772,22.593,1.481,0.518,1.683,1.953,2.233,3.844,4.244,0.094,1.277,2.692,5.867,12.923,0.110,7.710,2.660,1.853,0.171,3.790,0.975,1.521,1.729,0.876,1.000,0.594,3.833,6.003,1.329,1.297,3.060,5.351,0.031,2.524,4.365,0.852,1.476,6.583,0.030,2.844,2.977,0.153,0.027,2.761,0.781,0.241,0.964,0.492,0.486,4.228,0.729,3.326,6.381,2.871,7.211,4.358,1.195,0.705,0.166,3.253,4.229,0.591,6.340,0.037,0.028,0.083,1.237,0.852,0.192,2.557,0.857,0.948,5.586,0.418,1.848,4.248,1.202,0.148,0.237,0.806,0.573,0.089,0.372,1.124,4.112,3.560,5.237,2.395,2.503,0.541,1.406,0.919,1.458,7.118,1.874,0.184,4.231,1.656,9.880,5.951,6.836,0.016,4.072,2.170,3.094,1.639,5.319,5.813,1.321,0.861,0.933,3.689,1.759,0.836,2.121,3.313,1.029,0.373,2.709,2.746,1.038,4.892,0.400,0.594,0.892,1.581,1.348,10.646,0.080,1.083,2.750,4.922,3.748,0.274,0.102,7.512,0.249,0.048,4.784,1.232,0.120,0.604,1.433,0.375,1.699,1.793,3.312,2.136,0.798,1.531,3.444,6.448,1.183,3.345,0.351,1.047,1.348,0.102,3.625,2.329,0.279,0.078,1.982,5.211,4.710,0.077,0.398,0.339,0.596,2.996,0.570,0.853,1.009,0.026,0.309,0.411,1.138,1.235,0.094,2.646,0.792,0.279,0.882,2.303,2.656,3.754,5.813,1.113,0.059,1.019,0.646,0.011,0.418,0.116,0.110,1.330,3.113,2.866,2.843,1.796,2.546,1.800,3.075,3.256,0.357,0.090,1.740,2.438,1.052,2.865,1.380,0.026,14.333,0.844,2.422,0.338,0.747,1.976,1.360,2.533,1.747,1.267,4.428,1.449,6.560,0.167,1.443,2.305,0.211,0.076,2.309,3.495,4.062,2.000,1.800,0.433,1.539,0.485,1.351,1.274,7.312,0.274,2.032,0.067,1.742,3.875,1.779,0.202,0.166,0.896,0.036,0.028,1.653,1.691,3.781,0.397,1.832,2.089,0.444,1.366,2.346,1.388,0.557,5.840,3.501,1.090,1.457,10.236,6.440,0.513,0.235,0.775,1.081,1.381,1.582,1.368,0.078,1.369,0.160,5.283,0.084,0.490,0.701,2.047,1.115,0.972,2.633,0.170,0.227,1.727,0.511,1.296,3.244,1.529,1.924,0.763,1.080,3.007,6.582,7.467,5.473,1.094,0.117,0.177,0.871,0.087,0.904,3.661,1.711,0.440,4.082,2.476,1.727,1.148,0.182,10.647,2.141,1.042,1.397,2.832,0.122,1.764,2.832,2.095,1.701,4.341,3.473,2.864,3.120,1.672,0.061,2.773,1.768,0.673,1.793,2.936,0.565,0.050,0.101,0.832,1.346,0.070,0.070,0.982,1.921,0.664,0.826,3.074,0.285,0.517,3.702,1.733,0.294,1.259,2.179,0.187,0.027,0.067,0.066,1.634,0.506,1.790,1.122,2.026,0.069,2.300,1.903,0.135,1.152,1.003,1.696,2.657,1.822,0.145,1.298,0.161,4.372,1.889,0.114,0.514,1.826,0.485,0.992,0.617,0.012,0.122,8.393,1.230,1.197,3.182,5.585,0.018,2.088,7.336,4.712,4.225,4.142,0.422,2.957,2.227,0.290,5.170,5.187,1.069,2.611,8.851,1.253,2.989,3.096,7.580,2.983,2.042,1.068,1.065,5.818,0.357,0.028,1.776,5.917,2.773,1.371,1.415,4.053,4.089,2.819,5.382,0.274,10.795,3.204,1.262,0.306,3.903,2.977,1.990,1.471,4.981,3.166,1.272,1.237,2.533,3.146,4.088,2.040,1.924,2.730,1.853,0.009,1.387,2.591,1.131,3.902,2.237,1.733,2.535,6.496,1.345,1.336,1.032,1.780,1.589,5.528,3.775,0.192,1.251,4.105,3.861,2.814,1.679,1.091,1.089,0.389,0.037,3.610,0.294,1.163,9.255,8.853,3.093,0.493,0.762,0.042,0.137,0.284,0.407,0.286,0.205,1.671,0.056,6.178,1.130,2.814,2.550,1.007,0.094,3.908,2.079,2.996,2.971,1.954,0.894,0.282,1.782,2.980,0.825,2.183,2.959,0.639,3.270,4.597,0.590,1.035,17.884,4.000,0.145,0.441,2.883,0.353,4.443,4.453,0.536,0.353,0.909,0.694,1.084,0.683,0.635,0.717,1.925,0.421,0.157,0.206,3.477,0.939,0.905,3.627,1.428,4.301,0.340,0.679,0.495,2.248,0.968,0.013,3.187,1.149,0.975,9.714,0.578,2.059,1.433,0.794,0.377,2.935,2.207,2.364,4.891,2.573,2.784,0.113,0.205,1.591,1.173,0.927,0.141,0.019,1.172,7.426,0.136,5.614,1.452,0.582,0.623,0.477,0.532,0.876,1.507,0.774,0.357,0.323,1.408,0.973,2.252,0.434,0.935,0.020,1.372,10.208,6.493,1.611,0.841,1.304,2.609,1.395,0.034,1.249,2.612,2.411,3.375,2.047,2.015,3.060,0.167,3.026,0.975,15.710,0.457,3.392,2.171,1.589,0.942,1.737,0.079,1.629,4.049,6.166,1.149,0.263,0.234,1.804,1.291,2.046,2.044,0.321,1.107,2.269,0.141,0.063,0.326,1.127,1.684,1.808,3.718,0.985,1.458,1.969,1.339,2.556,0.907,0.478,0.349,1.585,0.348,2.779,2.134,2.775,2.017,2.050,0.465,3.045,0.676,0.153,1.492,0.806,2.855,0.036,0.441,0.665,1.682,1.896,2.349,0.051,1.891,1.320,3.340,0.401,0.432,1.051,2.383,1.016,4.598,3.110,0.316,0.833,3.124,0.005,0.763,1.470,0.529,5.209,2.188,2.041,0.033,0.588,0.545,0.376,2.549,2.019,3.198,7.191,0.252,0.133,3.808,0.219,5.896,2.687,2.583,0.380,2.372,1.455,3.658,0.018,2.665,0.760,2.279,2.929,0.523,0.641,2.414,2.107,3.235,0.183,2.433,2.109,2.615,0.370,2.125,3.397,0.289,1.954,0.854,2.419,0.079,1.437,1.854,0.029,2.558,1.843,2.960,2.126,0.300,3.822,0.903,1.138,6.918,2.200,2.648,2.373,0.280,3.509,0.376,3.847,0.712,0.149,1.071,9.122,1.721,3.156,0.239,1.335,2.732,3.158,2.556,2.420,0.704,0.940,0.745,2.696,0.312,2.174,3.219,0.295,3.135,0.125,6.427,0.794,1.860,3.634,0.048,1.387,4.269,2.941,3.707,2.002,6.461,3.967,0.587,1.071,1.079,0.207,2.379,3.008,1.810,1.816,3.364,0.236,1.062,0.150,0.037,4.346,1.452,1.623,0.918,1.735,1.465,1.615,2.750,2.604,0.237,2.784,2.313,0.057,1.059,14.533,1.694,2.548,4.703,3.103,18.582,2.787,1.821,2.098,0.995,1.641,2.660,0.559,1.096,1.131,1.681,2.395,0.783,1.636,2.251,1.575,4.651,0.355,0.072,0.361,0.673,5.542,3.460,0.050,0.613,13.812,1.630,1.979,1.929,0.593,2.418,1.443,0.028,2.625,4.137,2.588,4.723,2.223,3.708,1.957,2.921,1.253,3.786,1.743,2.329,1.338,2.017,0.901,0.433,0.508,0.386,0.264,0.243,1.963,0.863,5.648,1.975,1.875,3.074,2.091,6.032,1.003,1.991,2.391,4.203,2.757,1.053,1.720,1.721,4.939,1.767,1.458,1.614,1.225,0.068,1.692,1.073,2.630,3.372,0.560,4.784,0.152,0.078,6.337,4.529,5.202,3.105,6.912,1.316,1.426,4.063,0.258,1.349,0.387,1.194,0.594,0.924,0.772,3.169,0.053,1.935,2.145,1.990,0.236,5.741,1.419,1.087,2.628,2.342,2.360,3.084,2.031,2.183,2.894,2.990,2.469,3.089,3.933,7.514,3.042,2.230,0.721,2.251,5.468,7.081,3.284,0.518,2.649,2.668,0.715,0.020,3.685,2.726,2.829,2.659,3.943,0.856,1.527,0.673,1.217,4.618,1.008,2.662,1.517,0.896,1.371,1.288,1.628,0.817,0.932,7.647,1.929,1.372,2.286,2.619,1.016,0.703,2.254,0.903,2.447,5.763,0.922,0.140,5.214,3.050,0.167,1.330,2.213,2.233,0.455,3.752,1.574,2.361,0.507,16.262,2.909,1.200,0.492,6.678,2.753,2.064,10.329,3.384,2.577,1.196,1.959,3.646,3.109,5.134,7.770,3.434,0.788,0.155,0.131,2.793,1.895,0.018,2.833,2.081,0.846,2.543,3.196,1.589,0.584,1.848,3.665,1.940,0.218,2.749,0.736,1.906,1.115,0.326,1.889,3.313,2.753,3.076,2.410,6.247,1.131,1.840,3.396,1.224,3.627,0.709,3.932,0.109,0.352,0.477,0.559,0.781,0.426,0.810,0.470,0.078,3.362,5.775,5.094,2.907,0.437,2.868,1.187,2.232,1.602,3.501,1.957,0.349,2.185,2.101,3.029,1.918,3.017,0.926,2.714,1.072,1.642,1.610,3.129,1.765,0.623,2.216,0.869,2.756,1.198,1.766,0.565,0.389,2.608,0.962,11.810,2.188,1.995,3.006,2.315,2.301,0.388,0.443,0.653,1.406,0.798,6.881,3.590,1.395,0.016,1.446,0.152,2.342,1.219,3.330,1.560,0.197,2.177,1.865,1.404,1.755,2.629,2.146,3.407,2.118,6.533,5.585,0.655,0.472,6.139,2.705,3.120,2.475,0.305,2.725,0.748,3.546,3.785,1.773,0.095,3.063,2.119,0.048,2.616,2.543,3.418,3.363,1.623,0.211,0.971,4.714,11.360,3.656,1.462,6.490,1.145,6.557,4.025,1.950,0.694,0.488,0.839,2.322,4.719,0.302,1.078,1.101,10.328,1.264,1.010,0.459,1.867,2.238,3.011,1.388,0.455,1.301,1.383,0.254,1.949,0.339,15.929,1.163,4.699,0.145,4.024,2.015,1.482,5.303,2.470,3.782,2.263,3.098,2.841,1.470,1.211,1.598,0.436,0.708,0.121,0.119,0.781,0.433,0.057,1.578,3.472,6.373,1.040,5.157,4.810,0.494,1.839,0.472,1.925,2.607,3.072,0.173,0.112,1.407,3.101,4.066,2.916,0.568,4.242,4.666,2.301,0.847,1.879,0.936,4.520,5.744,1.680,6.888,0.173,1.433,0.393,3.186,2.074,1.899,1.501,0.182,0.076,4.464,9.529,2.991,4.090,7.338,3.908,4.991,0.358,4.065,1.354,2.464,2.173,0.071,1.628,4.947,2.894,1.726,1.467,2.248,2.356,3.269,0.720,0.158,6.712,0.689,0.993,1.744,0.334,0.487,0.785,0.185,1.546,0.403,2.969,1.933,0.572,7.469,3.500,1.645,1.202,1.418,2.165,1.344,1.647,1.617,0.035,2.284,0.956,1.549,4.020,0.624,3.292,1.866,2.687,3.124,1.087,0.318,2.178,3.047,0.483,2.508,0.907,4.078,0.525,0.489,2.759,2.948,5.390,2.774,0.107,3.583,7.556,0.774,0.269,0.211,1.223,11.945,1.785,0.901,1.745,2.852,1.699,0.798,4.169,1.308,0.829,2.979,0.020,1.164,1.775,1.057,0.069,0.329,0.153,0.178,0.148,0.569,0.681,0.092,1.372,1.880,4.114,0.309,1.911,1.326,3.405,0.383,3.709,0.061,2.879,6.628,4.705,0.972,1.375,2.957,0.324,2.003,1.498,3.314,0.777,1.220,0.716,2.549,1.744,1.705,2.304,1.736,0.946,2.562,4.106,7.765,3.015,2.150,2.154,0.179,3.690,4.847,0.297,3.292,0.417,3.175,2.722,2.775,1.123,0.085,2.370,0.042,2.046,3.027,0.005,0.108,1.368,2.498,0.261,2.640,1.735,2.645,1.241,8.651,2.037,0.350,2.649,1.662,1.090,0.857,2.037,4.480,1.409,2.846,18.040,1.010,0.988,2.573,0.802,2.468,0.692,3.325,0.977,1.491,3.085,1.534,2.074,0.925,8.370,0.847,1.622,0.891,0.023,0.813,2.276,2.545,0.418,2.329,2.534,4.658,0.237,1.843,2.206,1.123,5.946,0.813,0.484,2.962,2.085,0.242,3.100,0.253,1.926,6.732,1.208,3.600,2.092,2.401,0.119,3.785,1.694,5.392,3.318,2.240,0.389,1.922,0.853,1.232,1.026,2.712,0.012,1.549,1.541,2.800,6.658,0.149,2.126,1.864,6.971,4.350,0.518,8.292,2.490,8.390,0.937,4.536,0.142,0.226,0.654,0.314,0.618,1.413,4.209,3.036,3.232,3.294,2.278,2.568,8.669,4.000,2.526,6.097,2.326,1.373,2.276,0.722,3.303,0.385,1.227,10.225,2.535,0.324,3.801,0.377,3.438,2.335,0.323,1.797,3.304,1.330,3.209,1.028,2.342,1.744,0.431,3.692,4.356,0.595,0.626,2.321,0.193,4.479,2.122,1.911,1.177,2.222,0.250,0.147,1.605,1.160,0.229,2.955,2.183,1.185,3.797,0.471,3.658,4.482,2.569,5.250,2.261,2.761,8.228,2.287,5.939,2.147,6.711,1.940,1.922,2.020,0.627,0.161,9.732,8.658,0.013,3.407,0.794,1.218,0.962,1.688,0.939,6.410,0.011,1.292,3.559,5.816,2.016,0.378,0.730,0.973,4.324,1.884,0.160,2.189,2.434,0.030,1.972,0.112,1.939,8.000,3.744,9.826,5.931,0.394,0.599,1.113,0.155,2.955,0.119,2.323,2.977,0.882,0.782,0.080,0.837,2.756,0.086,1.673,5.128,6.018,0.886,2.516,1.296,2.724,0.527,1.350,1.770,0.498,0.284,1.872,0.095,2.105,4.067,4.812,1.625,0.775,7.043,0.185,1.314,0.295,2.977,0.091,2.932,0.954,3.279,4.203,0.691,1.342,2.164,1.214,1.786,0.596,3.091,2.086,1.786,7.245,0.706,1.737,2.281,1.970,0.044,1.018,0.341,0.214,1.666,0.217,2.425,5.611,1.906,0.049,4.865,0.068,2.519,4.220,5.000,2.079,2.311,1.064,3.794,2.780,0.472,2.370,3.048,1.072,1.598,2.936,1.067,0.054,1.150,2.282,2.729,2.721,0.034,1.792,1.097,3.213,0.557,1.003,3.162,2.645,1.104,1.714,1.045,3.086,7.567,1.338,1.468,1.193,1.446,4.251,0.909,0.405,3.564,4.733,3.267,2.022,1.484,3.126,0.381,0.101,7.500,4.989,3.516,0.692,4.802,2.967,1.227,4.349,2.935,1.954,1.295,0.130,1.761,3.830,4.239,4.310,2.576,2.538,1.092,0.557,2.031,0.319,2.413,2.019,0.675,2.401,1.399,5.488,1.850,0.284,1.736,0.472,2.970,2.964,3.010,0.084,2.185,2.328,2.830,0.788,1.360,2.800,3.083,2.461,2.227,2.815,0.171,0.626,3.298,2.798,4.576,8.452,0.556,5.861,1.392,4.885,3.130,0.816,4.178,0.282,0.888,4.112,0.704,2.883,2.200,0.517,0.014,0.978,0.807,2.184,1.082,0.286,15.370,1.988,2.345,2.339,4.463,0.008,1.486,1.536,0.893,0.855,2.358,3.759,0.022,0.067,1.962,0.086,1.275,1.179,1.214,1.008,0.128,0.787,0.162,4.313,1.521,0.129,1.117,0.554,0.584,3.279,2.403,4.913,0.009,1.416,0.629,1.310,6.254,7.132,4.393,1.253,2.065,3.197,4.189,0.579,2.387,0.029,2.827,6.133,0.248,1.288,2.563,1.313,0.979,1.672,2.968,0.270,1.182,1.760,1.678,4.664,2.912,5.029,1.114,2.457,6.241,1.247,0.143,1.673,2.292,3.356,2.567,2.571,0.446,3.970,1.256,0.786,1.589,0.932,1.046,0.790,1.969,8.647,0.788,4.026,5.120,0.044,5.489,1.958,0.108,1.604,2.889,3.590,0.500,2.201,0.557,2.136,0.353,2.083,1.485,2.028,1.302,4.608,2.503,1.777,5.536,2.193,0.004,1.973,1.997,2.525,3.236,1.761,7.301,1.026,0.200,1.767,6.756,1.014,0.823,2.439,2.565,3.726,3.063,0.943,3.837,0.952,0.898,10.428,0.601,3.075,0.373,0.397,2.423,8.153,2.090,2.294,2.491,2.030,1.343,2.284,1.592,1.697,0.560,0.774,2.273,4.848,1.000,2.733,0.621,0.052,0.153,0.844,5.239,0.217,2.257,1.719,0.491,1.581,1.498,0.540,3.615,2.053,1.477,0.394,2.634,2.168,4.335,4.211,2.028,1.102,0.994,0.070,5.726,6.803,1.895,0.944,6.433,4.115,0.730,3.633,3.243,1.930,5.642,2.761,5.787,0.040,10.980,0.504,2.467,2.060,1.702,0.812,3.793,0.607,0.430,0.436,0.189,7.222,4.797,2.712,0.759,1.235,2.587,1.443,1.111,3.352,3.501,1.050,0.221,1.527,2.472,1.650,2.350,0.717,1.801,1.284,1.516,3.140,2.121,0.982,2.043,1.144,0.800,0.059,0.477,1.076,1.284,1.854,0.498,1.408,1.604,3.339,1.772,0.819,2.811,1.057,3.000,2.240,2.118,0.006,3.144,0.137,3.888,0.427,1.771,1.480,0.016,2.304,0.525,1.919,1.111,2.233,4.745,7.091,4.269,5.691,2.861,0.305,2.822,2.119,2.407,4.496,1.532,1.989,1.179,0.948,11.229,1.393,1.985,0.170,2.808,0.895,0.089,2.811,1.028,0.983,0.146,2.243,0.969,0.156,8.719,2.145,0.010,1.054,5.380,3.829,2.914,1.095,0.545,4.758,3.362,2.570,4.302,4.368,6.302,0.034,3.502,0.019,2.242,2.833,2.210,0.963,1.126,0.942,3.710,0.288,0.256,2.015,3.773,1.817,0.939,0.299,2.321,3.882,2.369,2.014,2.122,0.142,0.133,1.673,1.329,1.457,0.057,2.821,0.431,2.265,4.160,1.859,1.397,1.742,1.119,1.451,0.107,3.025,2.490,3.551,1.251,2.976,3.055,3.898,5.798,0.108,2.100,6.183,2.203,3.203,1.145,5.084,2.824,2.367,0.272,2.195,3.409,8.026,1.838,1.101,0.429,2.241,4.597,2.160,6.006,1.805,0.431,0.996,2.793,1.830,1.327,16.282,2.496,0.328,9.720,2.572,1.766,2.556,5.264,6.529,2.204,2.695,15.903,1.591,4.319,0.120,1.973,0.725,1.594,1.701,1.012,4.578,0.716,2.159,0.711,0.029,0.425,0.978,1.854,2.647,0.519,4.097,4.203,3.786,3.569,0.527,4.496,4.172,9.533,0.896,3.426,10.041,5.222,0.300,1.828,1.343,1.410,3.757,2.924,0.685,2.471,12.687,0.452,3.282,2.230,0.415,1.756,2.688,2.212,0.062,2.127,0.475,0.807,1.973,0.185,2.066,1.900,3.160,0.028,2.062,0.831,1.878,1.739,2.886,3.758,1.967,4.450,10.309,0.442,0.523,1.165,3.166,3.882,1.728,2.397,2.391,5.210,1.791,1.109,11.157,1.460,3.304,0.364,0.563,2.098,0.427,6.177,3.412,0.818,2.244,0.327,1.873,2.301,1.156,1.709,1.040,1.463,9.890,0.178,6.244,1.250,0.068,0.225,0.920,5.406,2.576,4.230,1.741,4.904,2.383,2.502,1.611,0.078,17.070,0.950,0.862,0.060,2.677,6.521,2.646,0.168,0.668,0.830,0.832,1.473,0.733,0.454,5.743,1.318,0.968,2.446,1.327,1.371,0.540,3.365,1.758,1.686,0.239,1.793,2.995,4.157,0.045,7.581,2.059,1.379,2.549,0.964,0.781,0.009,1.694,1.138,0.236,1.582,1.803,3.287,4.854,0.859,3.771,3.075,0.722,2.873,3.370,1.725,2.545,0.528,0.727,0.037,0.715,2.796,0.156,5.169,0.715,2.848,1.526,3.528,4.888,2.328,1.827,3.604,1.584,0.869,1.656,3.618,2.495,0.266,0.161,1.489,2.792,3.106,1.912,0.855,5.172,1.018,0.350,0.129,0.105,2.739,2.558,4.117,4.450,2.000,1.802,0.401,0.505,4.429,4.517,0.676,0.072,0.069,0.108,1.087,1.822,2.467,3.756,1.115,1.708,1.892,2.894,2.384,0.390,1.156,1.222,1.185,1.444,7.109,3.063,0.128,1.412,1.978,2.882,1.697,1.183,0.666,2.976,8.076,1.252,0.117,1.075,0.743,1.508,0.428,2.206,0.156,1.012,4.746,0.875,2.055,3.483,3.008,0.033,0.145,1.708,0.486,2.700,0.583,0.060,0.632,0.855,0.017,2.675,1.166,3.300,3.394,2.127,2.825,6.946,0.771,0.038,0.989,5.376,1.571,1.722,1.482,0.696,2.524,2.584,1.165,0.643,1.136,3.260,3.481,3.273,11.272,1.765,1.960,1.521,1.488,0.554,1.614,0.239,0.454,1.746,0.713,5.018,2.619,0.462,3.238,6.965,1.170,4.325,0.454,0.145,2.142,1.447,3.103,1.248,2.738,2.250,6.137,0.388,4.299,0.104,3.489,6.219,0.791,2.903,4.443,0.203,1.450,0.338,1.684,4.582,0.189,2.944,2.750,1.661,4.014,2.779,2.511,1.509,2.062,1.637,1.533,2.139,1.932,1.692,7.076,0.687,0.414,3.812,0.198,0.807,3.459,3.650,1.531,0.100,0.082,16.121,1.051,9.551,1.438,0.165,0.890,0.300,1.783,2.536,2.049,1.827,3.113,0.601,2.253,0.900,4.675,1.468,0.788,11.568,4.578,1.194,1.021,1.898,2.697,0.099,1.913,1.733,0.192,0.630,3.213,0.218,0.100,0.469,5.420,3.533,0.905,3.866,4.139,0.806,1.119,0.095,2.010,6.512,7.223,1.414,5.791,0.955,3.462,4.244,1.326,0.084,0.967,2.947,0.869,2.955,1.309,0.208,0.485,5.168,1.809,1.063,0.437,3.192,5.258,3.767,2.030,0.984,4.383,4.248,2.328,1.039,3.073,0.324,0.081,1.561,3.896,1.124,4.147,0.384,6.316,1.910,0.170,1.484,2.116,5.306,2.090,1.200,0.221,1.285,2.348,1.443,0.106,3.085,0.025,8.566,3.194,1.117,0.811,0.868,5.698,1.198,0.219,0.475,0.282,1.452,3.721,3.377,5.771,4.069,3.225,0.973,2.863,2.367,1.791,2.939,3.227,6.586,2.240,4.564,3.121,4.810,2.432,0.559,1.346,0.118,1.727,9.886,0.077,0.157,0.150,0.843,1.006,2.677,0.918,3.493,1.922,1.621,2.265,2.548,16.453,4.715,0.212,5.118,1.655,0.384,5.717,0.043,3.178,0.066,0.744,1.711,3.838,2.904,4.482,0.370,5.287,3.833,2.009,3.014,0.687,0.086,0.665,1.100,0.666,2.837,3.053,3.336,5.779,10.016,1.340,1.446,3.505,0.586,1.992,2.793,1.784,1.883,1.405,1.242,3.459,0.701,0.264,0.096,3.046,2.079,1.252,0.045,1.569,0.170,1.953,0.010,0.129,2.786,1.974,1.165,3.115,1.220,1.900,0.653,0.108,0.466,1.347,2.052,0.706,1.037,2.218,1.627,1.468,0.629,1.454,1.846,3.588,1.797,3.694,0.255,2.170,7.000,1.818,2.602,2.821,0.764,6.301,5.842,0.735,2.109,6.687,2.587,0.439,0.139,2.725,4.014,0.374,1.436,4.653,0.994,8.019,0.634,0.025,0.273,3.955,0.197,1.248,2.799,1.592,5.228,0.507,2.069,2.323,8.586,7.640,4.791,2.283,1.191,3.450,2.311,1.184,2.315,2.609,2.981,1.012,1.690,6.581,2.708,4.864,0.083,0.174,6.612,0.750,0.798,0.174,0.178,8.890,0.248,1.165,0.169,1.153,1.325,2.402,2.720,1.922,0.382,1.118,8.298,2.038,1.607,1.181,0.874,1.798,0.058,0.823,0.669,0.030,0.385,0.809,3.701,1.965,0.222,3.392,2.750,0.619,1.732,0.989,2.153,4.556,0.445,4.922,5.835,3.736,4.334,2.638,3.359,2.294,12.530,1.518,1.227,2.677,2.832,1.401,1.652,3.668,1.517,4.318,4.026,6.376,0.433,1.837,1.785,1.899,0.734,2.956,5.339,1.532,0.843,0.434,0.212,1.053,0.224,7.128,0.077,2.341,0.987,2.380,3.925,2.535,0.842,3.000,2.165,1.556,1.728,1.721,0.755,0.668,0.119,0.237,0.401,2.489,1.575,0.646,0.434,3.524,7.639,1.575,2.526,0.283,3.790,1.447,0.087,1.899,6.033,2.498,0.569,1.335,1.498,1.736,1.227,1.422,1.726,4.056,0.031,2.220,2.129,1.781,0.066,0.793,0.458,3.455,2.048,1.002,0.350,4.403,2.404,0.713,1.687,4.605,2.028,1.486,5.566,0.428,2.894,0.299,0.208,0.024,2.182,1.110,3.136,7.355,2.332,0.773,3.449,3.340,2.730,2.901,5.518,2.583,0.565,2.764,0.496,1.956,3.940,1.470,4.903,2.885,0.294,2.218,2.893,0.168,1.325,1.722,2.783,0.838,3.648,1.406,2.328,2.525,0.178,5.097,2.524,0.199,2.469,2.841,3.364,5.787,1.253,1.604,1.447,0.738,2.858,1.883,4.163,0.538,0.318,0.266,0.106,2.955,2.583,3.173,0.542,3.394,0.867,2.430,1.587,0.009,0.909,0.091,3.444,4.886,3.274,1.498,0.691,4.445,1.226,0.417,3.151,1.201,2.646,0.639,1.532,0.173,1.334,1.260,2.398,0.521,0.180,1.045,0.234,3.063,1.891,1.310,0.459,3.906,4.483,1.801,3.383,1.104,0.712,2.470,1.681,0.567,2.279,1.692,5.390,2.589,2.590,0.112,4.498,3.505,0.067,4.484,0.592,0.847,0.093,16.821,2.274,2.756,3.302,5.257,2.068,0.837,0.731,1.555,0.303,1.475,2.117,0.540,0.535,0.862,3.010,0.675,1.400,1.063,5.602,0.203,2.856,2.938,1.477,0.390,5.986,1.321,1.718,0.119,3.340,0.648,0.211,3.800,2.209,2.110,0.603,0.940,0.620,0.234,0.093,0.061,0.975,0.767,0.444,1.843,2.021,0.830,3.147,2.392,0.827,1.239,3.353,4.096,1.015,0.208,1.293,0.894,3.096,0.212,1.029,1.164,0.996,0.215,2.076,0.030,7.100,2.726,5.037,1.971,3.032,0.968,0.580,2.538,2.305,3.365,1.170,2.498,18.142,1.444,4.149,0.779,14.353,0.676,3.570,0.960,3.208,4.994,0.264,6.292,2.193,2.066,2.024,1.318,1.315,1.458,3.280,3.562,4.458,2.446,4.502,2.766,2.325,0.905,3.767,3.331,4.359,4.410,0.693,4.137,2.764,5.189,16.693,4.568,7.093,4.797,1.751,3.141,1.818,0.761,0.510,2.036,1.156,6.400,0.111,0.051,2.626,4.629,0.107,0.492,0.445,0.286,2.028,10.325,3.608,0.839,0.420,0.457,0.572,2.574,3.178,3.676,3.496,3.641,0.418,3.699,0.137,0.550,3.967,2.606,0.738,0.151,0.138,1.549,3.528,1.207,1.186,4.136,0.408,3.163,0.714,1.685,0.809,0.605,0.138,0.537,2.281,1.582,1.315,0.089,1.633,1.213,1.526,15.474,0.643,6.225,0.096,4.374,2.452,0.950,0.960,1.423,0.136,2.539,2.123,0.147,0.300,1.486,2.206,0.876,3.575,0.147,3.097,0.699,0.577,0.372,0.287,2.155,1.956,1.506,0.384,1.534,0.610,0.527,2.176,3.940,0.841,0.897,0.463,0.732,7.846,3.937,0.403,3.033,0.055,2.560,0.814,0.696,0.149,0.462,0.082,0.049,1.955,0.515,3.495,1.059,1.456,0.756,1.101,3.780,3.794,2.885,3.768,0.486,1.446,7.192,0.111,1.818,3.536,2.028,0.549,0.941,0.250,0.733,0.355,2.058,0.372,0.512,0.530,4.300,0.221,2.833,1.423,2.124,7.459,0.395,3.782,1.353,1.417,2.197,1.580,3.540,0.020,3.697,0.580,5.485,2.733,1.511,3.471,0.151,0.726,3.896,0.519,0.702,1.695,2.425,2.172,0.215,1.748,1.412,3.779,0.069,4.682,3.062,0.545,3.167,1.346,0.328,3.579,1.604,1.643,0.434,1.609,1.435,1.297,0.484,0.967,2.143,0.266,2.082,2.120,2.054,6.016,0.353,5.695,2.824,1.392,0.439,2.017,2.052,0.710,4.914,2.284,6.635,0.355,0.313,3.877,1.421,4.341,6.441,2.110,1.093,2.342,0.878,0.065,3.938,0.411,0.080,1.971,1.091,2.564,3.444,3.958,2.056,3.921,0.390,0.439,1.000,1.657,2.053,2.026,0.487,1.973,2.070,0.636,0.911,0.248,0.280,1.180,1.140,1.407,2.701,3.145,2.815,0.045,0.960,1.884,2.274,2.365,0.176,6.010,0.696,0.894,0.897,0.296,0.517,1.851,0.974,0.087,0.017,2.414,2.520,0.897,2.004,0.574,2.122,1.104,0.037,0.711,0.106,3.059,0.749,0.116,0.398,0.128,0.212,0.167,8.137,1.418,7.768,3.202,0.991,1.021,1.561,0.139,0.657,2.010,2.771,0.344,3.057,0.185,5.030,4.275,2.783,2.035,0.180,0.645,0.657,0.266,2.283,0.188,1.466,1.502,1.330,1.500,1.910,0.176,0.225,0.014,0.082,0.212,1.855,0.813,3.585,1.423,0.386,0.416,3.120,0.503,4.371,0.459,2.104,0.496,0.363,0.502,1.732,1.188,1.464,3.634,0.738,0.659,2.895,2.225,0.713,1.565,4.940,1.651,2.108,1.430,0.729,1.957,2.567,0.405,2.938,0.119,0.929,2.231,2.093,0.027,1.158,0.080,1.461,1.397,1.753,2.938,0.720,0.037,0.613,0.067,0.800,2.113,0.049,1.043,0.481,0.241,1.541,0.228,0.560,0.612,2.807,1.866,1.747,0.368,0.877,0.270,3.459,1.326,10.381,0.602,0.013,1.987,2.940,4.875,0.383,0.366,2.695,3.118,1.491,2.381,2.246,0.324,3.827,1.627,1.088,1.343,0.355,0.176,0.134,1.593,2.948,0.299,0.516,6.727,0.185,3.287,3.851,0.416,0.030,0.486,0.102,2.037,0.184,1.283,1.027,0.191,9.170,2.700,3.080,3.452,1.581,0.586,0.204,0.393,0.757,1.761,0.526,1.231,2.988,0.336,1.365,2.849,0.084,7.248,2.693,0.266,10.851,0.659,4.093,0.345,1.867,12.862,1.217,3.194,1.919,0.086,0.162,1.458,0.530,2.600,5.632,4.000,0.787,0.267,3.797,7.478,0.015,0.016,0.135,0.110,0.105,0.308,10.904,0.434,2.922,0.974,1.582,10.250,0.616,0.818,1.291,0.934,0.196,2.800,1.269,1.000,0.600,4.756,0.198,1.139,3.332,3.721,0.958,0.523,0.845,2.648,2.087,0.048,11.855,1.928,1.132,0.093,2.318,1.040,2.942,2.518,1.807,1.206,4.841,0.015,0.650,0.756,0.012,2.543,0.327,2.976,1.681,0.567,4.090,0.010,0.689,4.877,0.164,1.931,0.732,1.554,0.926,0.866,2.840,1.798,1.642,2.603,0.068,0.310,0.290,0.317,1.824,0.691,1.931,0.071,1.154,0.570,0.139,1.941,0.954,0.606,0.489,2.598,0.584,0.983,6.206,1.389,0.585,0.239,0.829,1.418,5.948,2.083,1.738,1.837,0.426,6.792,3.776,1.212,0.520,8.500,0.337,0.604,0.690,0.297,0.085,0.940,0.408,0.011,1.427,1.307,1.511,0.233,1.929,1.552,1.530,1.296,1.080,0.746,0.033,9.463,0.032,0.660,0.160,0.201,3.453,1.256,1.427,3.767,2.370,2.300,8.115,0.915,0.144,1.646,0.897,0.713,1.600,0.380,1.201,0.998,2.112,4.236,4.416,2.357,0.377,1.304,6.150,1.681,0.796,1.601,0.959,4.412,2.702,2.872,0.304,1.231,2.505,3.418,1.627,0.082,1.968,2.103,1.181,0.022,2.861,1.671,0.323,0.648,0.069,3.052,1.087,3.251,0.447,2.236,0.954,0.485,1.684,2.170,3.341,0.383,1.324,0.011,2.153,1.544,0.636,4.735,1.991,1.174,0.726,1.335,2.417,0.548,1.171,1.664,1.028,0.331,0.518,2.339,0.476,0.295,1.479,1.207,3.000,0.617,0.598,1.519,1.742,5.800,0.966,0.583,3.211,2.987,2.644,0.442,1.244,0.484,0.524,21.790,0.766,2.369,1.922,0.900,2.524,4.893,1.223,2.089,1.376,0.241,2.813,1.662,2.677,0.225,1.720,2.093,0.282,3.453,0.064,0.450,8.407,3.500,0.918,1.432,0.651,0.045,0.682,0.509,1.866,0.198,1.182,2.651,4.442,0.432,4.734,0.115,0.012,2.778,2.143,2.145,2.131,0.554,0.067,2.224,0.713,0.386,0.603,0.861,1.404,0.561,0.228,4.640,0.606,1.956,2.242,1.360,0.154,9.230,0.270,1.066,1.987,1.489,1.669,1.742,3.146,3.191,1.732,3.973,0.814,0.049,5.472,1.983,0.221,0.206,8.612,1.751,1.630,1.129,0.127,0.029,1.601,0.564,1.640,1.618,1.180,2.881,0.459,3.204,4.521,7.134,0.007,0.879,0.187,0.237,0.550,1.219,1.478,3.832,1.821,0.006,1.163,0.406,1.524,1.054,2.884,0.032,0.270,1.863,0.175,4.340,3.434,3.670,2.526,2.820,5.246,5.176,1.491,0.645,0.430,4.838,2.977,1.573,0.015,0.224,2.437,0.383,2.110,3.094,0.090,0.970,1.383,0.329,10.887,0.247,0.387,2.144,0.048,0.265,2.677,7.316,2.313,1.427,0.381,1.434,1.469,1.052,3.282,0.067,0.834,0.893,5.464,1.178,3.514,0.292,0.079,1.429,0.811,4.142,1.500,1.754,6.231,1.331,0.118,0.615,0.171,1.639,2.212,1.407,2.023,5.451,0.136,1.061,4.905,0.724,2.560,2.416,2.855,1.367,0.354,2.685,3.076,0.371,0.015,0.052,1.375,2.427,1.719,2.394,4.604,2.361,0.850,0.604,0.932,0.217,1.038,2.424,0.477,3.668,1.886,0.236,1.442,1.047,7.591,7.047,2.081,0.146,2.227,2.564,9.017,2.623,1.110,2.673,2.023,0.899,0.200,1.717,3.163,0.047,1.796,2.659,1.161,2.686,2.737,0.729,0.155,1.926,3.279,0.120,1.911,1.252,3.150,1.607,0.782,1.669,0.382,1.126,1.750,2.629,2.970,0.518,1.304,1.751,3.494,1.583,3.715,1.365,0.359,4.000,2.489,3.098,1.750,4.170,4.653,1.886,1.211,0.148,0.671,0.255,1.793,0.600,1.646,0.809,2.246,5.943,1.236,3.956,2.291,2.196,1.784,1.453,0.086,1.288,0.409,0.882,1.487,2.556,0.480,1.345,2.126,2.105,3.042,3.521,1.513,1.719,1.578,0.113,5.581,4.992,1.025,3.772,4.618,0.732,3.229,2.145,0.007,1.815,5.235,2.025,1.266,0.391,3.714,2.075,2.784,4.838,3.437,2.586,1.236,1.846,0.842,2.429,9.617,10.118,1.428,1.969,1.129,2.101,4.695,2.435,0.875,1.176,1.847,0.201,5.386,1.093,2.181,0.193,2.882,0.616,5.310,8.625,2.538,0.190,1.194,0.188,2.594,0.426,0.088,0.942,0.316,0.244,0.557,0.588,6.425,0.234,1.608,0.429,0.119,0.925,0.009,4.665,1.584,1.281,1.388,0.774,5.540,0.492,4.598,2.573,0.505,1.678,5.468,0.356,0.292,1.307,2.289,3.275,0.181,2.904,5.384,2.460,0.347,1.742,3.091,0.526,1.553,2.431,2.413,3.413,0.348,1.878,0.609,1.024,0.039,0.946,3.897,0.988,3.272,1.648,2.337,8.830,3.265,0.388,3.965,2.205,7.061,1.650,0.114,1.328,1.100,3.268,2.753,2.445,1.258,3.460,0.130,1.631,2.726,0.112,1.435,0.160,0.040,1.931,0.961,3.277,0.566,0.424,0.674,17.467,0.633,1.407,0.270,5.055,0.826,0.769,0.797,0.273,5.571,1.604,0.723,0.654,10.685,0.628,0.298,4.627,1.704,0.149,0.425,0.478,0.469,3.580,1.175,0.358,0.428,0.336,0.127,0.014,0.367,0.005,0.907,1.539,0.388,7.630,3.262,0.038,1.431,0.474,0.961,1.272,0.558,0.005,11.478,1.176,4.390,3.655,0.485,1.603,0.512,0.788,1.081,0.290,2.574,0.025,0.101,2.305,1.601,3.129,0.089,0.036,2.574,0.774,1.704,4.367,3.160,1.948,1.319,1.174,1.041,3.004,0.036,0.286,2.506,0.011,0.068,0.060,3.248,4.923,5.862,1.954,1.170,3.400,0.893,0.924,0.463,1.206,1.536,1.719,0.205,1.273,0.501,0.688,0.470,2.861,0.240,0.253,3.371,0.201,0.086,0.459,2.213,0.909,6.700,1.286,0.406,1.117,1.651,0.706,3.712,0.796,0.626,0.743,0.593,2.007,3.213,0.225,5.125,0.122,0.384,2.059,2.980,0.251,0.051,2.914,2.148,2.634,0.301,1.337,0.718,2.801,0.323,2.075,3.786,2.470,2.588,8.250,1.275,6.412,4.500,1.073,2.519,0.253,1.990,1.723,0.452,6.266,0.626,2.083,2.921,1.563,3.752,0.150,3.982,0.676,6.683,2.424,2.321,2.663,1.383,2.123,2.395,4.187,5.158,0.068,3.530,0.042,0.970,4.282,0.676,3.843,2.150,1.177,0.168,1.301,0.396,2.836,0.135,0.380,4.050,2.732,0.040,3.189,2.670,3.014,0.138,1.865,0.430,0.274,6.113,1.487,3.089,1.133,3.379,2.078,1.576,1.031,0.411,1.371,0.558,0.555,0.030,2.103,1.311,1.480,1.472,1.372,4.233,2.492,0.058,5.295,2.759,0.140,1.679,0.098,1.288,5.127,5.382,2.047,0.450,0.279,1.142,0.282,3.315,2.546,4.525,1.332,1.271,0.228,0.240,0.224,4.116,2.662,1.219,0.933,1.732,6.578,2.516,0.204,1.777,1.690,1.305,3.308,0.978,0.529,3.478,3.268,2.063,0.115,2.514,2.525,5.255,1.997,2.336,1.680,2.179,3.750,3.304,1.731,3.144,2.325,2.039,3.964,0.390,1.071,18.846,9.594,0.730,0.664,0.538,0.267,2.921,3.356,3.783,0.713,0.099,0.130,0.915,1.567,3.626,0.048,0.145,3.843,1.821,0.504,0.055,6.653,2.182,0.170,5.641,4.168,1.292,0.118,0.351,5.934,0.049,2.865,2.108,2.909,5.969,2.578,0.622,0.325,0.852,2.026,4.210,0.227,1.232,1.641,13.063,0.872,1.771,0.356,2.684,1.407,1.788,0.360,1.055,0.047,1.139,0.764,2.657,1.350,2.295,3.004,0.188,1.757,2.348,2.818,1.189,0.448,1.576,1.556,3.181,0.694,2.630,0.675,1.479,2.845,3.484,2.648,0.684,10.945,2.146,1.580,0.977,2.090,2.892,6.229,0.116,0.500,0.308,2.535,1.174,1.824,1.560,0.591,0.133,2.628,1.000,0.385,0.107,3.235,0.767,0.022,1.578,0.522,0.035,0.115,3.220,1.785,1.670,0.018,4.381,2.207,0.917,1.705,2.365,1.018,1.076,0.738,0.022,3.485,2.818,2.467,1.921,0.085,1.802,5.096,1.716,0.794,1.610,3.866,2.111,0.031,3.039,1.665,2.216,1.558,0.577,3.331,3.201,2.860,2.016,2.898,0.380,6.716,3.711,2.598,1.434,0.120,2.067,0.024,1.569,6.138,2.030,0.812,0.938,2.823,1.465,2.973,3.342,0.404,0.172,1.472,2.308,2.360,2.504,0.292,1.540,2.234,0.295,1.522,2.510,1.096,0.670,1.435,2.130,0.966,6.585,2.547,0.027,2.210,2.965,0.208,0.034,3.033,0.027,3.629,0.320,1.516,0.582,0.811,8.732,1.148,0.173,2.831,1.580,1.381,1.072,16.858,0.444,1.083,0.321,3.120,0.511,2.201,1.218,0.512,0.364,0.715,13.476,0.605,0.909,0.287,0.120,6.850,2.388,2.736,2.847,2.618,1.075,3.150,0.796,1.840,0.651,0.233,3.060,2.865,3.031,0.712,2.075,0.196,0.314,2.149,5.085,0.393,3.714,5.732,1.177,10.536,5.204,0.895,2.561,2.934,3.307,4.104,0.035,0.321,2.560,2.569,0.564,1.695,0.013,3.940,0.431,3.884,2.248,1.025,0.155,1.113,0.122,0.894,0.230,1.487,2.796,4.393,1.001,0.339,0.032,3.661,1.646,0.597,1.025,0.647,1.241,2.880,0.619,3.465,0.504,4.168,1.351,1.280,2.913,3.967,1.569,3.007,2.968,3.878,2.354,0.482,0.048,1.602,4.793,0.235,1.310,6.581,1.452,0.026,0.028,6.528,0.048,2.284,1.563,2.188,0.609,1.835,2.773,0.513,0.930,4.043,1.963,2.164,0.013,2.537,0.084,0.078,0.160,0.459,0.324,6.742,2.271,0.607,8.658,2.298,0.590,2.832,0.369,1.936,1.170,1.292,1.078,1.569,5.410,2.306,1.446,1.290,0.089,1.480,3.203,0.073,2.469,2.341,4.444,4.781,3.450,1.740,4.318,4.219,0.476,7.437,0.022,0.118,8.405,1.915,0.030,3.053,4.525,0.937,2.339,0.313,2.210,2.788,2.067,3.228,2.198,2.223,2.403,1.156,0.150,0.171,0.614,1.128,0.675,0.090,2.462,3.384,0.047,1.421,1.009,0.913,0.005,2.321,1.418,1.907,0.935,4.339,5.179,0.096,0.161,1.122,1.223,0.951,6.349,2.768,0.070,3.000,0.427,3.040,0.481,4.168,1.062,2.648,0.484,1.691,0.159,0.098,0.584,0.613,0.937,0.194,0.617,0.087,7.275,0.075,4.676,1.845,0.628,0.733,1.215,0.457,0.609,0.326,7.795,1.914,3.178,3.635,0.445,12.250,1.263,1.224,0.023,2.260,1.525,1.606,1.169,0.500,0.466,2.348,0.446,0.410,8.250,1.296,1.311,0.075,0.896,1.876,1.231,5.250,2.852,1.049,0.777,2.319,0.936,1.275,0.808,0.369,1.933,1.000,1.921,3.344,3.638,0.579,0.857,1.262,1.680,2.201,0.263,2.386,0.797,1.935,0.650,6.707,0.668,1.528,1.877,0.247,0.645,0.048,3.224,3.634,6.258,2.394,0.904,0.471,0.136,0.977,0.036,1.080,2.421,1.820,2.630,5.077,0.016,3.098,0.142,1.653,3.527,0.893,2.530,1.038,0.176,0.659,4.538,0.804,1.389,0.846,2.283,1.852,2.026,1.657,1.653,0.186,1.656,1.230,2.918,2.142,0.991,0.061,6.572,0.620,0.383,0.348,1.607,5.538,1.779,2.452,1.344,2.839,4.709,3.035,3.429,1.815,1.100,5.055,1.740,2.582,12.430,2.475,4.053,2.693,2.923,16.616,2.501,4.060,0.310,2.227,1.544,3.129,1.716,0.461,1.620,3.223,1.939,2.288,0.277,2.381,0.919,1.111,9.267,2.913,3.060,2.185,1.032,1.324,1.273,1.062,0.696,0.827,0.869,0.172,2.922,0.401,5.966,1.100,2.809,0.096,5.016,0.032,0.082,0.541,0.283,0.487,5.380,2.032,0.812,0.636,0.922,1.990,3.055,0.464,3.086,1.932,1.042,8.484,8.327,0.849,0.154,1.666,2.166,2.410,2.307,0.289,0.020,2.845,5.479,2.146,0.691,2.428,0.739,4.136,2.569,0.015,4.336,2.767,0.435,0.652,0.127,6.519,8.068,3.730,0.155,0.087,0.035,0.393,0.060,1.120,0.262,1.878,2.997,0.021,2.848,0.060,0.583,0.065,0.602,1.778,0.485,2.890,0.057,0.276,0.262,2.907,1.555,0.496,0.072,0.130,3.095,1.047,0.745,2.490,0.837,1.090,2.238,2.489,0.883,4.328,2.451,0.009,0.947,0.346,1.573,2.862,2.794,3.059,8.765,0.986,3.420,2.377,3.468,0.280,1.259,0.934,0.765,2.911,0.380,3.426,0.602,2.482,0.824,2.561,0.193,3.395,4.205,0.851,1.815,4.490,4.292,0.728,2.619,3.643,1.396,1.702,2.472,1.889,2.899,0.049,0.654,0.395,1.720,0.495,1.338,1.976,0.132,3.522,0.680,0.494,1.849,1.251,0.248,1.722,0.603,0.033,0.272,1.207,1.996,0.099,0.552,0.202,0.116,0.958,3.501,0.525,1.801,0.824,1.669,2.214,3.606,0.309,0.156,4.722,3.768,0.583,4.170,1.250,2.083,0.380,1.112,0.132,2.708,0.629,0.047,1.424,0.323,0.601,5.140,1.452,0.529,0.471,0.814,0.029,0.841,2.238,2.402,0.243,1.567,0.215,0.120,2.838,1.243,0.864,2.634,0.748,1.666,3.417,2.685,0.242,5.800,2.587,9.315,1.262,0.845,2.220,0.040,0.006,0.928,1.232,3.401,2.169,0.626,5.567,0.944,0.968,1.940,8.067,0.099,3.310,7.727,1.820,4.895,5.057,0.491,1.220,4.118,0.583,4.324,0.049,3.868,0.035,4.637,1.413,1.133,2.874,3.150,0.944,3.960,1.373,0.036,0.418,0.751,1.229,0.608,0.585,0.176,0.023,1.761,8.059,2.512,4.529,0.013,0.035,2.648,1.768,1.469,3.184,0.107,1.068,1.424,0.564,0.763,3.150,0.310,2.177,0.468,0.327,0.294,3.373,0.154,5.003,1.728,0.967,0.454,4.697,0.208,3.215,0.243,0.372,1.801,0.252,4.914,0.476,0.509,0.331,2.137,2.273,1.893,0.081,4.298,0.203,0.578,0.430,2.286,1.118,1.205,0.657,5.544,0.650,0.758,7.476,1.094,0.989,0.080,0.839,2.047,0.682,2.103,3.379,2.691,1.147,1.673,2.848,4.208,1.405,0.400,0.902,3.995,0.313,1.778,5.010,0.403,0.558,0.697,0.404,2.341,2.675,0.152,4.059,1.122,2.492,0.420,1.705,0.202,1.290,0.268,0.775,7.362,1.519,3.132,0.325,1.555,3.106,0.597,3.201,3.324,1.612,0.563,1.429,1.127,0.903,0.663,0.337,0.951,3.306,1.076,0.019,3.021,0.570,0.460,1.620,0.977,0.613,0.220,3.303,4.603,1.144,5.363,0.262,0.308,1.312,0.211,0.100,1.685,1.738,0.050,1.195,6.450,0.796,1.058,2.842,1.822,1.346,2.580,0.848,0.123,1.939,3.000,0.248,1.988,1.486,1.994,0.985,2.327,0.780,6.758,0.756,0.235,0.392,1.291,2.905,0.019,2.480,4.510,0.053,3.103,1.117,2.564,4.927,0.313,1.771,1.604,0.330,0.666,2.456,1.230,1.162,0.615,0.598,5.235,5.415,4.818,0.734,1.119,0.192,3.970,3.004,2.201,1.530,5.530,0.568,1.224,0.463,2.594,1.981,0.688,3.536,0.366,0.445,2.552,0.330,0.407,5.213,13.439,1.535,0.746,2.933,2.773,2.394,0.303,2.760,0.121,2.321,2.724,1.851,3.702,0.264,0.187,1.034,0.927,2.623,3.248,3.220,0.682,0.990,0.230,4.492,2.008,0.551,1.190,0.047,0.047,0.707,4.609,2.393,9.594,0.715,2.900,14.073,0.498,2.457,1.075,1.555,0.027,3.255,0.555,0.826,1.011,0.147,5.656,3.251,0.271,0.252,0.293,0.311,2.965,2.238,2.352,3.567,1.939,2.399,2.028,3.228,2.677,1.052,0.640,3.854,2.540,1.433,1.470,0.818,0.461,0.419,1.440,0.040,3.046,1.535,1.545,0.741,7.621,3.979,0.954,3.238,0.967,1.129,0.299,0.576,0.180,14.500,14.367,2.802,1.223,0.121,1.537,1.791,1.661,1.396,0.007,0.549,1.851,0.007,1.761,1.990,1.040,0.380,1.273,0.115,0.260,2.219,3.985,0.429,1.695,0.951,0.196,0.068,4.504,1.850,0.782,0.775,2.432,0.573,1.612,0.025,1.027,1.629,4.818,1.267,0.678,1.751,0.147,0.020,1.869,1.145,0.992,1.510,4.746,1.381,5.839,3.381,0.669,5.457,0.333,2.930,0.042,0.052,0.448,2.691,1.425,2.504,3.216,2.093,1.430,0.439,2.128,0.048,0.879,4.267,4.105,2.626,0.744,0.067,1.063,7.748,0.060,4.708,0.509,0.304,3.055,2.078,3.215,4.119,3.004,2.887,3.572,0.190,1.936,1.759,2.162,5.255,3.054,2.664,0.985,0.363,2.415,0.996,2.936,2.421,0.155,5.098,0.463,1.196,1.401,1.295,3.870,5.381,1.727,0.018,0.650,2.535,4.026,0.655,2.736,7.436,1.882,0.010,2.621,2.777,0.997,1.017,0.173,0.705,2.618,0.735,0.745,2.403,2.334,1.563,2.606,0.556,0.448,2.093,0.352,1.923,3.247,3.589,1.893,1.171,0.176,1.173,0.537,5.304,0.157,0.462,2.097,0.884,0.549,2.065,0.023,0.198,1.533,2.010,0.108,0.050,0.008,9.500,0.235,3.300,0.093,2.367,1.698,1.813,1.762,2.313,0.776,3.034,2.621,1.194,1.868,1.842,0.323,0.016,2.861,1.695,1.306,1.440,5.330,3.098,1.851,0.567,1.607,1.914,1.818,0.055,1.841,0.448,3.210,0.642,0.067,1.099,2.826,1.441,5.211,1.368,1.088,1.117,4.356,3.677,2.800,1.426,1.761,0.690,1.912,0.991,0.143,0.069,1.909,4.577,0.061,0.040,0.099,3.454,2.701,0.431,0.622,0.226,1.777,3.133,1.301,0.510,0.346,1.105,0.277,2.461,0.134,0.668,0.963,1.222,0.480,1.356,1.286,2.360,0.195,1.980,2.702,6.189,0.722,0.786,0.767,5.217,3.387,1.338,0.718,2.834,1.826,0.626,1.516,0.700,7.870,0.818,0.607,5.372,3.268,0.587,0.561,0.047,0.280,2.013,1.432,0.482,2.553,2.909,1.892,0.240,2.515,0.136,1.766,3.090,0.254,1.868,1.354,0.575,0.081,2.352,0.224,0.357,2.636,3.435,1.156,0.224,3.309,1.962,3.351,2.525,2.856,2.787,1.859,1.476,2.464,1.770,0.549,1.055,1.154,0.383,3.870,0.061,0.633,3.737,3.086,3.220,3.525,4.033,1.688,5.313,0.060,0.032,2.694,0.084,0.567,1.973,0.319,0.049,0.974,0.187,1.510,0.013,0.186,10.193,0.600,0.678,1.403,2.171,2.006,1.294,2.239,1.700,3.128,0.088,1.021,0.096,1.926,0.167,1.787,0.088,0.123,4.008,2.880,3.643,2.267,0.513,1.025,1.681,4.215,0.522,0.096,0.644,2.426,1.613,0.233,2.390,2.077,4.189,3.689,0.664,0.019,0.128,3.449,2.550,0.141,3.412,0.476,1.577,0.968,3.382,0.947,0.474,0.026,3.435,2.036,1.629,0.206,1.682,1.064,1.826,1.372,1.392,0.066,0.424,3.301,0.841,3.573,1.458,0.164,4.802,0.142,2.948,3.791,2.862,0.484,0.293,4.342,0.574,2.700,1.078,7.925,0.470,15.045,1.456,2.260,1.152,0.601,0.433,3.333,0.872,5.257,2.059,0.748,0.141,3.475,0.106,0.416,1.181,1.885,0.262,0.926,1.526,0.547,0.257,1.000,3.746,0.863,0.427,0.192,0.888,0.698,2.122,3.810,0.048,2.747,0.073,2.100,6.436,2.450,7.361,0.068,0.055,1.085,0.616,0.324,1.943,3.246,0.122,0.241,3.752,4.298,0.763,4.319,0.082,3.450,0.750,3.809,2.603,0.793,1.915,0.960,2.697,2.166,0.114,1.421,4.476,0.622,0.893,3.818,3.699,0.045,0.399,0.005,0.888,3.733,3.174,4.605,4.728,3.204,0.668,0.059,2.429,5.237,1.119,4.031,0.673,0.143,2.982,7.012,0.884,1.880,0.708,2.013,1.597,0.693,0.047,3.091,1.436,0.114,2.430,0.264,0.594,0.078,0.227,0.121,1.886,1.722,3.849,2.006,2.939,0.289,0.621,1.328,1.523,3.257,1.048,4.861,4.860,5.136,0.833,0.025,1.104,2.793,0.451,2.421,1.706,1.700,5.431,0.916,2.550,2.802,1.457,3.328,0.221,0.144,0.438,1.025,0.501,0.310,0.462,3.593,0.119,1.226,0.167,1.300,0.705,0.548,0.110,0.746,5.512,0.269,1.108,2.983,2.409,1.599,1.551,0.735,2.360,0.719,0.810,2.211,4.044,0.061,2.450,1.494,0.979,2.157,0.375,2.105,1.067,3.127,0.857,0.458,1.082,1.725,3.386,0.797,0.322,0.584,6.496,2.063,0.654,0.029,3.556,1.636,1.521,0.970,2.813,3.843,1.417,3.015,1.125,0.280,0.644,0.978,7.452,2.380,0.099,4.578,0.314,0.305,3.903,1.907,1.232,4.866,1.009,1.752,4.534,0.742,0.677,0.408,2.829,0.093,0.051,1.295,2.042,1.740,3.097,9.128,0.592,0.987,5.173,0.764,0.975,0.970,0.076,3.126,0.219,2.555,2.999,2.211,1.317,1.655,1.983,1.071,3.711,0.039,1.155,1.004,4.825,0.652,0.942,3.716,0.816,1.682,0.248,0.788,0.320,1.004,0.561,0.577,1.134,0.076,0.155,0.200,0.020,3.491,0.814,0.556,0.231,0.191,0.294,0.990,3.513,2.393,0.317,1.467,1.594,0.229,0.463,2.365,0.456,1.621,0.111,3.206,0.048,1.214,2.386,3.611,0.309,0.698,0.119,1.690,0.295,9.757,3.430,0.234,0.946,0.269,2.288,0.975,4.789,0.445,0.388,0.072,0.091,3.303,0.667,3.927,2.304,1.529,1.852,4.305,1.639,2.240,0.092,2.117,0.610,0.569,0.599,0.876,0.246,0.838,3.757,3.304,2.146,9.557,2.129,0.096,16.727,4.176,2.070,1.579,0.107,0.432,2.160,0.996,1.970,1.710,1.677,0.292,0.296,1.170,2.298,2.061,2.272,3.119,0.747,1.434,1.232,8.839,5.653,2.221,1.606,9.482,0.583,3.137,4.138,1.071,1.840,1.735,1.837,4.447,0.720,1.202,1.207,0.542,1.357,1.148,0.704,0.547,1.384,2.984,0.061,1.754,2.593,1.457,0.281,1.648,0.026,2.024,0.115,0.567,3.714,0.341,1.677,1.207,0.054,3.935,0.786,0.424,1.005,0.970,1.180,0.241,0.624,0.770,1.851,2.484,0.527,2.303,2.309,0.269,1.753,0.218,0.097,1.523,2.648,2.042,0.638,0.236,0.507,0.725,0.068,0.191,0.422,0.369,1.577,1.729,1.040,0.562,0.069,1.383,2.923,0.927,5.927,4.006,2.612,3.263,0.363,2.432,1.813,1.137,0.126,0.045,0.226,0.439,0.371,3.102,0.570,3.568,1.989,2.067,1.162,0.073,3.070,1.970,1.164,2.234,0.546,1.275,2.833,3.730,0.360,3.365,0.645,1.700,1.819,0.414,2.022,2.247,0.588,0.374,0.038,7.436,1.873,3.058,1.371,0.317,1.610,5.528,3.628,2.490,4.494,0.519,0.044,5.258,1.547,0.320,1.700,1.090,0.348,0.653,1.331,4.371,4.137,2.558,0.014,0.610,1.583,0.012,0.045,0.099,5.345,1.132,1.266,1.267,5.951,6.606,2.824,5.287,1.858,0.371,3.142,3.375,2.659,1.051,2.071,3.268,4.505,0.129,0.015,3.519,0.462,0.271,1.892,0.237,9.461,0.071,0.212,5.520,2.620,1.026,1.318,0.303,1.280,1.695,6.713,3.432,1.217,0.211,0.170,2.408,1.208,4.726,3.611,0.954,1.263,1.062,0.542,3.943,0.967,1.202,1.706,0.108,0.036,0.262,3.441,0.753,2.157,1.707,0.391,0.446,2.069,1.189,0.831,0.780,0.455,2.368,1.876,3.251,0.091,3.180,0.084,4.906,5.306,4.744,3.437,2.014,0.955,0.244,1.650,0.785,2.861,4.660,1.351,0.333,0.087,2.757,0.401,0.093,1.933,2.128,2.085,0.136,1.827,0.254,1.150,2.680,2.326,1.922,0.643,0.954,1.423,0.752,12.625,8.213,1.530,0.808,0.123,2.177,2.546,1.972,0.926,1.226,2.558,0.033,0.222,0.726,0.518,1.927,0.007,0.113,0.139,2.607,3.111,0.879,1.447,0.455,10.181,0.469,1.186,2.077,0.072,9.273,0.029,3.215,0.676,0.121,1.016,0.008,1.053,2.079,1.008,0.533,0.883,1.734,0.831,0.148,0.794,3.212,0.360,0.260,1.795,1.605,0.622,2.638,4.029,1.601,0.683,2.476,0.729,3.769,0.563,1.501,1.341,0.499,2.432,14.066,2.950,3.270,3.722,2.917,0.586,1.344,0.226,0.630,0.516,1.722,0.239,7.925,0.667,1.471,0.651,1.664,1.513,1.252,1.760,0.321,1.392,1.747,0.298,0.109,0.157,3.875,2.931,1.162,1.378,0.088,0.007,4.587,4.535,3.520,3.374,0.224,0.462,1.077,3.033,0.547,3.113,1.750,3.430,3.759,0.170,0.156,1.013,0.246,1.242,0.729,0.078,1.895,2.443,4.452,1.892,7.585,4.097,3.258,0.776,1.674,1.958,3.756,1.546,7.613,4.976,1.437,1.237,0.130,1.185,1.871,1.869,1.579,1.794,0.997,1.156,1.558,0.074,0.166,1.708,0.218,1.290,3.075,1.489,1.756,0.623,0.270,0.072,0.339,0.741,1.516,1.476,4.015,3.364,1.554,0.406,2.395,0.687,0.435,2.290,0.024,1.168,0.029,0.028,0.057,0.147,2.467,1.383,7.732,2.582,0.210,2.192,0.973,2.581,0.930,1.899,1.495,3.265,3.423,0.123,2.967,1.957,0.984,1.118,3.155,1.023,4.857,0.418,0.099,0.726,1.170,3.191,2.184,0.271,5.055,0.442,2.429,4.006,2.188,4.090,3.510,3.322,2.157,1.086,4.963,0.034,2.481,0.795,1.392,1.715,0.888,1.501,0.938,0.871,0.251,3.835,0.356,0.075,1.436,4.000,0.178,4.218,1.614,6.235,2.892,0.125,11.088,0.319,0.543,5.164,1.252,5.231,0.165,0.028,8.117,1.301,3.313,6.852,0.890,3.510,3.289,0.019,0.139,0.745,3.670,2.147,0.863,0.251,0.242,1.650,1.121,1.340,0.021,1.337,3.544,0.891,0.124,0.016,0.454,3.454,0.906,0.304,2.400,7.593,1.572,0.560,1.941,3.272,0.308,1.037,1.122,2.262,0.195,2.353,0.244,2.707,0.026,0.167,2.915,2.592,1.943,4.677,1.345,1.129,0.028,0.950,0.047,0.116,3.104,3.516,1.914,0.121,6.681,1.931,2.256,0.273,0.974,2.322,2.601,3.619,0.122,3.482,0.113,1.704,1.449,0.793,0.560,1.123,1.426,0.123,2.995,2.025,24.291,2.912,5.026,0.343,0.308,0.860,0.024,0.211,3.138,1.358,2.579,8.736,0.609,1.767,0.265,1.414,0.062,0.006,1.629,3.695,0.011,0.291,7.741,8.000,4.041,2.263,1.937,3.099,1.509,1.636,1.151,0.103,1.512,3.494,2.395,0.315,0.216,4.130,2.332,0.491,2.241,2.155,8.213,6.408,1.114,7.777,0.250,0.615,1.514,0.537,2.085,2.043,3.037,2.828,2.947,0.079,3.064,1.250,3.339,7.584,1.780,3.798,3.334,0.828,0.445,0.404,1.053,0.208,2.068,2.752,0.364,2.582,1.228,1.417,0.426,2.963,0.036,8.584,1.359,0.067,0.404,0.153,2.337,0.405,4.000,4.672,0.573,0.684,1.223,1.772,0.089,1.742,3.245,1.884,0.115,0.950,3.580,1.031,2.548,2.000,2.414,2.294,3.457,3.086,3.703,1.162,0.503,5.546,0.757,1.378,1.377,4.891,0.252,3.392,5.248,6.179,0.932,4.431,1.926,0.185,0.119,2.306,2.802,0.505,2.842,0.989,1.818,0.038,1.207,0.438,0.063,0.886,3.133,0.466,0.451,2.118,0.410,5.724,5.885,1.281,3.886,3.551,1.793,0.244,3.297,2.564,5.156,1.154,3.828,0.533,0.576,5.480,0.832,0.991,1.205,10.368,0.229,0.105,2.380,0.772,3.687,1.232,1.272,5.848,0.123,4.051,0.445,0.135,0.124,0.996,0.815,1.482,3.371,0.252,0.320,1.615,0.010,3.296,2.126,3.171,3.873,0.193,1.971,3.706,1.779,3.220,1.612,0.031,0.306,0.696,1.369,1.382,1.061,4.874,0.165,2.032,1.472,2.467,1.433,3.800,0.109,0.468,5.158,3.473,3.042,0.351,2.256,6.503,3.036,2.362,3.109,3.864,0.411,0.300,2.531,0.939,1.359,0.972,0.256,0.238,4.543,0.049,2.582,0.108,4.342,0.018,0.187,0.152,0.744,4.166,0.778,1.534,0.919,1.665,6.114,0.457,6.450,6.477,1.278,0.734,0.753,0.742,1.466,5.645,5.110,2.167,0.141,3.249,1.626,3.056,0.541,2.344,2.828,0.382,0.404,0.086,0.419,0.573,2.301,0.668,0.149,0.790,2.870,0.501,1.795,0.666,0.713,1.525,0.927,1.775,2.642,0.137,2.711,3.880,0.266,0.744,1.694,1.035,2.770,1.909,2.073,0.775,7.484,0.127,1.052,1.371,1.267,8.158,1.472,3.030,1.367,0.732,2.713,0.089,1.996,0.931,1.623,1.315,2.949,0.008,2.257,5.083,1.044,1.079,0.472,2.009,1.523,0.578,1.932,2.371,0.560,2.822,1.152,0.810,0.852,0.352,2.686,1.285,1.711,1.686,1.316,0.105,0.297,2.219,12.154,0.608,0.241,0.588,0.553,0.732,0.470,0.235,0.948,1.896,4.756,1.901,0.164,1.156,3.932,7.476,2.747,2.480,0.138,2.648,2.407,1.585,0.077,3.326,2.587,2.870,3.666,0.101,0.294,0.112,1.614,0.760,2.242,0.390,0.138,1.012,0.313,6.924,0.654,0.717,1.186,0.892,2.189,2.216,0.064,1.554,0.730,0.033,3.744,1.772,1.436,2.385,2.107,1.131,0.821,0.684,1.412,0.987,0.875,1.461,0.453,2.366,0.466,0.855,2.564,0.097,0.940,10.938,8.705,3.044,0.993,3.837,1.324,6.838,0.015,7.858,1.157,1.521,2.326,0.900,2.731,2.952,1.344,2.644,3.649,1.017,2.025,0.318,2.528,1.076,1.205,5.850,2.056,3.774,1.623,0.176,1.073,3.114,1.975,1.714,2.436,0.030,2.639,0.610,0.132,0.873,0.012,2.492,0.117,3.530,0.475,3.405,4.864,0.253,2.053,1.623,0.032,0.658,0.310,4.055,0.153,2.743,0.380,0.228,0.080,2.209,1.601,1.188,3.055,1.431,1.195,0.027,1.105,3.832,0.183,1.723,0.693,2.473,2.495,1.350,0.814,1.466,0.035,0.944,1.502,1.104,0.600,0.654,0.347,0.069,1.288,2.369,0.743,0.341,4.558,0.541,0.406,0.333,0.635,0.287,2.243,1.344,1.535,0.700,0.951,2.564,0.915,1.649,1.241,1.454,1.737,3.382,0.067,5.357,2.651,0.472,0.223,1.408,0.067,1.318,0.260,0.195,2.114,0.310,2.453,2.177,0.483,9.990,2.174,0.846,3.000,0.655,2.337,2.608,3.112,1.961,1.518,2.733,0.118,5.259,0.103,8.966,5.931,0.896,0.019,3.096,1.443,0.862,0.863,1.231,3.245,0.264,1.686,1.978,0.220,0.213,2.045,2.093,0.970,0.244,0.059,0.403,2.579,0.053,4.621,0.196,0.076,0.155,0.196,0.806,0.097,2.012,1.034,4.954,1.627,4.389,1.496,6.084,15.074,0.676,2.041,0.693,1.469,0.057,0.615,3.295,0.845,2.488,3.557,0.661,0.400,1.270,1.645,0.433,0.644,2.757,0.991,1.377,1.949,1.017,0.194,2.444,3.225,2.814,9.811,3.012,1.273,17.934,0.640,0.640,1.012,1.115,2.512,7.340,0.199,2.538,0.358,1.320,0.640,4.810,2.455,2.372,0.733,3.120,0.419,2.717,0.877,6.549,0.002,1.249,1.835,0.044,2.380,0.714,1.200,6.834,1.204,0.252,2.725,2.566,0.355,0.980,0.103,0.132,0.099,6.666,0.771,3.757,0.173,6.307,5.641,2.986,2.032,0.913,0.503,5.180,0.344,1.126,0.138,1.559,0.266,3.288,1.803,0.529,0.347,0.756,1.737,1.298,0.561,0.118,1.155,0.735,2.098,0.051,1.186,0.100,2.402,2.748,3.551,0.507,0.428,0.362,0.370,3.543,0.406,0.245,2.247,0.207,0.304,2.625,2.081,0.183,0.797,1.009,1.429,1.494,3.021,1.785,0.485,1.545,0.432,3.620,1.591,0.529,1.345,3.493,1.145,3.056,3.841,1.431,0.088,1.976,1.829,1.706,5.425,2.862,8.476,0.185,0.621,0.870,1.481,0.413,0.866,0.530,9.223,5.030,2.875,2.905,1.192,3.639,0.464,10.152,0.173,0.288,3.941,1.905,2.983,0.622,0.521,2.922,3.459,2.075,3.437,2.776,0.071,1.433,2.904,0.481,1.544,4.559,0.373,0.699,2.009,0.947,7.574,7.476,1.448,1.621,4.108,3.436,1.531,2.661,1.831,2.299,0.439,1.863,3.750,0.864,4.319,0.088,1.199,1.060,0.556,14.193,1.144,1.704,1.194,0.172,2.676,1.637,0.218,0.952,3.366,0.019,0.102,0.032,1.224,1.598,0.256,0.714,0.134,17.302,3.061,7.560,2.178,0.790,0.334,3.074,2.887,2.319,2.337,0.082,1.607,0.027,0.662,2.068,2.400,2.320,1.319,2.712,4.598,3.140,1.685,0.444,0.043,0.135,4.560,0.047,2.778,2.390,3.644,0.011,0.875,0.207,0.168,0.277,1.783,0.337,0.862,1.926,2.339,0.198,4.015,0.206,0.830,1.927,0.465,0.455,0.414,1.133,0.426,0.766,3.157,1.094,0.063,3.037,1.725,0.630,3.154,2.888,5.309,0.882,1.310,3.057,0.193,0.652,3.126,2.257,0.118,2.770,3.110,0.961,2.300,1.492,3.619,1.665,1.690,5.899,1.916,3.629,0.583,1.372,3.534,2.779,1.506,0.547,1.458,0.579,4.395,0.403,0.025,13.837,0.887,3.815,2.840,0.446,2.404,2.514,2.285,1.099,0.046,2.058,3.241,3.618,0.406,0.417,1.210,0.056,0.378,1.390,0.035,1.198,0.148,1.839,1.042,0.228,0.650,0.216,0.190,2.565,2.319,1.437,0.298,3.852,0.993,0.049,0.366,0.196,2.411,3.346,1.788,0.632,3.641,1.390,1.886,2.620,1.646,16.318,1.267,0.091,1.837,0.080,0.805,1.892,1.781,2.013,2.081,4.247,2.790,1.080,2.785,0.760,1.985,5.382,1.257,0.449,2.801,2.498,5.365,2.028,0.381,1.710,1.954,0.633,0.048,0.357,1.817,1.036,1.403,8.656,1.368,0.020,1.160,2.060,0.154,1.754,0.828,1.224,1.942,0.122,1.912,1.073,1.971,4.943,0.771,0.259,1.950,0.045,2.213,1.737,3.348,0.526,0.787,0.300,2.972,1.816,1.206,0.136,0.890,0.282,0.015,1.036,0.237,0.917,0.403,0.268,2.652,1.769,12.617,2.204,2.396,0.025,0.046,1.452,3.708,1.302,0.853,0.399,0.151,0.968,1.348,0.282,1.229,1.520,0.545,3.089,0.675,1.842,0.451,2.467,1.371,1.671,0.054,0.676,0.208,0.258,0.253,0.176,4.863,0.532,2.586,5.876,0.264,0.245,1.376,2.321,0.214,2.932,3.227,2.892,5.158,0.447,2.562,0.419,1.428,4.358,3.368,1.155,0.148,0.214,7.073,0.004,1.039,0.213,0.364,3.653,7.598,2.934,3.433,1.312,1.939,0.064,0.566,3.814,1.265,0.202,0.861,3.719,1.608,1.255,0.584,1.537,0.227,0.825,0.018,0.178,1.638,0.225,0.278,0.726,2.303,0.072,7.010,1.278,0.343,0.060,0.493,1.659,5.046,0.011,3.317,0.639,1.116,4.926,5.395,0.078,1.887,1.285,1.772,0.063,12.576,0.841,0.629,1.655,0.049,5.106,0.828,0.023,0.702,8.870,1.052,3.260,1.201,2.273,1.766,1.309,2.933,2.976,0.733,1.007,2.241,0.009,1.080,0.066,1.258,0.661,4.904,2.055,0.520,1.040,0.781,1.254,4.446,4.797,3.345,0.290,0.611,0.572,2.085,1.332,1.237,0.131,2.774,3.472,3.090,1.309,4.944,4.544,0.393,0.170,1.514,2.329,2.956,2.343,1.269,1.285,1.404,1.864,5.671,1.010,0.289,0.183,0.306,0.691,0.242,1.580,0.468,0.033,0.799,0.355,2.890,0.086,2.085,1.158,1.317,3.239,2.457,3.764,2.662,5.157,0.022,0.165,6.739,2.993,9.474,0.906,1.753,1.316,0.210,2.714,1.366,1.472,0.062,3.147,2.651,0.533,0.963,1.147,9.612,1.356,0.656,0.234,0.234,1.551,1.578,0.129,1.044,0.216,4.263,5.757,1.021,0.404,4.602,2.593,0.216,1.590,1.087,1.452,0.324,0.880,1.174,1.404,2.609,1.233,3.523,2.974,1.337,0.734,1.142,0.370,1.395,1.391,1.353,5.818,0.120,3.766,1.100,3.120,4.809,1.818,2.647,1.619,2.245,1.398,3.331,2.075,2.141,0.849,1.327,0.961,4.219,1.444,0.316,2.162,0.023,3.058,2.441,0.321,0.312,0.434,3.441,2.657,2.801,2.126,1.552,0.200,0.186,1.002,0.411,0.571,1.681,0.029,1.907,0.934,0.842,0.254,0.081,0.170,1.636,15.770,1.475,0.067,1.928,2.098,1.716,3.382,9.053,1.180,0.773,0.070,1.616,2.264,9.361,0.916,4.158,0.816,0.129,0.696,0.418,5.413,0.674,1.095,0.140,0.812,2.458,3.081,0.167,0.362,2.687,0.009,1.199,0.681,7.361,3.032,0.369,2.881,4.685,3.241,0.424,0.635,2.884,0.015,0.571,0.048,0.345,0.036,3.367,0.618,2.308,0.551,1.805,7.382,3.000,0.281,2.689,0.123,3.083,1.700,1.436,0.111,8.078,0.353,0.835,1.335,0.067,0.391,1.310,2.445,3.349,2.305,2.704,0.074,0.067,0.921,0.425,0.736,4.151,1.320,1.939,3.124,2.165,0.238,1.094,3.026,0.709,0.051,2.377,2.427,0.458,1.659,1.918,0.721,2.538,0.498,1.127,0.033,2.480,0.120,0.018,0.833,0.343,0.150,2.253,0.196,0.778,0.651,7.325,0.576,1.864,1.985,0.256,1.693,23.791,0.875,1.202,0.223,2.823,2.111,0.854,0.051,3.408,1.927,0.277,1.929,1.507,0.144,2.124,0.964,0.072,6.974,1.708,1.299,0.291,0.121,0.350,0.504,1.939,0.532,1.385,0.818,0.868,1.563,0.579,3.556,2.653,0.568,2.492,0.573,0.400,1.649,1.526,2.645,1.928,0.032,1.923,1.562,0.956,1.284,0.369,1.840,1.295,2.368,1.467,0.029,0.497,0.243,0.459,2.460,2.581,0.083,2.185,1.003,4.183,0.349,0.142,0.906,0.012,0.495,1.415,0.186,1.706,0.567,0.185,0.716,1.571,0.003,0.984,2.595,0.513,6.183,10.395,0.062,1.885,1.970,1.964,1.546,0.557,3.523,2.506,1.826,0.383,2.710,1.586,1.803,0.505,0.707,1.005,2.360,0.010,3.273,2.083,0.206,1.575,0.714,4.772,0.702,1.351,2.847,0.429,1.740,1.188,0.378,2.006,2.503,2.376,1.030,1.505,0.446,0.271,2.216,2.468,3.833,1.195,6.720,2.583,0.296,0.554,0.438,2.640,0.542,2.996,2.713,2.942,0.817,2.274,0.344,0.211,0.375,0.979,1.054,0.856,4.901,1.473,0.167,2.203,1.650,0.247,2.759,2.284,1.387,3.408,3.612,0.574,1.836,1.132,4.841,0.690,1.812,7.082,0.348,3.306,1.440,1.403,0.607,0.334,0.743,0.163,1.110,4.367,0.935,1.832,0.018,0.289,0.024,0.213,0.577,4.040,3.755,4.397,1.590,0.496,1.569,0.573,4.477,0.974,1.907,2.085,6.255,4.043,0.369,0.159,0.439,1.231,1.022,1.488,0.595,0.416,1.500,1.100,1.654,0.894,1.518,1.633,0.543,0.400,0.063,2.796,2.508,0.018,0.800,9.106,1.343,2.260,2.593,1.211,2.287,3.424,1.947,3.100,1.163,1.991,1.949,2.254,0.250,0.014,0.019,1.554,2.415,1.024,3.360,2.148,0.472,0.621,2.848,1.060,1.631,0.293,2.409,2.419,0.680,2.434,2.519,0.010,3.957,1.368,0.636,1.616,3.797,2.285,2.610,3.445,2.644,0.782,0.396,0.235,1.817,2.341,0.429,0.295,0.790,2.086,3.969,1.671,2.145,1.760,0.085,1.161,2.552,2.613,1.092,0.019,0.051,3.355,0.121,0.602,5.210,1.327,0.944,3.051,1.615,1.429,0.650,2.089,0.301,0.429,0.032,1.674,0.042,2.896,2.573,3.375,1.594,2.962,1.465,2.653,1.308,2.677,2.887,0.300,1.803,1.002,2.547,0.776,0.716,2.547,1.994,1.007,2.124,0.015,4.413,0.677,0.808,18.954,2.752,0.864,0.005,2.527,0.008,1.730,2.513,5.040,0.132,1.523,0.220,0.350,0.498,0.028,1.626,1.804,2.011,0.346,1.251,0.586,3.139,4.273,0.974,2.823,1.919,5.050,0.398,2.665,0.226,0.745,6.113,0.314,6.415,1.672,4.052,1.480,1.602,4.311,1.663,0.718,3.063,1.158,9.858,1.552,8.000,0.167,1.361,1.441,2.055,2.030,1.596,1.537,1.266,0.570,0.794,1.156,0.558,2.055,8.794,3.862,6.299,3.711,6.619,6.469,3.905,2.982,1.859,0.747,1.334,1.027,1.304,0.420,0.023,1.440,1.501,4.890,2.005,1.859,3.637,1.465,0.796,0.880,1.739,4.463,1.971,1.540,4.103,1.774,1.550,0.410,0.004,4.266,2.700,5.398,0.060,1.679,1.742,4.151,1.916,1.475,1.874,1.471,1.607,1.790,2.068,1.403,3.251,1.497,1.568,0.685,0.276,0.698,0.601,2.046,1.574,0.360,1.403,1.668,0.206,0.009,0.336,0.737,0.682,0.297,0.983,3.411,0.104,0.029,2.093,0.012,0.195,3.913,0.050,3.950,1.617,0.187,0.995,1.485,0.454,0.830,1.417,1.807,0.092,0.029,0.769,2.109,0.727,1.610,0.066,1.017,1.312,0.129,0.068,0.084,1.301,0.550,1.326,4.110,0.705,4.804,8.606,1.880,0.958,5.445,0.360,4.537,2.234,0.660,1.427,0.967,2.462,0.089,1.726,2.283,1.751,2.950,0.872,0.304,1.244,0.432,1.850,2.211,0.441,0.592,2.198,2.942,1.059,3.343,2.620,1.636,2.808,0.824,4.888,0.525,4.034,1.383,2.437,1.819,0.666,3.788,0.459,0.881,2.723,0.042,0.027,0.381,16.363,2.864,1.118,0.575,2.239,8.745,2.437,0.417,1.494,1.918,7.342,3.290,3.316,2.331,1.562,3.558,2.853,0.907,0.909,1.325,0.300,1.435,2.869,3.443,0.326,0.121,0.673,0.435,0.606,3.149,3.678,4.786,0.896,1.093,5.450,5.485,0.299,5.112,1.741,1.979,0.314,0.609,1.795,2.764,0.020,0.182,0.446,0.291,1.273,2.201,2.294,6.947,1.520,1.387,0.908,0.300,2.072,3.187,1.680,0.285,0.536,0.665,2.135,0.106,0.345,0.032,1.939,6.447,1.444,0.948,0.573,0.272,0.032,2.001,0.273,2.719,2.053,2.235,0.812,0.463,0.012,0.465,0.021,0.163,3.411,0.621,1.216,0.803,1.320,0.108,0.160,0.842,7.119,0.345,0.915,1.621,0.499,1.642,0.122,0.036,0.697,0.409,0.113,1.203,0.454,1.254,1.647,1.273,1.903,0.435,2.251,0.574,4.951,1.179,0.177,0.153,2.211,0.354,0.428,0.464,0.011,0.733,0.945,0.124,4.986,0.303,1.062,2.988,4.062,0.586,0.751,1.991,4.037,1.536,1.302,1.630,0.736,1.986,0.363,0.553,0.761,0.120,0.043,2.982,1.382,0.246,2.048,0.204,2.522,0.192,0.186,0.277,4.193,0.192,3.551,0.358,0.295,0.080,1.952,2.561,0.934,0.606,8.081,1.817,4.451,5.043,2.408,7.036,2.912,1.511,0.396,6.398,1.752,3.342,1.150,1.391,1.215,0.795,1.322,1.294,6.380,0.137,2.068,0.055,1.492,1.042,2.353,1.891,1.218,2.502,1.802,7.226,1.240,0.533,0.024,0.103,1.600,0.144,0.196,0.070,2.359,0.859,0.391,0.051,1.572,2.638,1.693,0.134,4.550,0.733,0.006,3.019,1.356,2.971,0.541,6.496,6.312,5.914,1.944,0.019,1.737,0.889,1.138,3.289,2.013,0.008,0.388,3.370,3.015,1.745,1.313,0.077,0.229,0.360,0.864,1.429,2.208,0.696,0.550,1.533,0.828,3.850,2.188,1.291,0.570,0.119,3.378,0.284,0.590,2.214,24.922,0.335,1.295,0.460,0.245,0.134,0.405,0.865,1.069,1.720,0.953,0.015,0.171,1.494,0.867,0.764,0.084,2.217,0.401,1.551,4.140,2.170,0.193,1.658,0.370,1.539,1.973,1.501,0.407,0.024,1.738,5.000,0.688,1.325,3.958,0.667,1.895,1.429,0.509,3.225,2.920,5.112,3.352,0.487,6.978,1.773,2.531,5.428,1.037,2.237,0.275,0.096,3.057,1.334,0.097,1.172,1.585,0.969,2.020,0.601,2.560,1.103,1.637,0.925,2.311,0.613,5.789,1.238,3.730,0.169,0.177,1.062,0.993,2.541,3.018,1.663,2.532,0.758,1.348,0.336,0.289,1.864,1.116,1.070,2.136,2.222,1.585,0.388,1.753,3.624,4.690,1.615,0.111,0.121,1.601,3.941,0.262,2.435,1.947,1.428,1.192,0.186,2.731,0.147,1.490,0.108,1.114,0.775,2.233,0.477,0.735,4.355,2.448,1.061,0.617,2.591,2.750,1.078,1.133,3.993,2.049,6.865,1.119,1.350,3.538,4.121,3.208,1.869,0.076,0.246,1.771,0.294,5.245,8.118,0.243,5.222,0.445,1.077,0.097,1.397,1.271,0.597,0.118,1.778,3.348,5.510,1.188,2.759,0.531,2.757,0.366,0.961,2.040,8.900,1.837,0.055,10.000,1.945,0.653,0.464,0.662,2.620,0.283,5.981,5.333,0.388,0.011,0.230,1.063,1.190,5.451,0.478,0.591,0.744,0.280,2.451,0.253,1.204,2.113,0.500,1.958,2.043,1.047,1.121,2.173,1.882,0.209,1.741,1.497,0.520,9.203,1.343,3.133,0.873,1.525,1.029,0.689,1.340,0.035,0.685,1.239,2.480,0.518,4.853,3.411,0.909,2.704,0.470,0.988,1.682,0.064,0.818,0.590,1.756,3.548,11.764,0.182,0.182,0.187,2.370,1.726,0.431,0.009,0.093,2.586,5.343,0.101,0.218,0.283,2.263,0.710,7.107,0.956,0.400,1.651,5.515,2.249,0.340,0.020,0.464,6.133,11.719,0.260,1.441,1.506,3.805,0.139,0.130,0.020,5.492,0.246,1.821,1.824,0.070,2.318,0.908,1.323,1.472,0.030,0.028,0.663,0.953,0.198,9.428,1.446,1.912,1.982,0.069,1.437,0.061,0.062,11.246,0.662,0.111,0.838,0.848,10.344,0.477,1.148,0.892,1.995,5.102,0.416,0.828,0.396,0.624,1.196,2.331,10.738,3.324,0.085,3.109,1.130,2.245,0.960,1.013,0.621,1.410,0.566,3.113,0.278,2.092,2.214,5.032,4.413,3.153,2.266,1.730,3.246,0.513,5.674,4.347,1.367,4.739,1.150,2.273,3.095,3.710,1.833,2.036,2.503,4.076,0.372,1.948,1.605,0.077,0.072,9.550,5.598,6.028,0.604,0.481,1.586,0.979,1.633,0.107,1.519,1.604,1.150,0.459,0.766,0.095,1.341,0.199,6.240,0.600,0.919,0.670,1.969,1.695,1.110,0.231,0.116,0.401,5.454,0.551,1.102,0.911,1.003,3.000,7.305,3.911,1.004,1.595,0.548,1.415,0.052,0.046,4.074,1.674,4.325,4.722,2.148,0.528,0.372,0.962,1.804,0.465,2.500,1.494,1.763,2.063,0.846,1.527,1.505,0.974,0.283,0.295,1.518,2.537,2.832,1.534,1.206,2.754,0.111,3.729,0.245,0.890,5.766,0.034,0.692,0.212,0.428,3.494,0.178,0.065,0.082,1.443,0.613,3.531,6.047,4.744,2.648,1.761,0.401,0.747,2.541,0.015,2.143,2.385,2.367,0.576,3.910,4.097,0.016,8.148,2.937,2.681,1.587,3.299,0.050,0.107,1.551,0.839,0.010,2.069,0.236,0.524,4.558,1.005,1.321,0.062,2.561,1.872,0.362,1.391,1.381,1.862,3.698,3.314,1.967,1.700,0.636,3.551,3.698,1.460,0.601,1.667,0.297,5.424,0.206,4.943,1.578,2.307,0.203,0.790,0.610,1.607,0.592,0.892,3.413,0.068,0.592,1.580,1.902,1.628,1.308,0.142,0.866,5.140,0.225,2.548,0.259,4.104,3.247,0.064,0.226,1.123,0.801,0.165,0.492,0.593,1.437,0.496,2.718,2.560,4.064,1.493,3.192,1.802,1.909,1.694,1.012,0.331,0.249,0.391,0.555,0.712,2.636,0.815,0.252,0.046,2.158,0.464,1.039,1.050,3.130,0.337,1.589,0.490,0.300,5.161,2.855,2.830,8.742,0.422,0.784,0.173,1.895,5.171,1.529,1.753,1.663,0.698,0.071,1.158,0.528,1.192,1.786,0.156,0.901,1.074,0.598,3.436,0.005,2.705,2.122,9.056,0.150,0.133,1.667,3.141,1.790,1.332,0.053,5.801,0.801,0.562,1.509,3.097,2.807,0.769,1.858,0.632,3.380,2.462,0.701,0.116,2.729,0.009,1.354,0.455,1.693,0.841,3.247,5.217,1.670,0.167,2.828,2.001,0.075,1.047,3.268,3.836,0.784,0.051,0.712,0.103,0.164,0.373,1.249,2.304,2.793,1.841,0.153,2.263,0.307,1.845,0.015,0.567,9.796,0.652,0.013,1.154,0.555,2.062,1.506,0.058,2.401,0.767,1.757,6.481,0.676,0.811,1.518,2.340,0.018,11.547,2.228,0.582,1.517,0.938,1.533,0.961,0.403,0.156,1.703,2.031,4.562,0.895,6.496,0.529,0.193,1.729,2.097,3.061,1.327,2.251,0.646,0.413,4.019,3.832,0.072,7.551,1.518,1.611,2.706,2.004,0.018,2.480,3.239,1.708,1.274,0.367,1.628,0.710,3.291,2.736,1.568,3.011,4.978,0.101,0.060,0.221,0.709,1.221,1.882,1.411,1.636,2.585,0.080,1.865,0.201,4.447,3.375,0.563,1.454,3.234,3.187,0.268,0.367,1.598,2.041,8.528,1.908,0.250,4.428,0.382,0.286,1.657,0.614,1.045,2.566,0.881,0.914,0.916,1.162,1.699,1.943,1.863,17.232,1.817,1.886,1.122,0.198,2.862,3.676,0.236,0.109,0.452,0.005,2.378,0.044,0.662,0.345,3.736,4.586,0.924,0.014,2.711,1.450,4.250,1.443,0.080,1.084,2.319,0.910,0.267,0.286,0.456,3.564,3.600,4.955,3.927,2.745,1.215,1.867,1.680,0.350,4.269,4.876,4.968,0.758,1.301,0.384,3.530,1.428,3.846,0.108,0.344,0.257,0.986,0.144,1.036,0.046,1.783,1.235,0.219,0.047,1.266,3.583,0.175,2.456,0.285,0.862,5.523,1.856,2.309,3.714,0.786,0.219,2.342,0.630,0.264,0.881,0.119,3.014,3.878,0.482,0.153,11.410,1.433,2.075,0.112,0.792,6.737,1.757,2.976,2.746,1.379,1.306,2.951,1.861,1.452,0.204,2.299,1.748,2.987,0.964,1.019,0.010,1.613,2.468,0.662,1.563,0.650,8.535,2.467,0.889,0.673,0.902,0.334,1.825,6.557,0.060,2.937,0.080,0.472,0.113,0.473,0.737,0.385,1.263,4.573,5.115,0.222,5.882,1.598,1.078,0.927,0.639,1.027,0.605,0.645,0.177,0.436,0.500,0.066,6.378,1.872,5.420,1.538,2.459,0.645,1.295,0.259,0.008,1.158,0.299,1.432,7.405,1.220,0.330,1.702,0.021,0.935,0.106,0.186,3.915,2.619,0.420,0.484,1.822,4.060,0.561,5.750,0.973,0.303,1.302,0.280,0.266,1.258,5.437,0.175,0.048,6.304,0.086,1.901,0.941,2.270,0.791,0.448,2.472,11.212,0.184,0.318,0.496,1.741,0.034,4.325,0.605,0.281,1.303,1.583,5.542,3.455,0.332,0.018,1.815,3.680,1.845,0.821,0.159,3.029,4.280,0.006,1.785,1.458,0.112,0.014,1.340,0.272,1.123,0.641,1.206,2.192,0.405,2.653,0.805,3.401,0.077,3.176,4.871,2.004,0.960,0.371,0.204,0.840,0.003,0.527,8.868,0.497,0.729,0.108,1.949,1.129,1.253,5.647,2.350,1.957,1.755,0.450,0.324,0.849,0.549,0.606,0.143,0.318,0.689,2.018,0.757,0.494,3.064,1.800,2.519,0.162,1.238,3.278,0.027,1.313,0.006,0.094,0.667,0.668,1.146,1.519,3.782,1.086,3.017,0.005,2.322,6.280,6.114,1.392,1.183,0.464,0.821,0.262,0.080,0.968,0.236,1.192,2.451,0.978,1.159,0.011,2.190,1.385,0.240,1.096,2.094,1.385,0.662,1.829,1.187,0.151,0.818,7.408,2.114,2.811,1.098,2.579,0.491,3.007,1.584,0.890,0.033,2.772,0.252,3.650,3.000,1.099,0.080,1.224,0.698,1.284,0.704,1.845,2.396,1.270,3.101,0.356,3.306,0.630,0.299,1.165,2.780,1.834,0.056,0.544,1.913,0.361,2.686,1.465,2.187,0.639,0.809,3.305,5.847,4.103,1.157,0.042,1.302,0.151,2.203,1.858,2.240,3.756,2.332,0.157,0.583,0.416,5.241,0.910,11.571,4.615,6.438,1.127,8.752,2.139,0.866,0.875,0.296,1.203,0.238,0.608,0.720,4.726,2.158,0.516,0.270,0.026,0.373,1.425,0.118,5.644,0.795,2.258,0.392,1.509,0.896,0.068,4.438,5.082,1.614,0.086,0.074,0.063,0.035,0.651,0.082,0.185,0.356,1.088,3.090,1.321,5.713,0.022,0.900,0.799,0.780,5.860,2.861,0.967,0.271,1.260,0.979,1.083,1.201,0.913,4.053,2.657,1.350,0.081,0.549,0.013,0.568,0.038,0.566,3.732,3.107,1.197,1.866,0.528,0.928,1.183,1.877,0.476,3.827,0.024,1.029,2.845,3.816,0.309,9.147,8.401,0.855,0.463,1.913,2.144,1.065,2.687,1.611,0.310,5.077,3.280,3.281,0.260,0.014,2.136,0.549,1.407,0.246,1.301,0.734,3.248,1.311,3.519,1.358,0.226,1.647,0.076,1.355,0.868,1.507,0.706,3.051,0.181,0.571,0.662,0.857,2.876,0.288,1.775,0.830,2.108,0.121,1.880,0.555,0.592,0.059,0.774,0.235,3.277,0.253,3.436,0.435,0.245,4.664,1.587,3.649,1.079,0.341,0.845,0.558,0.910,0.877,0.477,0.170,1.550,1.143,1.651,1.575,1.000,2.175,1.013,6.801,6.460,1.348,1.377,0.114,0.882,0.280,0.507,3.421,0.795,0.107,2.279,2.094,3.647,4.034,4.087,6.660,1.326,5.028,0.109,2.203,1.244,1.567,0.559,0.547,1.688,2.056,1.169,4.457,4.396,0.307,3.674,0.017,0.937,0.495,0.547,0.062,0.711,0.904,1.591,0.728,2.295,7.063,2.723,3.984,4.116,2.821,0.709,1.598,1.504,6.799,7.328,4.522,0.009,0.836,3.322,0.020,1.369,0.317,0.916,0.170,0.346,4.696,0.072,0.565,4.663,2.528,3.712,2.510,0.328,0.196,2.912,4.651,2.130,11.810,1.860,1.601,2.891,3.605,3.948,0.873,0.068,0.762,1.909,1.449,0.193,0.446,1.668,2.943,1.743,1.317,1.821,1.436,5.730,3.726,1.600,0.218,1.135,0.177,1.935,1.536,0.322,1.720,0.405,3.983,3.892,2.226,11.897,2.421,2.723,0.094,1.087,0.632,0.164,0.094,2.795,0.166,0.005,2.855,5.835,0.021,0.158,1.295,0.081,10.500,1.210,1.253,2.985,2.237,0.159,0.108,0.763,0.547,1.260,3.155,0.654,0.474,1.489,1.173,0.067,0.296,1.299,2.491,0.304,0.631,0.513,2.786,0.194,13.402,1.424,0.710,12.183,4.281,1.588,1.889,2.848,0.902,2.513,2.385,8.347,9.468,9.009,2.111,1.166,0.029,0.400,0.177,0.325,6.483,1.655,8.694,1.915,0.373,2.507,2.160,1.429,2.163,1.427,8.357,8.138,0.168,0.750,0.622,1.435,4.260,9.888,3.490,2.304,0.277,2.923,3.547,0.146,1.315,0.369,0.082,3.138,0.979,2.831,7.378,2.024,1.736,1.503,2.031,2.560,1.621,2.969,2.594,1.029,0.304,0.452,0.917,0.987,2.042,1.280,0.443,0.521,0.545,2.393,0.891,0.052,0.542,2.429,0.564,0.062,4.862,1.560,3.252,1.011,1.788,3.968,1.196,3.128,0.372,0.051,1.080,0.044,1.168,2.546,1.684,2.202,0.133,2.365,0.363,4.824,2.567,0.210,1.695,0.492,1.429,0.172,0.296,0.019,2.285,1.372,0.773,2.272,1.863,2.149,5.320,0.311,0.049,9.565,0.710,0.006,0.127,0.701,0.155,2.765,1.968,1.621,4.958,2.991,0.313,0.292,0.362,4.098,0.628,0.796,0.368,0.541,0.418,4.072,0.314,1.468,2.671,7.013,0.368,4.443,4.878,0.817,0.235,0.022,0.591,0.305,0.242,3.614,0.950,7.006,4.344,0.755,0.326,0.930,0.020,0.227,0.160,0.467,0.025,0.033,7.416,1.324,0.966,3.803,4.003,0.125,0.403,3.005,1.334,0.436,0.412,1.640,6.009,0.779,1.208,0.116,0.492,0.769,0.561,0.362,1.372,0.659,1.579,0.076,1.122,2.884,0.800,3.641,3.990,1.377,0.629,1.559,1.288,0.087,7.095,0.837,0.041,2.209,0.906,2.962,6.852,9.285,1.838,3.324,3.531,1.779,0.031,0.114,1.024,2.422,0.276,0.029,1.038,3.393,2.940,0.292,2.034,0.555,0.394,2.448,0.781,4.006,1.264,0.931,2.927,2.852,1.633,0.302,3.003,1.525,0.003,1.472,3.423,2.308,2.803,3.477,3.458,2.327,2.060,0.078,1.966,2.128,1.131,0.469,0.262,0.047,0.549,0.084,2.218,1.463,9.090,12.050,0.177,0.040,0.070,0.446,0.436,4.141,0.189,0.324,0.021,0.640,1.972,3.312,1.092,3.039,1.676,1.854,1.342,1.026,0.496,0.394,3.460,3.970,0.606,2.617,2.482,0.880,0.159,5.323,5.426,0.965,0.048,1.300,1.346,1.748,1.035,1.350,0.010,3.170,0.213,2.272,1.252,0.134,0.063,0.918,3.042,0.099,0.034,5.649,0.063,1.978,0.081,0.100,0.042,0.415,1.005,0.063,0.015,14.161,2.521,0.256,1.111,2.811,1.214,3.773,3.832,4.481,0.797,0.019,0.113,3.343,1.526,1.355,0.178,0.037,1.976,0.725,4.048,0.220,3.501,1.308,4.098,0.870,0.134,1.335,0.305,0.028,2.452,0.524,0.199,0.778,0.113,0.273,1.854,1.533,1.407,0.115,2.919,0.684,1.851,0.051,0.316,2.089,1.343,0.580,1.552,3.019,0.982,2.568,3.127,2.040,0.103,4.773,2.224,0.995,0.415,1.121,3.709,1.309,0.019,3.127,3.065,0.018,0.137,0.106,0.388,0.255,0.362,0.170,0.784,1.458,0.013,3.093,0.787,1.174,1.472,0.083,0.424,1.781,0.030,0.396,0.063,0.540,2.548,0.259,0.041,1.316,0.229,4.614,0.874,0.290,2.879,10.868,0.297,1.126,1.565,1.907,0.088,0.165,0.398,1.273,1.926,4.300,1.896,0.902,0.510,0.840,1.748,0.098,0.303,0.890,2.919,0.113,4.570,1.173,0.904,2.506,1.427,0.298,1.474,0.450,0.529,1.883,1.362,2.279,2.828,3.485,2.625,0.663,1.059,1.486,0.769,4.591,0.644,0.609,0.510,1.266,15.057,0.026,0.703,0.107,5.006,1.433,0.009,2.053,1.766,0.119,0.415,0.045,1.070,1.719,1.431,0.023,1.583,0.421,0.992,0.261,1.798,0.261,0.080,0.075,5.760,1.939,2.117,2.094,0.671,0.876,0.841,2.286,4.521,3.334,0.347,0.184,0.145,0.397,0.146,1.805,2.272,6.711,1.653,0.198,4.331,0.069,0.349,0.938,2.008,1.627,0.248,1.552,2.061,1.804,2.107,1.443,1.740,2.336,1.607,3.735,5.092,0.537,3.095,0.346,0.676,0.222,1.484,8.170,2.920,0.079,0.835,1.365,2.352,1.562,0.121,0.084,1.914,0.170,6.237,1.902,1.144,0.362,1.757,0.137,0.698,0.120,0.111,3.833,2.821,1.765,0.710,2.546,0.249,0.325,3.889,1.165,2.719,1.322,2.924,1.001,2.671,1.714,1.033,0.516,0.710,0.134,1.048,1.617,3.560,0.030,0.856,2.250,0.982,0.813,2.789,1.937,0.846,0.953,5.507,2.229,0.041,0.128,0.066,0.594,0.078,4.288,0.669,0.671,0.752,0.720,1.172,0.049,0.768,2.021,0.008,1.407,0.142,1.053,2.048,0.480,1.455,0.116,1.083,1.898,0.100,0.169,0.151,0.492,0.346,1.008,0.032,0.113,2.182,0.162,0.723,3.141,0.223,2.859,0.339,0.075,3.521,1.171,1.956,0.112,0.952,0.689,0.414,3.779,0.689,1.209,2.289,1.384,0.507,4.440,0.882,0.851,0.077,1.425,8.836,0.318,3.092,0.539,0.561,0.299,0.005,3.148,3.516,0.392,0.221,0.189,0.706,0.087,0.133,2.672,0.238,2.685,0.021,0.151,0.182,1.682,2.393,1.703,0.559,1.783,0.401,0.019,0.616,0.808,1.146,0.130,0.034,2.837,3.452,0.709,0.356,2.760,0.591,3.239,0.370,2.526,1.913,0.011,0.167,0.027,0.217,0.543,1.448,2.154,1.775,1.588,1.806,3.074,1.381,1.410,0.563,0.088,0.024,0.946,0.286,1.456,0.937,0.110,9.588,1.669,4.254,4.172,1.899,0.017,1.134,1.329,2.695,3.335,1.867,1.875,0.873,1.817,0.317,1.881,0.321,1.001,2.868,0.055,0.044,0.016,0.154,2.142,0.890,0.421,3.297,0.798,0.127,0.798,2.612,3.249,1.231,0.507,1.678,0.072,2.025,3.720,0.651,0.620,0.647,0.294,5.800,1.047,0.818,3.795,1.642,0.755,0.330,0.487,3.101,1.688,1.874,3.731,1.197,1.940,3.380,2.547,1.668,0.417,0.251,1.476,0.961,0.862,0.576,0.545,0.432,0.160,0.157,3.219,0.310,0.358,2.640,1.069,2.426,2.856,0.367,1.086,3.613,0.079,0.650,0.058,0.560,0.437,0.493,1.598,2.956,1.292,1.458,0.904,0.988,0.320,0.935,2.643,5.594,2.591,0.881,1.142,1.600,1.331,5.216,0.062,0.061,1.308,0.004,0.121,1.434,1.463,0.098,0.278,5.588,1.016,2.074,2.453,0.091,0.569,0.022,5.301,2.367,1.253,0.409,0.318,4.575,0.020,0.339,2.735,1.901,0.501,0.257,2.966,0.039,1.868,0.274,2.011,3.009,8.000,1.990,2.958,2.955,0.044,3.525,1.890,2.988,1.955,0.390,4.085,1.085,0.828,3.073,1.575,2.592,1.789,0.939,0.725,1.526,0.158,0.226,1.673,0.162,0.596,2.203,0.918,2.937,1.083,2.135,3.245,1.880,0.061,0.393,1.000,0.138,0.161,2.791,1.804,0.346,0.267,2.688,0.247,1.958,2.550,2.945,0.290,3.009,4.869,8.870,0.027,5.451,0.820,0.234,0.910,0.595,0.534,0.533,0.019,0.182,1.409,0.945,3.524,2.919,0.124,0.624,2.646,0.223,4.369,0.994,1.730,0.344,0.613,1.314,2.641,0.020,1.079,3.413,1.216,1.795,0.083,0.995,0.072,4.425,0.007,1.831,0.837,1.970,10.630,6.004,2.790,1.052,2.297,0.321,2.056,7.964,10.155,2.185,2.699,10.902,8.114,1.593,0.619,2.138,0.201,0.401,0.811,0.129,0.689,0.588,0.188,0.398,0.241,0.011,1.576,0.680,0.007,0.083,3.253,0.434,2.253,1.207,1.117,0.467,0.358,0.293,1.189,0.572,0.416,3.624,2.700,1.414,2.446,0.202,4.094,1.326,3.951,0.553,0.688,1.033,1.947,2.514,2.100,1.500,1.118,1.168,5.516,3.268,6.322,1.823,0.886,1.181,1.912,0.615,1.975,11.618,4.112,1.433,2.884,3.705,6.725,5.937,0.702,2.460,11.481,0.329,3.085,0.353,1.905,8.764,2.099,0.053,3.689,4.297,3.144,1.308,6.145,0.268,0.819,1.147,0.290,5.669,0.026,0.112,1.359,6.508,0.073,0.514,2.000,3.044,3.554,5.825,0.045,0.080,7.563,4.000,0.071,1.365,2.688,2.295,1.214,2.029,0.739,0.426,0.515,1.189,3.837,5.555,2.239,1.744,2.481,12.442,0.770,4.194,0.781,0.196,1.011,7.939,0.270,2.422,1.569,8.663,2.125,2.041,1.042,1.374,1.543,0.377,5.807,2.277,2.400,3.289,4.259,0.239,0.799,4.680,1.937,0.190,3.593,3.082,0.025,5.165,1.275,1.049,0.251,4.308,4.122,3.638,1.358,2.042,1.019,0.987,1.615,1.500,0.741,0.844,1.366,6.826,4.900,0.616,0.957,4.194,1.571,0.020,1.966,1.979,11.304,0.964,10.385,1.563,2.570,0.847,2.965,2.260,3.069,1.035,1.628,1.100,0.568,1.328,2.552,3.949,7.071,1.690,2.782,0.604,0.131,5.406,1.399,0.721,0.039,1.246,1.576,5.164,3.096,4.857,1.573,5.851,1.065,2.397,6.485,4.084,0.943,8.711,4.336,1.293,3.076,6.460,1.289,9.279,0.168,3.740,1.568,2.687,0.554,0.133,0.273,1.242,0.390,0.430,1.412,2.621,2.871,3.662,3.904,1.633,0.652,0.167,0.295,0.064,11.989,1.799,5.435,0.312,1.437,0.211,3.081,3.610,2.819,8.860,1.466,0.872,2.719,0.068,7.834,0.784,3.852,1.915,8.127,6.487,2.108,4.822,1.629,4.181,6.621,1.182,1.572,1.702,2.647,6.237,0.894,4.580,0.405,0.599,0.136,1.266,0.910,5.184,1.525,2.600,3.957,0.054,0.315,0.057,2.212,1.062,2.652,0.760,3.235,0.672,6.571,18.045,3.487,8.652,2.752,2.076,1.000,0.131,0.640,4.863,1.641,3.973,1.245,3.081,2.752,0.519,0.052,5.536,3.777,1.810,1.957,0.378,4.333,4.176,3.865,3.920,1.641,0.060,1.872,1.383,3.770,4.410,13.591,2.960,7.047,0.450,12.944,2.085,2.683,3.238,8.217,6.663,1.169,3.809,0.654,1.857,5.168,1.622,1.514,5.479,5.858,1.156,3.710,0.995,5.359,0.506,1.737,0.491,0.349,1.000,1.410,3.318,0.235,4.725,3.411,0.224,0.368,2.776,0.515,1.805,4.440,3.260,0.775,0.643,0.220,2.646,4.769,1.479,3.280,1.334,1.319,6.445,3.320,3.705,2.290,4.902,1.157,1.320,2.221,1.316,0.220,3.899,0.867,0.036,0.054,0.988,1.982,2.320,1.810,1.302,2.392,1.838,0.046,2.811,5.452,1.926,6.406,0.636,11.049,0.208,6.402,3.318,2.008,10.280,3.116,0.612,4.643,3.265,0.032,1.384,1.039,3.066,1.936,4.992,1.322,0.193,1.029,2.911,3.375,3.980,0.896,0.388,0.624,3.235,0.905,0.413,5.048,7.587,1.662,2.613,7.987,1.899,0.571,0.273,3.048,6.277,4.264,7.816,7.410,2.084,2.580,3.329,0.796,0.968,5.000,5.623,3.453,10.941,1.438,2.818,3.024,3.425,1.235,2.503,1.639,3.534,1.700,0.869,4.797,4.157,0.734,5.902,1.442,3.660,0.866,16.474,5.790,0.320,0.386,4.731,0.171,1.517,1.533,2.455,0.679,0.515,1.894,0.408,5.087,4.536,2.061,16.315,1.337,1.171,3.860,3.947,2.000,1.534,6.091,0.227,0.212,8.625,3.083,3.582,8.328,0.044,0.048,5.877,1.170,1.354,3.530,0.769,2.819,1.787,0.119,2.933,1.553,1.992,0.709,0.933,0.159,1.417,1.921,2.809,3.044,0.248,4.152,3.477,4.768,0.820,1.712,0.953,2.943,1.545,0.697,2.288,0.222,1.070,2.777,0.244,0.305,1.170,0.526,9.000,1.900,4.540,14.424,0.137,9.541,7.120,11.797,8.000,3.431,0.274,6.543,8.263,13.704,5.770,13.460,0.560,0.957,0.143,1.820,0.022,3.724,0.356,11.966,5.356,5.887,11.015,1.111,8.064,0.164,3.367,3.080,0.519,5.216,0.443,0.262,13.506,15.230,3.510,4.320,0.048,0.116,12.434,1.210,3.116,6.258,3.318,2.866,1.764,0.687,2.428,0.062,2.033,5.233,16.313,1.864,1.026,1.965,2.980,2.229,1.595,6.512,2.484,3.407,1.314,16.989,1.780,3.952,0.843,0.547,0.406,1.216,3.737,6.157,0.262,0.413,0.724,1.655,0.128,1.562,0.045,3.067,2.192,4.319,0.161,1.838,2.078,0.766,1.384,1.543,4.073,2.926,2.449,3.175,0.599,7.136,0.037,3.015,0.353,0.498,4.244,0.333,2.040,8.262,3.272,6.234,6.090,2.224,4.627,2.552,4.195,1.058,1.031,2.750,0.873,2.813,8.754,0.175,0.537,2.404,0.466,1.278,4.004,0.333,1.091,1.958,2.381,4.697,1.356,8.135,0.038,1.029,0.143,0.964,1.587,2.310,0.444,1.567,1.367,1.773,4.298,1.435,0.529,4.938,0.756,2.819,2.588,0.446,1.219,0.387,3.224,6.571,2.135,1.330,3.836,2.072,4.065,3.925,1.379,1.200,0.078,2.015,4.723,0.023,0.127,7.050,1.340,0.866,0.159,2.714,0.564,0.129,1.071,1.763,0.456,0.160,0.242,1.149,2.762,0.493,10.904,0.023,4.270,0.309,1.416,0.807,3.132,0.164,0.983,0.811,8.521,0.270,1.169,5.500,1.957,5.751,0.262,1.249,1.292,14.400,0.605,1.186,5.885,1.282,1.758,7.584,2.522,0.119,0.463,2.791,1.725,4.992,0.993,0.007,0.931,0.817,3.231,0.119,9.959,3.217,1.217,1.336,3.026,2.474,5.027,0.887,0.104,0.174,3.423,3.369,1.108,5.781,0.780,0.724,2.243,2.152,0.724,4.423,3.162,9.046,1.783,3.020,2.689,4.296,5.787,0.339,1.311,2.542,1.361,1.291,1.446,1.954,1.266,0.523,0.603,4.956,0.858,1.155,3.633,3.467,2.718,1.317,1.680,3.840,0.114,0.286,3.000,4.291,6.057,0.757,1.883,5.162,0.331,1.834,5.771,7.287,7.102,1.536,0.180,3.317,3.500,7.504,0.011,7.248,3.192,2.551,0.824,3.598,1.944,0.050,1.257,1.922,2.158,0.638,4.215,1.084,0.204,2.140,2.174,3.327,4.988,2.155,6.426,16.636,0.861,0.790,0.064,0.071,2.142,5.025,0.850,0.875,1.242,0.206,2.207,1.830,3.472,0.631,1.387,0.603,2.136,4.592,1.107,0.617,0.122,1.348,4.271,4.974,1.603,0.326,3.000,1.372,0.486,1.902,3.019,0.989,5.051,5.066,3.984,2.219,4.338,6.479,1.906,3.512,1.520,1.547,3.047,7.729,1.582,1.692,2.230,4.118,0.784,1.078,4.847,2.922,1.297,1.851,0.326,5.192,1.580,0.342,2.738,0.087,1.153,0.442,6.006,1.436,0.822,0.291,0.710,0.722,2.780,5.619,0.103,0.381,2.080,6.025,0.939,1.228,2.782,0.396,0.204,6.641,0.158,1.016,4.552,0.813,10.549,0.508,0.245,2.259,1.012,2.713,3.304,4.904,0.578,6.558,3.871,2.557,1.399,0.940,4.643,3.702,2.717,3.916,0.228,3.148,4.343,1.721,1.676,2.110,1.113,0.666,0.052,0.875,0.881,0.326,1.345,2.700,0.050,2.213,0.060,1.886,2.328,0.776,6.213,0.359,1.035,11.508,3.329,0.175,0.919,3.713,3.631,0.858,3.251,2.259,0.742,1.167,0.997,0.021,0.138,0.727,0.066,0.070,0.158,0.050,1.069,1.383,1.407,1.738,1.344,1.268,1.940,3.857,3.741,1.062,0.108,3.109,0.943,0.745,3.441,4.795,0.254,7.269,18.575,1.654,3.398,2.930,2.658,1.101,0.454,4.324,4.039,3.447,0.846,1.117,0.232,2.961,2.861,1.779,2.004,2.194,1.153,5.456,2.474,0.512,1.391,2.299,0.666,6.355,1.880,0.884,5.666,2.331,0.245,0.561,5.373,1.291,0.305,2.255,1.182,1.838,0.136,0.509,2.668,1.712,2.869,2.147,3.269,1.300,0.460,5.191,0.007,1.737,1.072,1.190,0.167,0.454,4.457,7.362,2.885,5.598,0.113,0.023,3.457,2.902,7.255,0.039,1.033,2.702,0.216,3.164,0.155,2.045,0.552,0.848,0.293,7.194,0.171,3.624,0.378,1.712,0.193,0.158,3.736,3.887,0.057,0.055,1.319,4.435,1.370,0.038,0.604,0.052,0.724,1.889,1.139,2.848,2.622,2.553,5.400,5.015,0.149,0.185,1.744,0.151,2.189,5.137,0.823,1.237,0.564,3.645,0.325,0.212,2.006,1.808,0.005,0.321,2.576,1.667,0.215,0.137,2.676,1.800,0.166,2.112,0.293,4.781,0.293,1.604,0.415,2.629,0.549,0.948,1.044,0.878,1.319,4.013,1.735,1.040,1.403,1.071,0.394,1.168,2.859,1.468,0.852,5.305,0.286,0.254,1.336,0.278,0.266,0.144,0.221,1.164,0.660,6.877,2.668,0.397,1.388,2.510,1.305,1.092,0.662,0.274,3.130,1.070,3.038,6.599,1.443,2.857,0.074,0.377,0.043,0.010,0.958,0.042,0.111,1.366,5.422,4.984,1.568,0.133,0.451,0.574,2.186,0.850,2.219,0.515,0.934,5.269,1.142,0.850,1.265,3.579,4.936,1.727,1.672,2.440,6.201,1.633,1.988,1.155,1.173,1.048,3.251,0.053,3.052,2.762,0.816,3.300,1.418,0.690,0.440,0.543,4.928,3.793,0.393,2.548,0.275,2.814,1.985,0.991,1.742,2.474,5.351,3.857,7.274,0.938,1.251,1.837,1.681,3.448,7.757,3.629,0.315,0.136,3.163,0.790,7.054,1.538,3.907,0.459,0.463,2.469,2.301,1.600,0.052,8.557,0.005,0.922,0.202,3.966,0.020,1.300,0.416,2.747,0.046,1.730,3.395,0.013,1.823,0.479,0.595,0.395,0.464,1.896,0.399,4.053,0.828,0.011,2.528,1.474,1.090,1.746,0.051,1.436,1.421,0.536,0.115,5.903,9.553,1.545,0.638,1.534,3.014,5.213,0.905,0.838,11.217,0.664,0.353,0.030,0.280,0.836,2.211,0.107,8.470,9.587,2.295,0.196,1.492,0.320,4.248,0.950,1.003,2.571,0.603,0.095,0.260,3.341,2.398,0.634,3.912,2.681,4.573,0.169,3.708,2.492,2.735,7.580,11.226,1.391,0.583,2.669,0.748,1.349,1.637,0.913,0.226,1.847,0.937,5.318,1.275,0.237,5.514,0.311,1.504,1.656,0.031,4.056,1.629,1.686,0.027,0.065,0.437,0.411,3.767,1.921,0.527,5.206,1.577,5.711,2.863,0.642,3.057,4.891,0.336,0.197,2.726,0.377,1.562,2.358,0.347,0.560,4.368,0.138,0.280,1.939,3.406,3.378,0.146,2.269,0.121,0.459,0.174,0.270,1.264,2.438,0.932,1.545,1.941,4.203,2.689,1.855,4.199,7.771,0.119,0.847,0.830,0.432,1.987,0.273,4.300,0.006,0.023,0.479,0.487,2.306,4.916,1.006,1.990,4.514,5.788,3.253,1.438,0.128,1.192,7.130,7.080,0.800,2.222,2.891,1.594,0.106,2.973,0.163,0.839,8.766,3.727,3.232,3.181,0.490,3.986,5.211,0.783,1.674,0.022,4.396,3.233,4.745,1.018,0.089,0.753,2.659,0.840,4.532,0.021,3.120,4.952,0.051,0.087,2.203,0.691,0.390,1.407,2.243,0.359,2.741,5.572,0.845,1.263,0.921,2.968,0.094,2.679,2.731,2.043,0.117,1.147,2.320,0.835,3.885,3.847,2.364,0.005,0.680,0.652,1.091,2.054,1.040,1.509,0.046,0.048,2.742,0.144,11.874,1.908,5.294,1.506,1.619,5.587,1.529,0.836,3.411,0.398,1.460,6.895,0.395,0.100,2.717,2.730,4.725,0.527,0.652,2.169,0.305,0.008,16.619,7.012,5.696,2.050,1.206,2.093,0.211,0.724,0.594,3.472,0.065,2.417,4.214,3.248,0.106,0.046,2.181,2.022,3.672,0.747,0.939,0.939,1.016,0.211,7.536,1.785,0.221,0.848,0.949,0.012,1.781,1.182,0.467,0.413,0.652,1.843,1.130,0.070,0.381,0.559,0.041,0.757,5.017,0.068,0.149,1.987,0.357,0.076,0.155,0.516,4.919,1.668,3.503,0.146,0.768,0.359,0.205,2.625,2.524,12.100,0.925,1.476,0.410,1.574,1.409,0.952,0.010,0.822,1.684,0.416,2.391,3.393,2.253,1.264,0.067,0.610,0.244,0.270,1.020,2.044,1.612,4.349,3.478,1.804,1.658,2.907,3.792,1.124,2.008,2.889,4.584,1.236,1.320,6.744,1.660,0.470,0.378,0.816,4.617,2.077,4.194,5.265,1.255,6.436,1.081,2.747,1.580,1.585,3.813,0.277,2.017,0.917,0.090,1.718,0.456,2.836,2.510,0.645,0.156,6.287,2.587,0.031,1.042,2.276,1.271,0.211,0.137,6.773,4.699,0.098,1.337,2.260,0.950,0.756,0.649,1.871,0.891,8.716,1.258,1.385,3.298,0.425,0.045,0.332,0.332,0.452,2.170,0.683,0.060,3.683,0.076,0.503,2.735,4.730,2.307,3.555,1.298,10.416,1.613,1.810,0.836,1.455,1.189,0.731,0.236,1.326,0.769,2.005,3.892,2.629,1.151,1.632,2.129,0.925,0.366,0.588,0.335,4.533,0.086,2.143,1.726,1.659,1.287,0.320,1.389,0.628,0.549,1.112,0.391,0.514,0.419,1.491,0.217,1.670,0.570,2.969,0.303,0.312,0.629,3.888,6.046,0.673,0.777,1.515,0.019,1.232,1.759,0.399,0.904,0.902,0.603,0.809,1.189,1.218,0.287,2.007,2.430,1.174,0.688,1.158,1.248,1.019,0.057,0.009,1.733,0.919,5.257,2.692,1.026,0.908,2.745,1.950,2.429,0.010,0.502,0.263,1.376,0.383,0.265,0.893,2.028,4.422,5.472,0.845,3.910,4.421,0.274,1.884,0.326,8.707,6.013,3.489,4.180,1.770,1.040,2.021,5.039,0.296,0.184,0.563,0.913,7.014,1.751,0.897,1.655,2.364,0.266,1.206,0.150,0.358,0.141,1.482,1.797,2.000,2.780,1.891,1.364,0.076,3.282,0.573,1.835,2.966,1.686,0.269,0.054,4.525,0.077,2.657,0.275,4.270,2.810,1.938,2.191,5.192,0.068,2.810,0.619,0.800,1.273,5.670,0.229,1.289,2.800,4.925,0.322,0.007,0.545,3.649,0.299,3.434,8.620,1.110,4.030,1.664,0.573,12.214,1.594,2.342,2.899,0.006,2.677,3.764,0.147,2.899,1.762,5.831,3.160,0.036,3.898,0.458,3.664,1.261,3.584,1.840,0.013,1.268,3.473,0.059,0.023,2.992,0.082,0.568,4.787,2.908,2.013,0.533,5.258,0.020,1.946,2.800,4.701,1.054,0.027,2.049,1.781,0.123,0.060,2.584,2.370,0.046,0.525,0.163,0.601,0.750,2.104,0.179,1.454,0.883,5.070,2.214,1.559,0.322,0.099,1.226,0.078,4.595,1.491,0.991,1.939,1.101,0.453,0.067,4.648,1.134,1.367,0.407,2.009,0.885,0.132,1.302,1.022,0.406,5.639,0.916,0.909,3.759,0.737,4.876,0.397,3.134,0.935,1.376,2.742,0.011,3.018,1.068,0.057,1.929,0.285,3.538,5.769,0.106,1.178,2.235,0.926,0.788,0.759,1.720,0.171,0.104,3.420,0.122,2.158,0.049,0.882,1.705,0.479,2.468,0.063,3.716,0.291,2.180,0.917,0.456,0.239,1.862,1.084,3.084,2.642,0.067,7.109,3.702,0.907,3.090,0.246,3.277,2.527,2.666,2.786,1.113,0.803,0.118,0.113,0.977,1.957,4.841,1.681,0.070,6.531,11.037,0.139,7.114,0.860,11.184,1.009,2.981,2.385,0.711,0.455,0.832,1.063,1.710,0.800,0.120,2.235,3.297,3.282,1.246,1.865,6.991,3.043,1.789,0.214,0.781,3.844,6.901,2.263,0.009,0.185,0.326,0.023,2.295,4.231,1.520,5.252,0.374,7.243,8.168,0.832,0.607,10.472,0.077,9.897,1.299,0.476,1.556,0.981,0.847,4.653,0.587,8.174,2.041,0.301,0.736,1.197,0.494,0.320,2.254,1.300,0.526,6.737,0.078,0.147,0.365,1.589,0.207,2.162,1.534,1.085,0.312,0.672,1.515,1.757,3.990,0.198,0.129,3.919,2.101,1.099,1.189,13.065,0.065,2.416,0.848,4.162,3.094,2.821,1.930,0.149,4.641,0.337,17.222,0.431,2.645,2.149,0.175,1.960,0.806,0.827,1.631,1.639,0.104,0.381,1.910,0.357,5.835,3.431
