# Supplementary material for: Accurate prediction of protein function using statistics-informed graph networks
Source: Nat Commun. 2024 Aug 4;15:6601. doi: 10.1038/s41467-024-50955-0 (PMC11297950; doi:10.1038/s41467-024-50955-0)
Supplement: Supplementary file 4 — Source Data [file 41467_2024_50955_MOESM4_ESM.zip › Source data/Figure S2 3E2I-A.txt]

0.1297710418251402
0.11430330783288553
0.16859230463375893
0.16360618495899593
0.26516925270453295
0.19389225250382075
0.20031027828151574
0.17043552287666475
0.26220590421367485
0.29296998062082
0.1954066516116516
0.18201286275906642
0.15156194155088115
0.22757486489814663
0.2306633601801366
0.29485467623718264
0.19316205015260304
0.18933996739163192
0.13399981636490665
0.13701497995649237
0.05625402523417465
0.08463160127320626
0.151259427005482
0.274125136118127
0.34678757117607945
0.2855984487597615
0.25183981363080576
0.16707789082076832
0.18684854276800933
0.15600418795301643
0.17148426251529342
0.14670859770410374
0.17837517093663646
0.13714349717022806
0.12919751706848842
0.11383561316958048
0.08513981453355549
0.03828189960847176
0.035319715766262125
0.04980479510759102
0.041384714774979944
0.0485061706901383
0.052890902271645286
0.09043178094290623
0.05438894630085511
0.04539341189463931
0.019810092656078998
0.09173548746355212
0.14673306120778473
0.1349529636423735
0.07560945640999288
0.06689304358112154
0.07609393260155038
0.10473814259630715
0.09847127997828967
0.12535722931980564
0.12499668821422052
0.11008333286068499
0.0996728503417061
0.10163566564847211
0.1114044208800992
0.13200081460114482
0.1736437387458564
0.1505248748680243
0.16293339449228858
0.08065439672356572
0.05555850059056732
0.03655353454490605
0.05042394703376762
0.09866587629766435
0.019494819914121955
0.007915294844988483
0.050587450763467406
0.20922927821354406
0.2747661928501964
0.23868027797228092
0.16809153512525105
0.1340469611069128
0.14560025805320095
0.13793542884084475
0.14818903671611777
0.16643858694373548
0.1648247368408368
0.16907693964104123
0.12931731706355248
0.0948084129224491
0.1287986190243354
0.14115485886482548
0.19568326742978281
0.09217534084799249
0.05000139279920124
0.0
0.10370891670460367
0.09907421211331445
0.11673561771450418
0.08725859570515784
0.1326070083405916
0.16560685722889998
0.3598157074095669
0.43006433755887036
0.35818951673664595
0.3163983587000696
0.3168699472896639
0.30987579688308176
0.30610984077566294
0.3108257737281167
0.32520557294907176
0.3866957746872019
0.4071227943787945
0.36019023018099716
0.3292352102161474
0.3042167926285893
0.27749178831898497
0.26327161654763215
0.30139991929249565
0.2587684554919454
0.2693093727774852
0.2336846293540307
0.23133425074021036
0.23502035194838083
0.2577499643668247
0.3431351506656915
0.5098394642567985
0.722393948178579
0.9365332601000694
1.0
0.9416423972588394
0.7862715384764688
0.5876592988076643
0.36940852422844983
0.3045383944712823
0.2924243662572835
0.4400170131639281
0.4652620784369484
0.46301855339559
0.45274197606086175
0.419126969167752
0.45642099526411956
0.41911948718249536
0.44426214572334766
0.4553655530136985
0.4649329063780406
0.4983719572122145
0.4847154753867044
0.4833347197112815
0.4657733474294838
0.4321281537845368
0.4055293668016906
0.36492079770838676
0.35910709517382444
0.3487789439029877
0.3352789837973507
0.369513936695261
0.49609212807258274
0.6122893237171607
0.6060580652318148
0.5477083444562549
0.5848033215108899
0.6510976165749219
0.7698267701453266
0.7908751475370511
0.8068069998977712
0.7802758331213009
0.6830830329621875
0.6549391454390836
0.6198125657698377
0.5690624244720022
0.5309924835649659
0.4535494304980604
0.44718674317735774
