# Supplementary material for: Accurate prediction of protein function using statistics-informed graph networks
Source: Nat Commun. 2024 Aug 4;15:6601. doi: 10.1038/s41467-024-50955-0 (PMC11297950; doi:10.1038/s41467-024-50955-0)
Supplement: Supplementary file 4 — Source Data [file 41467_2024_50955_MOESM4_ESM.zip › Source data/Figure S2 1HRO-A.txt]

0.4143654060487987
0.41669031618731417
0.4270300820110209
0.44266086559509343
0.4489645513042596
0.4517069508028475
0.4470349840987526
0.4376766183367145
0.4406977733725979
0.43307944229428114
0.4394656592927938
0.4600384154207537
0.5598519240495188
0.6747481320242255
0.7866233708443311
0.744495237021173
0.6579538511079909
0.49478465915669556
0.42823889454436376
0.408715132878662
0.4139098243030868
0.4363571666086927
0.3970221911514282
0.41655664099086304
0.44822179625461034
0.5607073895424213
0.7324714664431277
0.9576517561841159
1.0
0.9162501260756394
0.870493642730692
0.8764043754090508
0.9554432475600311
0.8900324209485577
0.9201627411870217
0.9166854600388137
0.9058637173273069
0.9055865948898487
0.8568143470662049
0.8664108400281187
0.7758034869456473
0.6854250732168116
0.615279133374195
0.5953858662737261
0.6679191723657149
0.6686742486889345
0.7128086124693188
0.781830926514829
0.8209439597210133
0.8258041976096212
0.6821765057092539
0.6525569872345831
0.7042376398191538
0.8321747209170129
0.9485191166849768
0.9643089880922393
0.8930716861322321
0.7710484313083589
0.7286815728097746
0.7658442333840672
0.8152514516680884
0.7555468086610242
0.6550339482620295
0.46858430737504103
0.4042525348846224
0.38001161080875495
0.4430878216233293
0.36538833696789885
0.31958100181500465
0.2243171699224249
0.22074333672529056
0.18805687003311525
0.17909465711538713
0.185525525453358
0.18822035925952574
0.1955487885622255
0.18147813977368252
0.16703985764043003
0.11237477816977558
0.02860914416812182
0.0
0.10362963475808439
0.2597029680839382
0.34503601612490914
0.3380071278700377
0.3017615922654374
0.26919436177724787
0.23369350642129216
0.20157232462447883
0.17957522661633551
0.13637574610672154
0.20341114193251436
0.2606962014808113
0.3235213464305373
0.29658401519621974
0.24705383644394927
0.28773246802763947
0.3069218823754
0.3487865294808809
0.3473395499159587
0.33986446692013217
0.2662563155904095
0.26429307731833507
0.19996213465506962
0.22045370049436255
