# Supplementary material for: Accurate prediction of protein function using statistics-informed graph networks
Source: Nat Commun. 2024 Aug 4;15:6601. doi: 10.1038/s41467-024-50955-0 (PMC11297950; doi:10.1038/s41467-024-50955-0)
Supplement: Supplementary file 4 — Source Data [file 41467_2024_50955_MOESM4_ESM.zip › Source data/Figure S7_EC.txt]

0.0	415
0.0	177
0.0	378
0.0	266
0.24696969696969695	421
0.16666666666666674	403
0.0	153
0.30000000000000004	242
0.0	124
0.0	504
0.9511784511784511	327
0.16666666666666674	243
0.9035714285714286	309
0.1333333333333333	613
0.0	482
0.9442857142857143	110
0.0	124
0.25	189
0.7196969696969697	294
-0.2944444444444444	112
0.0	120
0.0	161
0.0	485
0.16666666666666674	278
-0.0520637689265703	79
0.41666666666666674	161
0.0	164
0.46153846153846156	858
0.0	241
0.0	68
0.0	363
0.0	367
0.0	235
0.5833333333333334	212
0.9950403717158833	269
0.0	214
0.08431604117458373	103
0.07575757575757569	272
2.220446049250313e-16	299
0.0	733
0.6666666666666667	323
0.0	136
-0.5833333333333334	496
0.25476190476190474	223
0.0	63
0.0	403
0.0	118
0.7236842105263158	230
0.0	538
0.775	273
0.41666666666666674	335
0.0	267
0.9352226720647774	160
0.9140350877192982	287
-0.04586906803887936	174
0.0	483
0.0	87
0.0	221
0.0	569
-0.011904761904761862	135
0.0	244
0.0	271
0.0	371
0.0	123
0.003971451868931983	138
0.0	312
-0.02435568141903758	231
0.0	417
0.0	221
0.5277777777777777	189
0.08314022173754998	435
0.7115384615384616	350
0.41666666666666674	320
-0.16666666666666674	104
0.0	235
0.16666666666666674	149
0.5	389
0.013345864661654133	170
0.5	695
0.6666666666666667	99
0.0	314
0.8605769230769231	123
0.0	479
0.3571428571428572	107
0.0	151
0.0	431
0.33333333333333337	376
0.033333333333333326	318
0.0	304
0.0	557
0.0	128
0.023456790123456805	216
0.71	225
0.0	190
0.2525178894256201	158
0.0	468
0.0	423
0.319047619047619	71
0.0	303
0.0	121
0.0	209
0.9594807238394965	146
0.1904761904761904	429
0.0	151
0.0	478
0.0	434
0.0	370
0.0	123
0.0	221
0.0	277
0.007333557865608331	368
0.0	123
-0.051577152600170484	523
-0.41666666666666663	265
0.0	130
0.5	104
0.14583333333333331	62
0.33106374172185427	204
0.0	453
0.0	161
0.0	202
0.33541666666666664	72
0.0	147
0.0	221
0.0	425
0.0	491
0.5825091575091574	120
0.0	433
0.13380960884120138	92
0.03308823529411764	684
0.23083333333333328	114
0.0	449
0.307398932112891	181
0.5833333333333334	249
0.0	249
0.0	223
0.0	197
0.0	363
0.0	264
0.41666666666666674	408
0.0	503
0.0	457
0.0	255
0.16666666666666674	158
0.0	144
0.0	359
0.0	225
0.0	334
0.0	608
0.0	150
0.0	68
0.0	330
0.0	470
0.0	388
0.0	338
-0.009077092624372729	152
0.0	311
0.8217338217338217	183
0.0	197
0.16666666666666674	155
0.41666666666666674	353
0.0	501
0.8611111111111112	136
0.3482455586905645	142
-0.0665161062983658	83
0.9415584415584416	97
0.0	122
0.7424242424242424	296
0.8174603174603174	273
0.0	118
0.0	176
0.7083333333333334	111
0.4565217391304348	334
0.4666666666666667	216
0.0	306
0.0	320
0.0	496
0.0	180
0.0	365
1.1102230246251565e-16	238
0.16666666666666674	376
0.0	390
0.0	211
0.0	219
0.0	101
0.0	148
0.6267290083771674	240
0.0	306
0.0	519
0.0	233
0.9415384615384615	247
0.0	401
0.9710648148148148	94
0.0	319
0.0	218
0.8282312925170068	408
0.7	103
0.0	379
0.0	135
0.0	357
0.0	261
0.375	100
0.0	339
0.0	149
0.0	278
0.0	107
0.08333333333333348	121
0.30000000000000004	334
0.0	203
0.0	390
0.06299946364834613	102
0.0	119
0.0	294
0.5833333333333334	180
0.625	205
0.34807692307692306	248
0.0	119
0.3571428571428572	417
-0.03975277419602806	381
0.0	303
0.0	332
0.611111111111111	118
-0.41666666666666674	844
0.898989898989899	136
0.0	321
0.8963884380424246	71
0.0	276
-0.051587301587301626	232
0.0	680
0.03882815123822318	250
0.0	293
0.9321839080459771	146
0.0	237
0.5	203
0.0	374
0.0	348
0.7726190476190475	226
0.0	673
0.0	259
0.0	480
0.0	348
0.823076923076923	110
0.0	119
0.0	88
0.0	238
-0.18011204481792714	115
0.0	242
0.16666666666666674	369
-0.004290596727984191	117
-0.07972582972582964	143
0.27075737435291347	355
-0.018777620455207478	190
-0.05644047629881061	173
0.0	192
0.0	281
0.8944444444444445	208
-0.37898774441014127	344
0.7	416
0.0	550
0.0	149
0.16666666666666674	238
0.0	253
0.0	380
0.48305084745762716	341
0.8958333333333334	228
0.25	234
0.9592708878423164	208
0.9444444444444444	215
0.6071428571428572	276
0.0	181
0.0	128
0.9637254901960784	240
0.8465909090909091	96
0.678743961352657	95
0.9565018315018315	93
0.0	328
0.30000000000000004	126
0.16666666666666674	253
0.0	72
0.375	434
0.0	386
0.0	155
0.9522222222222222	124
0.0	121
0.16666666666666674	644
0.0	163
0.0	394
0.0	364
0.9142441860465116	261
0.0	347
0.4666666666666667	342
0.0	70
0.25	184
0.0	542
0.25	238
0.0	412
0.16666666666666674	239
0.0	107
0.0	488
0.0	610
0.0	312
0.16666666666666674	367
0.0	351
-0.16666666666666674	204
0.0	440
0.0	208
0.0	277
0.16666666666666674	491
0.07886363636363634	364
0.16666666666666674	354
0.9453463203463204	539
0.9703781512605042	242
0.33333333333333337	250
0.0	150
0.16666666666666674	214
0.16666666666666674	191
0.5833333333333334	150
0.0	266
0.55	252
0.9999999999999998	218
0.0	175
0.3450488179186979	463
0.30000000000000004	517
0.0	164
0.1588001867413632	134
-0.0888888888888888	251
0.0	272
0.2577777777777778	133
0.9872287613099527	400
0.0	303
0.030307120760509048	330
0.16666666666666674	430
0.0	281
-0.16666666666666674	159
-0.03539231232847856	112
0.0	439
0.49999999999999994	240
0.1283330624627553	250
0.0	113
0.775	212
-0.16666666666666674	479
0.0	317
0.0	163
0.25	211
0.0	395
0.4565217391304348	196
0.41666666666666674	146
0.0	164
0.19459706959706957	128
0.0	404
0.7083333333333334	121
0.0	187
0.0	159
0.17580429565963193	204
0.65	223
-0.16666666666666663	69
0.0	326
0.0	682
0.16666666666666674	241
0.30000000000000004	286
0.5833333333333334	186
0.0	330
0.08333333333333337	281
0.08333333333333348	165
-0.015651085610568532	104
0.07222222222222224	86
0.462962962962963	413
0.0	165
0.0	306
0.5	113
-0.33333333333333337	95
0.0	102
-9.07044114978623e-05	116
0.0	134
0.16666666666666674	93
0.0	119
0.55	497
-0.1520471067884861	537
0.0	228
0.9071969696969697	109
0.9773946360153256	310
0.55	339
0.0	80
0.8174603174603174	129
0.0	98
0.0	83
0.6333333333333333	125
0.0	108
0.5833333333333334	106
0.0761904761904762	107
0.49230480480480476	100
0.41666666666666674	495
0.16666666666666674	283
0.861904761904762	124
0.9131944444444444	133
0.0	190
0.3583079074497839	113
0.0	109
0.20454545454545459	267
0.0	103
0.0	424
0.9747126436781609	143
0.0	208
0.33333333333333337	240
0.30000000000000004	85
0.9258241758241759	147
0.9338709677419355	122
0.0	316
0.41666666666666674	458
0.0	535
0.0	207
0.16666666666666674	127
0.06351117210024398	281
0.0	143
0.0	199
0.0	271
0.0	201
0.6333333333333333	78
0.0	167
0.0	78
0.7129518072289156	150
0.7738095238095238	160
0.0	128
0.0	340
0.0	255
0.38888888888888884	90
0.0	309
0.0	427
0.6333333333333333	455
0.6071428571428572	274
0.0	194
0.0	207
0.0	131
0.0	92
-0.33333333333333337	225
0.0	198
0.675	136
0.0	268
0.9090909090909091	314
0.4	374
0.07953745600804424	120
0.0	535
0.19047619047619047	328
0.0	64
0.0	179
0.0	225
0.4375	70
0.0	390
0.0	387
0.41666666666666674	286
2.220446049250313e-16	238
0.0	575
0.25	245
0.0	417
0.0	271
0.0	320
0.7333333333333334	301
-0.0014842561430840739	151
0.0720350936583164	482
0.0	385
0.0	179
0.1478571428571429	644
0.40909090909090906	270
0.0	505
0.7236842105263158	296
0.0	320
0.0	181
0.0	438
0.29999999999999993	268
0.0	293
0.0	207
0.7980769230769231	178
0.16666666666666674	432
0.0	291
0.0	303
0.41666666666666674	143
0.0	291
0.0	510
0.41666666666666674	292
0.0	185
0.6666666666666667	148
0.0	352
0.5833333333333334	222
-0.21527777777777776	141
0.00639597330773789	112
0.9411764705882353	96
0.0	105
0.0	172
0.0	99
0.0	203
0.5	85
0.0	60
0.4988352483850684	84
0.9820450885668277	124
0.0	116
0.0	131
0.9834054834054834	186
0.9083333333333333	138
0.08333333333333331	71
0.40909090909090906	109
0.41666666666666674	63
-0.0006141114100052629	189
0.0	212
-0.05939153439153439	132
0.4	104
0.12171266233766234	88
0.16474358974358977	114
-0.4	138
0.3571428571428572	90
0.5833333333333334	115
0.8446969696969697	107
0.16666666666666674	66
0.16666666666666674	225
0.0	108
0.9808089500860585	164
0.0	68
0.928921568627451	149
0.762916462351531	114
0.7888888888888889	148
0.013660413660413595	71
0.0	129
0.9628552971576227	75
-0.003015728873341658	65
0.21888888888888888	94
0.0	73
0.8901098901098901	164
0.25	137
0.0	76
0.0	214
0.0	240
0.8166666666666667	170
-0.13596491228070173	155
0.16666666666666674	210
0.30000000000000004	488
0.0	141
0.33333333333333337	450
0.45238095238095233	385
0.0	300
0.375	90
0.0	99
0.050000000000000044	207
0.0	264
0.0	669
0.0	152
0.25	327
0.0	241
0.0	119
-0.24788961038961038	262
-0.042557442557442565	152
0.0	181
-0.8174603174603174	99
0.0	420
0.375	230
0.0	383
0.0	307
0.0	239
0.4945652173913043	424
0.09441120826302601	192
0.0	95
0.917741935483871	366
0.0	343
0.6666666666666667	94
0.0	321
0.0	319
0.5	462
0.0	352
0.33333333333333337	236
0.936026936026936	369
0.0	313
0.0	241
0.0	502
0.0	304
0.0	434
0.30000000000000004	169
0.6338838125576327	405
0.0	122
0.0	204
0.30000000000000004	330
0.9690285204991087	200
0.0	97
0.5833333333333334	117
0.9435612082670907	554
0.0	198
0.5833333333333334	314
0.16666666666666674	87
0.0	147
0.5166666666666666	84
0.873015873015873	99
0.0	99
0.0	165
0.0	149
0.775	165
0.0	169
-0.10909090909090902	129
0.0	331
0.55	256
0.0	289
0.16666666666666674	476
0.0	272
0.0	760
0.40306915306915303	257
0.16666666666666674	80
0.6666666666666667	416
0.7708333333333334	302
0.0	334
0.0	326
0.0	291
0.8958333333333334	201
0.7314814814814815	195
0.0	306
0.0	265
0.9588709677419355	139
0.8473684210526315	175
0.0	572
0.0	81
0.47058823529411764	468
0.0	169
0.0	591
-0.27128427128427113	219
0.0	221
-0.0038429406850459535	325
0.0	726
-0.16666666666666674	171
0.0	511
0.5897435897435896	447
0.8766666666666667	181
0.0	324
0.0	340
0.3571428571428572	228
0.42500000000000004	263
0.0	210
0.0	214
0.0	230
0.045192307692307684	60
0.0	455
-0.0039986329460013695	129
0.0	63
-0.8375	118
0.16666666666666674	424
0.9345238095238095	244
0.0	386
0.7738095238095238	138
0.6666666666666667	242
0.0	348
0.16666666666666674	324
0.16666666666666674	444
0.9606971975393028	389
-0.01776481715006306	286
0.5	390
-0.6166666666666667	81
0.8416666666666667	119
0.0	455
0.4597496087636933	646
0.13440860215053763	484
0.25	336
0.0	287
0.23333333333333328	139
0.30000000000000004	309
0.0	453
0.16666666666666674	355
0.0	580
-0.25	539
0.0	487
0.43333333333333335	249
0.7321428571428572	575
0.0	115
0.5	344
0.6666666666666667	216
0.0	433
0.11081368432385874	475
0.0	249
0.0	181
0.0	333
0.0	483
0.3571428571428572	338
0.7257011346606722	161
-0.14046437433534206	311
0.675	201
0.0	118
0.0	420
-0.8918128654970761	137
0.5610950589689072	263
0.0	365
0.8958333333333334	352
0.8878787878787879	80
0.0	314
0.0	376
0.33333333333333337	87
-0.5833333333333334	256
-0.8166666666666667	248
0.02055772276367353	106
0.0	264
0.20714285714285718	302
0.16666666666666674	317
0.0	293
0.0	422
-0.013555848807347809	135
0.07271485122464594	328
0.0	280
0.0	189
0.0	499
0.0	216
0.55	335
0.15909090909090906	148
0.5833333333333334	267
0.25	502
-0.09957926945878753	411
0.0	377
0.0	493
0.0	74
0.0	425
0.0	298
0.0	298
0.0	196
0.0	246
0.16666666666666674	341
0.41666666666666674	165
2.220446049250313e-16	278
2.220446049250313e-16	262
0.0	542
0.47435897435897434	373
0.0	328
0.0	222
0.0	216
0.0	107
0.0	318
0.5005376344086021	292
0.0	148
0.0	219
0.41666666666666674	165
0.0	533
0.0	183
0.0	249
0.2772435897435897	213
0.42307692307692313	346
0.0	446
0.6730769230769231	370
0.0	124
-0.4932539682539683	153
0.0	451
0.0	208
0.25	332
0.0	270
0.7205882352941176	183
0.8677419354838709	216
0.6944444444444444	323
0.55	558
0.21308025727069352	282
0.0	163
0.18938492063492063	581
0.0	276
0.30000000000000004	256
0.0	168
0.0	140
0.0	293
0.0	482
0.0	129
0.0	187
0.0	405
0.9371482176360225	114
0.7027417027417028	146
0.0	107
0.25	304
0.0	373
0.25	167
0.02483951588810923	66
0.0	123
0.0	347
0.13615819209039548	141
0.16666666666666674	395
0.16456256921373202	78
0.0	690
0.8545454545454545	209
0.30000000000000004	100
0.0	377
0.0	342
0.0	259
0.0	354
0.0	321
0.9503968253968254	213
0.16666666666666674	335
0.7321428571428572	459
0.0	307
0.5833333333333334	316
0.0	217
0.0	251
0.657843137254902	122
0.16666666666666674	190
0.0	99
2.220446049250313e-16	260
0.0	723
0.0	442
0.0	423
0.4	84
0.0	155
0.675	488
0.963780317523068	265
2.220446049250313e-16	238
0.0	587
0.0	385
0.9716475095785441	272
0.0	222
-0.0028879452758844293	381
0.8333333333333334	191
0.0	116
0.0	314
0.0	157
0.16666666666666674	116
0.0	544
0.16666666666666674	384
0.0	86
-0.1237167594310451	152
0.0	154
0.9767653167185878	207
0.55	141
0.9605654761904762	263
0.0	438
0.0	325
-0.25604620347966356	267
0.08333333333333348	157
0.4722222222222222	508
0.0	154
0.0	166
0.8708333333333333	197
0.0	223
0.7888888888888889	260
0.0	146
0.0	235
0.16666666666666674	193
0.7	296
0.4375	404
0.0	335
0.0	85
-0.25	362
0.16666666666666674	234
0.0	205
0.0	143
-0.008196721311475419	176
0.0	330
0.0	203
0.5833333333333334	334
0.25	232
0.0	431
0.08556149732620322	435
0.0	151
0.3571428571428572	150
0.0	324
0.0	287
0.0	344
0.0	275
0.9196428571428572	219
0.0	144
0.0	346
0.0	271
0.0	549
0.0	345
-0.00857843137254903	202
0.0	314
0.0	71
0.9577526132404182	398
0.8166666666666667	333
0.475	262
0.41666666666666674	156
0.7738095238095238	281
0.0	206
0.7916666666666667	170
0.41666666666666674	116
0.0	499
-0.07230554026784075	61
0.0	389
0.8541666666666667	216
0.0	163
0.0	268
0.0	71
0.625	464
0.0	122
0.0	408
0.0	320
0.0	321
0.0	286
0.0	126
0.6388888888888888	330
0.0	256
0.2416666666666667	257
0.0	346
0.0	298
0.0	604
0.0	157
0.0	157
0.0	287
0.0	251
0.16666666666666674	371
-0.16666666666666674	356
0.0	157
0.16666666666666674	538
0.5	368
0.0	478
0.0	485
0.7027777777777777	282
0.8642857142857143	436
0.8035714285714286	816
0.7980769230769231	813
0.0	441
0.16666666666666674	350
0.13725490196078427	327
0.5392857142857143	453
0.8187830687830687	262
0.0	344
0.675	360
0.0	307
0.0	139
0.16666666666666674	267
0.8777777777777778	677
0.0	341
0.0	61
0.0	252
0.3003048780487805	240
0.0	339
0.0	233
0.7333333333333334	114
0.41666666666666674	234
0.33333333333333337	282
0.0	254
0.55	368
0.30000000000000004	461
0.0	407
0.2499999999999999	430
0.0	216
0.8120567375886525	320
0.0	136
0.0	579
0.0	433
0.0	579
0.0	245
0.0	203
0.0	525
0.0	424
0.06397579693034239	427
0.0	272
0.3774707233276639	270
0.41666666666666674	260
0.16666666666666674	267
0.0	286
0.0	313
0.0	291
1.0	158
2.220446049250313e-16	261
-0.17121564072783588	181
0.0	210
0.0	428
0.6333333333333333	171
0.0	99
0.9929984332158245	446
0.6527777777777777	261
0.0	344
0.0	322
-0.25	630
0.0	207
0.0	253
0.0	227
0.0	255
0.0	274
0.0	443
0.8850931677018634	279
0.0	233
-0.16666666666666674	217
0.0	254
0.0	234
0.41666666666666674	345
0.0	377
0.0	92
0.0	390
-0.011111111111111072	114
0.16666666666666674	424
0.0	227
0.33333333333333337	522
0.0	118
0.7777777777777778	201
0.9361111111111111	373
0.0	141
0.7333333333333334	326
0.775	204
0.9657738095238095	114
0.930952380952381	91
0.0	336
0.0	377
0.0	211
0.0	328
0.0	489
0.8285714285714285	527
0.0	418
0.16666666666666674	308
0.0	341
0.0	251
0.0	367
0.16666666666666674	244
0.7638888888888888	238
0.056426332288401326	538
0.0	120
0.6904761904761905	853
0.0	419
0.25	637
0.039682539682539764	540
0.0	455
0.30000000000000004	475
0.0	225
0.9131944444444444	116
0.0	201
0.0	142
0.023809523809523947	579
0.0	906
0.0	190
0.0	72
0.0	129
0.720566037735849	831
0.24999999999999994	300
0.0	131
0.0	430
0.9081632653061225	256
0.0	546
0.16666666666666674	486
0.625	220
0.0	556
0.9547619047619048	351
0.0	159
0.16666666666666674	695
0.0	277
0.3571428571428572	322
-0.033333333333333326	296
0.0	284
0.9576719576719577	151
0.0	132
0.0	186
0.0347985347985349	569
0.02035330261136714	471
0.19047619047619047	479
0.41666666666666674	262
0.0	515
0.0	469
0.41666666666666674	619
0.30000000000000004	114
0.6547727272727273	396
0.6333333333333333	344
0.0	617
0.0	303
0.0	323
0.16666666666666663	253
0.0	130
0.0	197
0.48611111111111116	727
0.958242556281772	326
0.16666666666666674	415
0.8375	233
0.0	291
0.0	182
0.2763727500569606	74
2.220446049250313e-16	242
0.0	294
0.0	206
0.19047619047619047	630
0.25	493
0.0	306
0.16666666666666674	334
0.10805555555555557	399
0.25	451
0.0	333
0.0	284
0.4523092369477911	403
0.0	464
0.0	485
0.0	321
0.0	391
0.1605094105525674	391
-0.16666666666666674	184
0.6904761904761905	169
-0.17993200572966098	167
0.18288982259570494	406
0.0	327
0.0	313
0.25	395
0.0	207
0.25	290
0.8666666666666667	137
0.25	467
0.0	219
0.16666666666666674	382
0.0	324
-0.3439153439153439	109
0.30000000000000004	289
0.5	246
0.5833333333333334	361
0.4	135
0.0	425
0.0	282
0.051678298438019285	142
0.16666666666666674	286
0.0	204
0.0	425
0.0	695
0.9810659186535764	732
0.16666666666666674	352
0.0	840
0.7888888888888889	91
0.7333333333333334	200
0.16666666666666674	139
0.0	169
0.8285714285714285	380
0.16666666666666674	479
0.0	241
0.0	409
0.9779135338345865	346
0.0	456
0.0	335
0.0	314
0.0	311
0.9714814814814815	131
-0.41666666666666674	105
-0.33333333333333337	300
0.41666666666666674	288
0.16666666666666674	492
0.16666666666666674	220
0.0	442
0.9474358974358974	659
0.42307692307692313	316
0.25	398
-0.0636904761904763	253
-0.25	200
0.9526578073089701	161
0.0	132
0.0	378
0.4298682999769956	142
0.4472124174133405	434
0.30000000000000004	188
0.900462962962963	380
0.7321428571428572	181
0.0	223
0.0	803
0.0	86
0.25	286
0.0	197
2.220446049250313e-16	297
2.220446049250313e-16	242
0.8761904761904762	202
0.0	252
0.16666666666666674	253
0.0	296
0.30000000000000004	259
0.55	278
0.0	418
2.220446049250313e-16	460
0.14743589743589736	535
0.0	306
0.0	307
0.0	163
0.0	488
0.0	249
0.8375	253
0.3208333333333333	225
0.0	236
0.0	519
0.0	184
0.16666666666666674	425
0.0	320
0.24521649299317283	169
0.0	290
0.837962962962963	354
0.0	279
0.0	493
0.0	226
0.0	346
0.16666666666666674	344
0.2777777777777778	404
0.0	339
0.0	162
0.0	273
0.16666666666666674	175
-0.0012147335423197125	600
0.050000000000000044	266
0.0	252
0.0	386
0.0	116
-0.0011574074074074125	70
0.25	270
0.9157608695652174	479
0.0	212
0.0	159
0.0	237
0.0	117
0.0	457
0.005415579106954176	150
-0.03206349206349207	540
0.0	488
0.5	275
0.905982905982906	351
0.0	470
-0.08333333333333337	76
-0.39181286549707606	104
-0.009850574846806036	507
0.16666666666666674	118
0.25	480
0.8	238
0.41666666666666674	384
0.0	240
0.045462562129228834	185
0.0	170
0.09455167041717155	369
0.40043572984749454	478
0.0	283
0.0	444
0.857843137254902	261
0.0	519
0.0	423
0.0	273
0.16666666666666674	183
0.0	339
0.0	268
-0.004969229911399662	260
0.7083333333333334	222
0.019054878048780477	435
0.0	229
-0.41666666666666674	348
0.9925220750551876	454
0.0	268
0.0	385
-0.1739795918367344	69
0.2962962962962963	429
-0.18333333333333335	461
0.42307692307692313	563
0.0	259
0.7840909090909091	94
0.0	287
0.6666666666666667	420
0.6973684210526316	329
-0.5833333333333334	482
0.0	122
0.0	275
0.0	204
0.0	69
0.0	178
0.0	351
0.16666666666666674	520
0.19805194805194815	638
0.0	374
0.0	293
0.46605616605616607	349
0.9352226720647774	102
0.05252551998722766	114
0.25	298
-0.018672037826235728	430
0.25	130
0.0	287
0.0	250
0.9009661835748792	141
0.0	303
0.0	383
0.0	159
0.0	460
0.16666666666666674	184
0.0	161
0.16666666666666674	291
0.0	689
0.9999999999999998	183
0.0	264
0.0	176
0.13333333333333325	278
0.8976190476190476	247
0.32448377581120935	341
0.0	340
-0.08333333333333326	105
0.0	84
0.7708333333333334	449
0.0	463
0.6781042904645389	339
0.18592132505175984	688
0.25	232
0.0	287
0.0	370
0.16666666666666674	472
0.0	210
0.0	493
0.6071428571428572	207
0.0	98
0.9875357142857143	261
0.0	169
0.16666666666666674	405
0.0	109
0.16666666666666674	250
0.8375	318
0.0	231
0.736842105263158	475
0.0	427
0.0	394
0.0	446
0.25	400
-0.023809523809523836	720
0.7976190476190477	181
0.4818181818181818	510
0.8452380952380952	148
0.5833333333333334	179
0.0	585
0.0	149
0.0	388
0.2857142857142856	126
0.3499999999999999	180
0.0	203
0.0	488
0.0	389
0.16666666666666674	245
0.8446969696969697	461
0.0	448
0.9260651629072681	276
0.0	426
0.0	536
0.9017857142857143	301
0.0	709
0.9236111111111112	470
0.0	166
-0.04166666666666674	263
0.8803921568627451	169
0.0	155
0.16666666666666674	312
0.2678571428571428	299
0.0	318
0.0	386
0.0	219
-0.5915530584703517	214
0.33333333333333337	401
0.0	133
0.0	299
0.6333333333333333	307
0.0	231
0.41666666666666674	305
0.16666666666666674	518
0.04999999999999993	311
0.0	127
0.0	316
0.16666666666666674	327
0.0	378
0.017652896604719772	132
0.0	403
0.0	397
0.0	160
0.0	785
0.0	342
0.0	265
0.0	321
0.6666666666666667	307
0.16666666666666674	191
0.16666666666666674	472
0.7510434010434008	210
0.0	208
0.0	118
0.0	308
0.0	244
-0.031746031746031744	229
0.0	275
0.4411764705882353	100
0.42307692307692313	100
0.013932033487552325	130
0.16666666666666674	265
0.0	230
0.0	474
0.0	588
-0.0023809523809523725	192
0.0	422
0.0	255
0.41666666666666674	133
0.0	143
0.75	232
0.0	309
0.0	554
0.1670199692780338	144
0.0	199
0.23809523809523803	349
0.0	366
0.0	227
0.0	217
0.0	107
0.41666666666666674	212
0.16666666666666674	86
0.25	353
0.30000000000000004	325
0.0	94
-0.03394744465135527	414
0.11071428571428574	137
0.0	464
0.939799331103679	174
0.9643719806763285	190
0.7948717948717949	400
0.2738095238095237	206
0.0	201
0.7888888888888889	256
0.2777777777777778	980
0.16666666666666674	228
0.0	205
0.0	359
0.0	278
0.8055555555555556	96
0.41666666666666674	503
0.005029806259314457	398
0.9238505747126436	624
0.0	318
0.55	446
0.8273809523809523	324
0.0	347
0.0	459
0.16666666666666674	308
0.0	488
0.36666666666666664	290
0.0	128
0.0	314
0.0	72
0.0	307
0.0	923
0.0	351
0.1265873015873017	291
0.0	122
0.0	383
0.0	202
0.9136460554371002	322
0.0	402
0.0	400
0.0	314
0.0	332
0.0	61
0.7314814814814815	318
0.6071428571428572	112
0.0	302
0.0	452
0.375	172
0.0	395
0.003017241379310344	66
0.0	158
0.5833333333333334	271
0.7564102564102564	434
0.0	115
0.0	301
0.0	370
0.0	258
0.0	305
0.5833333333333334	70
0.0	201
0.15067340067340068	474
0.9786363636363636	224
-0.8819444444444444	75
-0.09797297297297303	367
0.41666666666666674	92
0.8928571428571429	77
0.775	79
0.8535353535353536	159
2.220446049250313e-16	235
0.916083916083916	86
0.037345679012345645	376
0.16666666666666674	258
0.16666666666666674	407
0.0	290
0.0	380
0.47763480392156865	405
0.0	261
0.08333333333333326	270
0.8535353535353536	159
0.0	491
0.0	517
0.016392527433693016	306
0.0	211
0.0	376
0.0	445
0.472972972972973	249
0.8611111111111112	342
0.4818181818181818	217
0.0	69
0.5833333333333334	504
0.0	578
0.16666666666666674	549
0.0	335
0.0	316
1.0	450
0.0	296
0.5	296
-0.2772727272727272	68
0.023809523809523947	253
0.30843763724198503	223
0.41666666666666674	276
0.0	127
0.0	118
-0.03408498435870698	329
0.0	327
-0.0247343062490928	128
0.10909090909090913	614
0.0	116
0.02478167967298403	328
0.0	416
-0.5	333
0.0	176
0.0	553
0.0	443
0.6083333333333333	273
0.0	199
0.0	477
0.41666666666666674	93
-0.09891254578754571	138
0.16666666666666674	134
0.0	437
0.5833333333333334	245
0.0	163
0.0	332
0.0	60
0.0	467
0.0	387
0.0	182
0.0	254
0.0	69
0.06667865923127661	78
0.0	468
0.9924448100918689	473
0.0	456
0.27083333333333326	672
1.0	378
0.0	132
0.0	305
0.051948051948051965	182
0.0	729
0.0	339
0.3571428571428572	463
0.0	566
0.0	498
0.25	250
0.0	198
0.16666666666666674	123
0.41666666666666674	234
0.34160714285714283	325
0.0	331
0.7722222222222221	141
0.0	111
0.0	353
0.0	481
0.25	345
0.0	178
-0.7120098039215685	175
0.01080669004103171	163
-0.038690476190476164	145
0.0	442
0.030096793708408898	576
0.5727129746732821	393
0.0	601
0.0	149
0.0	129
0.0	185
-0.5	275
0.41666666666666674	431
0.388409475465313	142
0.0	345
0.7571428571428571	289
0.16666666666666674	482
0.5833333333333334	314
0.25	246
0.0	148
0.0	226
0.0	273
0.0	649
0.0	430
0.0	330
0.16666666666666674	239
0.25	386
0.33333333333333337	310
0.0	346
0.16666666666666674	195
0.0	216
0.9205882352941177	190
0.0	305
0.9438775510204082	416
0.0	498
0.0	464
-0.25	293
0.7333333333333334	119
0.0	133
0.823076923076923	567
0.0	335
0.7045454545454546	140
0.75	158
0.0	357
0.658041958041958	575
0.0	468
0.0	767
0.07082608695652173	60
0.0	306
0.16666666666666674	298
0.0	369
-0.13333333333333325	141
0.8035714285714286	754
0.0	110
0.004220635017708113	445
0.16666666666666674	627
0.7638888888888888	340
0.0	543
0.0	281
0.4807692307692307	303
0.0	750
0.41666666666666674	326
0.0888888888888888	159
0.0	208
0.0	406
0.0	358
0.0	425
0.16666666666666674	72
0.0	168
0.0	349
0.9564814814814815	293
0.5833333333333334	220
0.7888888888888889	163
0.0	413
0.0	362
0.0	511
0.0	430
-0.15157146774793834	359
0.16666666666666674	270
0.0	289
0.0	331
0.16666666666666674	408
0.0	480
0.25	189
0.25	497
0.8375	751
0.16666666666666674	319
0.0	178
0.0	427
0.0	466
0.0	424
0.6904761904761905	223
0.9083333333333333	80
0.0	87
0.0	344
0.05670787545787537	268
0.0	602
0.0	186
0.0	480
0.8885714285714286	352
0.0	389
0.0	183
0.9121863799283154	579
0.7083333333333334	370
0.0	219
0.0	296
0.5134117187200079	404
0.0	323
0.0	397
0.0	234
0.0	107
0.25	297
0.0	276
0.0	355
0.16666666666666674	412
0.0	455
0.25	530
0.0	423
0.0	240
0.0	277
0.25	263
0.5965839728771012	89
0.957936507936508	196
0.875609756097561	160
0.0	455
0.16666666666666674	131
0.0	400
0.41666666666666674	98
0.0	321
0.41666666666666674	265
0.0	124
0.0	130
0.0	776
0.0	741
-0.16666666666666674	536
0.0	274
0.0	175
-0.013140189168827018	114
0.0	399
0.5	306
0.0	217
0.0	404
0.9057017543859649	349
0.857843137254902	463
0.0	215
0.0	182
0.0	345
0.0	430
0.0	241
2.220446049250313e-16	284
0.0	554
0.9921538461538462	149
0.0	254
2.220446049250313e-16	260
0.0	202
0.0	192
0.0005285412262157063	346
0.0	303
0.16666666666666674	347
0.0	65
0.0	152
0.0	182
1.0	205
0.0	496
0.4642857142857143	322
0.0	94
0.898989898989899	127
0.6388888888888888	229
0.33333333333333337	374
0.0	403
0.0	81
0.0	70
0.41666666666666674	211
0.33333333333333337	461
0.41666666666666674	287
0.0	203
0.0	519
0.0	460
0.0	401
0.0	351
0.0	99
0.0	205
0.0	360
0.0	469
-0.16666666666666674	323
0.0	359
0.0	469
0.0	751
0.4666666666666667	269
0.0	417
0.0	408
0.8174603174603174	356
0.0	134
0.6666666666666667	327
0.16666666666666674	366
0.0	177
0.0	752
0.970188075230092	269
0.9746153846153847	309
0.16666666666666674	218
0.0	253
0.9682692307692308	259
1.0	391
0.41666666666666674	114
0.0	734
0.0	328
0.0	175
0.0	477
0.0	292
0.03703703703703698	155
0.0	562
0.0	383
0.9650793650793651	165
0.0	160
0.04058161987266465	587
0.989471796710897	405
0.007575757575757569	117
0.0	171
0.4704411764705882	117
1.0	109
-0.2130952380952381	208
0.0	700
0.26936026936026936	163
0.0	188
0.4458333333333333	481
0.0	76
0.0	370
0.0	447
0.31481481481481477	139
0.16666666666666674	606
0.16666666666666674	282
0.01388888888888884	174
0.20833333333333326	235
0.0	308
0.0	329
0.0	160
0.41666666666666674	218
0.0	420
0.16666666666666674	157
0.6071428571428572	415
0.5	334
0.25	574
0.0	267
0.0	69
0.466617912979469	660
0.30000000000000004	298
0.0	81
0.06028797483905842	184
0.0	955
0.7333333333333334	250
0.0	805
0.0	197
0.5833333333333334	132
0.41666666666666674	262
0.6666666666666667	72
0.41666666666666674	178
0.0	143
0.0	835
0.0	508
0.0	170
0.015335984483135275	161
0.0	795
0.0	148
0.25	161
0.0	527
0.5833333333333334	818
0.0	788
0.0	89
0.5833333333333334	89
0.1972342472342472	383
0.22142857142857142	653
0.1785714285714285	415
0.41666666666666674	459
0.0	357
0.0	277
0.0	617
0.0	462
0.0	342
0.0	157
0.0	508
-0.375	245
0.41666666666666674	246
0.41666666666666674	484
0.0	322
0.0	752
0.0	168
0.0	437
-0.17418490274093723	868
0.09166666666666662	363
0.0	148
0.0	574
0.0	730
0.8035714285714286	145
0.0	490
0.0	512
0.5375418824246117	384
0.0	512
0.0	401
0.0	453
0.0	172
0.0	354
0.41666666666666674	924
0.0	197
2.220446049250313e-16	252
2.220446049250313e-16	298
0.0	266
2.220446049250313e-16	298
0.16666666666666674	162
-0.14062816616008106	482
0.0	215
-0.41666666666666674	781
0.16666666666666674	250
0.0	229
0.837962962962963	339
0.0	220
0.9999999999999999	248
0.0	399
-0.015033297808260824	155
0.0	305
0.7321428571428572	208
0.0	156
0.33333333333333337	551
0.6071428571428572	280
0.0	361
-0.41666666666666663	488
0.0	340
0.16666666666666674	487
0.0	375
0.0	216
0.0	177
0.9756030701754386	71
0.0	411
0.16666666666666674	321
0.31567460317460316	364
0.31547619047619035	281
0.7083333333333334	356
0.01346801346801347	488
0.0	284
0.8166666666666667	344
0.17380952380952377	324
0.0	526
0.0	372
0.0	498
0.610299657863376	281
0.0	341
-0.25	321
0.0	641
0.0	321
0.0	271
0.0	393
0.0	110
0.38888888888888884	259
0.6590909090909091	140
0.0	99
0.6590909090909091	873
0.0	274
0.0	184
0.5	249
0.0	291
1.0	317
0.0	535
0.0	189
0.9555555555555556	415
1.0	137
0.16666666666666674	332
0.42992424242424243	189
0.41666666666666674	327
0.0	342
0.0	158
0.0	89
0.41666666666666674	425
0.5	105
0.0	256
-0.020019101581782668	76
0.0	455
0.0	332
0.0	166
0.2123121131741821	211
0.0	692
0.0	476
0.0	363
-0.038205217984629745	452
0.0	591
0.0	505
0.0	459
0.0	185
0.0	241
0.0	669
0.835	394
0.0	119
0.0	325
0.0	499
0.0	498
0.8611111111111112	206
0.0	321
0.0	71
0.0	273
-0.16646916959435212	202
0.0	615
-0.24697887053022174	150
0.0	562
0.0	223
0.38888888888888884	251
0.484375	488
0.0	277
0.75	326
0.9478609625668449	82
1.0	77
2.220446049250313e-16	263
0.6388888888888888	372
0.0	110
0.9761769710720363	733
0.0	156
0.0	147
0.9041666666666667	338
0.0	221
0.6323662175107057	286
0.8171161745330543	845
0.0	205
0.7462264150943396	480
0.0	149
1.0	238
0.0	627
0.0	276
0.3535353535353536	229
-0.10242200328407225	549
0.25	557
0.25	228
0.9999999999999998	211
0.1222222222222222	147
-0.25	118
-0.1333333333333333	355
-0.24967591392273789	60
0.0	342
0.0	348
0.0	308
0.30000000000000004	579
0.0	277
0.42307692307692313	647
0.8722222222222222	112
0.0	197
0.8535353535353536	111
0.0	510
0.0	107
0.0	398
-0.15909090909090917	500
0.0	223
0.0913793103448276	158
0.0	392
0.16666666666666674	293
0.14586078173034694	76
0.0	741
0.7333333333333334	252
0.38888888888888884	185
0.9668786433492316	160
0.934375	287
0.0	359
0.0	472
0.0	259
0.0	254
0.972463768115942	451
0.3205276749394397	99
0.8	403
[truncated: 14 more rows]
