# Supplementary material for: Accurate prediction of protein function using statistics-informed graph networks
Source: Nat Commun. 2024 Aug 4;15:6601. doi: 10.1038/s41467-024-50955-0 (PMC11297950; doi:10.1038/s41467-024-50955-0)
Supplement: Supplementary file 4 — Source Data [file 41467_2024_50955_MOESM4_ESM.zip › Source data/Figure S19 1T5A-A_Layer1.txt]

-0.3112468935569631,-0.21981413926256893,-0.045511376429795795,-0.15010272644600695,-0.3261654756073414,-0.27864051662509637,-0.36933883189868355,-0.34932496524458867,-0.30784685386779775,-0.28505585939653666,-0.41704310944995177,-0.23773592642117053,-0.2137764104224125,-0.27961109294157266,-0.08971346790350272,-0.14412843077760032,-0.08291226630939545,-0.15074558668615753,-0.13035758343571732,-0.11113888317602609,-0.08787350279746765,-0.18819122985964543,-0.2898911126400226,-0.23459974081632848,-0.17526080679549125,-0.24664856424166473,-0.1422828254873974,-0.16183548104649353,-0.12543732196479698,-0.13584718537319293,-0.16847423777683523,-0.19539411269497575,-0.19539411269497575,-0.1813313838653173,-0.1813313838653173,-0.1813313838653173,-0.14118060787215927,-0.1520301235862518,-0.1520301235862518,-0.1520301235862518,-0.09631076444765456,-0.10515475063211446,-0.10515475063211446,-0.07315236961974793,-0.09610478172335032,-0.09610478172335032,-0.0913613459629085,-0.07959247421635367,-0.08114605358463044,-0.07511770956762423,-0.0784579158965643,-0.0849501517055243,-0.07777883686809633,-0.07960929385931247,-0.07777883686809633,-0.08540389018309463,-0.08545752217107966,-0.07777321277335024,-0.0796654766916088,-0.07957155880272021,-0.06528162019782789,-0.08215574529243089,-0.1052960756995334,-0.06972529207060936,-0.0777736281784526,-0.09255224666633377,-0.14528538796539847,-0.07944243980060792,-0.19035398027072284,-0.19035398027072284,-0.20995145393245937,-0.21785481633532253,-0.19035514028919828,-0.23094585586579525,-0.23094585586579525,-0.2248280066458628,-0.2829200797947926,-0.255015076473454,-0.12866153521042106,-0.23093320006246174,-0.008336810967572446,-0.2207046780277164,-0.05769620758494823,-0.13520325970693783,-0.14454745497623003,-0.0942343072909377,0.039854773140950706,-0.2703431900361213,-0.243789777322096,-0.33458922870636254,-0.22196694178634924,-0.05733405119487425,-0.07513185321932926,-0.0389926148373364,-0.05825276162625637,-0.03385598778606392,-0.2268773011023237,-0.1857880426174727,-0.19600038470953032,-0.1676747880042772,-0.08569983551396754,-0.1755174936751261,-0.03572345034960556,0.018881609114356483,-0.2300819502522373,-0.12071491673963461,0.03159279323237279,-0.20217120705480948,-0.23940633142800377,-0.0450094558714914,-0.17585298579790357,0.11505139630949968,0.0063430673219941995,-0.09966933904416492,-0.18242370981719727,-0.015879076068367134,0.03475748185753955,-0.060236782099343335,-0.09537956587368611,-0.08563924049430005,-0.14534445507859362,-0.10569242358750784,-0.10896070194870588,-0.0753068553359252,-0.06954582872422593,-0.006073050863130214,-0.0316952235077059,-0.25183569932948396,-0.11982945262057465,-0.08036156460331897,-0.12861783887149567,-0.11574323423673408,-0.12693018979858378,-0.15573018096320038,-0.07998676537113837,-0.10330278339935503,-0.16905344768433056,-0.0899691347183903,-0.08687543603612073,-0.028270102951932934,0.02109187344033128,-0.16730875758095376,-0.03436201998572707,-0.04961993684460105,0.07557568068993947,-0.09191958389875199,-0.079324588493841,-0.1254775358818097,-0.13533667401822377,-0.01166424392454951,0.009745879781178298,0.0036491554448368478,-0.011471219744001325,0.11261831863254049,0.27472223037468024,-0.2553719450532778,0.6814309973562235,0.19118048281448533,0.3029857310436205,0.3605614365925716,0.29696403053789855,0.08292331439878445,0.3131455393518333,-0.016672605196074154,0.016836645489358208,0.08728864472554358,0.13923418448228575,0.20906637424900887,0.2917311202990509,0.6227729763635178,0.2864370064078709,0.3591586355109902,0.28799312727176524,0.5600658889991693,0.4460323542475846,0.4115054526661922,0.357469138699613,0.8686698861708634,0.3834409661725472,-0.053840507061731706,0.5178537419428967,0.4624810121491849,0.4228465066315615,0.2088430982102419,0.11348318385753203,0.23481014747637977,0.07911440447055106,0.5165939253930499,0.3516193548073403,0.5278123279192182,0.39008993695526495,0.3421550473873236,0.47139977805841204,0.3790344766490866,0.852545458848705,0.671134447214874,0.7400572530768398,0.31857379940261105,0.6454385437698953,0.658890934332592,0.8771770047175261,0.8630539969217175,0.6942672538453465,0.5895850092093394,0.5136484176208396,0.28677203176349386,-0.10177461008119411,0.4981141102266172,0.05272993929331245,0.2834994029986631,-0.28745760591557024,0.5029259115511672,0.3235414579026587,0.18703565293875482,0.40093950313873644,0.2174302821381331,0.47874400857142174,0.10696241172316649,0.693725397542707,0.2955894664536501,0.21873777863074115,0.6439730605192185,0.22355716649990165,0.6378767391573781,0.4038999137383936,0.5674795169649978,0.42910925995775606,0.3491629123721101,0.3012038598724374,0.2556034886886451,0.39841676488374556,0.31556965120304137,0.6909689943656829,0.06732241895384616,0.3380213459810987,1.0302866627941383,0.09003795868030263,0.1112137098663535,0.6852151987604018,0.47599695483855325,0.1469943807195041,0.33042749632218665,0.3048241525759083,0.19324743235284667,0.38441196776308323,0.20616895239396432,0.5301968844497477,0.11894111117036234,0.40779043775729495,0.40538347071485936,0.250999207027744,0.5629208642659556,0.3708322740050686,0.4961334697339519,-0.012155808193643057,-0.00400531937167171,0.19449476342502303,-0.029688815640783208,0.2326358508163558,0.04161653119526669,0.10372570179314453,-0.13354115897825916,0.058213594205043045,-0.007542245428370822,-0.2178516755282344,0.0646222681986334,-0.06847475066365848,-0.1729913328290125,0.03678716977815781,-0.05351241806209103,-0.12324261600513184,-0.10774895029690774,-0.04764083615759629,-0.2482689798721799,-0.1226935745050039,-0.16928920015863316,-0.18116172441589537,-0.0008849937638325394,-0.08181839203584247,-0.016179521452910944,-0.12599699685831686,0.2014763118005218,0.14824750334247502,0.017940121448249587,0.20612297363802728,0.11845497718227171,-0.12184690236875621,0.10283265929948684,-0.06877623551383895,-0.09187952548718599,-0.16639677340159761,-0.1569604563039242,0.12823473168691812,0.02710150075868572,-0.2732916629237422,-0.1144798737949377,-0.054772622489887825,-0.017146918064011196,0.13732719809369712,-0.05926661631607117,0.022191416595697077,-0.024562607891737934,-0.14190107996624285,-0.09563179467226933,-0.12184690236875621,0.3017120191201404,-0.14689632882633125,-0.1585833209460697,-0.03872626907059302,-0.255372252470378,0.27543447599171667,-0.21387052375986607,-0.27637924667821284,-0.2864131284573727,-0.08760484525644412,-0.14017722506029084,-0.22511499899332077,0.1713197180724174,-0.06728962121341293,-0.10992731863306063,-0.23412357331755734,0.04364584529947634,-0.0741671987499967,-0.18040485380800947,-0.2123768279092395,-0.12024944701430154,-0.0452650297710799,-0.20607109868649942,0.01842639069090582,0.5785706085067408,-0.15660197992345232,0.03930856718062639,-0.10131078404842056,-0.10448361605503109,-0.0677938986011848,0.09800082754252487,-0.2184199065130985,-0.11067361166271013,-0.20309282078315494,-0.06458459115196785,-0.09892292388391472,-0.049709606568851664,-0.06797517503209873,-0.08035857363958365,-0.1561877003850642,-0.27130651718225035,-0.05488657693792042,-0.17494820773730616,-0.11453057219393772,-0.24452728807978802,-0.29894850441174664,-0.21084554473901912,-0.1882495007376998,-0.08739388669717829,-0.28951747841964304,-0.24203553968074726,-0.14533249062433298,-0.17458407101917847,-0.14124580986323532,-0.15908396569841354,-0.10640715544567449,-0.09074892009807839,-0.0658262957578243,-0.11595416353753027,-0.022922814265325452,0.0294730120034859,-0.09712903259007674,-0.055267111509943456,-0.17576794085849282,-0.024652302315838828,-0.09256224233761774,0.2451006252393069,0.2850903171408521,0.05847436857496861,-0.024015791210267885,-0.08204779347227079,0.0032057096803067573,-0.15581044231198776,0.017119655635517553,0.0032057096803067573,-0.12976711448688125,-0.0236330724934116,0.3045777205148206,-0.05894751800408314,-0.13889397772347184,-0.033598811263137754,-0.10515333377171343,0.07339182119868325,0.10364324711802538,-0.01188465270976885,-0.1865716340499964,-0.2217654247455753,-0.09258257506880598,-0.06501849884245073,0.0208699960393643,-0.046704104533445014,-0.16408720375077987,-0.0028826998810715177,-0.03558285066532458,0.12404409342043572,-0.02264921962077622,0.10030639222784063,-0.04566671579490624,0.16332317800972249,0.006057078241268424,0.06645233429275904,0.12404409342043572,-0.05814998443900264,0.0189313665596099,-0.054088273136565,-0.0893197812728143,-0.009987286710042615,-0.022536807555396842,-0.017432130766039562,-0.04996369938888028,0.010446465577980417,-0.11951753579999964,0.0814641020412476,-0.1631722168249525,-0.07084412850176573,-0.08254825519564163,0.03923234136986334,-0.14437014543783122,0.06545360960914137,0.028439549369724,-0.17861727211994932,-0.0194562368623147,-0.017748365220198025,-0.10583676678238664,0.18334961893456495,-0.05747015564947041,-0.05747015564947041,-0.06714299163167999,-0.12890918564399845,0.042260803029128116,-0.0006099559115113827,0.04728963688649757,0.18567054177168765,0.2054292034052391,0.05207304996626171,-0.07004170724399274,-0.008667428050881215,0.019922104598193904,-0.0005375091300683971,0.15237108641810948,0.14349544564649253,0.12622776536556296,0.03477031444477689,0.02608845422544394,0.048971417183395365,-0.06971492365815855,0.03971573386279345,0.08061707882910238,-0.006186211112346251,0.10664920085504764,0.062089364171647746,0.14348392401222146,-0.006186211112346251,-0.06312494191885763,0.12416255499388985,0.2988481941766104,0.06553115619998467,0.1952119851804069,-0.10435836715230325,0.0075487885739557396,-0.11875718762964113,-0.10789359786693903,0.015929643524541764,0.024222294665367083,-0.00962629368705808,0.09430484982116936,-0.3030485813429453,-0.034086017922459085,0.07707792775337038,-0.1604890146322911,0.11793012854739564,0.11196123798775544,-0.21186624412144564,0.11492416427659051,-0.05966226606633613,-0.160795086480963,-0.16130576107950292,-0.26818525986925673,-0.0012666357208368755,0.0330753384676225,-0.042461299910566554,-0.03153290780213963,-0.06802628785002178,-0.08950767987174715,-0.15261547078372786,0.5287001141088443,0.10538649296486306,0.040093570899090054,0.09797116671055739,0.02127726082624647,-0.1913694503241462,-0.23317511851985367,-0.010247441088002596,-0.14539158889830306,-0.039861238829956264,-0.13144381311732725,-0.08815071569961165,-0.05495786673949863,-0.09717589328122708,-0.24690155854786694,-0.2222189224933312,-0.11896538437465204,-0.17782905612888034,-0.2182033318613291,-0.014448697897495769,0.2892579691015278,-0.09529216062833834,-0.06642902669703811,0.010750108313966734,-0.11751694244746555,-0.08615786226580224,-0.12142725173721076,-0.033688315575645056,0.008530426588312217,-0.19491740885388514,-0.22025770262966277,-0.2696643133386333,-0.2838534621348419,-0.30036436650504106,-0.30036436650504106,-0.3211349164449852,-0.2712193727959319,-0.06339903216673695,-0.1572951218030424,-0.15936569945923468,0.010454075668174826,-0.08177845890172292,-0.018452797181977048,-0.171351282383055,-0.13461784559126772,-0.17369807614385238,-0.14520529732107243,-0.18827878492495342,-0.18341875042195402,0.06762020126462938,-0.02240578023014045,-0.15305414790466684,0.1367488394984711,-0.04383795442771541,0.06190404375777078,0.04067116442599842,-0.21942581581151283,0.091953930279525,-0.1313312815897148,-0.04074944342535275,-0.1583420712522006,-0.15356787991677745,-0.15712469295798787,-0.09394157115563834,-0.15106373750573324,-0.12168966505511637,-0.15952768379545687,-0.027201613892680228,-0.06408433657620421,-0.15198157008135837,-0.0041107072901622336,-0.17245566087705222,-0.11231601495017457,-0.18342048424224427,-0.2342679503735694,-0.22423175021475483,-0.2066207844381065,-0.13174463469436187,-0.35356523948208546
-0.33102087600006574,-0.24881746355516596,-0.03054023445155182,-0.08320147141250386,-0.3053649547015122,-0.2805562831223104,-0.33052189758068407,-0.30967113618365544,-0.28749015743094236,-0.30750811566357994,-0.36482202601356095,-0.25161761812772915,-0.20069969588116535,-0.26137504161712,-0.08581891470061237,-0.1378028142937667,-0.06978999578885284,-0.1555023433554823,-0.17270046245973567,-0.08541340053292301,-0.09184093777454246,-0.18943122841861518,-0.3039683305245223,-0.231939394595,-0.19271068999341018,-0.15728315282178712,-0.1455708840701998,-0.10636009629598528,-0.050616699381907694,-0.004198951476647978,-0.059542253812539615,-0.06713373883424906,-0.06811454102682718,-0.2771115143361807,-0.20429333707112676,-0.14202876171798412,-0.13735526031241044,-0.0973428480836262,-0.014887036424722506,-0.26561224290500046,-0.18418935653763596,-0.19540690222273976,-0.017167631971192858,-0.0971750494729688,-0.2198629610932629,-0.12882390409743574,-0.24559472019168213,0.053478658952898515,-0.06220148532382919,-0.18834089857886566,0.20537275468955818,0.11354155551405534,0.1591593721596519,-0.0470985066590146,0.057610191451197904,0.21112537963750885,-0.01795669381264752,0.10349665713666018,-0.03034224626819419,-0.08252241005532443,0.004447656581511341,-0.08718763077675155,-0.18054620615879763,-0.1977048604135351,-0.05659426014581155,-0.26941641592964616,-0.17507685563636283,-0.010289610262649615,0.19222015954674965,-0.22220647132994553,-0.04617152030522009,-0.251089299957888,-0.2553758105516943,-0.22661272604110932,-0.25119692156772405,-0.30722364972360144,-0.27836934944437763,-0.2598055157725156,-0.1518158049233803,-0.33773436077746644,0.23188093058284978,-0.1879022795949841,-0.030499672976381356,-0.14623747213281482,-0.13852036038718343,-0.04121979504052708,-0.3004059852803424,-0.0342850443489804,-0.035683058951147824,-0.3269732252477733,0.035196861139838415,-0.31334930563460034,0.08137341550148763,-0.1227127149580303,-0.056534845685244084,-0.2001742212603011,-0.022155642075446434,-0.23130374251384436,0.012924754612418448,-0.21093530886831116,-0.11801251834972293,-0.24657791742234852,-0.22708373628449252,0.06058634670576114,-0.19004403602997294,-0.26147607966323566,-0.019308930351771364,-0.24677788108693446,-0.047338170242358285,-0.1469378928839679,-0.03547120600012524,-0.05169251562279086,-0.039624088865206235,-0.03248922570657424,-0.048058326419004184,0.07340510681099771,-0.07390157532440148,-0.03400247747906846,-0.2359775766869575,-0.06548486996678278,-0.2837586609230068,0.17855667010901083,-0.14994402724624364,-0.11051159362398724,-0.22233936696115966,-0.06632796321228526,-0.2253121700999821,-0.2704579301721021,-0.06607054682672653,0.11421892047714842,-0.19922953082007058,-0.006895659853526046,-0.29617015732494656,-0.11836710187970091,-0.1826544348649185,-0.13731080154972655,-0.18025585928135898,-0.0005421603897245398,-0.11926360091448227,-0.22558295247657006,0.2570430640261149,-0.18475300763780367,-0.05515352053289276,0.062064337597045154,0.10821659191620556,0.08346304430966404,-0.057220973004837854,-0.08006257085733277,-0.036778075976062724,-0.06539804668396904,-0.08336862459285091,-0.03833290013266974,-0.042166442097882215,-0.039876633102284474,0.0013096183883188623,-0.034833101377358545,-0.05624096184196081,-0.29036716962299386,-0.1765207209290079,-0.09376950009793368,-0.1463545691343581,0.45891862974289754,0.04449017264920986,-0.05750020768556986,0.19924496386207188,0.08229370248455385,0.09401512457401227,0.043896119843833084,0.02432891787649021,0.9276881863229228,0.45075320001721225,0.9233920412122433,0.1508294017771517,0.41300654384172947,0.3475428824334353,0.12972482810889652,0.28490396073467505,0.4996045213796096,0.35045888889431526,-0.12881441426089874,0.25550352949948707,0.7521881573778377,0.4285717242102591,0.13693529991674552,0.19975697344474555,0.33467099630285413,0.34976361888680685,0.040227525527629066,0.1334753149147622,0.5133112406061844,0.5066512518415991,0.7249587314328697,0.25120029654653736,0.4844168586667278,1.3613702049913443,1.0942488339130034,0.35819636714386843,0.04789201669576298,1.1012837807498843,0.9051217121103327,-0.014411033720741992,0.7073020987029797,0.4281347002007894,1.2448896600879458,0.22331813597349925,0.306880520929746,-0.10285546655602744,0.42088806007384233,-0.06264895163550877,0.3034458554164283,-0.33907754933384177,1.1166847988204807,-0.06430661778255821,-0.02976590440775711,-0.03360751702339238,0.13535739673227415,0.3636422758789735,-0.14319721037259162,0.2557187707274468,-0.12645009739123064,0.1335471563014412,0.2186169524989735,0.22865157061215718,1.300390318367196,-0.04565484710150858,0.7181988529934225,0.4146542150188507,0.12507335507305153,0.29675146361868154,0.10470447972719234,0.559974096958116,0.6986098484852352,0.6589671738290769,0.31029610822208664,0.7316701448770507,-0.11389447668546875,0.291132975079133,0.10796613151122639,0.8288439193610531,0.5904389729462641,0.3624603198954136,0.6545349866992989,-0.039007989326820106,-0.030418719710818377,-0.03212249374549499,-0.03769531639232766,-0.16290395451662512,-0.03227931531797944,0.1500940657352841,0.43264157438444273,0.4258296804834456,1.1954137376887695,0.4163598452504135,0.471187387593867,-0.16116472957995456,-0.057529692044835296,0.49601036625328954,0.0007491648353926496,0.1506703253536517,-0.05861684563708954,0.09676235086003207,-0.1906825085966134,0.17623411694417124,-0.042901986448053084,-0.25583049785487394,0.0901078262933992,0.07289221863969876,-0.000942852891071787,-0.18566728100947033,-0.1781058267158414,-0.09973665963686906,-0.20838016529272704,-0.24578707210048037,-0.28407469188628826,-0.22938999787545963,-0.32402150461472545,-0.044370237138584054,-0.05952553342267381,-0.03141425679970568,-0.029001410610157003,-0.06277351761044338,-0.08780477848066084,0.211385478986308,0.8168905918336956,0.04770012105418022,0.21199835864402905,0.05327281794420338,-0.13258685741629114,0.06455613767198186,-0.11490978304162953,-0.2741566062488904,-0.03646975953826628,-0.23648396638852745,0.1834799431131066,-0.30018141698189,-0.1795537747926479,-0.018006767601719858,0.1875093535867222,-0.0668069392419952,0.03764155073669689,0.1288670979675398,-0.1381624262190704,-0.038229589969772985,-0.2102759396901421,-0.22406503809725864,-0.037235268557604013,-0.17003310787222425,-0.04113711212193561,-0.08432855005960611,-0.10778921353101828,-0.018253359418761383,-0.04774718008865952,-0.34812738936988935,-0.32473794786270166,0.16258010675534623,-0.19063826159020347,-0.16670865045518724,-0.23928014479899992,-0.01655211741692742,-0.07008870927958893,-0.26288390123855115,-0.10715894458747262,-0.04323992673293973,0.08403839033375696,-0.12909391772537837,-0.09058571867060242,-0.02682493709829926,-0.039692738176610676,-0.02682493709829926,0.6034858979874392,-0.0334250240719051,-0.027319755426824247,-0.09313627316790918,-0.05695828089119291,-0.053344768367987266,-0.02858746435678793,-0.1951930119808292,-0.19495984524223986,-0.15458210050003326,-0.12303784484385864,-0.09412219586588523,-0.04064378746037808,-0.04518742145104745,0.029663205194280787,-0.18121684118625664,-0.2074895521152683,-0.03506026520934674,-0.18756983702931787,0.08873863389603541,-0.1793486972036071,-0.26612277975186965,-0.34233739092873483,-0.17375243881349348,0.0668637927813084,-0.29630021241774157,-0.28084213694782695,-0.0843243018712813,-0.28867399970925195,-0.21772388341302418,-0.23981277191123918,-0.04002629235568865,-0.0743764364429514,-0.03123282070248856,-0.03466773913754115,-0.04375814959947054,-0.03588301741896643,-0.03867380308073149,-0.06166286085063242,-0.050179219094491995,-0.03926520785244251,-0.3417064449420738,0.07784279526694683,0.5330428694484127,-0.044532767175241975,-0.07174726521222444,-0.05867866495138208,-0.05494901738909547,-0.051851609576111735,-0.03821356629715211,-0.05021177448947468,-0.3524355016596203,0.10564547076459317,-0.06606722904761277,-0.061195196839597,0.05208260457725483,0.2959254303037485,-0.05460734720183029,-0.158089810389044,-0.11620546032555128,-0.21557339366088885,-0.21275073696191535,-0.28619238030985295,-0.07794121087176274,-0.08619529636811056,-0.05446890155346239,-0.03199738338906705,-0.1882988132139397,-0.027421917174465755,-0.029880344749164938,-0.04510670397732015,-0.1729840891950266,-0.028583037086587767,-0.0374219241313468,-0.047614190523397305,-0.109078452740739,0.1324438944011965,-0.03872678440768744,-0.04812131593814158,0.0061228566291006365,-0.14023113475823246,0.17129520639114595,0.026764078728615078,0.06745510095987788,-0.047502934157387086,0.1654124308217855,0.23709992129259955,0.13330170572272004,0.3686350960552148,0.003549430037221991,0.1557640384781874,0.11429726616168502,0.0959437906656069,-0.15246182237155484,0.08775765899165967,0.06147778517138482,-0.13090219048052482,0.002525539426856447,0.07016962017525534,0.05852416377735133,-0.17246445775513197,0.07252881666981198,-0.10176446625544526,-0.04552787233484642,0.010774525703174977,-0.1321472028243392,-0.0392634315338383,0.10048259294496405,0.21614612885498166,0.18064371473485716,-0.10068603259820062,-0.17398577451998304,-0.059485061009463755,-0.05921520412182035,-0.04496573305122457,0.13904294320429586,0.23966413128280473,0.16196452773351785,0.496322865359511,0.2865375906724176,-0.03321430425604147,-0.08712880016393351,0.12143763299302571,0.040197555027439213,0.004057357945754126,0.38100293371495436,0.20559061604229997,0.11764004735104053,0.010089398629900959,-0.01634045989148627,0.4321724383572147,0.3444231748652868,-0.10768452957802192,0.08065001803325726,-0.19175563180794278,-0.2642503317550211,-0.2398522696126099,-0.10288107968892778,0.25754414818756194,0.03361073507941293,0.4924405807227242,-0.2746435280515928,-0.34860533262251586,0.1424554894052698,0.09050085517968533,-0.20168457092564016,0.2910220400347895,-0.22137646067648648,-0.1848509837805476,-0.062143680431293896,-0.23088153952348897,-0.17224400660122055,-0.34532981725403483,-0.3142715245199313,0.002618952109974335,0.12452528308198009,0.02171218500722595,-0.11757649033616188,-0.21135060700526567,0.03281022553884011,-0.14211506276926364,0.5691558167353961,0.5006640735234245,0.1745236586231601,0.37576081021183655,0.10058835970804311,-0.1418217600992146,-0.15282755931288336,0.021435340448042944,-0.02384743050992218,0.29934789461544586,0.015967259586431318,-0.15570123670137145,0.25512218667129893,-0.07414535595505532,-0.25240680794950493,-0.2662198351078345,-0.14475384831235208,-0.25292072709596963,-0.22487166227208194,-0.013530606356734361,0.36788499334627317,0.099591111914977,-0.12887434525785646,0.031192557361667823,-0.05644255928157325,-0.08163145746378644,-0.016394785974494678,-0.10743324302401552,-0.186865338233768,-0.13400124051917064,-0.2502040234999272,-0.3015562367238912,-0.27784635851651296,-0.3076074311165872,-0.26299582104742225,-0.3429050433683334,-0.06704544600924361,0.04330379524858409,-0.03642722464164453,-0.2465832084252202,0.0059882450086237386,-0.11410790187628142,0.059075379711952807,-0.1698587290708122,-0.18959260153695173,-0.06129419491803665,-0.16670908425336448,-0.19140514371574796,-0.19050432418758081,0.04624657160008238,0.004515917557956955,-0.05691590130110904,0.2426734559219142,-0.02781284128070504,0.5275303338156473,-0.06704544600924361,-0.15603768412258,0.29758033436456766,0.03265755067439241,-0.12623135672758587,-0.24582256969146557,0.012679604029200951,-0.015389441123039629,-0.09531169017573671,0.04610968330819828,-0.04212179504277821,-0.06703866631178014,-0.08226649844591687,-0.15147545734530954,-0.3410423336364259,-0.17610689844694077,-0.21608091269081403,-0.13541102717807152,-0.25422376550803477,-0.06704544600924361,-0.15380613025277498,-0.3494519200600245,-0.1532078529603622,-0.3693668170774024
0.718647110240924
