# Supplementary material for: Accurate prediction of protein function using statistics-informed graph networks
Source: Nat Commun. 2024 Aug 4;15:6601. doi: 10.1038/s41467-024-50955-0 (PMC11297950; doi:10.1038/s41467-024-50955-0)
Supplement: Supplementary file 4 — Source Data [file 41467_2024_50955_MOESM4_ESM.zip › Source data/Figure S10_BP_Precision_Recall.txt]

DeepGO	0.06042683943767806,0.09871664272555891,0.13264325699503848,0.16302895032137682,0.19145184100781307,0.21738969642511388,0.241133308635488,0.26338701930863523,0.2833903097684193,0.3023421531043295,0.3193317513894882,0.33574458807108126,0.35054795598239386,0.3641932849190773,0.3764603539275626,0.38756510386187004,0.3978724938273303,0.4068978358133417,0.41492673389556817,0.42243050225944373,0.429174…	0.921068966269597,0.8832057912746172,0.8538183970928238,0.8241431983831261,0.7983685712118818,0.7755032153503574,0.7529614746819239,0.7326908933630892,0.7133138071483106,0.6939853843303252,0.6749876986575781,0.658951337585722,0.6436512356156618,0.6276891850132179,0.6122946638005787,0.5978696210739664,0.5849036581051592,0.5709351091010936,0.5577754411279386,0.5456478017199167,0.5339901084751071,0.…	0.031238109675186195,0.05228001145078679,0.0719071224093341,0.0904618932350796,0.10876733187722301,0.12641293726213426,0.1435527978870466,0.16055084074292666,0.1768191258010717,0.19327146716176524,0.20913630509514639,0.225258385897706,0.24086419797043004,0.2565125808524988,0.27178020442328893,0.286712220560281,0.30147244346436225,0.31608297923796225,0.33032824029261837,0.3446110053141217,0.358754…
DeepFRI	0.253252209329568,0.31316634907135954,0.3524539685762379,0.38191275683001785,0.40528334706184366,0.4240683352435576,0.43997398950977323,0.452856740809311,0.46415174617470173,0.47328737744354005,0.4822057158374362,0.48977477785861356,0.4963765680135999,0.5022583511100732,0.5070806808409265,0.51136929260019,0.514702452163869,0.5175404747560229,0.518864214064341,0.5204546453243766,0.5228528257159153…	0.8756521029779984,0.8324282438944207,0.7994920657520327,0.7734350957780877,0.7506586678025288,0.7293218168747975,0.711494640565241,0.6939106265337812,0.6787741380649225,0.6641289166264559,0.6517000823081267,0.6394570302892096,0.6283179854895807,0.6169045597302419,0.6052987716580609,0.5955214287995949,0.5854339981288789,0.5757214969401385,0.5650914591364463,0.5555459932913582,0.5476296089291082,0…	0.14803279871637276,0.1928611495617234,0.22605481985102466,0.25355838836045835,0.277573013764252,0.2989461368210863,0.31844787989838896,0.336100569192766,0.3526476663804375,0.3676429180666774,0.3826785545957194,0.3968753448448322,0.41023146052777554,0.4235460891676378,0.4362870737236494,0.4480553422346967,0.459219959245401,0.47003942698521295,0.4796282753999894,0.4895330394855046,0.50022098356145…
PhiGnet w/o RCs	0.26775608175358967,0.33967494504542434,0.3867904002576091,0.42176277441805216,0.4487900693426988,0.471219758406023,0.4904983239663852,0.5067472398371541,0.5205952913722725,0.5324781214027294,0.5438635651077027,0.5534607686951213,0.5618909080630267,0.5692975360118999,0.5764683346836862,0.5834271755704094,0.5888111308574182,0.5940324266252955,0.59861831751127,0.6028562274113176,0.6066762652715243,…	0.9384211118982003,0.915360739609791,0.8958847676707632,0.8801387106331928,0.8650224446504534,0.8509145736082151,0.838479934925979,0.8258553394797157,0.8151924278691312,0.80504352456203,0.7960975484089867,0.788043487927451,0.779887921800286,0.7712127816664164,0.7634930636595688,0.7569511811514651,0.7493685142618213,0.742515840869661,0.7361752952490472,0.7297382310840067,0.7227217564101138,0.71643…	0.15615569197414905,0.208528105459771,0.24663684977170322,0.2773296096112456,0.3029947492648891,0.325828620718903,0.3466382911328686,0.36551377929319867,0.38240163102763264,0.3977955755365412,0.41300718117756074,0.42650105340529865,0.4391407435484446,0.45117345715783985,0.46304191079901064,0.47462403722415064,0.48491478640527613,0.4950379972013322,0.5043742004960742,0.5135615750590626,0.522741126…
PhiGnet w/o EVCs	0.2573677179463038,0.32797327894390826,0.3749075606372182,0.40988511214300777,0.43779162087154977,0.46087521607093274,0.4807254609040207,0.4970230954143486,0.5120431762500781,0.5248248987867572,0.5361604834113284,0.5462487094166971,0.5547363902277663,0.5624838211913213,0.5697181096444298,0.5765228401786451,0.5821322852223076,0.5874870035252733,0.5921595111909363,0.5970694964004718,0.6012228288676…	0.9408725467276176,0.9164920516889709,0.8972013219854085,0.8811108490524566,0.8663052451700151,0.8534277511716197,0.84188532701527,0.8306345421291996,0.8213300145613759,0.8124739602278649,0.8031846243684245,0.7944390611582915,0.7864452021798863,0.7787158336631964,0.7710737551317824,0.7637124910390322,0.7560852791305194,0.7489846728564591,0.7422752332314603,0.7361585178555607,0.7299819795390627,0.…	0.1490726378491613,0.19972275178253157,0.23696282077715822,0.26705941621582396,0.29290674270772094,0.31567409497214977,0.3364094002204169,0.3546025111901287,0.3719707771354894,0.38759898260884756,0.4023849088349935,0.4162181754118599,0.4284909419535543,0.4402392139875001,0.45174969194721704,0.4630315518421694,0.47325111677943393,0.4832809388544002,0.49254795410327146,0.5021868394775724,0.51107582…
PhiGnet	0.5682373838200482,0.6130324495073449,0.6393605628798982,0.6565755269247038,0.669903756614679,0.6797158424443497,0.6882944046496524,0.69532489350268,0.7003049190142054,0.7051376741627101,0.7091129329148491,0.7129364023961715,0.7167103741598881,0.7196996757681863,0.7226572098467324,0.7257332462103906,0.7286031227826668,0.7307525512679103,0.732884822393164,0.7341476899384441,0.7360812614471552,0.73…	0.9142704482573325,0.89958017037292,0.8898299154877947,0.8820334346395446,0.8755017254971432,0.8693507283289797,0.8642587232319581,0.8587866890357634,0.852484655940236,0.8476957236485512,0.8429192140236227,0.8387995368122358,0.834725639829679,0.8306553906052744,0.8264663266014285,0.8232376037928106,0.8200928075469937,0.8168898673057657,0.8137755999930183,0.8100735057265209,0.8069949834430088,0.80…	0.41222026471302425,0.4649345483277749,0.49892354713491416,0.5229129519717297,0.5425049122502397,0.5579976297643527,0.5718623982148098,0.5841395434762273,0.5942274874855128,0.6036252596940039,0.6119681722709082,0.6199169325636354,0.6279320245303713,0.6348931229022188,0.6420161403587957,0.6488798421988503,0.6554779030862304,0.6610480455619272,0.6666214367789436,0.6712348175310244,0.676623755652715…
