# Supplementary material for: Accurate prediction of protein function using statistics-informed graph networks
Source: Nat Commun. 2024 Aug 4;15:6601. doi: 10.1038/s41467-024-50955-0 (PMC11297950; doi:10.1038/s41467-024-50955-0)
Supplement: Supplementary file 4 — Source Data [file 41467_2024_50955_MOESM4_ESM.zip › Source data/Figure S1 1A8R-A-GO_0003934.txt]

P	0.278
S	0.228
L	0.178
S	0.116
K	0.114
E	0.114
A	0.111
A	0.102
L	0.104
V	0.105
H	0.087
E	0.047
A	0.000
L	0.047
V	0.080
A	0.144
R	0.080
G	0.104
L	0.100
E	0.146
T	0.106
P	0.114
L	0.115
R	0.118
P	0.121
P	0.145
V	0.199
H	0.204
E	0.220
M	0.221
D	0.235
N	0.247
E	0.249
T	0.263
R	0.281
K	0.294
S	0.308
L	0.345
I	0.396
A	0.414
G	0.325
H	0.280
M	0.320
T	0.367
E	0.392
I	0.310
M	0.331
Q	0.329
L	0.350
L	0.455
N	0.478
L	0.421
D	0.300
L	0.231
A	0.255
D	0.197
D	0.262
S	0.319
L	0.319
M	0.325
E	0.411
T	0.565
P	0.550
H	0.615
R	0.580
I	0.658
A	0.604
K	0.659
M	0.605
Y	0.530
V	0.507
D	0.511
E	0.520
I	0.475
F	0.426
S	0.395
G	0.381
L	0.339
D	0.346
Y	0.229
A	0.250
N	0.219
F	0.276
P	0.292
K	0.334
I	0.443
T	0.496
L	0.522
I	0.470
E	0.462
N	0.442
K	0.437
M	0.474
K	0.471
V	0.480
D	0.402
E	0.366
M	0.461
V	0.462
T	0.582
V	0.536
R	0.651
D	0.683
I	0.790
T	0.803
L	0.780
T	0.732
S	0.758
T	0.859
C	0.782
E	0.793
S	0.887
H	1.000
F	0.916
V	0.649
T	0.610
I	0.579
D	0.610
G	0.426
K	0.476
A	0.454
T	0.573
V	0.507
A	0.559
Y	0.484
I	0.564
P	0.549
K	0.690
D	0.708
S	0.847
V	0.793
I	0.755
G	0.623
L	0.641
S	0.675
K	0.624
I	0.641
N	0.653
R	0.707
I	0.678
V	0.596
Q	0.493
F	0.425
F	0.369
A	0.353
Q	0.303
R	0.349
P	0.376
Q	0.510
V	0.550
Q	0.581
E	0.553
R	0.474
L	0.596
T	0.588
Q	0.650
Q	0.499
I	0.416
L	0.323
I	0.297
A	0.282
L	0.282
Q	0.206
T	0.283
L	0.309
L	0.392
G	0.348
T	0.367
N	0.324
N	0.363
V	0.339
A	0.424
V	0.384
S	0.488
I	0.478
D	0.653
A	0.765
V	0.895
H	0.799
Y	0.801
C	0.809
V	0.825
K	0.781
A	0.730
R	0.775
G	0.740
I	0.703
R	0.623
D	0.510
A	0.440
T	0.415
S	0.503
A	0.607
T	0.619
T	0.542
T	0.405
T	0.355
S	0.306
L	0.301
G	0.239
G	0.242
L	0.258
F	0.300
K	0.299
S	0.295
S	0.409
Q	0.441
N	0.424
T	0.305
R	0.258
H	0.254
E	0.272
F	0.278
L	0.279
R	0.274
A	0.289
V	0.302
R	0.274
H	0.253
H	0.273
N	0.244
