# Supplementary material for: Accurate prediction of protein function using statistics-informed graph networks
Source: Nat Commun. 2024 Aug 4;15:6601. doi: 10.1038/s41467-024-50955-0 (PMC11297950; doi:10.1038/s41467-024-50955-0)
Supplement: Supplementary file 4 — Source Data [file 41467_2024_50955_MOESM4_ESM.zip › Source data/Figure S1 1XER-A-GO_0051536.txt]

G	0.278
I	0.281
D	0.284
P	0.284
N	0.284
Y	0.284
R	0.284
T	0.286
N	0.287
R	0.289
Q	0.291
V	0.296
V	0.300
G	0.301
E	0.301
H	0.307
S	0.315
G	0.333
H	0.403
K	0.396
V	0.377
Y	0.296
G	0.293
P	0.290
V	0.290
E	0.287
P	0.282
P	0.277
V	0.250
L	0.234
G	0.221
I	0.205
H	0.183
G	0.170
T	0.163
I	0.190
V	0.233
G	0.305
V	0.515
D	0.714
F	0.851
D	0.770
L	0.729
C	0.827
I	0.886
A	0.775
D	0.842
G	0.861
S	0.955
C	0.700
I	0.647
N	0.762
A	0.676
C	0.912
P	0.821
V	0.977
N	0.755
V	0.740
F	0.500
Q	0.278
W	0.000
Y	0.017
D	0.006
T	0.048
P	0.047
G	0.050
H	0.060
P	0.063
A	0.069
S	0.085
E	0.148
K	0.186
K	0.205
A	0.284
D	0.346
P	0.553
V	0.596
N	0.874
E	1.000
Q	0.970
A	0.800
C	0.731
I	0.812
F	0.770
C	0.814
M	0.621
A	0.806
C	0.660
V	0.827
N	0.714
V	0.610
C	0.660
P	0.592
V	0.770
A	0.769
A	0.741
I	0.532
D	0.412
V	0.372
K	0.401
P	0.387
P	0.325
