# Supplementary material for: Accurate prediction of protein function using statistics-informed graph networks
Source: Nat Commun. 2024 Aug 4;15:6601. doi: 10.1038/s41467-024-50955-0 (PMC11297950; doi:10.1038/s41467-024-50955-0)
Supplement: Supplementary file 4 — Source Data [file 41467_2024_50955_MOESM4_ESM.zip › Source data/Figure S2 4A7W-A.txt]

0.3508166808870619
0.31125235112214716
0.26807551569350785
0.292037025084594
0.3722067062461515
0.3842094588990753
0.3717060625078368
0.24494471588371713
0.24086103492333208
0.22068927188115267
0.2292292621088082
0.15659702942877712
0.044150735034834215
0.0
0.013775652942637027
0.04102473776782543
0.12753421026090794
0.19841941643919278
0.1931982233079571
0.16773295780872063
0.10451651248036228
0.1729911422419729
0.16410924366194965
0.15209402549984338
0.10480948778242098
0.06358896405895229
0.08950225462351044
0.14522225367812205
0.1597159428297484
0.29027673089251266
0.30683386014777225
0.37626105108342295
0.252555416460667
0.19971602511534084
0.17438471008540843
0.21200435425859282
0.22368015882414963
0.2707050875648438
0.28199987537936605
0.34092029054270834
0.33017018097416995
0.31353540278864694
0.28203325824451414
0.2944665478623055
0.2781047262862975
0.32807726002401927
0.32383646182317377
0.3495280085667158
0.33690619810815287
0.3139708741324258
0.27085692309022386
0.18884272147219758
0.16289127906175596
0.20314746939602235
0.44978706793908907
0.5070031817061292
0.5502670110619643
0.6237878454414556
0.7043615006208479
0.7096506916987892
0.6385586633715813
0.5439870077251939
0.5566563536194804
0.6506430841304404
0.6904695534641729
0.6914706093833562
0.6924933655432038
0.7576438834136789
0.7540346526338352
0.7724900898323321
0.8146850169372728
0.8499670500990351
0.7688539763356491
0.7458549409826057
0.6450157530219031
0.7016392451250688
0.5967990752918788
0.6172518829143695
0.6067752978224162
0.6075869618037689
0.6819557595509271
0.6592491481726898
0.7099132998957719
0.633529875181612
0.5564941421152055
0.5411899150681401
0.6311610645609623
0.8154813099148215
0.9171963804552655
0.9749508873376094
0.9757040224178207
0.9857769918546532
0.9979586557143348
1.0
0.96213949748995
0.9301089719334217
0.8951046533353646
0.8795223588751522
0.8354227504839336
0.8244221178117906
0.8518100488922865
0.8855054063270997
0.9452071569596263
0.9489572187728873
0.9711068132012265
0.844869235737034
0.7499168114368758
0.733935091408663
0.7327765543730325
0.653795143325841
0.49470428361944396
0.4298759172892377
0.44407043284216746
0.47622142340340007
0.37281391602913105
0.42026853820399623
0.528656752518531
0.6867266589051965
0.7334394702616199
0.6884164769345714
0.6902983553256798
0.644185895241213
0.772819496839246
0.7210871595906979
0.5702403514259148
0.3227400097494643
0.23095166357881483
0.2810291810519863
0.3532812019187718
0.4572947888551525
0.5703098076332037
0.6576633766224351
0.7421723616250692
0.7169483459050476
0.6559540636614064
0.582463552280811
0.5260554196290758
0.4956007637853444
0.42823325979305454
0.41101307130412185
0.3874800975599761
0.38571117509639086
0.32200652397253765
0.2463711896942271
0.25868935115512
0.2864456735925648
0.31319791883748177
0.23426367383675453
0.26069949031828515
0.29232956483812306
0.3687687783569788
0.35237394881835454
0.305048811362047
0.1778659102723235
0.2374216253421679
0.2309565304201376
0.26352887145589055
0.10404964580618126
0.12900689632173512
0.17478037008827332
0.3193623143626438
0.28869321978399387
0.2980915521148477
0.27279380188805674
0.2987337877181882
0.31941719347737263
0.3546194936918565
0.396619295055539
0.4283640346173833
0.43410574407775543
0.38994857712136
0.342090096707383
0.3102933228794335
0.2672026378472934
0.2681039917461073
0.25433065713456765
0.27699099561649004
0.28196950276101757
0.26764984694828114
0.20928937903918496
0.14330237367780657
0.10603636734429
0.09675652902321216
0.12545878843775646
0.10558078633897075
0.16990682738274174
0.15237929600354624
0.23266972059007054
0.2750252107308007
0.2735018604520912
0.3070056757727884
0.3189567745754114
0.4348800832041036
0.41782202903363047
0.3902305810110909
0.38556253726907613
0.37200962329314635
0.37297227375590997
0.3650898928920351
0.3594867871029793
0.33342106557960827
0.30121497537274566
0.2560546574536069
0.241925816003013
0.1885944422705113
0.20468027493711485
0.21254709734591992
0.23826613877955158
0.27151139264530066
0.3250667210211016
0.36628476239361524
0.38585288825341224
0.3916989860158013
0.40126387430968097
0.4041921056670504
0.4119013697735929
0.4197143385363591
0.4268117727375448
0.4156960229350483
0.4052427148797019
0.3932511155770992
0.3953346253710471
0.3899438798131674
0.3859782821237551
0.35988208874313
0.33065232768315816
