# Supplementary material for: Accurate prediction of protein function using statistics-informed graph networks
Source: Nat Commun. 2024 Aug 4;15:6601. doi: 10.1038/s41467-024-50955-0 (PMC11297950; doi:10.1038/s41467-024-50955-0)
Supplement: Supplementary file 4 — Source Data [file 41467_2024_50955_MOESM4_ESM.zip › Source data/Figure S18a.txt]

3.418,2.251,9.869,0.014,5.670,2.089,3.600,0.771,0.068,1.485,1.291,1.180,1.231,2.203,3.260,4.515,1.446,2.801,0.369,1.864,4.563,1.854,0.646,12.706,0.767,4.396,5.861,1.071,2.037,3.289,3.122,4.841,3.609,0.294,6.304,0.223,2.165,1.549,0.837,0.441,6.120,0.098,0.176,2.103,13.106,2.651,0.797,0.044,2.116,3.098,6.635,3.115,1.311,1.652,4.139,0.093,1.226,5.966,1.740,2.581,4.045,4.228,3.299,2.277,4.837,1.788,3.456,3.780,0.619,3.755,3.680,0.837,4.257,2.150,0.368,1.834,3.213,2.700,0.118,4.144,2.903,0.271,1.316,2.000,1.865,0.170,6.885,1.540,3.382,0.978,16.693,0.421,7.274,9.164,1.471,1.017,0.219,3.698,5.992,0.715,3.227,1.442,1.059,3.177,2.354,2.646,1.866,2.445,2.779,4.961,1.016,6.287,1.577,2.381,6.006,3.826,3.299,3.322,5.713,2.670,0.194,1.574,3.970,1.809,5.488,7.768,2.028,2.931,2.954,1.729,5.455,0.256,2.056,2.752,1.326,1.879,1.701,2.150,1.317,0.653,1.931,0.745,3.808,5.414,5.373,0.821,1.935,2.594,0.977,1.715,4.364,2.192,1.514,1.537,3.711,2.727,2.684,4.310,2.876,6.411,2.281,0.019,0.076,6.068,1.656,0.644,3.165,1.524,0.486,0.975,8.944,0.023,11.260,0.208,0.041,1.510,0.486,0.712,3.438,4.276,1.735,3.698,8.118,0.050,10.366,2.828,5.763,0.757,0.383,0.289,4.368,4.356,16.378,0.176,2.362,0.371,1.535,0.118,4.182,2.226,2.035,9.584,0.526,2.136,1.773,0.048,1.327,0.294,2.894,2.924,0.097,1.345,2.285,1.929,6.938,1.785,8.669,2.258,0.116,2.967,1.368,5.243,2.521,2.080,3.882,5.897,3.969,0.017,1.388,5.289,2.398,4.446,0.145,3.699,0.088,1.911,1.552,0.085,0.310,2.737,2.736,1.433,0.279,0.463,0.009,1.752,4.573,0.439,3.578,8.076,0.447,0.518,0.496,0.744,1.784,2.274,1.666,9.074,3.094,6.333,1.262,0.211,1.659,0.254,0.961,0.219,4.373,1.496,11.093,3.358,17.260,0.302,6.113,0.187,3.436,0.407,2.953,2.009,2.506,1.839,1.980,1.317,1.412,3.367,4.574,0.405,1.227,5.357,0.487,0.303,1.196,0.047,1.150,1.133,9.084,3.570,2.750,0.450,2.059,3.491,3.219,0.991,1.167,0.321,2.759,0.060,2.932,8.813,2.283,0.958,0.067,5.157,5.622,1.403,3.511,0.160,3.352,2.927,2.649,9.300,0.526,2.312,10.500,1.144,3.032,1.676,18.045,0.042,2.976,1.932,2.212,2.959,1.481,2.000,4.168,4.131,1.424,3.372,6.325,2.595,1.872,5.727,0.986,2.100,0.096,2.299,0.372,1.208,2.780,5.382,0.243,1.632,0.915,0.291,1.244,1.728,0.003,0.562,0.332,6.945,0.146,3.658,6.615,6.865,2.010,6.000,1.433,0.092,0.815,0.143,0.239,2.046,2.847,0.973,0.776,1.259,4.016,2.789,2.098,0.339,0.150,0.693,13.419,2.257,0.878,0.626,10.022,0.192,7.732,1.735,0.739,3.496,2.175,3.039,0.707,0.458,2.913,0.746,0.145,1.994,9.425,2.194,2.342,15.783,7.673,4.311,0.024,5.943,3.692,5.170,1.017,1.305,1.763,15.213,5.917,0.626,0.795,0.290,0.123,1.100,0.029,1.875,2.067,1.374,4.350,2.471,0.080,3.157,4.646,3.569,4.519,5.200,0.155,1.900,0.159,3.313,0.365,0.954,0.945,1.220,1.990,8.320,0.405,3.392,1.141,29.609,3.421,5.441,0.326,2.121,1.360,0.207,4.206,0.257,3.814,4.297,0.873,1.562,7.072,0.904,3.633,1.099,3.362,1.511,2.013,4.643,0.605,8.222,2.044,20.257,1.954,11.933,2.520,0.483,2.101,0.560,1.207,2.153,1.302,1.075,2.514,1.896,1.782,1.630,0.522,0.635,6.331,1.620,1.472,1.711,1.440,3.080,1.284,1.437,2.464,8.250,6.584,4.964,0.023,4.723,0.479,5.090,10.537,3.127,3.041,3.832,0.093,3.087,3.445,0.364,1.477,11.030,6.143,1.552,4.428,1.766,2.606,1.188,0.433,1.493,1.299,1.047,0.129,0.785,5.725,11.250,0.713,1.215,2.122,5.136,2.801,0.937,1.335,13.364,1.859,1.653,0.741,2.082,6.007,1.639,2.504,0.754,0.579,13.116,1.110,0.070,3.779,1.544,4.000,0.638,0.708,1.052,2.040,2.831,6.240,0.119,0.859,3.224,1.360,8.445,2.524,0.372,4.525,4.060,3.328,1.341,2.308,7.800,0.174,0.153,0.901,2.616,11.945,2.429,0.456,12.948,4.478,2.232,1.027,0.512,1.430,5.535,0.963,2.813,3.619,2.313,6.553,3.129,0.311,0.337,4.058,0.231,2.052,1.719,3.107,5.669,0.437,1.568,0.375,3.306,2.266,0.118,13.973,2.872,0.535,4.852,2.120,3.128,0.261,2.183,5.981,3.322,2.291,1.189,1.751,29.150,0.048,2.253,0.152,4.899,4.000,5.199,1.851,2.583,0.600,2.423,2.811,0.934,0.089,0.088,1.361,6.177,3.624,2.309,2.399,2.579,0.069,2.403,0.405,24.472,3.800,16.846,4.637,8.723,0.149,0.277,3.030,0.267,9.805,1.884,5.946,4.957,7.469,5.847,3.524,0.092,1.958,0.417,6.342,1.720,10.072,0.945,0.047,0.845,0.057,6.191,1.772,3.790,0.253,3.365,3.560,2.865,1.252,2.201,2.510,0.342,9.163,1.279,0.163,4.369,2.425,9.272,4.822,0.615,1.313,4.063,1.072,2.081,1.963,4.011,4.394,12.869,3.901,1.281,0.946,3.392,4.874,1.706,1.610,3.129,2.607,2.802,0.152,0.983,0.615,5.742,1.557,6.076,1.976,1.244,0.910,0.155,0.427,0.010,4.735,1.335,5.411,0.236,0.640,28.470,14.156,0.028,10.188,1.704,18.582,1.801,3.276,1.788,3.821,0.450,2.364,0.568,1.613,0.525,3.810,3.298,3.465,6.337,3.296,2.098,3.042,3.106,0.592,1.501,6.834,4.888,0.137,2.178,0.347,0.975,0.364,1.775,1.718,1.980,1.751,0.592,6.957,1.227,6.237,0.457,4.664,2.080,2.198,1.116,2.900,4.115,0.920,34.509,1.361,2.170,2.000,1.104,0.362,1.318,9.988,1.619,0.746,7.296,0.361,0.961,0.408,1.676,3.263,0.650,3.574,3.365,2.735,1.173,1.181,20.493,0.167,1.258,1.414,0.494,4.773,1.113,2.526,2.026,9.262,2.592,1.312,0.492,6.120,0.852,0.666,2.683,2.263,1.326,1.122,8.567,9.363,1.781,15.464,0.833,2.655,2.443,33.286,3.039,1.940,2.393,2.010,3.718,2.845,1.122,3.119,4.325,1.285,1.820,0.184,2.460,2.733,0.249,1.555,0.763,0.285,5.786,1.783,1.552,2.351,3.213,1.026,2.769,0.796,0.020,4.793,5.536,3.720,1.892,1.799,1.921,2.877,2.430,2.200,1.302,4.451,0.697,0.264,1.181,4.210,2.203,0.193,1.332,1.803,1.170,5.337,1.755,1.951,3.618,4.367,1.939,0.474,1.879,0.410,0.640,4.059,0.478,15.903,1.636,1.108,4.243,0.910,7.903,1.121,0.889,0.023,6.521,6.015,2.017,0.143,0.007,0.058,2.697,8.431,4.073,0.177,2.260,1.440,0.888,0.865,3.779,1.676,0.117,4.605,4.393,0.360,3.356,0.667,2.339,8.064,0.544,0.993,0.171,1.472,5.403,0.940,7.526,3.523,6.448,1.554,1.004,0.420,4.951,10.851,3.642,11.735,4.476,0.862,5.431,3.304,2.848,1.223,1.772,3.243,0.054,1.443,1.631,6.571,1.631,2.222,6.311,3.319,1.785,0.378,1.424,31.500,0.874,2.607,1.202,1.431,1.967,1.266,3.268,2.980,4.188,2.687,0.222,1.604,1.219,0.019,0.208,0.133,0.381,5.605,4.975,1.000,2.837,2.620,1.083,0.357,3.635,1.091,0.598,4.926,14.705,1.335,5.586,1.549,0.061,17.000,1.887,3.303,3.136,1.517,6.737,3.862,2.677,0.492,0.592,3.249,3.094,2.139,0.278,1.095,4.486,7.971,1.500,0.033,0.263,1.338,2.365,0.256,0.718,0.303,1.133,0.833,3.557,1.357,2.335,10.136,1.319,0.369,0.012,0.815,2.170,0.914,2.284,7.743,0.023,5.647,1.571,0.750,1.984,0.136,4.519,1.878,3.569,0.791,1.694,2.625,0.420,3.628,1.075,1.074,1.974,0.107,2.895,1.209,3.121,1.995,0.468,0.886,0.280,5.617,1.911,8.692,22.274,1.033,4.685,1.465,1.392,0.880,0.679,3.613,1.399,2.813,6.410,1.821,0.173,3.091,2.408,1.040,0.083,2.561,3.196,7.896,2.569,2.174,0.675,0.031,1.763,0.586,2.496,4.867,2.188,0.852,1.435,2.334,4.370,4.429,0.146,2.062,1.603,1.418,2.228,0.490,1.000,1.859,2.307,0.409,0.582,0.262,2.398,4.433,0.576,4.288,4.938,0.427,0.175,1.702,7.175,0.639,1.214,1.297,21.130,1.386,0.868,3.235,13.105,1.103,4.445,1.940,1.660,5.305,0.356,0.517,0.700,8.552,15.701,1.368,1.830,1.147,1.888,3.313,5.789,0.048,2.162,1.736,0.915,4.662,2.892,5.869,2.832,3.704,2.323,1.262,1.569,2.475,13.105,0.452,3.750,1.786,22.948,0.412,1.115,3.894,0.067,1.305,3.314,0.967,0.579,0.018,9.929,3.618,3.371,0.230,1.846,2.105,2.213,0.005,0.113,0.085,2.882,5.651,1.856,15.037,0.335,2.802,4.614,0.986,3.240,3.275,2.870,0.039,2.560,1.274,4.477,2.594,5.158,2.705,4.331,11.098,4.285,3.182,0.854,0.266,2.990,2.574,0.485,0.497,1.246,7.712,0.192,1.815,5.208,2.577,1.650,0.597,3.352,2.937,2.075,2.824,3.182,1.037,1.754,4.395,0.223,3.042,3.346,2.589,0.700,5.867,7.563,1.337,4.324,3.851,6.894,11.575,7.865,2.885,1.225,0.349,1.601,5.493,1.164,1.154,4.433,8.584,1.750,1.696,2.141,1.258,0.108,1.710,0.720,9.383,0.531,8.545,25.473,3.706,0.960,1.251,2.612,6.126,0.903,7.896,1.412,3.252,1.494,7.141,4.048,1.880,0.376,1.076,3.019,18.673,0.666,2.266,2.068,0.778,3.287,8.854,8.349,3.196,2.154,0.992,1.440,3.338,1.931,5.908,2.920,0.266,4.138,0.323,0.719,2.335,2.365,0.792,8.551,1.147,2.325,1.575,7.990,5.796,0.554,3.712,1.043,2.500,2.246,0.165,1.140,1.291,1.651,0.414,2.940,4.141,3.090,2.540,12.729,5.949,1.359,4.914,1.912,2.548,3.247,9.033,0.959,0.151,0.604,1.458,0.446,0.325,1.978,1.636,8.368,2.147,24.922,2.460,4.437,0.123,4.365,0.529,0.122,0.579,1.182,0.107,4.520,1.163,0.354,3.756,0.693,5.086,2.539,0.097,5.127,1.357,8.870,2.815,0.412,4.786,0.583,0.494,1.266,2.537,1.128,5.927,1.589,0.047,2.076,0.306,2.101,0.442,5.522,1.757,2.000,3.494,1.296,5.088,0.046,1.337,0.333,2.492,14.058,0.237,1.505,4.078,3.057,3.622,2.612,0.692,0.493,2.210,0.872,1.711,2.084,9.820,0.793,25.260,6.129,7.597,1.394,2.378,1.830,14.813,2.190,0.148,7.682,4.557,4.753,2.283,2.432,0.869,0.121,0.600,3.031,1.839,1.537,3.817,19.757,1.588,1.608,0.231,9.512,5.180,6.725,0.369,6.633,12.156,1.047,0.050,2.239,0.181,1.104,3.245,0.717,0.270,5.295,0.490,0.450,21.075,4.920,1.582,1.477,2.390,5.463,1.364,2.977,0.321,4.307,3.393,2.116,7.312,1.902,3.237,1.788,3.840,1.227,2.502,9.630,2.497,1.321,6.918,0.141,1.523,3.787,1.250,10.963,0.305,0.414,4.088,1.904,5.664,0.890,0.271,1.623,3.496,8.613,0.390,0.531,10.026,1.971,1.383,3.066,1.000,2.473,2.630,3.522,0.793,0.898,6.150,5.791,0.035,0.844,4.168,0.701,1.639,4.454,1.864,5.573,1.651,0.957,0.464,1.437,21.655,3.674,0.205,0.245,3.456,1.740,5.845,1.508,0.019,1.443,2.237,1.101,4.720,0.294,1.755,1.300,2.987,0.097,2.149,0.591,0.148,3.400,2.379,5.456,0.284,0.126,2.276,8.081,2.240,1.817,2.206,2.865,2.634,5.026,0.312,0.880,1.649,2.649,1.313,0.840,0.202,0.049,0.475,5.848,1.483,1.074,0.411,0.058,5.010,1.452,2.334,2.480,0.226,11.546,1.267,6.750,7.608,0.350,6.442,2.381,8.390,1.732,2.938,3.288,0.623,0.650,1.669,1.125,0.992,3.291,5.077,0.725,2.611,5.922,1.793,0.439,0.180,0.203,0.946,1.433,2.521,3.550,0.057,1.249,3.101,0.028,4.939,0.547,16.888,17.880,2.715,1.743,0.877,3.061,0.653,1.477,5.000,1.465,2.579,6.861,0.091,1.272,15.742,1.192,1.186,0.391,0.127,2.209,1.278,0.228,4.242,1.725,1.812,11.696,4.563,1.850,0.486,5.272,0.093,4.446,1.532,0.018,10.163,1.310,3.666,1.896,15.836,1.197,0.390,4.689,2.308,0.704,0.271,7.361,0.582,6.180,3.475,2.234,15.450,4.881,2.940,9.666,0.915,2.090,4.126,3.556,3.616,2.091,2.320,2.236,1.122,2.188,3.817,0.875,1.855,2.648,5.800,0.437,1.239,7.885,2.178,3.740,2.601,4.665,0.063,7.422,0.190,1.888,8.300,0.165,0.016,26.666,1.007,3.666,6.266,2.088,1.773,0.107,6.721,1.433,0.473,2.098,3.910,10.375,5.617,4.220,0.752,8.333,0.104,0.083,1.367,1.700,3.245,4.740,6.803,0.794,1.222,0.533,7.000,1.541,1.482,5.993,0.123,1.376,9.837,8.130,1.057,0.205,3.591,3.843,3.289,2.894,2.852,0.378,2.732,1.891,1.450,2.106,2.462,4.781,3.658,0.319,2.958,8.177,0.160,2.519,0.918,2.707,1.038,9.580,2.285,2.148,1.052,0.167,5.380,5.303,8.367,2.006,2.327,7.872,0.688,2.744,1.310,0.431,6.330,0.648,9.990,4.980,3.098,5.174,1.229,2.480,11.569,7.752,8.490,2.395,0.040,1.850,8.576,0.492,0.237,1.367,1.956,2.505,2.279,1.362,3.894,2.845,1.181,4.333,1.253,2.819,3.024,13.492,0.561,4.125,2.040,0.020,4.137,1.912,0.541,3.861,2.014,5.757,0.718,0.020,14.827,1.161,2.695,7.061,1.812,4.631,9.027,0.184,0.925,0.496,10.328,16.391,1.413,0.030,1.073,0.680,4.006,4.722,3.202,20.493,3.472,3.647,5.905,3.478,2.445,2.595,2.137,3.908,1.704,4.669,1.248,2.004,1.672,4.041,0.488,0.499,0.528,0.661,1.118,3.036,3.815,0.569,5.441,3.412,2.558,2.508,2.301,0.908,0.066,1.020,5.850,0.162,0.640,1.069,0.297,3.919,4.371,3.580,5.127,0.111,1.696,1.504,0.163,1.746,0.128,2.368,4.345,0.165,2.271,0.349,0.556,4.413,2.212,2.749,0.163,2.878,9.971,1.252,0.198,7.562,0.050,0.157,4.492,1.902,0.010,4.962,1.947,2.053,0.808,5.020,1.763,3.289,1.021,2.929,6.024,1.083,2.737,6.823,3.025,4.610,1.605,0.021,1.509,9.500,1.097,4.959,0.309,3.349,1.061,0.229,0.557,7.092,1.163,1.102,1.970,1.954,0.378,0.793,4.614,2.212,2.254,8.573,5.694,4.051,0.937,0.165,2.751,1.417,0.192,3.103,2.678,0.676,0.496,0.129,1.861,3.425,0.195,1.932,1.242,2.385,9.400,1.664,3.092,0.424,1.009,9.621,8.125,1.245,2.456,2.385,3.934,5.743,3.321,0.277,2.369,1.463,0.105,1.283,3.903,2.687,3.777,2.299,2.975,1.436,4.097,1.070,15.823,8.076,2.929,2.307,5.464,3.812,0.547,8.424,2.894,0.210,3.874,6.139,1.173,1.437,0.113,2.445,2.059,2.219,0.396,1.066,3.172,0.710,6.118,5.323,3.596,3.815,0.106,0.410,1.278,2.874,0.259,21.299,10.657,0.816,1.776,7.281,1.669,2.892,0.868,2.936,2.992,0.122,0.135,4.425,1.865,0.203,0.033,7.016,0.732,2.348,2.489,0.558,0.695,3.000,3.792,6.200,1.556,1.490,0.028,1.506,0.097,2.532,4.651,0.993,1.666,6.968,2.606,0.229,1.512,2.204,1.471,3.141,1.418,7.033,3.801,4.443,6.609,0.932,4.147,2.955,1.154,12.434,2.258,2.410,1.463,0.058,2.714,0.144,3.964,8.076,0.691,0.053,3.485,3.168,5.123,1.553,1.510,0.493,2.259,0.664,1.842,4.844,4.734,3.243,0.595,1.102,1.062,0.967,16.379,0.753,0.483,4.017,0.617,1.578,3.281,0.430,1.628,0.128,2.712,2.407,0.469,9.888,2.955,0.932,0.145,1.082,0.784,0.803,0.114,3.467,0.148,1.724,4.367,20.073,1.131,0.137,4.116,2.107,4.168,2.313,0.491,2.890,0.716,9.887,6.413,0.819,0.585,2.539,1.591,0.403,18.630,1.151,1.784,2.329,3.039,0.810,3.203,4.969,0.539,1.419,1.577,9.794,1.005,0.322,0.268,0.359,0.317,1.709,11.230,7.960,8.495,2.768,3.318,3.363,0.317,3.848,4.704,2.181,2.530,4.597,1.462,1.568,1.401,10.913,3.132,3.638,4.436,5.419,0.618,3.325,2.525,2.725,0.189,2.522,0.378,3.155,2.211,0.332,6.677,3.804,1.836,0.054,2.343,0.976,1.029,1.509,4.060,0.873,2.096,0.712,18.251,10.644,3.134,3.607,2.455,9.482,2.976,4.100,6.258,6.716,1.160,1.617,0.890,1.642,2.260,1.404,1.687,2.116,5.962,0.047,3.036,8.760,16.690,0.545,0.718,8.640,3.035,3.977,2.300,1.362,1.012,0.252,0.897,0.136,1.447,0.208,3.090,6.460,3.617,1.084,2.939,6.573,5.567,3.501,3.658,5.264,0.465,0.411,4.063,0.009,0.883,5.909,3.911,8.578,0.104,2.260,1.371,0.014,5.683,0.902,0.035,0.840,1.907,1.832,1.786,1.415,0.082,6.220,0.682,2.419,5.096,0.297,0.890,3.146,0.130,0.894,0.783,1.876,2.573,8.180,3.173,0.839,0.302,0.464,1.451,0.304,7.466,0.042,0.203,1.382,7.574,0.027,0.289,2.712,11.729,1.898,6.853,2.412,2.563,3.039,2.435,1.437,1.195,3.000,1.976,2.340,0.875,4.349,1.651,0.422,5.271,6.841,2.152,0.237,1.606,2.178,0.733,3.181,2.244,2.741,4.473,5.575,2.871,0.935,0.324,1.962,0.057,3.187,2.055,0.466,19.876,11.810,3.257,4.523,0.945,2.341,1.660,4.590,6.487,0.928,0.902,2.402,5.691,0.753,3.546,2.279,5.080,2.300,2.365,0.674,7.528,0.052,3.996,4.313,0.505,1.841,1.827,10.936,1.565,0.502,0.727,0.855,1.159,3.309,5.245,0.605,0.069,1.873,2.945,4.052,3.000,1.319,0.066,0.687,0.917,3.611,1.905,0.972,0.418,11.719,2.802,0.397,3.866,0.138,0.189,1.880,1.026,0.177,1.649,10.647,0.168,0.213,2.074,2.648,3.876,5.245,0.470,0.160,2.361,2.685,0.513,1.415,2.304,5.952,2.473,13.980,0.875,4.411,0.036,3.941,0.088,2.726,12.360,0.090,2.466,0.280,4.057,1.438,4.359,5.056,1.589,3.569,1.255,0.217,2.059,17.164,6.114,2.460,1.944,6.795,3.702,5.696,0.054,9.790,0.125,0.246,1.158,1.843,0.726,0.155,0.493,0.369,2.645,0.657,0.650,12.453,3.430,1.173,4.481,1.536,0.413,3.161,2.909,3.379,1.791,0.813,0.066,0.363,1.785,1.655,1.259,1.738,3.048,0.679,1.365,2.397,6.444,6.900,0.505,1.171,2.812,0.592,3.403,2.494,0.005,1.310,0.012,0.385,10.868,1.347,0.174,2.088,2.767,1.800,3.210,2.232,4.123,1.173,8.099,1.812,1.507,0.910,7.965,0.068,23.918,1.769,3.288,10.636,0.667,3.361,1.932,0.153,7.614,2.309,4.460,1.569,1.304,3.142,1.864,7.079,0.482,8.067,1.723,7.096,0.968,0.408,2.247,0.294,0.664,2.017,0.034,3.065,2.904,0.383,0.292,1.266,14.200,3.051,1.576,1.073,3.897,2.118,1.533,2.053,1.973,3.959,3.908,1.933,5.168,0.383,2.090,16.386,0.204,2.587,12.908,7.038,1.331,3.830,5.182,4.945,1.973,4.581,0.590,2.274,1.478,6.621,9.754,0.867,13.837,17.576,0.539,3.000,0.415,3.248,2.834,3.837,1.390,1.308,4.351,17.016,1.528,0.392,1.897,0.244,0.523,1.079,8.676,0.819,2.171,2.491,3.079,3.242,0.451,2.750,9.166,2.664,0.068,1.728,0.541,10.197,0.450,0.580,2.145,1.114,1.350,2.213,3.830,2.903,1.199,8.186,1.376,1.060,15.394,0.269,1.330,0.873,0.295,0.049,3.378,0.212,0.405,0.028,3.516,1.453,1.425,3.251,0.928,5.010,0.622,1.695,1.714,1.481,5.231,6.754,1.500,0.014,0.304,0.111,0.848,1.429,1.068,1.923,3.205,0.574,0.319,4.493,9.585,1.627,1.043,1.655,1.538,7.027,7.361,1.342,3.378,3.487,0.173,2.025,1.573,4.060,0.163,1.589,3.441,0.260,1.214,0.902,1.588,0.642,1.112,5.103,1.704,6.496,2.144,1.776,3.837,0.047,3.797,0.051,2.672,2.642,4.749,5.830,5.445,1.001,2.327,0.099,0.348,0.056,1.685,2.246,4.141,2.337,2.260,27.200,4.067,3.832,7.195,4.933,1.642,1.421,0.848,0.732,0.012,1.392,2.940,2.077,1.298,0.082,4.895,0.975,0.167,4.114,0.267,1.451,2.552,3.837,0.924,2.872,5.167,7.878,8.211,4.568,3.209,8.375,1.673,3.403,0.060,5.688,1.081,3.205,10.454,7.197,1.934,5.112,8.897,10.693,2.410,2.213,0.220,3.257,4.052,0.916,0.399,5.215,1.235,0.079,0.257,0.069,1.735,0.540,54.000,0.883,0.061,1.571,0.294,0.728,0.202,1.344,1.032,4.390,0.018,2.025,2.224,2.288,3.153,0.628,3.232,0.298,1.777,1.973,5.581,3.399,0.685,3.312,4.184,4.057,0.585,12.541,0.005,4.711,2.693,3.011,4.888,12.247,1.352,0.108,0.099,0.771,2.901,1.029,1.170,11.802,8.217,1.525,15.800,3.730,1.849,4.585,1.817,0.413,4.968,1.235,0.578,1.392,0.652,1.767,0.911,1.931,0.365,4.089,4.100,0.604,0.092,1.529,0.563,0.732,0.560,4.482,1.485,2.652,1.160,5.890,2.977,5.135,22.194,2.244,4.236,4.714,1.039,2.664,2.977,2.422,2.071,1.889,1.891,1.720,10.225,1.453,1.657,5.158,2.991,1.922,1.832,2.229,3.014,1.195,2.780,7.176,2.594,1.340,2.448,6.549,1.131,6.120,3.908,4.680,0.954,17.950,2.993,7.780,0.195,2.313,2.663,1.407,0.428,5.422,6.326,1.820,0.521,8.460,0.036,7.770,2.064,6.674,0.431,1.205,1.115,3.899,2.973,1.583,0.430,8.804,1.777,5.425,1.099,2.155,3.246,3.524,3.516,1.258,1.104,0.397,1.156,1.574,8.651,1.344,0.018,3.938,3.248,2.393,2.306,2.759,3.178,1.807,2.052,0.896,0.975,5.176,2.185,0.046,3.086,0.240,3.524,5.454,2.479,0.142,0.428,2.972,0.560,0.334,16.229,0.262,1.655,2.894,2.186,2.093,3.350,2.899,0.409,0.830,16.838,3.107,0.228,0.353,0.547,0.546,1.422,8.491,1.278,0.373,0.839,3.789,1.280,3.745,2.795,1.331,1.524,2.883,2.158,1.982,2.385,8.590,3.062,3.556,4.431,4.158,1.773,6.543,8.071,0.885,2.304,2.421,0.850,0.066,1.366,3.400,3.375,2.223,16.219,2.646,0.817,3.888,3.291,1.994,0.911,0.808,2.427,1.457,2.778,0.313,3.037,1.647,0.211,3.367,0.030,1.088,3.178,0.314,0.507,5.258,0.237,5.848,2.576,5.091,1.770,3.494,3.017,1.629,15.388,1.461,2.126,1.264,0.131,2.938,0.357,1.407,1.721,4.206,4.966,0.277,0.533,1.624,3.152,5.478,5.006,1.312,5.412,4.344,2.432,1.618,1.667,2.069,0.076,0.733,17.075,2.736,9.053,5.085,0.014,0.115,3.655,2.322,4.244,9.308,0.044,2.504,5.451,2.688,3.204,1.192,1.383,3.803,4.685,3.144,1.119,15.661,2.313,3.281,2.711,4.389,6.508,5.032,0.417,7.797,2.006,0.059,3.982,7.821,0.001,0.074,0.988,15.836,1.643,2.122,1.000,3.036,2.064,1.904,3.032,2.412,1.906,0.540,3.675,1.868,2.770,5.210,1.356,1.013,0.746,2.162,2.529,5.269,0.096,0.881,8.068,1.719,3.629,14.604,2.007,1.409,0.573,2.095,1.971,0.022,2.940,1.503,1.947,4.103,0.351,1.297,12.833,3.501,13.327,13.869,0.721,3.610,0.503,1.835,12.718,1.645,5.489,3.535,3.510,0.160,0.067,1.180,1.810,1.740,1.990,0.087,0.976,20.679,0.513,3.460,1.940,1.779,2.734,2.980,6.709,0.462,2.875,2.462,13.666,0.067,0.247,5.561,1.470,16.460,9.480,1.266,1.855,0.110,3.358,0.513,2.764,0.073,3.173,3.094,1.914,6.591,2.861,4.373,1.333,0.143,2.040,6.172,11.009,1.796,1.774,1.443,1.746,2.484,0.421,1.122,1.338,1.926,0.689,2.368,8.754,9.361,4.500,0.380,13.969,1.315,6.438,1.545,3.737,2.246,2.712,2.983,1.292,3.139,2.416,2.255,11.477,0.938,0.064,3.207,0.590,29.578,3.127,2.698,2.768,27.722,0.315,2.551,3.032,5.931,0.132,0.143,1.137,2.185,2.940,4.652,1.989,1.949,0.153,1.759,26.631,5.678,1.067,14.091,1.303,1.126,6.875,1.219,0.501,1.014,1.162,4.636,11.084,2.828,1.718,5.331,0.108,3.664,0.078,2.166,2.331,3.120,9.845,4.737,1.054,3.818,0.772,5.946,9.010,19.041,3.228,8.839,2.724,2.063,1.300,0.869,2.145,16.548,1.742,2.779,0.736,1.869,1.520,0.076,0.728,4.367,2.104,0.817,1.516,2.167,1.695,34.777,0.962,1.211,2.217,0.411,1.388,2.353,3.526,1.808,2.422,1.197,6.168,1.308,0.240,6.649,1.878,4.453,3.135,13.204,0.666,12.773,1.711,2.878,14.492,7.079,6.489,6.349,7.912,4.428,2.339,0.033,2.526,2.890,3.709,2.449,7.017,3.243,3.284,1.456,5.641,1.012,6.545,1.615,10.961,19.219,3.864,1.234,11.413,2.021,0.614,4.818,5.114,3.596,1.855,1.508,3.493,0.306,0.549,5.471,4.623,11.478,14.876,3.076,6.088,8.878,4.027,1.527,0.306,0.837,4.625,1.317,2.442,0.950,1.551,2.206,0.015,1.210,1.387,4.311,7.865,16.576,11.781,16.131,2.603,21.367,2.501,0.702,0.645,5.760,5.041,3.360,8.566,6.809,1.319,4.243,4.167,2.058,0.694,1.292,8.228,0.841,5.017,26.400,3.773,0.739,2.278,0.113,2.593,2.321,3.771,3.455,1.164,0.562,2.033,2.042,1.144,2.550,1.554,2.270,0.654,1.134,0.347,7.476,0.568,0.178,11.551,0.310,1.544,2.802,2.268,5.500,0.283,5.382,2.051,3.128,2.245,8.277,10.609,0.678,11.367,1.546,2.993,1.851,13.634,1.731,6.179,0.616,6.728,1.308,1.605,1.970,4.410,0.962,9.230,1.342,7.722,5.084,3.206,15.888,2.967,5.614,3.939,0.366,0.961,20.283,0.324,0.295,3.459,2.813,0.011,1.269,1.315,4.861,1.215,2.489,1.511,0.364,3.872,1.432,0.568,0.909,0.013,0.063,5.099,1.427,0.301,5.845,1.470,0.638,1.482,12.116,2.481,0.694,0.626,0.288,2.280,2.113,0.239,0.077,6.338,1.233,0.477,1.254,1.569,0.228,1.670,3.934,1.651,1.629,0.212,3.374,0.426,1.935,4.744,1.944,0.688,1.498,4.090,3.420,1.179,1.692,2.687,1.905,1.706,0.160,0.666,0.072,2.891,2.776,1.434,1.217,4.770,1.824,1.154,11.706,1.604,2.802,3.413,0.380,3.225,1.424,6.216,9.287,0.697,6.246,0.300,3.329,2.828,1.184,0.334,3.143,3.322,14.230,3.306,3.979,17.224,3.478,1.372,0.689,5.204,3.692,3.406,2.960,2.042,7.294,16.282,0.020,4.676,0.281,4.955,1.219,0.598,9.677,15.949,0.945,0.530,17.535,0.144,1.371,4.227,2.126,1.224,0.889,3.051,2.483,0.021,1.148,3.658,2.764,2.796,1.291,9.760,3.524,0.657,1.383,6.971,2.070,3.225,16.131,3.106,0.395,0.603,1.068,4.664,3.222,0.566,0.175,0.655,0.472,1.150,0.689,0.277,2.509,3.943,0.545,2.122,2.786,9.037,4.104,1.734,3.864,2.015,4.269,3.057,2.055,5.510,7.450,13.569,7.735,16.219,1.704,3.232,3.242,1.014,4.638,0.145,2.163,0.093,1.620,3.318,0.448,0.029,1.788,3.186,0.172,4.269,0.029,0.318,4.903,1.064,3.312,11.386,3.562,0.083,3.987,2.453,1.816,5.444,21.000,1.922,0.814,2.395,0.800,2.093,1.349,5.244,1.539,5.627,0.149,5.097,6.529,3.838,0.606,0.647,11.775,0.810,2.205,0.331,2.333,6.525,1.168,10.722,4.452,2.071,4.561,0.352,0.993,0.733,1.924,2.336,16.197,1.117,1.049,1.940,2.963,4.475,1.427,0.193,2.462,4.422,6.008,3.449,5.420,1.533,3.637,3.329,0.107,0.520,0.261,3.192,1.257,4.673,3.300,3.759,1.037,7.787,3.067,0.425,4.041,2.932,5.172,1.735,1.686,3.619,10.730,2.306,5.468,1.267,0.010,7.403,4.243,2.721,4.810,1.619,1.447,2.778,7.312,0.704,2.214,1.737,3.197,12.923,1.565,3.379,3.268,0.014,0.567,7.333,0.138,1.064,1.916,16.850,15.831,0.372,4.396,1.421,0.299,8.140,0.839,8.180,24.802,1.845,1.009,6.107,3.326,0.362,0.598,0.579,9.818,2.848,0.669,0.875,0.067,0.060,5.676,2.502,3.873,1.096,2.110,6.848,1.911,3.375,1.758,4.208,1.360,2.730,2.432,0.093,1.569,2.407,1.335,21.153,0.138,2.079,1.164,2.073,2.257,1.858,1.820,6.908,1.978,0.014,1.761,0.529,4.548,2.500,4.772,6.747,2.332,0.069,4.578,3.073,45.619,1.411,3.878,0.142,0.108,3.828,2.894,4.155,0.391,5.993,0.655,3.196,4.273,6.896,3.830,4.058,1.433,5.518,2.770,0.796,0.020,2.209,0.416,1.001,0.547,3.776,0.593,7.338,7.152,0.091,0.760,14.353,1.103,1.626,2.016,0.119,2.931,3.574,5.180,1.886,0.105,0.102,2.745,0.260,0.816,3.973,1.027,1.880,4.802,4.761,1.264,0.164,0.602,2.855,16.539,1.515,1.784,3.758,0.235,1.239,1.880,1.407,1.219,5.390,3.897,6.453,1.293,3.478,0.266,18.564,7.667,1.491,6.560,2.353,5.223,3.115,0.925,0.507,3.493,2.005,2.317,3.393,0.893,1.418,0.156,1.116,6.543,2.011,2.549,2.134,2.647,3.192,1.107,0.537,0.037,3.252,1.141,1.671,0.613,10.144,1.250,2.634,9.800,1.628,2.112,1.923,0.050,2.134,0.236,1.105,1.897,1.795,0.621,2.674,2.684,5.496,6.913,0.424,1.778,6.348,4.226,2.547,1.659,6.852,2.703,3.380,0.635,0.807,7.042,2.702,0.788,0.448,2.561,8.647,3.500,3.515,2.335,2.628,3.624,3.391,0.808,13.481,1.694,9.434,0.958,9.696,0.818,1.160,2.089,1.363,3.854,2.108,0.666,3.381,3.756,4.584,1.967,14.555,2.498,5.862,8.535,1.006,0.053,0.067,0.023,6.828,2.711,3.435,4.000,12.615,1.525,3.703,11.255,0.270,0.788,0.032,1.411,0.691,0.882,1.045,1.192,0.038,6.196,3.256,3.248,0.931,1.357,0.410,4.319,0.683,0.797,8.663,0.852,6.272,0.259,0.663,5.213,4.000,0.270,2.001,0.820,2.220,2.516,0.639,4.789,1.982,3.536,5.870,1.713,0.726,9.508,2.392,3.116,6.974,3.662,0.102,4.189,1.554,3.800,1.316,4.425,6.967,0.031,1.087,1.115,2.959,4.710,2.560,3.132,1.492,6.069,1.577,4.509,1.841,2.736,1.569,1.600,1.570,0.533,0.505,3.239,3.352,0.207,16.555,12.154,2.065,2.909,0.645,2.570,1.608,2.367,1.541,1.794,2.444,1.676,1.772,2.059,0.748,0.611,4.991,4.157,14.250,2.680,0.068,0.968,2.060,8.202,7.275,5.143,5.125,6.723,5.114,0.668,0.045,0.080,2.625,16.727,0.506,0.775,1.859,5.739,5.268,0.624,0.672,0.887,1.656,2.308,3.281,1.981,1.818,2.607,1.109,0.084,4.742,0.774,1.248,2.945,10.656,0.742,2.460,1.735,3.105,2.665,2.459,1.605,0.554,3.046,2.686,3.528,3.537,4.513,3.303,3.773,0.241,3.794,2.897,0.145,2.872,0.615,15.614,0.234,6.789,0.023,6.006,0.067,15.580,2.920,0.510,0.423,1.716,8.750,3.750,1.854,1.263,0.580,2.753,35.880,1.890,0.389,2.098,4.082,6.450,5.395,0.314,2.881,8.042,4.986,5.642,5.460,0.152,0.008,0.120,3.053,6.992,1.665,2.227,9.358,1.969,0.670,0.380,0.243,5.010,0.712,0.827,1.939,0.055,1.853,2.821,0.482,2.629,0.497,4.276,7.134,2.695,1.508,1.868,2.225,0.737,1.077,9.150,2.853,1.097,3.819,5.259,4.482,1.735,2.434,0.452,0.428,18.954,0.561,1.008,3.010,1.311,0.573,0.109,6.454,10.238,0.198,0.940,0.549,1.521,2.564,2.090,3.353,2.256,4.981,2.880,4.235,0.096,1.174,8.825,6.460,1.651,3.534,2.814,6.673,0.377,3.473,0.349,1.223,0.661,1.452,3.426,0.224,0.500,1.519,5.474,3.926,5.270,1.337,5.283,10.550,0.220,4.797,43.444,1.007,1.266,1.022,6.617,1.883,1.057,2.262,4.793,8.327,3.452,1.518,4.715,2.717,3.071,3.045,3.460,2.456,2.188,0.087,2.664,1.187,1.156,0.679,0.837,13.376,0.542,3.778,0.968,0.154,6.556,0.057,5.899,5.780,1.341,1.209,4.142,2.433,1.894,0.077,1.382,3.396,3.305,3.332,3.575,1.520,11.972,5.814,2.181,6.006,1.581,0.957,14.724,0.988,0.380,0.010,4.076,1.368,0.165,0.888,4.548,6.285,4.438,1.425,1.253,3.826,4.929,1.942,0.649,1.615,2.824,3.089,0.082,1.232,1.454,0.177,0.086,4.347,0.462,4.951,1.189,0.373,0.300,1.222,3.082,1.573,2.498,0.064,0.611,8.194,3.381,1.452,16.393,3.222,1.463,1.174,2.695,1.748,1.391,1.758,8.500,10.293,4.562,0.757,0.824,2.086,0.629,5.237,2.272,9.474,6.604,1.702,2.268,1.679,4.446,1.764,1.192,0.258,0.434,1.192,4.260,0.083,3.067,4.857,2.124,2.389,1.034,0.017,10.034,8.229,1.194,6.114,0.397,4.273,1.339,1.493,3.059,2.061,2.173,2.263,2.113,0.651,3.075,0.080,4.247,1.643,3.487,3.957,2.235,5.458,1.402,1.072,1.551,8.336,2.046,0.794,0.949,0.611,2.788,0.244,4.798,1.500,1.480,1.492,1.387,18.705,1.791,1.962,0.019,0.202,13.750,2.964,2.758,1.943,1.831,3.018,2.412,1.957,0.087,4.914,3.995,3.689,1.630,1.204,1.822,12.500,5.420,3.413,8.584,1.619,0.194,4.978,1.579,4.304,0.141,4.688,3.724,2.835,2.478,1.759,4.119,7.245,3.392,1.833,0.755,6.360,0.289,0.727,2.241,1.200,0.035,3.861,2.467,4.229,4.277,2.342,2.776,23.761,0.178,0.042,2.276,5.337,4.417,0.429,12.731,0.135,4.070,0.961,2.800,4.727,2.319,0.196,0.551,0.227,1.392,5.645,6.267,6.662,0.557,0.159,0.232,8.118,1.138,1.288,0.211,3.303,2.023,0.869,0.069,0.405,6.020,0.980,1.625,1.092,4.846,1.481,1.268,1.650,0.266,1.110,11.201,1.828,2.788,9.395,3.888,0.394,0.767,4.112,2.248,0.153,2.730,0.664,6.179,1.368,1.588,1.576,4.992,1.083,0.543,15.770,1.021,1.802,3.190,0.621,1.747,0.357,1.927,6.659,0.997,2.209,15.054,2.101,3.196,2.249,0.009,0.484,0.873,0.514,1.921,4.744,3.481,2.757,8.790,1.545,3.416,4.334,1.327,1.043,0.090,0.360,1.701,0.011,1.628,1.414,2.171,12.849,1.436,3.677,2.238,1.002,1.852,6.517,1.971,3.984,3.682,2.276,1.567,2.173,0.516,1.328,0.226,0.376,10.766,1.556,2.620,1.565,0.067,4.951,2.753,3.112,5.785,5.241,1.415,8.148,1.726,5.266,3.435,0.631,1.420,11.000,5.447,0.454,0.186,1.047,3.917,0.600,2.462,0.055,1.218,2.698,2.420,2.203,5.428,4.352,1.908,8.325,28.264,0.222,11.626,3.097,3.526,0.764,0.085,4.254,3.644,9.222,20.085,7.342,1.244,1.406,2.714,3.507,1.771,0.224,2.685,0.412,1.429,7.976,0.243,4.325,0.150,0.953,1.598,1.237,6.065,5.357,4.003,2.046,4.988,3.882,1.476,2.445,1.140,6.567,2.513,4.364,6.237,3.004,4.079,3.159,4.374,21.772,4.024,1.295,3.949,0.360,2.677,1.252,1.582,0.351,0.229,0.363,2.457,17.459,4.602,2.000,1.793,1.019,0.127,4.739,0.149,0.436,1.000,3.119,1.028,6.089,0.740,2.866,0.437,2.123,1.022,2.063,3.862,3.053,4.500,4.000,3.386,3.956,16.600,1.629,2.956,2.276,2.470,1.544,0.640,0.812,5.150,0.273,0.047,6.150,8.394,3.407,1.362,0.062,2.064,4.447,5.972,7.007,1.544,3.074,12.969,0.362,3.021,1.128,4.973,1.837,8.868,2.085,1.922,2.527,2.556,4.650,3.272,5.418,0.624,1.472,0.994,0.620,0.148,3.940,3.294,1.614,0.060,4.308,1.849,2.929,1.692,2.197,0.063,4.037,0.895,1.426,0.702,3.357,2.799,0.924,4.374,0.185,1.363,4.136,2.727,4.300,3.849,2.820,2.470,2.398,0.507,1.734,3.614,1.086,3.401,2.365,0.067,2.340,0.991,2.451,3.618,1.929,0.893,0.054,1.784,9.328,3.135,2.078,5.779,0.161,0.037,2.201,3.843,3.802,2.363,1.767,1.807,4.861,4.463,3.260,1.193,16.035,8.542,1.434,7.524,1.072,8.059,0.996,5.530,0.059,0.037,1.910,23.624,5.227,0.072,3.538,2.258,4.286,3.038,3.728,6.675,3.819,3.464,2.601,0.983,2.198,0.518,7.861,3.227,1.646,2.358,3.111,1.004,0.168,18.297,0.403,2.085,1.837,1.711,2.383,3.012,0.597,6.296,1.354,4.610,1.796,4.016,0.842,2.884,2.397,0.692,3.490,0.356,4.650,0.517,4.522,12.635,3.687,4.260,6.754,5.116,9.862,0.048,16.051,0.080,1.182,3.158,1.165,3.957,0.472,1.636,0.500,1.025,0.069,2.740,0.445,0.112,1.610,6.166,1.501,4.116,6.016,2.634,0.019,6.060,12.382,3.477,4.886,5.082,0.960,7.006,18.040,0.036,0.302,0.938,7.627,5.931,0.099,0.039,1.397,5.089,4.684,2.451,1.832,0.025,0.320,22.232,1.867,0.942,5.302,0.504,1.304,6.109,1.294,15.929,13.475,8.789,9.084,2.432,0.184,16.858,5.337,0.416,10.344,1.217,0.480,3.120,1.396,5.057,2.842,0.609,11.563,4.473,0.216,6.101,2.729,0.272,0.129,1.184,4.814,3.844,0.058,2.778,1.150,6.680,3.543,4.225,1.433,1.761,2.969,2.947,0.647,1.599,0.035,4.854,0.200,0.233,1.002,4.106,1.325,1.171,3.203,1.100,16.097,2.228,9.973,0.270,2.577,1.027,0.877,0.835,3.444,9.605,9.238,0.830,2.037,11.000,0.184,1.378,0.589,0.214,4.988,3.146,7.990,0.357,0.321,1.949,1.110,0.191,2.237,3.010,2.118,2.484,4.565,4.248,1.850,0.143,2.151,1.721,1.709,3.688,0.131,1.253,0.857,0.127,2.397,1.633,9.166,10.449,0.072,0.438,3.235,0.174,0.335,3.823,1.688,1.907,2.855,10.553,15.045,0.562,2.378,3.330,0.893,0.907,0.042,0.629,4.160,2.041,30.828,0.328,3.058,2.748,0.785,1.177,2.538,1.393,3.737,1.601,0.258,2.832,45.413,1.617,6.436,3.937,4.940,7.010,2.764,15.004,0.814,1.469,1.418,2.547,4.035,2.743,1.345,0.582,17.893,2.047,2.751,4.505,2.081,0.702,0.220,3.436,0.286,6.369,0.887,1.274,9.655,0.107,3.541,0.003,1.091,5.094,0.015,1.776,1.277,2.475,0.061,2.761,1.078,8.169,3.501,1.043,2.586,1.492,2.976,1.847,1.045,4.545,4.356,2.192,20.699,0.105,0.246,4.296,0.330,2.841,1.076,3.498,0.060,11.018,4.019,3.153,2.819,11.085,0.323,2.393,2.585,0.272,0.666,0.432,1.883,0.780,1.005,2.629,3.512,4.666,3.730,0.485,19.647,2.421,0.171,3.903,3.259,0.873,0.218,3.204,0.403,3.435,1.432,3.209,5.459,1.929,5.679,1.174,8.557,1.042,0.409,0.299,0.300,0.510,2.943,24.666,0.061,5.481,2.027,0.009,0.049,8.087,16.616,2.126,2.046,0.066,12.052,3.222,0.809,3.848,11.837,3.286,4.073,6.841,2.981,2.690,3.095,0.148,10.298,2.899,8.116,0.532,0.585,1.497,3.767,0.194,1.331,3.238,4.367,8.034,0.981,1.881,0.752,2.294,17.568,1.348,0.081,6.415,3.141,2.554,3.694,4.713,2.928,4.097,0.035,7.000,1.924,2.343,1.972,6.331,4.090,27.555,5.716,4.648,2.146,11.778,0.994,2.142,5.314,1.298,0.568,4.797,0.250,2.339,2.537,1.907,0.842,6.870,1.184,0.394,1.600,18.241,2.370,1.420,23.348,7.312,9.545,3.737,10.358,3.573,1.280,3.854,4.329,2.256,0.021,0.081,2.481,2.591,10.148,0.255,1.378,6.148,4.937,0.705,1.582,7.305,4.944,1.086,2.658,1.335,3.559,4.773,0.159,0.977,0.857,5.289,1.694,7.156,2.488,4.688,20.473,0.337,5.109,1.670,5.745,0.703,8.464,2.036,1.445,2.626,0.034,4.130,1.717,0.842,4.524,9.000,3.850,1.468,0.032,2.916,9.203,4.760,0.961,0.049,4.331,3.193,22.710,0.235,2.611,3.421,4.339,1.656,2.225,0.712,2.145,6.160,3.459,0.698,2.168,4.140,5.606,1.393,3.586,4.821,2.157,8.633,0.832,1.992,3.200,3.852,1.436,1.837,0.029,2.706,0.076,8.072,3.241,1.568,2.745,2.862,1.234,1.884,1.981,0.094,5.341,16.891,1.334,1.328,0.625,3.751,4.038,3.087,1.864,1.078,14.079,6.633,1.068,1.775,0.355,3.169,1.511,2.959,0.650,2.116,0.556,3.941,0.734,2.948,11.207,6.883,3.355,1.283,3.589,12.183,5.434,2.068,3.520,12.053,1.757,3.367,8.758,1.798,3.775,3.769,8.582,2.093,2.449,3.058,0.465,5.716,0.492,1.035,8.301,1.935,1.711,1.539,4.142,0.745,1.087,4.799,1.523,10.357,4.061,0.408,1.100,1.937,0.062,1.787,7.514,5.617,1.897,2.050,1.717,0.058,1.958,1.262,3.429,28.593,1.593,2.791,0.324,0.973,1.298,0.170,2.891,6.731,0.055,1.162,1.897,2.824,1.060,3.185,0.292,3.744,1.013,0.839,3.083,1.062,7.930,7.248,1.132,2.171,5.028,5.133,1.270,0.880,0.128,2.813,8.614,2.573,8.990,1.742,4.770,13.815,3.000,1.819,1.094,0.729,0.126,1.499,3.650,6.544,1.269,0.841,1.165,0.753,6.448,0.515,3.179,0.775,0.769,12.676,4.035,1.865,0.338,18.901,0.588,0.065,3.579,9.766,0.155,0.841,0.105,0.013,2.526,1.000,0.252,2.574,0.428,4.073,3.726,21.144,3.433,4.061,0.956,2.123,0.890,0.118,1.884,2.198,4.627,1.196,5.889,0.066,0.011,11.682,1.583,1.914,4.403,6.850,7.301,0.035,0.495,4.443,1.802,0.866,6.775,0.916,3.934,2.919,1.413,0.948,4.269,1.262,4.521,2.645,1.071,1.962,5.595,1.895,0.636,1.753,2.364,1.709,0.557,0.672,1.038,2.250,0.257,0.775,3.286,0.893,0.943,13.675,1.969,1.054,8.119,1.239,0.375,0.291,0.656,3.798,0.704,4.040,10.923,0.217,6.219,0.477,1.852,1.775,1.096,1.837,0.080,1.761,2.379,2.085,5.973,1.459,2.239,0.356,0.383,11.037,0.223,0.216,1.267,3.172,1.222,5.187,1.706,0.517,3.311,4.653,1.345,6.017,2.870,3.152,2.027,5.240,4.335,0.627,3.717,0.034,0.765,1.298,3.705,2.349,1.697,1.214,4.496,0.078,0.116,0.044,3.097,20.272,5.150,3.077,2.010,1.601,0.020,1.154,0.822,2.019,2.891,3.145,1.507,1.847,2.059,2.524,0.122,0.455,0.360,0.481,10.811,3.030,3.335,0.165,1.981,0.237,1.535,3.637,2.677,0.352,6.341,2.746,0.210,1.034,1.779,5.581,1.290,3.030,3.328,8.701,7.869,2.083,5.860,12.875,2.050,0.176,4.447,0.738,2.230,11.380,4.573,2.761,3.132,1.037,0.533,3.166,0.568,3.014,3.113,2.015,2.462,1.239,5.415,0.723,0.086,1.120,4.672,1.727,0.035,8.428,1.824,0.109,1.742,1.656,0.607,2.796,1.901,4.074,2.410,0.725,0.530,2.833,0.839,0.339,0.445,4.891,1.587,0.234,0.973,3.983,0.441,9.285,6.032,0.785,5.529,14.681,2.197,0.344,5.660,0.017,0.604,0.407,1.947,5.698,1.458,6.976,1.071,0.235,2.237,4.089,2.080,8.393,0.786,0.564,0.748,2.345,2.230,3.727,21.145,5.588,2.982,5.393,8.237,11.987,5.043,1.927,5.828,2.490,0.401,3.706,2.288,2.913,18.830,6.676,2.085,0.134,20.382,5.712,4.239,1.467,1.000,4.159,4.047,0.680,0.277,0.994,6.287,10.221,4.161,1.972,4.094,3.279,8.065,3.418,0.068,0.608,0.579,0.177,0.887,2.835,3.850,1.419,2.716,0.050,1.104,1.015,1.663,2.651,4.226,1.753,0.252,9.826,6.388,0.067,2.178,2.318,0.141,2.818,1.285,3.822,1.960,0.186,1.673,0.147,1.969,0.948,2.931,4.694,1.070,1.046,1.700,0.753,10.091,0.071,0.119,5.250,3.864,1.525,1.585,5.937,0.176,2.216,2.077,0.244,0.134,2.598,2.506,1.971,2.198,0.528,2.000,1.465,9.062,2.702,0.799,0.114,3.543,3.219,2.945,2.144,9.858,2.683,1.410,3.668,0.019,0.159,1.756,1.369,0.300,1.945,1.826,0.620,4.283,1.988,5.035,3.101,3.290,4.450,0.002,0.894,0.031,1.365,1.956,2.087,6.006,0.047,1.315,0.037,3.713,13.901,5.456,2.708,7.036,6.935,9.858,2.236,0.079,0.135,2.887,9.899,0.552,6.481,1.158,4.745,4.233,10.041,2.560,2.076,7.095,2.818,1.308,8.137,1.598,9.191,1.119,11.200,7.760,1.184,2.906,2.081,0.177,2.392,3.412,0.012,8.130,1.656,1.322,6.932,2.537,2.963,0.680,0.726,4.718,4.528,1.411,0.620,1.149,0.210,0.588,1.683,2.098,1.423,8.164,2.945,5.186,0.557,0.018,5.016,2.078,4.559,1.215,0.226,3.388,3.163,0.820,11.000,0.873,0.999,1.163,2.630,0.408,1.498,9.443,0.339,0.138,0.470,1.621,1.026,5.842,0.176,1.405,0.131,4.870,6.771,2.284,4.943,1.747,2.635,3.136,5.384,4.603,0.579,2.550,1.670,1.716,8.169,2.108,3.278,1.604,0.955,0.228,2.700,0.751,6.715,2.560,3.309,8.925,0.256,4.723,4.044,2.116,4.340,1.572,14.565,1.165,1.380,1.662,1.142,3.866,1.113,0.029,1.348,6.527,3.607,3.223,5.695,0.433,2.648,0.061,1.846,2.175,1.192,3.794,1.495,1.145,0.204,3.462,0.925,0.138,14.418,1.195,1.511,12.705,5.849,6.067,0.298,0.118,0.112,3.207,3.533,4.226,25.117,2.441,0.964,6.019,1.758,0.755,2.776,1.151,5.372,1.036,0.622,0.805,1.797,13.203,2.173,0.543,3.349,9.230,0.337,1.915,8.000,4.641,5.015,4.708,1.549,0.657,4.576,3.973,7.765,4.231,2.021,4.005,0.047,0.178,0.936,14.395,9.422,3.843,1.436,0.167,0.811,0.717,1.948,1.105,2.109,0.065,6.974,3.603,2.863,1.604,2.172,4.504,4.051,0.164,0.185,0.152,0.825,0.791,0.400,3.208,14.733,1.172,1.871,1.058,5.060,2.984,0.168,8.264,0.155,0.662,3.712,0.863,11.013,5.233,2.328,0.509,1.582,13.761,5.280,4.862,3.635,6.560,4.567,3.235,6.376,0.375,1.359,3.321,1.474,2.390,7.549,1.664,1.126,2.892,0.461,8.158,0.683,2.069,2.431,1.213,1.548,3.213,0.098,0.822,11.931,0.035,0.062,3.423,6.483,1.299,4.311,2.982,1.835,6.602,2.990,0.459,3.885,0.491,0.446,11.593,0.068,5.286,6.084,10.910,11.075,1.913,1.404,1.321,6.863,2.510,1.556,0.459,7.000,1.058,1.681,3.532,6.357,4.199,0.264,1.771,5.241,4.055,0.459,4.248,2.873,3.260,9.300,10.962,7.148,2.100,2.002,2.320,3.381,1.012,4.104,2.828,5.528,0.630,6.052,0.756,3.645,5.237,1.590,1.168,0.192,1.476,5.825,6.076,2.706,4.243,5.380,0.622,2.596,9.230,0.229,4.055,10.618,2.100,3.024,0.279,8.064,9.895,0.640,0.053,1.654,4.784,0.105,4.920,0.088,1.297,2.747,6.606,1.946,3.051,3.345,1.182,5.368,1.746,1.471,3.864,13.510,6.923,0.550,0.968,6.432,4.937,1.053,1.363,0.849,0.779,0.009,17.363,10.051,0.658,8.403,2.732,2.062,0.370,1.377,0.496,3.304,6.921,1.798,2.016,5.542,0.506,14.235,1.970,2.864,0.026,0.303,3.759,4.972,3.813,2.873,2.852,6.777,1.345,0.072,2.179,0.476,4.831,2.201,0.030,3.152,2.100,0.248,1.657,2.730,16.631,2.145,0.111,0.555,0.275,3.000,0.717,7.241,5.164,13.308,11.913,0.222,5.544,0.475,0.047,5.581,6.330,4.252,10.418,1.700,3.784,1.376,0.554,4.060,0.523,2.567,0.959,1.913,1.063,0.190,7.041,1.941,5.398,1.596,0.875,2.760,3.250,6.183,2.770,0.759,6.478,2.636,0.289,0.026,0.554,28.269,4.305,2.470,0.527,6.126,0.041,1.584,11.106,2.272,2.033,0.882,4.685,19.983,0.120,0.725,2.186,1.884,1.984,4.498,3.551,4.536,14.637,0.705,1.623,0.353,2.718,1.147,1.712,2.263,1.731,1.674,12.469,4.511,1.625,1.060,5.642,4.538,0.590,4.922,0.476,2.212,0.270,8.404,0.975,3.379,0.020,2.628,14.333,3.869,3.721,0.278,1.362,2.526,3.022,5.798,2.349,1.684,2.001,1.551,2.387,1.032,2.674,0.150,0.157,1.099,6.859,1.199,2.550,1.636,0.467,2.170,3.722,5.303,5.084,1.006,9.570,0.574,0.432,0.976,0.520,5.092,1.109,1.795,0.066,0.225,1.700,2.189,13.402,2.610,2.610,2.888,3.789,1.194,2.700,1.236,0.286,0.049,2.503,4.196,1.901,4.455,8.189,0.920,1.107,1.941,0.599,2.960,1.484,4.043,5.470,1.492,3.455,1.488,1.391,0.915,0.252,3.029,1.997,3.634,3.213,2.129,2.538,4.553,0.922,0.801,1.567,1.220,1.134,1.978,2.216,0.415,4.691,0.681,4.267,2.541,2.007,5.180,3.304,2.573,29.707,3.368,0.052,11.719,5.057,2.125,0.115,7.727,0.449,12.175,0.242,3.691,3.828,4.273,6.330,4.915,5.459,2.369,4.728,1.738,3.697,2.366,0.988,0.125,1.763,1.900,8.600,16.838,2.258,2.501,1.242,1.933,0.187,3.694,1.306,1.334,2.081,0.430,3.113,0.883,6.880,3.445,1.360,1.550,2.955,2.394,0.688,6.341,5.678,1.682,0.036,1.825,2.021,5.859,2.311,8.660,9.285,5.584,0.133,1.074,1.000,2.040,0.158,6.218,0.901,2.388,2.423,2.413,1.750,5.684,0.038,2.082,0.873,3.162,1.898,8.360,0.212,2.564,2.845,0.946,3.448,3.962,3.791,6.261,2.222,0.923,2.114,0.483,0.590,1.484,1.627,0.254,4.571,1.769,0.413,2.188,3.101,4.934,0.989,4.393,1.614,1.456,0.452,4.909,0.148,9.512,2.800,1.271,0.084,0.715,3.091,3.118,0.464,6.503,4.064,5.959,1.191,3.150,3.350,1.060,2.217,0.139,2.085,7.784,0.941,2.311,0.313,0.225,1.768,1.537,2.709,6.735,1.789,1.379,0.306,1.761,0.841,12.035,2.113,1.801,1.789,7.868,4.170,2.558,0.826,0.022,2.438,2.013,11.760,5.077,2.718,7.174,8.719,0.342,0.520,2.386,3.188,0.909,2.552,0.088,5.292,7.345,2.540,1.291,3.097,4.171,0.519,2.210,0.681,4.149,2.648,18.243,10.763,2.800,18.538,6.528,0.726,1.249,4.232,8.585,0.569,2.990,1.075,2.734,0.730,2.031,1.925,0.051,14.390,2.188,0.528,0.329,0.170,3.277,0.455,7.266,2.213,0.385,0.409,0.065,4.075,0.573,2.183,0.468,0.036,3.877,8.520,1.086,0.057,0.462,6.155,0.235,1.231,7.107,0.979,0.851,12.606,3.017,7.525,7.242,3.126,0.941,0.173,3.945,6.807,6.149,0.712,0.411,3.020,2.976,4.585,9.106,1.151,15.173,10.388,3.110,0.961,3.691,1.227,2.090,0.221,11.266,0.660,0.968,0.951,2.288,5.354,1.712,2.143,1.602,1.959,1.012,5.200,7.505,3.265,0.561,5.000,0.746,1.855,1.583,0.129,2.927,2.582,1.790,4.347,6.340,3.344,10.289,4.324,8.178,0.573,2.377,1.532,1.318,0.167,1.026,2.663,8.342,0.338,3.516,4.275,0.145,4.167,2.582,5.932,6.811,2.628,1.562,0.702,2.452,3.288,0.117,2.150,0.148,3.473,1.206,2.708,0.671,4.524,2.981,0.004,2.607,5.488,1.080,16.696,3.304,3.603,0.802,6.543,0.343,0.439,4.017,4.341,2.138,0.993,4.741,1.777,6.013,0.404,4.383,7.560,1.106,1.140,0.036,2.162,4.810,11.407,0.568,5.217,0.028,1.187,3.927,2.090,1.964,2.024,1.318,2.542,1.725,2.028,0.459,1.278,1.129,0.330,1.262,18.720,1.361,0.300,0.128,4.018,2.709,2.278,2.327,3.960,1.519,4.345,0.247,0.400,3.430,3.506,0.279,5.257,5.457,1.356,0.434,5.241,0.280,0.786,2.650,0.846,3.554,2.816,2.598,6.132,1.740,4.336,11.287,3.638,1.714,3.560,0.911,0.258,0.483,2.375,0.115,1.169,0.725,3.244,7.696,1.079,0.959,1.000,3.421,2.489,1.951,5.210,5.676,4.726,5.735,2.334,1.487,2.179,5.538,11.651,2.051,14.424,5.121,2.858,1.948,6.279,0.621,12.555,6.123,1.663,2.780,2.653,1.078,0.024,0.654,12.946,0.443,0.340,2.809,6.741,1.927,2.690,5.574,7.441,2.174,4.597,2.936,4.340,1.747,4.669,2.482,0.432,11.896,8.597,2.783,0.230,0.728,4.691,2.127,17.786,1.865,1.772,0.643,0.494,0.123,0.222,1.012,3.940,1.511,0.129,2.245,3.297,0.672,2.358,1.580,0.067,0.927,3.525,1.789,5.235,2.644,2.231,5.743,12.250,0.022,1.547,4.106,2.452,2.347,1.735,26.484,0.322,0.365,1.392,3.525,6.028,4.708,7.241,0.168,2.933,1.183,14.389,2.309,4.216,1.517,2.308,0.815,7.426,1.642,0.017,13.521,3.365,1.453,0.307,3.302,0.927,8.159,3.012,1.375,1.215,2.445,0.051,4.274,2.293,3.794,2.733,0.335,3.629,0.089,2.625,6.504,2.640,2.218,0.678,1.842,0.325,14.259,0.989,8.062,2.558,8.681,1.024,3.878,10.475,0.081,1.737,2.982,3.311,3.865,3.697,2.764,1.393,1.217,4.457,2.163,1.661,1.898,3.310,1.304,0.693,3.073,5.367,2.739,1.497,2.266,0.620,2.157,3.736,3.166,3.025,5.626,0.097,0.607,0.136,12.637,0.666,1.156,0.042,8.301,5.816,2.500,0.078,6.226,2.092,1.010,0.061,1.728,6.104,0.322,0.696,0.886,4.704,1.641,4.597,9.922,0.373,2.379,0.418,3.001,4.984,3.005,1.598,6.180,10.763,0.086,3.485,3.610,0.401,17.271,2.015,8.206,1.410,0.634,3.344,0.730,3.665,2.376,0.744,3.133,6.464,1.902,1.896,8.146,16.130,2.594,0.237,1.131,2.971,5.354,0.389,1.881,0.915,0.978,5.334,0.136,2.240,7.010,1.081,17.175,5.641,1.990,6.296,0.165,1.718,5.211,2.813,2.526,1.065,5.398,0.546,0.156,0.019,3.814,1.652,4.756,0.861,5.416,1.574,0.845,4.106,2.958,1.503,16.741,2.134,0.439,3.902,3.224,0.648,2.460,0.254,1.280,5.695,0.252,5.381,0.976,1.721,6.666,3.449,8.689,0.321,2.038,9.576,0.116,0.137,2.341,6.379,1.393,0.028,1.834,1.957,1.643,0.325,0.532,4.937,1.977,0.062,0.434,1.453,1.635,1.055,0.818,1.793,1.796,4.168,2.540,7.855,5.393,2.793,1.661,0.878,1.531,0.121,5.142,6.043,4.431,0.249,0.475,16.262,0.353,1.757,0.356,3.000,11.959,3.913,1.283,3.597,2.665,2.421,7.484,1.406,4.904,4.325,3.337,0.167,2.837,0.077,0.824,5.694,1.210,0.847,1.769,2.753,1.629,0.587,4.372,4.507,6.207,0.342,0.555,1.824,3.327,1.100,3.128,0.835,4.483,1.553,1.716,4.876,7.591,1.691,4.409,1.804,0.080,1.502,3.132,0.005,0.964,2.915,0.579,1.986,5.010,4.329,1.825,1.708,4.330,3.177,2.512,9.880,1.126,0.246,2.932,4.011,2.498,2.591,2.418,2.263,0.546,3.148,0.440,4.430,3.263,21.692,3.324,0.915,2.466,0.794,1.750,0.075,1.250,8.077,2.159,5.758,3.462,0.219,3.256,0.076,1.347,3.171,1.581,1.738,1.990,31.563,2.321,1.978,0.570,0.936,0.186,0.393,1.121,1.152,7.158,5.750,5.791,0.123,3.551,1.073,1.513,3.865,2.360,3.479,0.134,0.078,1.428,4.215,5.171,5.767,1.935,0.361,1.889,3.519,17.467,3.786,15.982,12.696,11.145,0.651,4.068,2.111,16.466,5.424,2.541,1.852,0.147,4.126,3.498,0.341,2.860,0.441,0.427,5.380,0.948,2.490,1.314,2.260,7.401,10.374,4.795,0.645,4.771,2.147,7.559,4.877,3.383,4.522,0.627,1.492,5.121,0.935,3.937,2.941,0.063,2.325,1.256,1.746,3.277,1.202,1.795,1.819,3.268,8.157,3.941,1.087,5.214,0.182,2.560,0.144,2.671,7.116,2.166,2.743,7.783,1.220,2.048,0.911,3.782,5.973,6.557,0.769,0.068,1.773,5.084,5.454,2.601,9.846,0.278,1.850,0.163,3.467,0.022,0.347,0.811,1.213,0.352,2.921,1.837,1.665,0.640,1.752,0.037,2.967,0.026,10.659,12.872,2.514,6.139,2.652,2.066,0.674,2.691,1.909,2.136,2.158,2.257,0.048,1.318,6.496,3.971,1.425,3.148,1.943,16.121,2.036,3.046,7.561,3.258,3.455,0.695,1.321,0.498,0.337,2.798,0.034,1.804,5.339,5.672,2.800,1.509,5.737,5.876,1.702,5.404,3.376,1.221,3.579,4.676,20.091,1.151,4.484,6.904,1.998,4.263,3.249,2.536,6.055,0.502,0.032,1.444,0.575,4.011,13.426,0.577,0.011,10.795,0.275,13.631,2.594,2.400,2.767,15.969,1.234,3.801,4.224,1.142,0.633,1.662,2.850,0.194,7.809,4.518,11.855,2.955,1.466,14.736,12.862,2.565,14.000,0.586,0.718,3.186,2.231,0.406,0.228,3.387,3.140,5.543,4.072,0.286,0.564,1.321,1.024,2.909,1.693,1.495,0.074,2.757,3.170,3.729,9.838,8.253,0.067,6.560,1.119,10.283,7.118,2.739,0.785,0.200,5.894,3.920,0.398,1.450,8.117,2.981,1.059,6.113,5.887,4.444,1.693,4.268,3.270,4.979,2.380,1.015,5.110,6.425,0.719,3.007,0.117,3.937,0.038,0.153,2.154,1.089,2.217,0.501,6.758,0.038,0.721,3.510,8.606,10.277,2.452,1.671,0.852,1.437,0.517,3.958,3.036,2.963,0.188,4.606,0.027,5.685,0.640,0.186,3.536,6.078,1.772,1.646,0.149,2.266,2.239,1.502,0.540,3.364,1.612,2.305,2.142,5.757,1.580,3.098,1.703,1.758,1.923,6.381,4.992,5.433,0.424,3.607,0.153,4.034,0.451,0.269,9.479,1.695,0.964,2.271,3.215,3.391,0.228,5.482,5.847,2.387,0.996,3.395,0.840,3.495,0.405,0.293,10.216,0.098,1.822,0.601,2.034,1.047,0.940,15.377,3.642,0.119,1.408,2.515,2.738,7.944,0.776,0.105,3.180,2.105,4.319,9.941,0.645,0.262,6.312,1.835,0.116,1.685,1.147,11.532,1.975,1.137,2.247,1.324,2.391,1.982,3.196,15.465,2.340,2.638,1.852,0.064,0.533,1.833,2.587,6.016,1.518,0.269,1.241,1.028,2.815,12.509,6.217,5.025,3.075,0.638,2.777,3.203,0.621,1.404,7.384,2.561,2.275,4.509,0.111,2.995,0.560,0.806,1.050,2.972,3.415,0.601,4.038,1.003,2.820,2.504,5.848,0.270,23.791,4.176,2.071,2.848,2.741,4.548,2.031,0.324,1.693,3.300,3.125,13.894,3.966,2.498,1.418,1.778,4.838,3.242,7.436,1.720,3.860,3.839,6.194,2.370,0.208,1.868,0.213,0.182,0.395,0.046,1.541,3.889,5.702,4.823,0.541,6.519,9.438,3.506,3.562,2.603,0.441,1.740,20.760,1.805,2.923,0.022,11.211,0.631,4.867,2.035,1.208,5.642,2.220,0.916,4.895,1.316,1.727,3.149,2.452,0.161,0.926,16.844,1.581,0.053,1.658,0.692,0.696,2.827,4.660,0.832,0.039,0.095,1.848,4.149,2.832,2.814,1.380,0.845,0.794,3.364,1.168,2.683,2.696,2.568,3.196,0.991,1.792,8.844,0.389,6.087,3.140,2.000,1.791,14.067,5.057,1.609,3.598,2.353,0.129,0.473,7.188,4.299,1.883,2.368,1.763,0.344,1.616,1.658,4.298,3.061,2.414,2.119,4.826,1.915,3.450,1.648,0.264,2.456,1.502,2.889,5.537,0.760,18.744,5.020,9.936,1.996,0.329,1.942,2.913,2.361,0.573,1.310,0.244,0.612,6.201,1.747,0.274,1.985,2.829,0.233,2.482,2.651,3.169,3.356,1.584,0.636,0.748,1.761,2.466,2.362,0.080,1.227,13.893,2.773,0.216,0.594,0.682,0.474,2.332,0.570,0.254,3.758,3.188,2.951,1.566,4.151,3.807,1.269,0.174,3.286,0.809,0.740,3.008,3.000,9.569,12.687,5.134,2.587,2.625,5.406,1.536,2.167,1.711,9.594,8.102,3.724,0.121,2.823,0.665,0.039,1.261,0.846,14.300,6.378,0.327,1.266,2.617,7.323,2.008,0.204,0.697,9.405,3.459,3.110,3.268,0.008,0.833,16.195,1.729,0.211,8.452,1.038,0.780,1.884,2.766,2.199,3.150,4.879,7.328,7.772,0.307,3.046,2.787,5.419,10.760,6.357,0.563,1.406,1.861,1.240,1.343,0.984,1.942,3.458,1.206,4.032,0.714,1.630,2.055,3.436,0.881,4.276,5.168,0.204,2.535,10.118,2.000,3.140,3.805,0.643,5.864,2.580,2.861,7.119,2.426,3.056,4.995,6.757,1.831,0.101,2.063,4.074,0.226,1.822,0.578,1.243,6.330,2.726,2.056,3.141,1.904,1.353,2.723,0.935,7.042,7.563,4.682,1.049,4.460,1.170,4.711,2.747,0.500,5.642,1.555,0.743,1.452,1.232,4.605,2.752,0.852,8.742,10.262,1.129,1.621,2.620,0.366,0.675,3.746,3.395,1.828,1.454,5.046,2.019,0.860,1.939,1.260,0.055,5.118,2.811,4.136,2.501,1.021,1.781,5.793,0.112,1.603,6.609,1.732,9.987,0.954,2.191,3.210,0.521,4.958,0.880,1.783,1.133,3.551,0.179,2.622,2.313,3.397,1.623,2.970,0.790,2.965,0.933,6.133,6.482,6.553,0.491,0.294,7.811,2.647,2.537,1.494,0.292,7.371,3.408,1.010,7.930,6.847,0.311,8.697,2.591,2.627,2.942,3.627,1.853,0.393,0.841,20.820,3.310,2.924,4.597,1.928,7.082,3.304,12.825,1.186,0.977,1.501,0.830,1.014,3.865,2.676,3.405,0.024,3.359,5.886,0.099,2.757,2.887,0.569,3.759,1.612,0.250,5.821,2.107,1.395,1.481,4.800,1.707,2.278,2.188,12.233,9.775,2.233,0.905,2.160,6.000,3.572,2.291,0.736,1.669,0.157,0.084,1.452,1.195,13.689,0.196,0.049,0.290,2.487,4.097,4.085,3.097,2.251,4.311,5.871,7.962,1.727,2.348,2.384,1.908,0.167,0.074,0.321,1.518,3.453,1.600,4.521,0.201,1.071,1.127,3.305,1.650,2.333,1.732,5.018,1.604,1.458,4.971,3.677,3.131,3.051,0.263,1.990,1.779,9.791,0.411,8.604,2.048,4.223,3.570,1.757,1.939,0.558,1.886,0.988,0.326,4.371,1.808,1.253,1.501,3.321,2.739,0.175,0.755,3.391,4.062,1.336,1.279,4.380,1.419,0.217,0.600,4.395,0.969,0.643,3.715,1.383,0.296,1.972,0.750,2.862,2.842,3.309,4.504,5.900,0.852,0.269,1.728,3.297,0.215,10.147,0.920,1.914,1.346,5.979,0.570,0.452,6.754,3.538,1.157,3.265,3.937,0.921,0.049,0.291,1.273,2.556,2.260,0.929,3.324,6.403,3.308,5.169,5.237,0.537,0.209,2.829,1.041,1.404,0.204,4.579,4.403,0.583,2.888,8.976,1.226,0.038,2.236,0.482,1.794,0.581,3.922,2.906,2.336,0.455,3.315,2.272,2.878,14.882,17.090,1.407,0.097,6.433,1.724,1.114,0.064,1.525,4.928,2.719,2.782,3.124,2.020,1.159,0.600,1.029,1.467,2.980,0.566,3.191,2.011,0.733,2.752,0.030,1.265,0.110,1.955,5.438,0.446,5.043,3.953,4.103,1.799,6.342,1.260,2.408,0.497,2.513,6.965,0.705,0.608,2.516,1.240,0.092,0.510,2.574,0.076,5.359,1.667,4.328,1.173,6.189,1.287,0.006,2.739,0.080,3.642,5.247,3.458,0.102,2.361,3.119,4.945,1.443,3.767,0.331,1.928,6.808,10.377,6.231,0.170,0.050,1.986,6.006,1.658,2.936,1.896,16.494,2.394,0.513,13.369,0.241,1.136,0.683,0.914,5.377,10.587,2.731,0.390,1.165,4.215,1.916,0.743,1.308,0.112,2.240,6.730,2.120,4.898,2.532,14.173,4.191,0.935,4.693,3.394,1.403,1.412,0.123,2.348,0.795,3.193,0.979,4.887,1.532,4.197,1.334,9.939,1.891,0.952,17.232,16.289,0.549,0.048,1.642,0.320,1.383,1.498,4.060,3.060,2.024,6.164,4.622,2.117,0.369,2.094,2.851,22.487,2.885,0.895,2.268,8.669,2.510,1.417,0.625,0.982,4.367,4.871,0.540,0.115,2.723,18.846,1.815,6.301,0.274,1.931,2.410,0.170,8.517,3.911,2.200,4.274,0.613,0.016,0.048,3.760,0.176,10.588,0.245,4.318,0.698,3.399,3.155,2.575,7.054,6.931,0.520,1.986,1.158,4.888,0.012,0.809,3.469,3.260,4.648,0.109,4.656,1.159,1.507,0.622,0.064,2.095,7.410,0.094,2.154,1.568,2.701,7.784,3.464,3.011,0.294,2.773,2.561,7.340,1.128,4.730,9.010,0.099,0.807,8.956,0.314,3.983,1.971,1.652,1.623,2.328,3.891,1.344,2.883,0.030,3.227,1.318,16.844,6.475,8.696,3.791,3.735,0.524,1.695,8.165,0.688,17.051,1.119,3.000,6.209,1.864,1.855,1.559,1.439,0.587,4.523,4.722,4.743,2.079,0.168,3.767,0.295,6.447,4.690,1.655,4.791,4.251,7.340,2.280,3.220,1.898,8.719,1.037,5.258,7.162,4.641,0.283,0.890,8.597,16.340,11.833,1.520,2.268,1.647,1.232,0.313,2.927,0.190,2.975,3.596,2.148,2.120,2.706,1.038,4.744,3.309,3.907,0.161,2.103,8.531,0.714,1.165,0.294,8.658,1.027,0.400,0.342,6.291,6.361,0.235,1.996,6.783,0.398,1.953,0.708,1.039,3.310,6.742,1.478,0.335,2.579,2.012,1.526,2.352,5.506,1.324,6.460,2.235,9.814,3.189,0.606,0.814,7.819,1.594,1.510,2.353,1.792,4.205,1.352,2.634,2.669,6.446,2.141,7.542,0.053,1.560,2.925,0.461,0.645,1.309,1.657,2.421,0.128,1.666,2.542,4.182,6.337,0.173,2.700,4.020,1.983,2.112,0.750,0.769,1.761,5.352,1.530,4.864,2.522,0.297,0.048,0.797,17.807,0.567,1.218,14.695,1.962,3.340,0.484,0.041,2.338,0.750,9.690,0.435,3.478,0.237,1.435,1.368,0.072,2.467,2.150,1.636,0.891,5.876,10.680,6.007,8.755,2.757,2.735,2.412,2.865,3.250,1.072,7.806,0.817,1.893,2.712,2.746,0.890,4.372,2.990,1.932,0.396,5.623,0.198,18.490,6.108,1.594,7.397,0.610,4.108,1.015,4.364,0.346,2.227,1.435,3.575,5.641,10.434,6.957,3.568,3.344,0.179,15.295,0.224,0.608,0.086,4.481,1.337,2.912,5.090,1.403,0.806,1.198,2.373,9.094,2.876,0.555,0.902,5.555,0.317,1.969,1.513,0.485,1.530,1.515,0.646,0.792,0.412,3.770,0.297,2.988,0.533,0.321,1.273,2.719,0.747,0.173,1.507,2.256,2.507,1.348,2.844,0.439,3.495,0.258,3.137,0.469,2.580,3.393,0.718,1.426,1.319,5.288,0.120,4.415,0.260,5.771,1.764,5.322,2.021,3.228,5.556,0.241,2.112,0.977,4.589,1.555,0.159,0.683,3.304,3.951,3.285,1.131,3.370,2.400,3.879,4.062,1.235,8.590,1.380,2.852,1.833,4.598,0.237,1.649,5.062,0.797,0.127,0.698,2.060,2.948,3.130,0.543,3.081,10.393,1.289,2.818,1.981,3.726,7.741,2.971,4.893,1.536,1.200,5.440,1.392,0.416,13.854,2.871,27.214,4.048,0.712,2.842,1.917,8.437,5.045,1.468,5.485,1.288,1.980,5.258,4.555,5.972,2.020,3.710,0.106,4.604,2.361,5.848,0.080,0.084,2.976,1.972,11.294,1.391,1.119,0.812,1.926,4.558,1.269,1.407,6.272,2.693,2.470,1.874,2.098,6.039,2.089,1.892,3.304,2.339,4.414,1.716,1.236,0.760,4.465,0.314,0.037,4.659,2.466,1.056,1.018,10.374,0.733,5.024,0.156,2.759,6.837,0.550,5.082,0.529,1.907,4.810,30.650,1.244,0.302,4.114,6.082,0.472,10.317,5.842,2.801,1.502,1.982,3.611,11.500,7.063,1.150,1.389,1.217,0.602,10.069,1.115,1.421,0.086,2.918,11.049,7.672,3.788,2.681,10.575,7.556,1.799,3.554,0.486,16.821,1.850,4.410,3.187,1.036,1.814,3.097,2.400,2.918,2.895,3.843,0.851,2.277,1.410,1.166,0.384,10.774,10.569,10.345,3.429,3.600,8.705,0.604,3.057,4.952,0.198,0.529,1.423,3.303,2.285,11.031,0.013,1.595,1.766,1.605,1.774,1.076,1.743,4.920,0.837,9.862,1.627,0.613,2.885,2.855,2.119,8.000,4.251,0.694,2.397,0.966,3.082,4.290,5.518,8.666,4.415,3.386,3.788,3.063,0.460,1.686,0.108,7.259,2.726,3.725,0.980,0.270,3.013,1.205,0.364,2.650,0.970,3.137,3.557,1.809,2.933,7.800,5.515,1.720,0.349,2.561,4.816,0.156,0.121,10.904,0.942,1.351,1.729,0.831,3.805,1.194,3.203,1.829,0.321,24.729,0.201,0.806,0.841,0.672,2.557,8.050,0.807,1.518,0.233,4.814,1.325,0.772,4.026,8.620,3.081,3.427,0.869,2.360,4.818,0.063,0.064,0.452,1.327,2.658,2.922,7.839,0.130,0.142,5.741,1.071,7.445,2.122,2.007,7.463,5.993,3.950,1.546,0.014,0.844,4.487,0.529,0.633,3.084,6.031,13.394,4.605,3.013,2.997,0.640,1.330,3.572,3.134,2.923,3.114,0.782,0.870,0.045,0.116,5.153,0.105,1.182,5.146,1.238,2.373,2.855,2.886,0.298,3.174,1.312,0.798,0.466,1.259,4.391,3.732,3.898,4.800,1.319,0.020,4.776,3.538,7.257,0.962,5.296,0.715,14.183,3.877,1.760,11.908,9.278,10.661,5.888,3.387,2.871,1.665,4.112,0.641,3.900,2.345,6.373,3.291,1.293,1.287,16.080,0.171,8.211,1.621,2.712,3.578,0.055,3.055,1.949,2.862,2.514,9.205,1.767,2.786,10.938,2.366,0.931,1.304,0.431,0.622,0.759,0.216,0.694,1.332,0.849,0.117,19.725,1.318,0.348,0.453,1.178,3.289,7.787,2.058,1.692,4.060,1.723,2.640,2.498,0.688,4.200,4.483,0.047,0.383,0.505,2.920,2.511,1.080,4.641,5.776,0.568,2.078,0.113,4.386,7.757,4.239,0.280,1.120,13.244,6.403,0.374,0.341,1.794,1.301,2.053,24.111,4.692,0.035,3.770,0.048,8.376,1.756,0.498,2.092,2.567,3.552,6.398,1.163,1.760,0.890,10.292,3.342,10.889,3.684,4.810,0.292,0.121,2.691,1.979,0.623,1.629,0.474,1.100,2.644,0.419,0.304,2.401,3.000,0.721,4.860,7.055,2.267,0.233,1.886,2.876,0.474,3.126,2.469,1.604,0.137,2.495,2.728,9.842,2.569,4.479,2.046,1.963,0.155,0.857,5.787,3.437,5.818,2.051,5.457,2.962,6.439,2.047,4.123,3.311,10.685,0.091,5.663,0.034,1.531,3.119,21.272,5.211,3.583,0.709,1.065,3.595,2.549,5.388,2.123,3.421,1.555,1.256,12.506,15.132,1.527,2.888,6.299,5.112,7.964,1.487,2.026,0.036,6.390,0.683,2.462,4.692,2.760,6.986,6.098,0.212,0.021,1.537,5.287,0.674,3.964,1.283,1.367,1.569,0.986,0.444,0.847,22.593,3.367,2.173,5.591,0.153,2.861,4.368,0.465,1.748,0.814,0.596,0.127,4.296,11.103,2.302,0.108,1.357,2.395,0.157,0.396,4.217,0.963,0.847,6.480,1.027,2.321,0.289,0.183,4.206,17.070,1.909,1.417,2.920,3.957,2.905,9.704,17.108,9.707,2.234,0.835,0.776,8.000,4.743,3.606,0.405,0.694,1.368,4.954,6.761,4.306,0.196,3.228,5.951,3.967,0.776,3.224,5.528,12.285,1.748,4.447,0.132,1.340,0.463,2.938,3.622,2.458,0.908,0.613,6.006,1.260,2.047,1.770,2.120,0.364,3.064,2.567,10.464,1.922,1.940,3.917,1.368,1.847,5.890,4.376,0.393,2.736,0.291,1.406,1.946,2.043,0.112,0.446,1.355,2.132,2.419,1.362,1.651,2.793,4.885,17.580,3.953,7.721,8.250,2.226,1.373,6.801,6.220,2.318,0.712,2.932,3.387,5.810,1.309,8.474,0.095,0.961,9.514,0.118,7.186,1.893,3.533,1.384,6.720,3.339,3.473,0.701,3.646,0.291,0.241,0.042,0.118,0.813,1.372,2.127,5.180,5.674,2.766,0.457,1.832,1.604,7.946,2.644,7.792,0.146,2.240,0.888,5.036,2.448,2.595,3.169,5.096,2.376,0.307,0.158,3.355,16.886,2.257,0.761,2.461,3.876,4.000,0.855,1.429,4.826,0.521,2.260,0.072,1.152,4.251,0.447,4.029,3.401,1.379,0.377,7.863,8.158,0.901,5.608,2.586,16.815,1.978,1.176,2.753,4.555,4.370,2.623,3.274,0.541,0.776,6.314,0.774,11.438,4.270,2.427,0.062,1.969,0.084,5.259,7.533,4.621,9.128,0.782,5.244,3.229,4.050,5.323,2.657,3.020,1.646,2.337,0.617,0.781,1.210,2.915,0.693,0.288,2.014,1.742,3.731,2.715,1.114,5.345,3.707,0.029,1.005,3.515,6.280,2.480,1.610,0.828,3.236,0.878,9.515,0.120,1.773,3.615,0.660,5.361,2.090,14.483,25.923,6.148,0.431,0.878,5.527,3.495,2.409,0.177,0.794,0.047,0.057,1.794,0.602,1.201,1.568,0.200,1.028,0.461,5.311,2.919,1.750,6.648,4.358,10.159,9.724,0.147,2.949,8.178,3.386,9.071,0.567,1.471,3.429,2.628,0.950,3.334,2.897,7.293,3.707,0.158,2.793,4.743,0.084,9.403,3.809,0.384,0.783,0.557,1.772,0.384,0.373,9.858,0.634,1.045,19.558,6.549,2.603,2.952,1.908,3.155,0.429,1.956,4.562,1.119,1.684,0.619,2.097,2.147,6.092,0.886,0.019,1.520,2.818,3.770,3.059,1.232,15.474,1.579,1.680,1.565,0.229,11.134,0.519,0.654,2.244,0.446,0.154,1.939,0.331,4.489,0.139,15.042,8.000,0.852,0.308,0.124,2.221,2.508,2.714,3.127,0.182,1.060,2.417,4.026,8.610,1.507,2.563,1.206,6.678,1.327,2.530,1.646,2.184,1.018,3.377,2.548,0.282,0.169,1.251,3.240,2.656,0.845,1.682,1.424,1.730,3.653,0.127,1.148,2.291,6.489,0.341,1.775,7.567,1.424,0.779,3.483,3.807,6.732,2.476,3.072,1.980,1.899,3.064,6.984,2.153,0.258,5.617,1.762,2.315,0.367,7.872,8.362,0.048,3.127,3.037,0.564,1.498,2.715,1.761,0.944,3.113,2.188,2.159,2.727,0.728,1.914,3.736,2.755,0.292,1.346,5.050,0.224,10.960,0.282,7.176,4.455,0.347,2.941,0.401,2.996,2.640,2.304,0.277,1.346,1.854,1.403,0.906,0.509,1.953,0.755,3.248,1.935,1.679,3.045,1.886,1.518,0.982,0.040,0.906,1.394,2.328,1.378,0.654,0.882,2.988,2.281,2.051,2.396,1.033,2.525,0.970,3.000,4.548,1.013,0.805,0.956,0.538,1.267,0.601,1.304,2.665,0.028,7.488,0.376,2.803,0.266,2.855,1.325,5.040,2.648,0.037,2.514,0.011,0.774,0.936,1.473,0.696,0.470,1.506,7.956,2.747,0.256,2.977,2.094,1.255,2.401,1.197,1.527,0.510,1.739,0.373,1.598,2.518,1.567,0.931,0.444,2.535,2.517,2.866,0.187,0.944,1.682,1.151,2.480,1.037,0.239,2.111,0.445,2.381,2.033,1.010,2.988,3.058,3.942,3.918,0.778,0.760,0.081,0.445,0.713,0.578,0.644,0.870,1.457,1.818,2.275,0.469,0.262,1.954,0.388,3.453,2.542,0.453,0.665,1.472,1.385,1.195,1.254,2.014,3.739,7.201,0.348,2.614,1.729,0.682,4.348,1.242,0.169,7.984,2.080,3.522,2.000,0.798,0.016,2.269,0.806,2.922,0.530,3.713,3.921,1.326,1.246,3.064,0.015,0.919,1.177,6.970,1.963,0.709,3.689,1.513,1.166,0.013,3.735,2.852,0.083,1.115,2.784,1.004,2.595,2.393,0.091,2.353,1.779,2.196,1.706,8.669,1.788,1.094,0.283,3.090,3.589,1.730,2.214,0.775,1.338,1.497,0.935,0.511,0.207,1.371,1.411,1.957,1.712,4.336,0.480,5.018,0.237,1.973,0.742,1.447,2.767,2.513,1.941,1.346,0.259,1.358,0.440,2.153,3.045,1.025,0.101,0.115,0.438,0.030,0.248,0.336,0.976,0.465,2.159,0.260,1.888,1.429,2.594,0.200,0.160,2.404,4.397,0.134,1.478,1.226,2.590,0.107,4.592,2.737,0.846,1.252,2.833,3.421,2.823,1.037,2.285,4.144,2.644,2.771,0.279,2.546,1.414,1.735,2.434,2.457,0.092,1.467,3.295,1.215,1.286,0.085,1.358,0.621,1.004,0.748,1.350,0.401,3.322,1.249,3.408,3.545,2.989,0.872,4.028,1.527,2.837,0.026,0.175,2.548,2.036,3.459,1.119,0.090,0.211,0.904,2.393,0.032,0.100,0.696,0.861,0.625,3.943,4.782,2.909,1.548,0.005,0.452,0.939,0.278,1.310,1.022,6.182,8.153,1.063,5.927,8.590,0.975,2.002,0.555,3.006,0.049,0.116,0.934,1.415,0.020,0.421,0.720,2.242,0.343,0.122,1.337,0.415,0.281,4.835,0.843,2.798,1.851,0.668,0.033,0.701,1.961,2.919,3.453,8.094,1.441,3.370,0.918,2.092,0.745,1.901,2.966,0.324,0.735,0.216,2.698,2.062,0.481,1.920,1.900,1.883,2.654,0.198,0.171,1.340,1.458,0.902,1.386,1.915,2.538,2.613,2.608,0.435,0.967,2.035,1.456,0.717,1.744,0.251,1.637,3.387,3.835,1.232,0.382,0.954,0.517,0.250,1.523,1.399,0.198,2.178,1.639,0.414,1.158,1.744,3.717,0.208,0.199,0.283,2.659,9.520,0.835,8.635,0.195,2.435,3.057,1.003,2.871,0.343,2.211,1.449,0.407,2.880,3.298,2.075,2.782,1.324,6.413,2.535,2.691,4.529,0.304,2.531,1.493,1.093,1.052,1.605,2.391,1.256,3.383,0.176,1.425,2.659,1.310,1.123,1.568,0.257,0.016,1.446,1.794,2.569,0.436,1.540,0.380,1.000,1.862,2.642,2.069,0.449,0.594,4.914,1.242,0.368,0.682,0.098,0.288,1.512,0.897,3.501,0.179,0.137,1.112,0.178,1.022,0.419,0.011,0.705,0.526,1.407,0.978,1.026,3.182,0.963,1.254,0.217,2.369,0.038,3.255,0.249,0.540,1.576,0.431,1.665,2.678,2.243,2.131,1.780,1.052,1.489,0.347,1.426,0.540,3.565,1.837,0.504,2.609,0.133,2.495,1.000,0.748,1.455,2.124,1.111,0.464,7.748,1.406,0.708,1.390,0.330,2.255,0.095,3.441,1.740,1.097,0.547,1.487,0.569,0.096,2.211,0.426,1.331,0.909,0.568,1.634,1.372,1.357,0.030,0.437,1.811,1.770,1.147,0.345,4.000,1.486,3.661,0.946,1.607,2.146,0.015,0.831,1.430,1.105,1.006,0.228,0.448,2.461,1.506,0.267,1.601,0.575,2.393,0.570,1.925,1.540,1.745,0.813,0.210,0.487,1.991,0.417,0.496,5.750,0.142,2.372,5.157,0.569,0.207,3.392,0.851,1.129,1.437,1.076,1.746,0.424,4.480,1.124,0.059,1.059,2.799,1.722,0.018,0.277,1.740,1.178,0.088,0.034,1.296,1.837,4.425,0.984,1.127,1.614,5.261,0.102,3.010,5.427,0.122,2.149,1.194,0.956,2.891,2.394,1.268,0.123,0.623,3.558,1.202,1.043,3.130,3.347,2.402,5.724,1.135,3.239,1.644,1.850,1.535,1.926,0.253,0.133,1.917,2.625,1.350,3.772,1.030,1.295,1.443,3.313,1.208,2.455,1.315,0.206,0.438,0.904,3.931,1.665,1.358,0.145,0.080,1.591,1.815,2.125,1.868,3.721,1.477,3.504,4.172,0.531,0.031,0.010,1.097,2.834,0.937,0.264,1.653,1.072,0.704,0.631,0.746,0.277,2.673,0.599,2.560,0.747,2.127,3.279,7.649,1.156,3.219,3.573,6.521,0.324,2.094,3.286,0.135,0.835,0.049,1.251,4.756,0.431,2.289,3.147,0.497,3.178,1.130,1.682,0.549,0.645,0.617,1.699,0.018,1.003,0.018,1.082,2.086,2.333,0.678,0.829,0.597,0.388,0.162,3.628,0.641,0.101,0.652,3.768,0.629,2.882,4.438,13.408,5.646,0.862,0.018,0.079,1.198,3.356,1.661,1.464,2.677,2.170,2.058,1.684,0.037,1.961,0.621,3.529,1.939,2.093,9.724,1.755,0.282,3.699,2.261,0.693,0.476,0.308,3.564,2.010,0.917,2.537,0.167,2.426,1.428,1.447,13.514,3.057,0.398,1.623,0.784,1.262,0.501,0.038,2.019,2.898,2.273,0.203,0.676,2.238,0.963,3.733,0.760,0.040,3.729,3.507,2.955,2.020,2.104,1.138,2.885,0.656,0.034,2.830,0.551,2.352,3.670,4.690,1.671,0.343,0.343,1.586,0.113,0.058,1.979,0.721,1.254,0.177,1.941,3.716,0.669,3.783,0.034,2.120,0.455,4.981,2.130,0.578,0.131,1.351,0.196,0.357,0.454,3.355,0.839,0.890,2.952,1.667,0.406,1.030,0.140,3.039,3.886,3.241,3.409,0.061,1.266,4.792,4.245,0.369,0.404,0.422,0.673,0.388,0.883,0.651,2.522,1.042,4.193,3.390,1.421,2.648,2.634,1.441,0.353,2.649,0.523,0.234,2.980,0.527,1.390,3.511,1.472,3.169,3.008,0.270,2.696,0.556,1.559,0.574,0.757,0.763,1.413,2.513,2.366,3.129,1.921,1.380,1.818,2.174,10.348,0.433,2.943,1.257,0.423,4.211,1.583,0.767,0.236,2.708,1.604,2.886,3.420,2.652,1.453,0.892,1.431,6.431,1.616,0.605,0.545,1.326,15.280,0.750,13.304,1.275,2.516,1.440,5.319,0.739,0.575,1.822,3.709,6.581,2.212,0.996,2.994,2.862,0.389,2.350,1.291,0.987,0.754,3.307,0.632,1.718,0.188,9.168,1.075,1.738,2.305,1.205,0.138,0.448,0.435,0.555,1.811,2.840,0.004,6.583,0.758,0.970,0.734,1.117,0.650,1.854,1.134,1.763,1.242,1.241,0.280,0.201,2.353,0.199,2.284,0.585,0.762,2.436,2.370,0.906,0.297,0.831,0.489,1.949,3.923,1.444,5.598,3.089,2.185,3.505,2.594,0.744,3.272,1.253,1.216,2.142,1.834,0.199,5.403,0.613,0.707,2.811,0.325,5.298,0.756,0.027,2.971,0.738,2.977,1.537,0.873,0.609,0.381,0.843,2.223,0.901,0.206,1.669,0.549,1.685,2.265,0.701,2.535,0.758,2.313,2.571,1.083,0.492,0.196,1.123,2.021,0.578,0.089,0.304,0.611,1.301,0.153,1.939,3.344,0.806,1.690,2.724,2.000,0.295,0.007,0.803,1.991,2.117,1.566,1.335,4.346,2.951,0.393,1.249,3.622,2.155,1.134,1.589,3.719,2.855,0.122,0.485,0.839,2.472,0.320,0.951,0.019,6.978,0.334,1.372,1.803,0.180,3.115,3.061,2.592,5.813,4.056,3.575,1.668,1.150,13.211,0.367,3.613,6.784,1.922,1.996,1.440,0.565,0.262,0.142,1.737,2.974,0.214,0.257,1.475,1.234,0.744,0.963,0.495,0.409,0.460,0.319,1.985,7.382,2.626,2.392,0.676,2.273,3.784,1.360,1.918,4.580,1.852,2.528,0.832,1.344,0.685,1.026,0.042,0.165,1.588,0.497,5.534,1.473,0.959,4.751,1.991,5.973,0.838,0.343,0.223,0.367,0.027,0.089,1.442,1.212,0.406,0.212,0.174,1.842,3.735,0.200,2.284,0.947,0.454,0.602,7.512,0.092,2.394,1.158,2.572,0.934,1.423,7.270,0.595,3.035,1.592,5.269,0.724,9.463,4.622,0.626,2.321,2.134,0.478,1.341,2.224,1.741,1.468,1.817,3.902,4.365,0.796,1.850,0.226,0.298,0.685,1.174,3.925,0.518,9.057,1.911,0.507,0.333,3.737,4.968,4.069,0.162,3.820,1.655,0.576,0.317,0.643,1.118,4.388,2.573,0.699,1.251,0.799,0.386,13.027,6.709,2.918,2.091,1.921,1.498,2.944,0.640,1.340,2.286,0.702,4.697,1.273,0.086,0.347,1.386,3.293,0.066,1.076,0.366,0.291,1.929,0.848,0.140,3.331,4.193,4.166,0.662,0.809,1.783,0.025,3.136,0.973,1.484,0.811,1.623,0.248,0.549,0.010,1.381,3.716,1.500,2.441,0.662,0.721,2.600,0.144,0.887,2.992,1.266,2.325,0.920,1.323,0.325,0.892,0.347,6.673,2.983,1.007,0.928,0.818,0.502,0.152,1.700,0.205,3.409,2.686,1.543,8.000,0.311,3.104,1.131,2.190,1.320,0.398,1.000,2.301,2.753,2.114,2.714,0.270,3.010,1.978,5.514,1.661,2.531,0.254,1.165,0.370,0.749,1.707,1.042,2.675,0.653,2.752,1.347,1.701,0.647,1.463,0.271,1.541,4.797,0.675,0.240,3.418,0.565,1.220,0.154,0.565,3.028,4.959,2.364,2.676,2.774,2.386,0.536,0.464,1.645,0.365,0.472,1.711,0.543,1.190,2.348,2.814,0.221,0.217,2.054,0.116,0.004,0.507,0.913,0.906,1.391,2.118,5.375,0.430,1.105,2.391,1.592,1.358,3.430,3.891,8.039,2.972,0.788,2.518,1.974,6.918,1.073,1.747,0.401,1.345,2.430,1.676,0.113,1.159,1.412,5.468,1.530,1.103,2.481,0.282,1.488,21.950,1.936,2.592,0.143,2.363,0.276,3.828,3.116,0.218,0.726,0.083,3.204,0.387,3.989,2.147,0.299,0.067,1.835,0.855,1.043,2.018,0.906,1.498,1.182,5.873,6.716,3.969,3.446,0.786,2.800,4.325,2.230,0.477,2.708,1.509,1.991,1.740,1.651,1.391,2.143,0.543,1.421,1.539,2.724,1.168,3.615,1.315,0.342,3.534,0.458,2.786,0.528,1.366,3.000,0.260,2.739,0.202,1.303,3.047,1.110,0.723,0.450,1.533,1.501,0.682,2.519,0.970,0.191,1.876,1.005,2.340,2.411,1.301,0.223,1.130,0.433,1.388,4.201,1.027,1.327,4.797,0.025,1.787,0.727,2.940,2.322,2.697,1.224,0.051,4.088,2.765,1.927,1.056,5.795,0.327,0.164,0.350,1.051,1.576,1.115,0.332,0.710,0.978,2.079,6.081,3.430,3.380,0.150,0.394,0.315,1.700,11.402,0.219,0.030,1.113,5.485,0.463,2.240,3.509,0.176,5.175,0.610,1.101,2.462,1.540,0.186,3.041,1.448,1.476,1.439,2.844,0.893,0.135,10.342,3.156,2.412,0.781,0.733,1.783,0.161,0.814,0.239,0.403,9.732,3.294,0.035,2.372,2.311,1.804,0.775,2.245,0.234,0.841,1.392,5.628,0.028,1.281,2.971,1.580,0.147,8.959,1.194,1.011,2.031,3.401,1.457,2.960,1.851,1.429,0.510,8.877,1.443,1.824,0.603,1.556,1.518,1.131,3.354,3.508,2.368,0.073,0.472,0.185,0.619,0.015,1.226,1.117,3.444,0.537,0.193,0.284,0.156,1.494,1.751,5.500,2.073,0.147,1.526,0.820,2.089,1.899,2.897,0.773,1.851,0.179,3.982,1.852,3.752,2.825,1.907,0.824,0.458,1.846,4.300,0.806,0.814,3.238,0.260,1.218,0.463,8.070,1.092,2.372,0.968,2.750,0.909,2.265,0.911,2.075,10.000,0.052,2.282,3.253,0.697,0.987,1.009,6.204,4.014,2.406,0.114,1.536,0.303,1.482,1.903,2.550,4.229,4.404,2.940,2.422,1.045,1.939,1.138,7.128,1.263,2.547,1.533,0.703,4.744,0.185,0.032,2.361,3.400,2.696,2.073,3.869,0.195,1.072,3.152,1.724,2.331,2.415,2.425,0.813,2.541,2.147,1.304,2.486,4.433,1.791,0.276,0.964,2.901,1.190,7.729,2.503,3.437,1.381,0.754,3.246,0.867,1.700,0.948,2.879,2.383,2.798,1.753,0.712,1.101,1.708,0.424,1.753,1.995,1.228,0.642,3.589,2.101,1.603,0.815,0.020,1.970,8.761,0.662,0.435,1.956,2.347,0.802,0.817,0.273,6.055,2.104,1.519,2.775,3.530,4.115,5.311,1.145,1.088,5.602,1.176,0.641,0.709,3.622,3.103,3.840,0.528,2.874,0.041,3.076,0.121,1.376,1.975,1.942,1.375,0.562,0.205,0.881,0.888,1.480,1.253,2.593,0.300,1.665,0.953,0.558,0.119,4.393,1.687,0.171,0.710,1.889,0.341,2.327,1.007,1.874,2.055,2.788,0.591,0.861,0.505,4.464,0.206,0.836,0.491,1.742,2.773,1.672,2.566,0.650,1.063,0.384,0.800,1.786,0.742,1.941,0.285,2.348,0.446,2.891,0.456,0.147,1.446,2.922,0.315,0.462,0.218,7.130,1.697,1.306,1.473,0.064,1.745,2.237,0.676,0.769,2.971,6.241,2.150,0.281,0.405,0.221,0.546,0.861,1.732,1.143,1.518,0.693,2.858,0.234,1.235,2.045,0.173,0.715,1.485,0.005,4.693,0.093,2.025,4.849,0.137,1.078,1.119,0.939,0.688,0.251,1.327,1.396,2.265,8.855,2.437,0.899,0.270,2.001,0.890,2.348,1.206,2.179,2.657,4.944,1.156,1.918,0.183,0.247,1.883,0.296,1.895,2.072,5.202,2.738,1.810,0.586,1.700,0.458,4.559,2.651,0.015,0.643,1.943,2.665,0.380,1.125,3.308,2.965,3.752,0.006,1.671,2.107,2.777,0.028,1.626,0.828,1.988,1.413,2.298,1.529,0.721,2.045,1.797,1.023,1.589,2.497,3.188,0.568,1.764,2.538,3.833,0.494,4.162,2.922,0.828,3.355,1.845,0.133,0.223,0.839,3.689,3.109,9.363,2.387,3.313,0.813,7.081,2.033,3.594,0.523,0.503,1.617,1.730,0.797,1.185,0.368,1.464,0.503,0.044,0.130,2.052,7.036,1.384,2.759,0.098,1.834,3.396,2.921,1.804,2.305,0.713,1.653,0.902,1.587,0.314,0.152,12.426,1.228,1.725,0.988,1.257,2.905,1.035,1.224,2.261,0.029,0.420,1.728,0.126,0.267,0.268,2.531,1.395,2.062,3.325,1.772,3.794,2.429,2.028,0.752,2.429,0.639,2.552,3.075,1.655,3.208,2.632,1.670,2.821,4.252,4.576,0.013,2.957,1.377,1.057,0.994,4.930,0.316,0.588,0.542,1.546,2.218,0.722,1.040,1.879,2.283,1.950,0.301,0.730,0.972,0.475,0.321,1.311,3.110,0.067,2.097,3.125,0.464,0.658,1.964,1.165,0.212,1.462,2.865,0.957,0.418,3.247,1.928,0.097,2.460,1.082,1.295,2.239,5.935,2.222,0.865,2.438,0.370,2.853,0.966,0.248,0.925,2.418,3.868,1.156,0.038,5.102,0.159,1.257,2.665,3.220,3.771,2.681,0.203,0.470,0.733,1.475,1.013,0.788,0.115,2.308,2.723,1.804,0.230,2.560,0.424,1.373,0.321,2.785,0.800,1.506,0.775,0.601,0.857,2.842,0.322,0.818,0.048,0.007,0.824,0.713,1.707,0.622,1.334,0.682,3.587,1.335,5.005,2.272,3.782,0.103,1.798,1.506,2.909,2.337,2.223,2.600,7.467,5.125,2.022,0.170,0.493,2.166,2.833,10.770,1.309,0.146,0.778,0.043,0.096,0.191,0.470,0.123,1.485,0.087,0.914,2.394,1.078,1.583,1.837,2.664,0.216,0.896,1.862,1.176,0.486,1.245,3.489,3.386,1.650,0.257,0.170,2.540,0.078,8.890,0.079,0.257,0.917,1.686,4.040,1.385,0.559,0.666,1.186,0.894,1.518,1.677,3.620,1.470,0.445,0.165,0.757,6.977,1.582,0.171,1.005,0.516,1.521,3.056,2.145,1.410,0.838,0.455,1.646,0.245,5.241,0.780,0.841,1.634,3.279,1.093,0.712,1.379,0.808,0.038,0.387,0.773,0.575,2.604,0.978,2.036,3.154,0.606,1.634,0.853,0.161,0.651,1.579,0.286,2.241,1.723,3.107,3.049,0.801,1.019,0.645,0.563,0.766,3.730,2.687,2.067,2.225,2.437,0.334,2.795,0.107,1.850,1.366,3.159,0.192,2.942,1.138,1.024,2.456,1.880,0.305,1.593,2.383,0.808,3.300,1.651,0.519,0.165,0.156,0.587,0.244,1.719,1.302,1.729,0.011,0.108,1.355,9.594,2.342,0.119,1.315,2.227,0.644,0.307,0.436,1.501,1.399,3.424,3.757,1.834,1.520,0.200,0.748,0.559,0.503,0.410,0.887,0.864,1.677,3.087,1.631,0.613,1.550,3.881,0.918,4.251,1.430,3.093,0.939,0.735,3.721,3.464,5.753,2.781,2.311,1.513,1.987,1.571,0.017,2.618,1.410,1.383,1.526,1.998,1.277,2.620,0.331,3.458,2.785,4.279,0.619,3.164,1.534,1.578,1.939,1.207,0.019,2.532,0.142,0.575,3.149,2.248,0.526,1.152,3.927,0.559,3.765,1.208,1.882,0.436,1.191,0.764,5.030,0.757,0.059,4.364,0.470,0.345,1.619,0.093,1.444,2.106,0.096,1.630,1.437,2.284,0.030,1.415,2.481,0.168,2.332,4.151,2.031,1.466,1.082,2.064,2.756,3.689,4.906,2.385,2.319,1.164,0.370,1.002,0.106,4.575,1.421,2.630,2.179,0.093,0.211,1.802,2.402,0.029,0.113,1.461,0.747,1.279,2.382,0.084,1.139,0.646,0.015,0.242,0.967,0.071,1.888,0.804,0.874,0.241,1.694,4.015,0.924,0.775,0.916,3.986,4.398,1.781,5.020,1.057,0.345,1.834,2.431,0.199,2.069,3.322,0.777,0.621,1.177,0.094,0.864,2.372,0.654,1.233,1.824,0.491,1.667,0.540,1.211,0.630,1.781,1.026,3.866,0.466,1.102,2.739,0.870,1.261,0.407,1.299,8.685,0.956,4.863,2.526,2.455,0.273,0.850,0.596,0.226,3.765,3.366,0.192,3.867,0.376,0.051,2.570,2.047,1.335,0.689,0.254,0.758,3.266,0.952,3.163,1.638,0.781,1.335,3.630,1.636,4.801,2.733,2.339,3.208,0.967,2.771,4.602,3.212,1.543,0.668,1.182,1.851,0.758,1.517,4.325,6.393,4.755,1.918,3.085,0.126,1.773,0.341,3.320,0.669,0.445,0.570,1.309,2.895,2.241,1.973,3.851,0.654,0.377,1.099,0.033,0.302,0.563,0.026,5.141,1.104,0.628,0.292,1.438,3.642,3.335,5.833,0.693,0.056,1.714,0.105,0.011,0.095,0.525,2.918,0.406,1.389,0.578,1.911,3.014,0.066,1.345,5.314,1.630,0.714,3.251,2.591,1.435,0.904,0.171,6.439,2.704,1.038,2.029,1.621,0.812,2.008,2.424,0.572,1.817,0.444,1.461,1.610,1.754,0.518,1.972,0.372,0.421,1.682,0.919,0.724,1.109,0.607,0.729,0.270,0.061,0.198,0.417,0.345,1.470,2.530,0.557,2.083,0.330,3.198,1.728,0.708,0.327,2.269,5.671,0.957,4.685,2.464,0.049,2.046,1.785,0.125,0.698,1.324,0.735,0.442,3.071,1.720,2.108,1.472,1.288,0.718,0.227,3.290,1.575,0.947,1.417,1.100,3.764,1.704,11.552,0.295,0.806,1.444,0.797,2.505,1.338,0.683,1.562,1.536,0.664,2.067,2.130,0.725,2.099,1.723,1.869,1.482,2.561,2.234,1.686,6.003,1.202,1.927,0.235,3.807,4.732,9.461,0.595,1.407,0.364,0.887,4.450,2.503,0.726,0.421,1.183,1.994,0.821,0.276,3.969,2.157,0.528,0.537,10.297,2.252,1.970,0.823,1.618,1.039,1.598,2.746,0.056,3.267,1.316,0.134,1.672,5.344,2.786,10.127,0.606,2.892,6.102,1.273,1.629,1.088,1.477,0.069,2.508,1.149,1.971,2.253,0.228,0.358,0.145,4.369,4.863,0.867,0.716,0.435,0.240,0.604,1.865,2.211,1.053,3.130,3.266,1.915,1.292,1.933,8.450,7.977,2.321,0.438,1.578,1.194,0.461,1.532,7.320,3.612,2.405,3.708,2.644,0.321,1.602,0.155,0.896,0.730,2.844,0.684,3.906,1.074,2.030,2.190,0.009,0.946,1.543,2.612,5.278,2.692,0.308,1.354,0.382,2.370,1.079,2.292,2.498,1.776,1.936,2.867,0.819,4.164,0.123,2.645,3.722,2.904,0.812,0.774,0.562,2.304,2.588,0.817,0.441,1.026,2.961,0.226,0.542,1.000,1.509,0.611,1.534,4.011,2.613,1.336,3.106,0.206,4.438,1.312,0.027,1.518,2.071,1.818,3.900,1.016,0.953,0.925,0.903,0.439,2.173,0.786,0.454,5.867,1.237,0.172,0.871,1.840,2.524,3.007,0.864,2.766,1.604,1.799,1.771,3.642,2.477,0.358,1.236,1.282,2.102,1.255,1.989,3.272,2.948,1.795,1.348,3.631,2.004,1.560,0.108,0.975,2.674,0.019,1.895,2.724,0.845,4.969,2.675,0.600,2.694,0.006,1.893,8.881,2.360,1.458,0.455,0.082,2.983,1.731,0.362,0.006,1.823,0.972,2.868,5.758,0.662,2.279,0.067,4.732,1.104,2.922,0.448,0.927,7.543,0.947,2.619,3.028,0.350,1.688,0.391,1.639,2.314,1.898,1.243,1.494,0.419,0.836,1.507,3.408,3.798,1.063,0.185,0.862,1.889,0.090,0.287,1.455,2.645,0.460,0.064,14.102,2.549,5.669,1.226,0.389,0.347,3.653,1.327,0.287,1.887,1.965,0.404,3.106,1.479,0.012,0.276,0.720,2.350,0.274,3.273,0.639,0.942,3.791,1.122,1.239,0.353,4.169,1.943,0.708,1.560,0.406,1.225,0.615,3.098,0.190,0.266,1.918,1.154,0.020,0.363,1.466,0.052,1.427,3.766,2.275,2.020,1.451,1.119,1.524,0.380,0.655,0.239,0.603,0.564,6.000,0.030,0.401,0.430,0.960,0.098,0.816,0.845,2.183,0.932,1.431,7.608,3.970,2.032,0.308,1.004,1.682,1.442,0.592,1.969,0.692,1.486,3.888,0.185,0.102,0.616,2.935,0.011,0.070,4.044,2.346,1.513,1.127,3.411,4.189,0.864,0.193,1.647,1.369,0.385,0.616,0.369,0.020,0.670,2.201,1.680,1.125,0.135,0.034,0.206,0.019,0.084,3.906,0.240,1.501,5.047,0.600,0.928,1.418,1.288,0.049,2.313,0.370,0.834,1.971,1.559,2.230,0.571,1.456,2.771,2.080,0.512,5.679,0.130,3.124,0.633,0.690,2.263,0.667,4.052,0.115,1.788,1.742,0.027,0.069,1.284,0.493,0.626,0.713,1.272,0.490,0.554,2.929,1.519,2.247,1.108,0.604,0.884,5.583,1.176,1.647,3.086,3.012,2.424,2.656,1.903,1.181,2.204,5.394,1.845,4.735,2.029,2.040,2.651,2.984,0.464,0.295,0.339,7.480,5.339,0.573,0.939,0.627,1.899,0.973,2.107,0.041,7.781,0.607,4.927,0.221,0.501,0.504,3.225,1.913,7.371,4.810,0.393,0.713,0.910,2.723,2.273,1.568,1.076,3.381,0.267,3.005,0.360,0.447,1.585,0.011,1.507,1.562,0.309,5.141,3.091,2.110,0.891,1.493,0.636,0.487,2.321,5.314,2.845,4.500,2.208,1.011,3.060,6.766,1.600,1.944,1.684,1.721,2.462,1.888,0.263,2.806,1.501,2.177,2.212,0.104,0.570,0.051,1.529,0.444,3.050,2.502,1.326,1.427,0.234,2.248,0.892,0.073,1.190,3.829,0.387,1.313,0.219,1.087,0.565,3.282,0.045,6.859,3.626,0.457,5.867,4.218,0.036,2.409,0.285,3.270,0.314,2.164,1.604,0.120,1.416,0.324,1.505,3.273,2.164,0.170,0.553,5.459,1.014,2.346,0.010,0.172,1.094,3.449,0.341,2.234,1.022,2.558,2.380,2.305,0.107,0.795,1.254,0.882,0.010,3.642,1.905,0.119,0.060,0.391,0.408,1.072,1.234,1.163,1.574,2.044,0.272,3.194,0.691,1.150,3.061,0.388,1.258,0.371,1.079,1.164,1.284,1.086,0.874,0.942,1.264,3.137,0.446,1.820,0.623,0.560,3.298,0.253,4.825,2.093,2.495,3.173,2.169,1.937,0.151,2.539,1.736,0.677,1.299,2.550,0.818,0.177,0.124,0.216,0.705,3.464,0.724,0.328,2.564,4.140,5.113,1.590,3.120,1.649,0.122,1.745,0.824,1.681,0.412,0.987,3.938,2.638,1.635,2.254,0.797,2.101,12.537,1.065,0.219,1.375,1.029,2.256,0.250,1.024,4.591,0.706,1.812,1.719,1.774,0.602,0.550,1.525,0.678,8.796,1.100,1.456,1.554,0.130,1.834,0.667,1.509,2.357,2.091,0.970,1.270,2.267,1.278,3.173,0.960,2.422,2.545,3.884,1.221,0.223,1.127,2.937,1.123,1.931,0.301,2.971,1.331,1.418,1.240,0.296,1.877,0.966,0.523,5.357,4.067,2.990,0.668,0.811,3.558,1.179,0.195,0.081,2.905,1.512,1.674,1.874,1.945,3.132,0.132,3.481,0.029,0.974,0.236,0.260,3.375,0.880,0.744,0.700,1.526,2.242,1.140,1.315,1.632,0.193,0.089,1.132,0.104,0.069,1.180,0.750,0.349,1.228,0.018,0.961,0.690,3.460,3.674,0.321,0.375,0.580,0.442,3.064,2.554,0.985,0.052,0.644,0.386,1.510,0.005,0.139,0.426,1.206,1.866,2.160,1.595,1.826,0.565,5.196,2.116,0.488,0.392,5.592,1.395,0.922,0.221,1.538,2.742,2.063,1.188,4.072,0.367,0.248,0.131,0.139,3.093,3.854,0.194,2.964,0.582,1.144,1.757,1.220,0.745,0.645,0.150,1.445,1.353,0.833,1.426,2.750,8.872,1.255,2.440,0.479,1.508,3.073,2.032,0.888,0.471,2.089,0.982,1.939,2.044,0.294,1.913,0.989,2.686,1.071,7.779,0.786,4.758,1.383,6.398,7.381,3.118,0.813,3.185,1.742,2.002,1.349,2.660,7.436,2.395,3.095,1.868,0.018,1.111,2.464,0.129,1.422,0.821,4.894,3.100,1.214,1.327,2.683,0.526,0.141,18.466,0.713,4.115,1.329,2.492,3.519,6.450,6.400,1.620,3.673,0.246,2.578,4.022,2.451,4.772,4.823,1.810,3.020,3.269,4.385,2.177,2.380,0.691,0.341,0.395,0.313,0.690,2.062,8.314,3.394,3.507,1.202,0.561,0.101,2.702,1.153,3.006,2.061,0.108,0.100,0.495,2.371,3.739,2.425,1.222,0.609,3.512,0.472,1.613,0.182,1.251,1.409,1.227,4.239,0.542,4.017,0.282,0.594,0.005,1.270,14.012,2.175,0.362,0.220,0.790,0.866,0.477,0.820,2.957,6.237,2.749,1.584,0.509,4.318,2.539,3.796,0.847,0.046,3.708,0.235,0.428,0.669,5.140,0.738,1.160,0.015,0.350,0.974,1.319,2.075,2.141,0.032,0.833,0.029,5.669,1.094,0.863,0.303,2.861,6.810,5.255,2.161,1.744,0.388,2.245,0.898,4.750,2.207,0.063,0.057,0.572,0.603,1.707,0.545,5.611,3.478,1.252,1.377,2.074,0.120,2.365,0.814,4.680,8.430,1.789,1.830,0.569,0.215,2.053,1.302,0.530,2.883,1.513,0.974,2.028,7.022,2.321,0.452,1.954,1.078,0.013,0.766,2.274,0.937,1.918,4.972,0.530,0.547,0.208,5.750,2.483,0.451,1.908,7.476,0.505,0.287,8.468,0.441,0.934,0.913,5.440,5.493,2.179,0.455,2.894,6.205,1.699,2.974,1.527,4.463,4.012,0.629,2.340,0.448,0.282,2.464,0.694,3.875,4.333,2.321,2.519,0.803,3.993,1.878,0.429,3.050,1.198,2.546,6.436,4.164,0.160,1.885,4.273,1.703,1.102,5.233,0.696,2.064,0.040,2.376,1.371,3.101,1.236,1.040,3.174,1.103,2.643,1.475,3.412,6.687,6.160,1.551,2.543,2.049,0.389,1.180,0.168,2.500,4.791,0.376,2.070,1.057,0.032,0.760,4.319,0.316,2.383,1.770,3.441,0.541,4.598,4.298,3.590,2.972,1.227,1.822,1.581,1.840,0.619,3.244,0.114,0.762,0.172,6.788,9.500,1.741,0.111,1.279,19.923,2.187,0.323,0.108,3.140,3.058,0.635,9.701,3.044,4.047,0.185,1.521,1.371,3.247,0.732,1.236,7.868,1.241,0.618,5.297,2.943,2.082,2.158,2.025,0.033,0.555,2.464,0.278,3.340,6.968,8.585,1.080,4.018,0.720,2.568,0.464,2.992,3.460,2.136,1.708,8.347,0.358,0.296,0.005,1.540,1.062,5.381,7.192,3.659,1.002,1.434,1.080,0.481,0.725,4.935,1.462,1.371,1.726,1.728,4.070,2.445,0.482,0.947,3.637,1.151,2.000,0.073,1.695,1.802,3.683,1.947,0.412,1.625,3.699,0.013,1.319,2.321,0.299,3.282,2.868,0.784,0.393,4.340,0.368,1.484,2.301,2.388,0.945,0.360,0.178,3.965,1.876,0.810,1.341,2.223,1.486,2.054,2.443,0.776,3.131,0.299,1.692,2.670,2.967,0.049,0.390,8.977,4.331,2.134,4.339,2.452,0.014,2.779,1.994,1.186,2.266,0.257,1.218,0.989,1.238,5.693,2.021,3.711,1.747,0.243,6.529,0.928,0.425,2.027,2.467,6.035,1.685,2.432,2.515,0.711,3.872,2.065,1.250,1.345,0.307,1.954,7.434,0.765,1.361,3.591,0.375,0.369,1.658,0.908,2.418,0.944,3.183,0.664,3.426,0.253,15.163,3.273,0.678,1.417,1.508,1.016,9.040,2.470,1.090,8.549,6.407,1.053,0.175,2.713,1.653,4.101,0.877,1.230,3.144,2.068,1.857,0.355,5.831,0.356,5.620,3.387,1.154,2.629,1.446,1.968,2.036,2.538,0.484,0.186,1.912,0.731,4.325,8.401,1.641,1.569,1.295,3.271,0.058,3.593,0.437,2.068,1.545,1.055,1.830,1.212,0.089,3.379,0.227,0.726,0.875,1.702,0.817,2.573,5.763,1.427,1.000,0.537,2.897,0.155,8.953,0.320,5.743,0.335,1.031,1.292,1.628,13.460,1.525,1.340,8.568,5.365,2.093,3.593,1.754,2.821,3.285,3.227,0.954,1.758,0.713,0.983,2.871,0.615,3.658,1.051,0.350,1.262,2.811,0.225,0.243,1.681,3.227,2.926,0.583,0.583,2.219,0.603,0.764,0.901,2.581,1.838,0.746,1.702,2.034,3.509,0.413,0.519,0.560,2.124,1.400,2.177,1.046,4.666,1.025,1.436,1.506,1.954,0.439,0.213,0.806,4.044,2.223,1.551,4.783,1.423,4.105,0.477,3.513,0.824,0.060,1.106,1.031,1.727,0.726,0.120,0.272,1.295,1.390,5.214,3.433,1.185,0.427,1.017,1.991,0.426,3.791,5.386,1.854,2.020,1.156,3.262,8.481,1.669,1.232,0.459,0.595,1.560,6.424,2.111,1.170,0.545,0.974,3.176,1.808,0.118,2.664,1.321,0.910,12.037,1.846,0.597,1.732,1.831,0.948,1.019,1.132,0.509,1.994,0.008,1.829,1.261,2.097,0.983,4.675,0.427,0.792,1.628,1.893,0.495,5.523,2.121,0.914,1.563,1.186,9.691,0.282,0.812,2.795,1.381,0.780,0.822,0.654,0.301,0.372,0.308,0.152,0.291,1.425,1.575,0.077,2.750,2.141,0.508,0.372,1.204,0.651,2.240,0.809,2.300,2.809,2.648,0.817,0.107,2.405,0.938,0.056,1.910,0.420,3.871,0.699,4.690,1.442,0.808,1.454,2.660,0.264,2.659,0.666,0.677,1.242,0.367,1.891,1.538,2.818,1.010,1.730,0.659,4.347,0.397,5.863,6.027,5.717,0.514,3.352,2.015,1.577,2.342,0.154,4.146,0.018,19.277,0.687,1.046,0.464,0.775,1.764,9.833,6.425,0.166,0.676,2.032,6.836,0.729,0.348,1.939,2.019,0.682,1.736,1.346,5.101,0.387,3.939,1.363,5.083,3.596,2.033,0.167,9.735,5.413,2.019,1.817,0.298,1.764,0.549,2.388,0.936,2.718,5.158,0.978,0.664,1.914,0.340,0.730,1.470,9.312,0.500,0.482,0.085,0.286,6.941,0.714,0.115,3.307,5.547,5.052,1.878,0.549,2.298,0.249,2.952,3.604,0.933,0.706,3.781,5.466,0.088,1.318,1.229,0.829,6.287,3.872,4.368,0.058,0.053,1.034,0.698,0.080,1.152,3.884,0.348,0.764,0.798,3.042,0.084,1.089,7.697,0.382,1.269,0.456,0.714,4.087,2.794,1.725,2.902,1.358,1.546,1.434,0.176,0.304,3.295,3.205,13.954,0.712,0.021,7.129,1.161,0.363,6.315,9.279,3.756,0.070,4.786,0.116,1.301,0.036,0.167,12.043,1.574,11.988,6.852,0.205,0.116,2.091,1.950,5.000,8.177,0.133,12.761,0.181,3.858,1.155,1.751,0.328,0.875,2.066,3.196,0.121,4.350,1.829,0.996,0.510,3.015,2.492,7.483,5.141,2.164,3.658,2.603,0.082,1.151,2.206,1.827,0.846,2.847,0.609,7.437,0.646,0.076,2.126,1.443,1.549,4.669,0.588,1.757,2.558,1.846,3.723,3.362,15.597,0.537,1.042,0.358,1.413,1.350,0.392,1.855,6.206,0.547,5.472,8.757,2.868,1.299,1.734,36.821,0.006,12.285,0.729,1.348,0.082,0.609,0.234,0.948,1.753,1.885,6.897,1.032,0.013,2.319,3.375,1.053,1.272,2.540,2.574,3.424,4.895,5.132,1.428,4.210,5.295,0.962,2.142,0.209,2.568,1.027,0.630,1.514,1.156,3.536,1.780,0.150,0.319,3.252,0.008,1.279,1.155,1.482,2.468,8.152,7.194,0.133,2.066,0.984,1.212,2.579,2.433,3.632,7.408,1.052,1.057,0.430,0.745,2.454,1.255,2.041,0.741,5.632,1.486,0.606,1.155,8.421,6.977,3.957,2.450,0.716,1.059,0.598,2.073,1.226,3.350,4.300,0.042,1.292,7.406,0.306,2.118,2.787,0.745,5.647,0.639,0.572,0.087,0.750,2.492,1.936,0.935,0.166,0.470,18.768,0.629,3.475,2.013,0.635,3.100,2.714,1.383,1.259,2.375,2.769,2.401,1.128,6.000,2.949,4.071,3.880,1.692,2.766,5.917,3.825,3.431,3.301,3.094,1.580,3.754,2.327,4.702,1.611,0.484,0.860,2.912,5.426,2.543,0.268,1.612,1.405,1.408,0.035,6.254,2.651,2.829,8.170,1.916,0.706,2.435,2.022,2.470,2.646,9.030,1.673,2.906,2.077,0.611,0.252,3.706,2.861,1.458,2.753,6.030,0.439,0.295,3.325,1.668,3.217,0.149,1.593,4.525,0.369,0.243,0.266,0.956,2.570,0.979,2.208,0.687,2.400,6.084,2.084,0.152,0.020,0.380,0.658,1.990,0.940,1.737,1.491,0.269,2.833,1.694,1.351,2.780,1.589,2.017,2.050,5.673,4.006,8.140,2.519,0.060,11.246,4.029,8.656,3.992,0.944,6.646,0.542,1.786,0.290,2.251,0.082,3.250,8.632,1.299,1.614,0.650,0.665,7.120,0.141,0.058,2.995,2.061,2.746,4.860,1.383,4.570,1.192,1.781,3.179,0.305,2.007,1.230,0.164,0.435,0.871,0.246,1.848,1.766,1.733,4.113,3.384,4.231,1.892,0.826,2.416,2.569,2.695,0.292,0.371,0.829,3.075,5.165,2.832,3.790,3.433,1.892,0.118,0.236,4.392,0.309,13.208,0.253,0.528,0.787,0.216,2.551,15.316,0.028,7.336,0.530,0.139,4.163,1.979,0.093,2.195,0.931,1.900,0.354,3.040,2.367,4.263,4.069,0.189,0.532,0.522,2.210,1.823,5.305,2.446,1.207,1.087,1.765,2.796,2.009,0.194,2.741,1.572,2.216,3.191,1.937,2.113,3.408,3.518,0.417,3.521,2.321,0.175,0.469,3.514,1.469,0.448,2.750,1.325,2.240,2.636,2.472,4.203,0.035,0.372,10.162,0.619,4.986,1.059,0.240,1.876,1.671,0.545,1.395,5.815,2.461,3.178,1.138,2.780,1.804,2.458,19.410,12.833,2.654,2.429,1.131,2.538,0.632,0.954,0.479,3.289,1.811,0.068,1.025,0.110,1.569,2.973,2.532,0.636,3.455,9.038,2.467,0.633,0.189,0.009,0.347,3.256,0.411,1.619,0.581,2.456,5.251,3.485,0.905,4.740,0.913,0.932,1.001,0.260,3.551,0.050,2.487,1.120,0.741,1.334,0.566,5.543,1.427,0.428,1.583,13.456,0.558,2.613,3.133,1.813,1.314,2.576,1.122,1.082,3.875,0.915,0.027,3.038,9.465,1.877,6.564,0.866,1.478,2.333,1.249,2.263,0.189,1.380,1.188,1.689,0.399,0.085,1.744,2.504,3.114,4.281,1.940,4.297,2.619,1.349,0.217,0.863,2.610,2.368,6.341,1.642,1.769,1.773,7.470,1.335,6.896,0.246,1.727,0.307,2.662,2.642,1.537,3.463,0.954,1.942,1.587,1.068,3.007,0.334,1.033,1.858,2.297,5.906,2.347,2.259,3.477,6.924,0.599,0.666,2.361,7.678,1.887,2.414,2.466,3.175,3.450,1.406,0.007,0.525,5.887,0.816,7.253,1.680,2.143,0.720,1.345,1.435,0.937,0.658,18.708,1.967,0.100,4.053,0.711,0.326,0.828,2.306,1.586,1.992,2.018,1.165,0.700,0.137,4.953,0.070,0.788,1.405,0.299,12.532,0.478,0.297,2.450,0.385,3.484,5.251,1.642,1.395,0.049,2.504,1.410,0.996,9.250,3.042,1.152,0.406,5.445,0.200,1.070,3.645,1.559,1.316,5.869,3.211,2.274,1.755,3.634,0.558,0.333,3.471,1.507,0.658,3.945,0.323,2.993,0.025,1.569,7.870,3.142,1.681,1.153,3.070,0.145,0.687,0.075,0.425,1.553,4.592,1.518,0.760,8.560,6.500,0.978,0.806,0.906,1.742,0.814,0.141,2.060,1.264,5.376,0.714,1.092,1.963,2.368,1.628,1.095,8.528,1.896,1.405,9.273,1.174,7.585,1.101,8.100,6.320,0.203,1.119,0.433,1.931,3.643,14.390,2.313,0.618,2.568,3.134,0.964,5.469,2.215,2.871,2.972,3.679,3.189,3.220,1.155,4.429,2.052,3.621,1.070,0.791,1.674,1.687,1.110,5.341,14.100,1.341,1.101,2.130,0.714,1.761,1.396,0.924,3.573,0.029,1.323,2.305,3.714,3.060,0.138,0.309,1.502,0.733,1.429,2.058,0.930,0.155,1.648,1.891,2.753,0.344,4.592,0.424,0.845,0.691,1.238,0.842,3.155,1.400,1.721,5.077,3.548,4.049,0.362,6.137,0.068,1.156,1.720,0.431,0.284,3.195,5.210,8.745,1.715,2.433,7.002,1.310,4.598,0.559,2.614,0.837,3.843,7.859,3.995,3.378,1.347,0.700,2.487,2.800,0.229,0.367,2.194,0.796,1.219,0.370,3.571,0.746,0.056,3.305,1.655,0.788,2.729,0.355,0.858,3.654,2.890,1.108,5.939,4.090,0.036,1.174,4.075,7.765,0.861,1.545,0.107,7.119,3.773,3.072,0.730,0.003,6.980,3.689,2.293,4.502,6.964,2.862,2.051,4.535,2.379,6.260,7.699,0.277,5.339,2.419,3.280,0.310,0.156,0.393,0.225,8.586,0.257,0.941,1.144,6.512,2.436,8.553,1.481,0.264,3.506,1.963,0.107,1.384,0.251,0.176,2.911,0.049,2.812,2.940,3.370,0.387,0.357,1.048,2.193,3.112,4.504,1.699,0.664,1.910,2.084,4.214,1.411,2.467,1.903,1.751,11.563,0.258,0.336,4.556,3.520,1.183,0.713,5.248,0.151,0.365,0.740,2.531,4.857,0.939,0.287,2.314,10.193,2.962,1.468,1.385,5.800,8.114,3.590,1.096,7.336,0.029,6.254,0.360,5.594,0.186,0.616,1.677,2.873,2.244,2.423,5.166,1.793,3.670,0.784,0.325,1.798,17.632,0.574,2.711,2.253,1.738,4.608,0.370,0.409,1.863,0.774,1.882,3.523,0.805,3.529,2.861,3.169,4.219,1.515,9.714,4.788,1.925,5.553,1.692,0.496,0.204,0.528,0.945,1.831,1.085,0.249,4.246,1.415,2.938,1.927,1.472,0.405,0.604,0.464,1.206,1.498,2.089,1.735,2.055,16.758,0.968,1.843,0.325,2.152,4.827,0.995,0.292,1.025,1.138,0.452,2.164,0.567,2.295,3.473,4.980,1.221,3.223,1.475,4.306,0.724,3.301,4.170,1.682,8.851,5.357,3.287,3.292,4.444,1.584,14.780,3.411,2.971,0.680,0.593,1.756,2.227,4.216,0.089,4.218,1.649,2.294,3.185,0.515,2.651,0.396,1.001,1.856,1.182,6.495,5.279,1.815,4.276,2.744,3.853,1.985,7.820,0.594,0.334,1.912,0.807,3.380,0.106,2.581,1.580,1.507,1.544,0.130,0.407,3.600,0.035,3.218,0.727,0.478,2.432,2.580,1.214,6.218,0.119,4.082,1.028,4.315,5.428,9.170,0.440,4.316,1.995,2.426,3.604,10.257,6.089,5.910,0.005,2.883,3.990,1.913,1.821,0.157,2.801,8.513,1.251,3.339,1.260,0.697,0.045,0.111,3.373,4.829,0.018,3.585,1.895,2.639,0.120,0.155,2.210,1.779,0.610,0.232,2.887,3.232,2.947,1.179,2.041,0.076,0.638,1.847,0.433,6.033,2.071,2.841,0.142,2.085,1.505,6.519,2.907,2.209,0.706,3.245,4.180,0.141,1.310,1.579,1.076,0.234,5.477,0.086,0.238,16.803,0.586,4.077,2.822,0.378,2.750,1.750,2.287,2.913,14.461,2.598,3.158,2.017,0.728,1.696,4.227,6.427,1.736,2.282,1.615,0.479,3.225,2.036,1.711,2.284,1.204,2.568,2.295,1.565,0.720,3.425,1.312,8.253,0.734,0.005,0.296,1.945,0.237,1.729,0.067,3.121,4.702,1.320,0.283,0.069,4.216,1.133,0.815,2.279,3.120,2.151,0.794,6.666,0.853,3.464,0.019,3.084,1.800,0.915,2.195,3.446,6.661,10.597,1.111,0.167,0.852,0.022,4.878,0.118,1.936,1.783,0.047,0.151,1.396,3.882,2.099,5.296,0.307,7.337,0.824,1.324,1.757,0.700,0.404,0.192,0.449,6.109,3.127,4.556,0.830,3.578,6.219,0.585,4.418,0.061,4.652,10.329,2.437,5.272,0.157,0.629,4.278,1.895,0.579,2.049,0.578,0.473,0.519,0.646,0.400,0.516,0.692,5.830,1.685,3.901,0.910,3.190,3.080,4.800,0.343,1.390,11.633,1.563,7.868,0.087,0.615,2.563,2.625,0.371,0.082,1.615,0.498,2.932,1.003,1.818,1.337,1.646,5.194,4.948,1.557,1.497,1.597,7.407,1.567,3.259,9.000,0.503,0.239,0.098,2.927,1.250,7.207,2.032,0.680,7.148,1.405,2.340,1.458,2.500,4.044,0.227,1.792,5.029,1.817,2.546,0.106,0.383,2.586,0.484,6.537,0.304,1.082,1.388,0.505,5.158,2.399,3.553,9.637,2.121,2.050,5.055,6.032,1.959,0.108,2.024,2.161,11.859,1.668,5.333,0.462,0.547,0.777,3.096,2.080,2.279,4.597,4.497,2.586,1.667,0.256,0.635,0.242,0.389,1.659,1.586,1.607,1.186,1.724,1.303,1.456,2.872,0.362,0.758,6.333,1.610,4.196,2.172,13.466,5.770,1.528,2.559,0.755,6.490,1.168,1.200,1.197,3.726,1.223,1.870,1.039,1.995,0.121,0.152,10.946,1.438,4.890,0.005,0.887,1.253,1.908,0.176,1.006,0.267,1.678,1.274,3.003,0.099,0.895,1.261,4.834,1.983,1.139,3.286,1.447,2.539,0.459,0.324,1.371,5.097,3.460,2.344,9.345,0.878,0.155,0.763,3.052,1.302,2.721,1.322,8.158,0.938,5.382,0.237,0.425,2.146,4.428,11.670,0.009,2.157,1.447,0.414,2.356,1.571,1.899,3.910,4.568,0.142,2.366,4.854,1.817,0.432,2.796,1.866,0.686,1.621,3.638,2.929,0.434,2.402,4.213,0.953,1.739,1.739,5.601,1.371,5.390,1.492,0.371,0.807,1.179,3.245,1.461,0.318,1.296,1.324,1.650,0.730,0.029,13.029,0.765,2.916,1.885,1.488,0.678,0.211,0.756,0.635,5.536,1.324,3.384,15.380,1.202,0.457,1.326,1.420,5.065,2.535,6.752,6.962,1.327,3.549,2.852,6.135,0.465,0.257,0.716,3.656,0.736,0.973,0.344,1.610,6.519,1.913,0.149,3.072,1.216,1.465,8.742,0.100,9.147,3.237,1.868,2.840,0.011,3.336,1.285,1.375,6.853,1.973,0.673,0.473,1.263,0.348,0.818,0.007,2.038,0.708,6.251,0.158,0.737,0.553,1.821,2.372,1.627,0.733,1.688,0.753,2.853,0.594,0.306,0.622,0.193,3.303,0.080,5.170,0.049,0.842,0.277,0.039,2.913,1.651,2.113,0.464,1.014,3.064,7.368,1.122,1.194,5.239,0.151,1.313,1.205,3.718,4.115,1.197,3.251,1.684,0.043,1.778,16.358,4.262,1.910,1.493,0.715,3.331,1.288,0.504,3.246,2.030,0.253,0.013,1.394,1.130,2.003,1.274,1.227,2.231,1.688,1.310,2.623,0.465,0.209,0.818,1.615,2.458,1.519,3.095,8.370,1.730,1.689,1.587,2.677,3.063,1.419,2.009,1.117,6.292,6.946,2.062,0.056,6.633,1.231,2.040,1.266,0.722,3.432,1.940,1.867,0.961,3.250,11.410,1.383,0.369,2.640,1.246,0.842,0.504,0.074,6.838,1.016,3.086,0.280,2.715,1.582,1.696,5.058,3.918,0.094,0.963,3.838,0.156,2.872,2.370,0.262,1.893,5.971,11.857,3.147,1.404,0.985,2.917,3.396,0.830,3.478,18.790,0.720,13.712,4.457,6.190,2.773,0.009,0.474,1.618,0.799,3.680,3.278,2.059,0.168,3.932,21.736,0.559,0.335,4.178,3.927,1.823,2.599,0.382,0.897,0.484,0.002,1.889,0.483,0.302,4.901,6.981,0.950,2.277,1.710,5.566,1.766,1.617,0.901,1.232,4.716,0.284,1.671,1.588,1.437,6.881,0.872,2.813,2.005,2.693,0.307,2.473,1.801,2.470,3.660,0.153,0.056,2.286,1.821,0.007,1.296,3.505,6.132,0.954,0.327,3.424,2.752,4.565,0.412,0.904,3.882,2.228,1.051,2.570,2.864,1.457,1.679,3.858,6.410,1.692,1.965,0.091,0.718,0.892,4.709,8.951,0.012,2.208,0.852,1.157,0.916,2.046,2.324,0.883,3.147,3.475,0.294,0.023,0.312,1.363,1.745,1.031,1.285,1.262,5.437,0.206,0.179,0.803,2.993,0.355,6.102,2.000,0.237,1.932,1.070,0.523,1.319,0.156,3.918,2.123,0.512,0.577,1.641,1.711,3.317,0.785,0.613,1.295,9.505,0.224,0.272,0.613,0.634,0.974,2.890,1.991,8.943,0.752,5.352,0.346,2.637,1.126,0.482,2.807,4.694,3.985,10.761,3.165,1.523,6.169,0.120,1.098,5.027,0.255,2.206,1.995,3.247,5.230,1.553,0.380,1.649,0.939,7.722,2.537,8.736,0.567,0.240,2.851,1.988,1.467,5.411,2.146,1.269,3.245,2.401,1.216,5.051,0.570,0.021,3.092,1.417,0.227,3.613,0.438,5.079,10.156,2.119,1.368,3.370,0.103,3.525,0.123,1.222,2.252,4.176,1.689,4.773,9.796,1.650,2.597,1.904,7.897,3.896,0.427,2.415,1.939,2.837,16.523,0.488,2.903,0.006,2.858,5.486,3.215,0.252,1.500,2.446,10.814,0.872,4.663,0.810,1.598,7.434,3.366,2.241,2.321,0.544,0.237,4.812,2.084,0.023,1.446,0.195,1.797,3.774,0.931,2.196,0.872,1.873,5.744,1.403,12.442,0.835,1.561,1.223,1.156,4.447,0.032,4.960,1.715,0.267,0.704,1.761,0.582,2.040,0.705,0.374,1.901,2.418,1.296,8.646,1.899,3.868,0.097,0.178,2.219,0.101,1.954,3.052,1.405,4.286,1.804,1.231,2.100,0.698,0.526,3.216,3.015,1.295,2.887,0.073,1.249,1.872,0.339,1.871,0.926,2.511,0.516,3.472,2.629,3.174,2.312,0.446,0.153,4.075,0.324,2.004,1.545,2.588,3.071,0.015,2.856,8.285,0.143,1.322,0.747,1.401,1.311,2.109,3.026,0.575,7.264,1.606,1.421,12.796,1.314,2.557,5.640,2.303,2.660,1.670,6.947,0.800,1.356,1.244,1.681,3.775,2.142,1.252,5.503,3.164,0.315,1.628,2.739,8.653,0.211,2.145,1.578,0.748,0.907,2.856,0.715,1.587,10.855,0.316,3.554,2.075,2.836,2.987,0.266,2.721,8.765,5.583,3.444,0.919,1.632,5.235,0.690,1.836,1.748,0.910,0.519,0.115,3.659,0.151,0.584,2.491,1.330,1.750,0.480,0.196,0.349,1.166,1.278,0.610,0.068,2.911,0.941,0.967,0.234,0.068,2.226,5.284,0.062,1.129,1.700,0.791,0.873,2.165,3.868,1.538,1.343,1.676,0.154,5.101,0.083,3.653,0.505,6.408,1.961,6.450,1.638,4.115,2.552,0.709,0.633,1.881,1.233,0.749,6.477,0.591,5.433,2.868,4.371,0.210,2.898,1.412,1.793,2.277,4.207,0.642,1.104,5.805,2.422,2.432,0.885,0.508,3.358,4.014,0.732,3.254,0.286,1.518,3.901,1.015,1.334,1.172,0.101,9.337,4.661,2.292,6.368,1.430,0.057,0.573,1.822,1.033,2.562,0.174,0.031,3.339,0.540,1.275,3.180,0.383,4.104,1.748,1.690,0.895,0.111,1.326,1.804,6.411,2.814,0.576,1.490,3.940,3.128,5.830,4.960,1.556,0.085,0.292,1.863,1.986,0.735,3.306,2.757,1.318,0.900,2.861,2.273,0.108,1.075,5.835,7.760,4.422,1.911,2.835,3.676,2.563,5.948,2.556,0.015,1.931,1.243,0.819,0.222,1.444,5.367,1.509,3.037,0.240,0.210,10.507,0.065,2.929,1.829,2.250,0.621,4.244,0.102,4.591,1.201,0.048,1.209,0.186,7.050,0.463,0.954,0.268,2.537,0.532,11.701,1.332,1.493,0.887,1.010,2.128,0.692,4.183,6.013,3.674,2.490,0.124,7.464,2.136,1.513,1.229,12.573,2.075,0.431,1.294,2.981,1.301,0.857,5.123,9.296,0.626,0.873,1.074,3.976,1.512,1.955,0.985,4.494,3.415,0.744,0.108,1.690,1.025,2.136,1.761,4.809,4.442,1.256,1.808,7.085,3.294,1.790,3.718,2.015,0.005,0.880,4.000,1.872,1.843,0.914,0.002,2.827,0.931,2.560,2.251,2.590,0.014,2.568,2.664,3.494,0.294,10.404,2.634,0.734,0.583,0.318,0.377,0.668,1.291,2.985,2.610,0.831,8.487,0.233,0.529,2.755,0.013,2.624,0.055,0.752,1.115,2.779,1.765,14.966,1.573,0.085,0.621,0.067,2.203,2.802,6.071,0.616,0.697,2.046,0.170,2.318,2.694,3.055,2.488,2.225,1.250,2.913,1.258,2.572,0.029,4.000,0.183,1.123,3.331,1.526,0.305,0.463,4.758,2.751,0.454,4.154,1.828,4.017,3.689,0.702,2.638,1.646,2.325,3.093,1.840,0.182,6.727,1.580,5.000,3.490,2.162,1.912,5.246,0.993,1.516,0.139,1.179,0.761,0.470,3.314,0.110,0.645,1.344,1.381,0.346,3.128,5.835,2.564,0.091,4.053,4.766,2.822,0.036,1.493,0.166,3.341,15.126,3.437,0.172,0.012,4.189,2.955,7.109,0.079,1.224,1.561,0.523,2.975,1.926,0.631,1.063,0.132,1.271,1.875,0.505,2.118,0.945,0.714,2.286,27.500,4.137,1.790,0.154,5.713,3.187,6.293,1.602,9.090,2.411,4.219,4.025,1.702,1.040,2.216,7.223,2.447,0.401,1.149,2.893,7.882,1.569,0.212,2.303,4.140,3.421,8.752,0.027,0.222,0.324,1.424,3.387,3.039,1.856,2.602,0.389,2.580,0.927,0.548,0.097,1.586,3.042,1.012,1.681,2.197,0.594,1.550,4.719,1.444,0.283,1.190,9.299,6.979,3.766,0.263,1.342,1.894,0.652,0.262,0.421,1.713,0.200,0.113,0.529,3.220,0.020,2.015,15.407,0.053,6.298,5.563,3.124,10.850,0.240,1.195,1.694,1.948,0.659,1.989,0.068,2.238,2.045,3.345,2.242,1.101,1.536,0.946,2.525,0.351,4.484,2.552,0.549,0.085,3.476,0.446,3.618,8.259,4.249,1.997,3.058,2.825,2.016,3.653,0.433,1.947,0.024,0.290,2.818,3.497,5.763,0.721,0.621,0.224,0.250,2.760,1.889,0.474,0.983,0.087,0.427,1.114,0.642,0.187,5.392,1.199,1.805,1.805,5.473,4.007,1.380,1.767,8.879,4.775,4.362,4.584,0.583,3.254,2.730,0.605,7.572,1.435,1.231,2.120,1.314,0.540,0.654,0.841,3.381,2.274,3.364,1.202,1.471,3.920,1.275,1.292,0.072,1.603,3.336,3.355,1.223,1.833,0.406,4.489,1.315,2.571,0.229,6.441,0.469,1.652,1.636,2.682,4.000,1.854,3.225,1.064,0.662,0.583,0.605,1.646,2.924,1.986,3.340,0.149,7.217,1.723,3.756,3.754,0.984,5.216,0.144,0.761,4.247,3.836,0.861,0.380,0.386,1.600,15.370,1.351,0.078,2.303,3.047,2.736,0.160,5.307,8.068,2.182,2.555,0.211,0.290,3.584,0.498,3.501,0.441,1.772,1.692,2.793,1.460,0.096,0.456,0.554,5.276,3.397,5.544,1.771,2.209,1.784,1.084,4.428,0.132,0.264,0.782,2.700,1.991,1.361,1.825,14.962,1.056,2.400,0.434,6.057,1.864,2.272,4.028,4.043,0.398,1.355,6.737,1.478,5.769,3.963,11.127,2.228,3.145,1.553,2.244,0.029,0.323,2.526,0.067,1.906,2.437,5.175,0.033,0.244,1.319,2.594,2.799,3.137,1.505,1.331,4.340,3.110,2.720,1.922,1.717,1.827,9.201,1.958,1.267,2.247,5.037,3.344,6.808,3.953,1.878,0.308,3.129,9.343,3.883,5.320,0.329,0.420,7.458,4.602,1.241,1.864,3.519,0.373,2.750,0.304,1.389,0.937,3.110,7.590,2.469,0.227,2.295,5.395,1.667,2.105,2.723,2.128,0.356,0.022,1.818,2.328,0.907,1.736,0.229,4.979,0.101,2.648,3.262,2.225,2.130,0.012,2.306,0.779,1.878,1.534,3.103,0.071,5.727,0.271,0.045,0.879,8.568,3.261,0.463,1.735,0.094,0.628,0.037,2.286,4.105,2.116,0.793,1.883,5.037,3.503,0.437,2.257,0.689,2.555,0.085,5.645,0.170,4.719,1.768,0.998,0.148,1.059,3.512,0.723,4.948,2.307,1.195,7.226,1.342,0.127,6.785,1.582,0.786,0.010,3.154,0.283,1.146,6.063,0.866,0.053,1.347,2.774,1.035,2.069,3.464,2.273,1.694,0.225,0.223,1.311,2.495,4.120,6.582,0.165,2.821,3.490,1.427,0.068,0.882,6.683,0.303,0.496,1.657,12.626,2.784,6.650,2.652,5.512,0.209,3.679,0.392,5.015,0.948,1.536,3.748,1.418,10.536,2.713,7.585,0.747,2.836,0.416,0.088,1.439,0.592,0.252,1.311,1.286,0.659,0.175,0.056,2.112,1.888,3.154,1.250,0.225,0.701,0.611,3.331,0.178,9.882,4.238,1.783,1.636,0.011,3.913,0.170,3.755,1.322,2.620,11.661,3.129,2.309,1.551,2.589,6.030,1.973,0.544,0.356,1.280,1.406,0.522,0.876,11.202,0.273,2.373,1.462,0.080,2.354,4.181,2.334,0.308,1.372,0.285,0.062,0.476,1.328,1.340,2.995,0.550,3.509,6.061,3.547,0.318,0.085,2.295,1.037,2.667,2.764,0.791,0.532,5.818,0.709,0.895,0.293,0.882,0.163,2.210,0.147,1.173,0.873,0.115,0.620,4.666,1.544,2.319,1.704,0.017,5.182,3.454,2.381,1.252,2.090,0.896,2.512,0.021,0.003,5.161,3.201,3.835,1.079,1.712,1.283,1.710,0.085,0.610,0.671,3.109,0.840,2.264,0.734,3.567,0.030,0.794,3.804,0.900,1.392,6.534,6.649,0.916,3.011,3.357,2.235,1.232,0.048,0.450,3.525,3.678,1.525,0.075,1.502,0.376,1.855,7.639,8.306,0.225,0.442,1.610,0.044,3.850,5.091,1.578,2.548,0.854,1.142,2.189,0.207,0.687,2.307,2.936,0.048,2.808,0.496,3.643,2.634,2.805,0.448,1.965,4.589,0.218,0.218,0.417,3.843,0.411,10.734,2.068,0.150,0.270,0.286,0.420,3.726,4.865,1.785,1.080,0.164,0.315,2.474,2.969,2.200,0.016,2.987,1.967,3.000,4.818,2.648,2.820,0.312,5.543,1.657,0.895,0.489,5.137,3.711,0.390,4.411,1.890,0.047,1.928,2.892,0.313,1.855,0.792,10.581,0.202,1.270,2.476,2.054,4.693,4.098,2.121,4.209,1.730,0.291,2.921,4.269,0.260,0.838,6.809,0.155,0.229,0.005,0.527,2.204,1.032,1.159,3.993,7.567,0.882,7.961,0.345,4.529,3.150,2.347,1.952,0.425,1.372,0.462,1.378,2.858,3.289,0.092,5.152,0.771,2.255,0.462,1.248,0.557,2.879,0.442,2.154,0.153,0.394,0.025,2.105,0.463,2.089,0.448,5.586,2.428,1.773,1.095,2.694,0.371,3.270,2.681,0.230,4.063,1.521,0.593,0.628,2.213,0.380,7.560,1.804,1.536,2.286,0.350,0.581,1.388,0.299,0.788,1.468,5.111,2.553,3.226,3.371,0.614,5.757,6.846,19.777,2.442,2.833,3.432,0.011,3.216,12.920,0.925,0.119,4.821,2.176,0.391,1.317,1.770,1.316,2.735,1.478,2.189,0.087,6.256,4.600,0.181,0.316,5.690,1.309,0.284,0.924,0.609,3.167,0.953,0.417,1.334,2.971,0.820,1.278,0.009,0.554,15.268,4.705,8.540,0.176,2.266,2.308,2.874,2.498,1.385,0.020,0.459,11.962,0.081,2.167,3.881,2.478,0.134,0.199,1.253,1.813,2.459,3.120,0.829,1.436,2.165,1.798,2.583,2.151,9.557,2.023,0.809,7.900,2.028,1.348,1.171,1.955,1.716,1.480,0.196,6.802,1.802,0.414,2.474,3.584,1.461,0.988,0.325,2.798,3.531,0.029,1.719,1.985,0.104,1.116,2.047,6.238,1.535,1.601,5.306,1.207,2.726,1.959,0.319,2.037,2.498,0.009,2.787,10.097,2.033,1.315,0.970,0.507,0.270,4.904,1.583,3.828,2.049,3.055,3.564,1.623,11.588,5.047,4.896,1.452,0.982,1.240,1.021,0.756,8.024,0.163,3.405,0.510,8.811,0.669,3.299,2.395,2.301,2.710,1.127,0.244,3.033,3.185,0.994,0.886,1.840,1.612,1.295,3.025,1.304,0.486,0.316,0.158,0.572,2.502,1.375,0.020,1.330,6.057,0.033,0.934,2.229,11.212,1.307,0.036,1.371,0.100,1.581,0.267,1.787,0.118,3.434,0.153,2.720,1.089,2.435,1.008,1.973,0.131,0.044,0.191,1.170,1.936,1.282,0.646,4.037,13.542,1.754,0.247,0.453,0.967,3.330,0.257,3.053,3.486,1.767,3.157,0.926,0.254,2.329,2.384,2.603,0.590,5.540,6.114,3.251,2.105,10.402,0.909,0.863,0.324,1.322,4.121,0.792,0.830,1.718,1.838,1.267,3.812,0.472,1.584,0.155,3.301,1.000,0.328,1.317,2.673,0.468,2.089,2.646,1.484,0.054,1.920,5.226,0.236,0.991,1.010,1.464,2.700,0.662,1.414,5.424,2.950,1.506,1.970,3.420,0.912,0.599,0.270,2.029,0.487,2.889,3.268,0.117,0.991,4.349,20.918,1.526,1.845,4.628,0.346,0.565,3.161,1.550,3.938,7.175,1.050,0.972,3.026,2.844,2.754,4.654,0.492,3.166,0.212,1.708,2.729,6.876,0.960,0.618,2.687,1.788,3.233,3.974,0.579,0.485,3.200,2.728,1.217,1.309,0.938,0.080,2.685,1.356,6.878,0.860,2.825,0.382,0.019,2.100,2.811,0.630,0.078,0.964,1.760,2.149,4.565,8.342,2.332,5.456,0.089,1.477,1.917,1.889,1.110,1.814,3.153,1.589,1.189,1.339,1.133,0.318,1.031,2.454,1.811,1.067,4.083,2.907,0.842,0.635,3.507,2.683,2.547,2.462,10.638,0.663,1.673,2.189,1.215,0.483,0.025,1.320,4.777,1.712,4.676,0.193,3.327,1.686,2.051,1.452,3.850,1.332,1.172,2.367,4.672,2.879,2.512,0.070,3.353,0.418,3.870,6.018,2.354,0.710,2.889,0.154,4.194,9.240,0.281,0.305,0.170,0.080,0.261,1.129,1.082,0.903,0.290,2.917,0.615,2.310,0.252,0.178,1.407,0.269,2.303,3.546,0.913,2.950,0.194,3.518,9.810,0.986,8.394,1.193,2.371,1.929,3.457,0.297,0.838,0.522,3.180,0.560,0.439,3.004,3.665,0.873,3.034,1.468,1.854,0.199,2.010,0.202,3.106,3.626,2.510,2.034,8.678,2.084,0.549,15.281,6.157,0.403,1.118,0.115,8.658,2.712,0.121,13.414,3.318,0.994,0.679,0.102,1.175,26.375,3.150,0.702,0.404,1.145,1.630,4.027,2.127,5.045,1.843,5.500,2.884,0.196,1.928,4.424,0.350,0.976,2.468,0.938,0.008,0.397,2.394,0.345,0.525,1.670,3.847,6.460,1.203,11.415,2.625,0.599,0.016,4.282,0.856,2.948,0.326,0.113,7.314,8.590,1.679,4.500,4.748,5.281,0.374,0.614,1.433,3.952,1.550,1.600,5.030,2.668,0.406,3.040,0.308,3.994,0.340,2.600,0.193,1.992,0.830,0.511,1.459,0.741,0.729,1.382,1.961,1.224,4.777,0.108,0.359,1.047,1.521,0.926,0.656,3.557,1.714,1.551,2.101,0.536,6.159,6.171,1.740,7.891,1.310,2.322,5.794,0.022,0.292,1.515,0.955,1.119,2.237,6.175,0.895,2.287,0.431,2.783,2.482,1.247,2.821,9.479,3.184,5.053,1.827,0.040,3.452,2.181,0.610,1.190,1.038,3.586,7.091,1.050,3.692,0.031,4.008,0.038,3.996,1.662,4.716,2.452,0.676,2.206,10.526,1.007,2.026,4.520,3.237,0.796,0.680,2.637,2.764,1.975,2.901,3.756,1.547,0.772,4.864,4.198,3.120,1.319,0.096,2.794,8.050,0.533,2.275,2.010,2.996,3.181,1.087,0.376,1.032,1.387,5.352,5.697,17.577,1.938,2.291,2.290,2.746,1.236,0.732,0.557,1.741,0.726,1.023,0.709,3.363,1.970,3.531,4.714,0.583,0.029,6.167,0.326,1.816,0.045,0.609,2.258,3.910,1.681,0.170,0.267,0.918,1.127,0.123,1.432,4.905,5.580,0.203,0.063,1.487,0.900,1.201,1.854,0.422,0.020,3.637,0.183,0.352,0.404,4.970,2.202,1.922,1.876,3.700,2.240,1.441,0.639,0.405,7.178,6.268,0.212,2.398,0.329,1.895,4.014,2.531,0.537,0.230,0.452,1.597,0.809,3.248,0.946,0.922,3.864,1.269,0.150,3.156,1.052,3.739,1.437,0.750,1.867,1.573,3.051,3.142,0.913,3.229,2.887,0.434,4.564,5.492,2.255,0.756,4.263,1.510,0.488,0.573,0.103,0.903,4.087,3.595,0.488,3.419,4.097,2.468,2.608,4.578,1.620,0.074,0.497,2.759,1.485,1.972,1.898,21.289,1.075,4.413,2.360,0.125,1.150,1.904,3.075,2.086,0.245,3.764,0.891,1.786,4.651,4.178,2.963,7.250,2.124,5.629,2.390,0.271,0.080,1.273,2.991,1.951,2.955,5.317,3.588,0.801,0.518,7.858,2.117,2.546,0.558,1.637,3.324,2.557,2.832,2.657,1.502,2.295,2.824,0.454,1.160,1.525,2.923,1.181,1.785,1.850,0.303,3.968,4.014,2.507,4.926,0.067,1.092,0.852,1.851,1.329,0.561,2.106,3.940,1.479,1.383,1.267,0.183,1.780,0.875,8.618,0.996,1.170,12.601,2.325,0.072,0.156,2.948,2.976,2.165,0.089,10.152,0.632,2.329,6.557,2.437,1.589,2.950,1.158,1.155,2.549,8.597,0.380,0.396,1.957,0.286,0.841,4.007,2.315,1.366,0.152,1.743,9.265,3.829,0.013,2.135,1.518,1.695,2.226,1.251,8.081,2.535,3.351,1.413,0.945,0.518,0.841,0.522,6.437,1.124,0.720,1.326,1.774,0.698,0.084,0.496,0.038,2.287,1.519,0.236,5.351,0.520,2.240,6.843,5.347,0.007,2.122,0.531,3.034,2.121,1.387,0.094,0.506,0.018,1.128,3.703,0.035,7.038,12.202,0.412,0.014,3.950,3.593,2.962,2.659,1.699,3.160,1.461,0.089,0.076,0.251,0.170,3.509,3.359,1.352,0.363,1.357,4.612,5.037,1.242,2.619,0.160,2.030,2.933,0.071,0.391,2.609,6.477,2.022,1.144,1.085,1.055,1.962,0.034,4.010,0.710,0.418,6.438,1.703,3.027,3.610,6.233,3.638,2.369,1.521,0.190,1.630,0.977,1.780,0.186,0.653,1.425,1.115,0.875,2.825,2.598,3.933,4.480,0.842,2.756,1.591,0.315,4.344,11.908,1.077,1.122,5.005,0.369,0.196,0.222,0.932,1.383,2.240,0.346,7.186,2.576,5.016,2.303,0.199,0.292,0.468,0.864,3.767,4.726,0.068,4.718,0.025,0.324,1.160,1.834,4.389,5.410,2.689,2.450,0.903,5.036,1.734,0.635,3.604,9.642,0.018,6.750,1.684,2.792,2.569,0.178,0.795,3.113,1.997,1.803,0.735,0.809,1.875,1.417,4.891,3.512,0.119,1.612,0.305,0.156,0.410,0.037,0.876,2.125,0.729,1.973,0.059,3.215,1.479,2.951,3.229,3.712,0.109,2.705,0.110,3.070,2.524,0.121,0.178,0.349,6.417,2.687,4.416,4.007,4.141,1.042,2.815,7.581,0.571,2.329,3.085,7.243,4.710,2.301,0.419,2.365,1.467,0.104,2.670,0.568,2.018,2.564,0.051,0.320,0.241,4.242,1.480,0.500,1.324,2.877,0.765,0.388,0.321,0.057,2.008,3.152,0.450,0.310,3.043,2.252,0.060,2.486,2.480,0.657,2.789,6.741,1.621,5.500,0.106,1.224,0.078,0.894,0.817,0.182,0.893,1.722,1.552,1.811,0.823,1.728,2.906,4.660,1.201,12.975,1.689,1.037,5.336,14.193,0.084,2.779,0.829,0.173,0.965,3.685,0.063,0.714,0.149,3.423,1.009,7.371,2.411,4.592,3.071,1.672,0.339,0.009,1.885,1.289,0.206,2.790,0.461,0.031,1.214,0.567,4.515,0.290,2.174,2.609,0.047,3.924,1.060,3.614,3.268,1.095,0.439,0.780,3.050,0.185,1.206,0.111,1.089,1.262,1.241,1.043,13.969,1.752,4.763,2.466,1.272,0.117,1.329,0.576,1.173,0.613,3.380,1.959,2.005,1.696,1.980,0.323,0.353,6.496,0.048,1.511,1.983,0.032,0.972,3.756,2.130,0.062,0.861,0.823,4.290,2.770,5.055,2.316,0.659,3.396,3.805,4.704,6.219,0.598,0.011,2.168,0.082,2.936,0.065,1.081,0.019,0.130,1.231,1.661,0.147,0.295,2.272,1.650,0.687,0.841,6.877,0.302,0.079,17.564,1.981,0.262,2.577,0.005,0.541,0.566,0.435,2.233,0.227,1.472,1.691,0.690,3.890,1.055,2.642,0.482,0.830,3.065,2.821,5.229,1.921,0.224,1.376,0.057,0.213,13.867,1.230,0.467,6.610,6.153,0.198,0.431,2.490,2.647,3.692,0.012,1.714,0.517,0.101,0.716,6.417,3.544,1.748,0.156,0.239,2.353,0.551,3.537,1.818,11.936,0.161,5.062,3.995,0.062,4.169,5.528,2.659,1.284,0.766,0.902,1.494,2.404,4.057,5.720,0.601,0.005,0.896,9.533,3.557,0.714,0.664,1.759,0.307,0.460,3.448,1.694,1.693,4.587,6.985,0.556,3.989,6.585,7.521,2.175,6.980,0.834,1.446,0.448,0.367,9.315,2.362,4.979,1.008,0.827,2.035,0.012,16.621,4.873,1.163,0.706,1.494,0.346,1.750,1.598,0.421,0.121,1.408,2.604,0.656,1.192,1.857,1.770,0.940,0.931,4.238,1.094,0.062,1.778,1.676,1.067,1.956,0.016,3.347,2.443,0.971,0.639,0.847,0.836,1.751,0.720,6.548,0.287,0.163,1.329,1.000,2.109,8.100,3.943,1.299,3.347,9.011,1.155,0.910,0.713,3.958,5.556,5.659,1.582,0.252,2.606,1.983,7.368,17.102,0.608,2.839,1.016,1.113,4.465,3.985,0.292,1.062,6.850,0.534,0.944,1.356,2.771,0.367,3.436,4.198,1.879,1.520,0.089,6.129,2.923,0.353,8.416,3.260,2.837,6.443,7.888,2.329,1.169,1.522,3.683,2.533,0.305,2.854,0.659,1.760,1.241,1.286,2.343,0.480,2.048,1.452,0.250,0.643,2.342,5.356,2.345,8.079,3.288,1.434,3.963,2.581,2.503,3.333,0.064,0.109,2.069,0.728,1.066,2.030,2.825,0.941,1.221,2.044,0.842,1.052,2.894,0.039,10.150,4.887,0.938,1.343,3.842,2.350,7.395,2.233,0.411,2.475,1.207,0.622,0.601,0.761,2.519,1.051,2.412,1.524,4.035,0.451,0.282,0.244,1.381,0.373,2.279,5.613,0.496,0.436,6.505,1.454,1.554,2.397,3.472,8.745,2.723,3.760,1.253,9.703,2.279,3.207,2.070,2.625,0.087,7.433,0.493,0.475,0.424,2.572,10.752,3.516,0.212,2.725,0.182,2.462,0.279,5.207,0.761,0.073,0.701,2.367,0.454,1.969,4.817,1.003,0.673,2.020,5.624,1.563,1.924,2.223,1.171,11.870,0.021,0.230,3.367,0.398,2.081,0.831,3.469,6.188,0.170,1.201,0.536,3.334,6.061,0.023,1.322,1.957,0.500,1.697,0.737,0.047,0.913,0.161,0.088,3.904,1.122,0.822,5.447,1.791,1.882,0.314,2.000,6.468,3.187,4.267,2.772,0.504,4.668,3.056,1.446,3.333,1.189,1.426,3.709,2.588,1.985,0.502,9.058,4.004,15.102,1.690,0.377,3.631,2.068,3.055,0.006,2.238,3.033,8.540,1.171,0.916,5.777,2.167,3.056,1.626,0.045,1.121,1.962,14.961,1.744,0.299,1.926,0.587,0.577,1.434,1.890,1.894,0.497,0.876,4.117,4.298,1.123,1.753,3.605,4.007,2.793,1.400,2.811,0.290,0.055,2.281,0.099,0.662,1.203,4.143,3.000,2.360,2.680,0.880,1.980,1.294,1.051,1.286,5.014,6.578,0.082,2.731,0.798,3.067,6.047,1.411,2.603,2.218,2.003,0.041,1.080,0.964,0.496,1.022,1.306,2.383,0.591,0.054,0.727,0.031,0.828,0.140,1.075,0.312,0.015,0.625,1.110,2.323,0.571,2.562,0.017,2.162,2.202,11.662,1.716,0.701,7.926,0.051,0.654,0.148,2.148,2.098,2.959,1.385,1.072,1.768,3.700,1.266,2.889,0.213,1.469,1.513,1.633,1.539,0.892,2.045,5.168,0.773,0.489,3.054,2.786,3.878,2.524,0.958,0.183,9.535,1.522,3.513,0.714,12.875,4.000,2.342,2.111,1.669,1.950,2.153,0.641,0.161,1.705,1.637,0.129,9.354,0.566,2.441,4.483,4.556,0.131,0.319,19.955,1.254,0.119,0.926,5.486,6.776,0.724,0.149,0.458,0.711,2.106,0.396,0.939,2.904,2.972,4.802,1.042,2.300,2.249,1.910,4.071,1.069,3.757,6.143,1.929,3.757,0.078,1.741,0.242,3.138,4.663,0.961,2.912,7.197,0.225,0.040,1.674,0.722,21.790,3.037,8.480,16.543,0.253,0.012,1.351,5.152,9.073,0.936,0.080,0.600,1.475,0.996,1.365,4.207,0.851,7.224,3.946,0.455,8.506,0.934,6.220,5.552,1.928,0.080,1.608,4.477,1.446,4.055,2.567,8.366,7.047,4.010,0.713,3.118,6.739,0.146,2.108,2.214,3.789,6.331,0.345,0.207,1.226,0.722,0.906,1.865,21.843,0.015,0.095,0.673,0.607,3.443,2.254,2.401,0.781,0.132,0.389,5.853,1.580,1.629,1.895,0.583,0.922,0.967,2.380,6.857,0.865,3.623,1.252,0.722,2.688,3.183,0.736,6.276,0.183,4.778,0.198,6.502,0.717,5.690,3.063,4.710,1.764,2.500,0.744,2.663,5.216,5.864,0.430,0.267,2.468,7.909,0.111,17.383,2.785,1.438,0.543,5.126,1.653,1.491,0.969,0.445,1.525,5.416,6.670,2.309,2.702,1.429,4.127,2.058,0.907,1.516,2.821,1.571,0.708,3.347,4.400,1.486,5.222,3.975,2.836,0.211,2.076,2.647,3.008,1.073,2.486,3.827,4.838,1.710,2.720,1.240,3.719,0.905,0.561,2.813,13.506,2.956,16.935,1.992,0.246,0.697,0.326,6.453,0.323,2.031,4.034,1.321,0.175,2.870,1.376,2.331,0.674,2.395,1.993,1.490,1.681,1.489,1.249,0.009,7.006,2.777,0.101,0.812,1.586,0.756,0.781,1.872,1.558,0.818,5.536,9.071,0.311,0.950,7.295,0.464,0.196,0.887,1.118,20.174,0.402,4.137,0.850,1.642,10.395,1.180,2.303,3.742,3.828,0.886,7.724,2.283,6.109,2.820,1.247,1.041,0.485,14.030,0.917,0.798,2.182,3.138,1.830,6.777,3.955,0.400,0.067,0.183,0.083,1.040,0.651,7.990,0.020,1.561,2.205,2.430,0.296,2.404,5.737,0.237,4.110,0.300,3.014,1.256,1.626,2.760,3.338,0.901,13.685,1.884,2.220,4.053,16.532,1.512,6.540,0.630,6.247,3.178,0.231,0.879,0.004,2.476,2.899,2.124,4.316,1.641,3.289,5.518,0.772,2.420,1.487,1.433,3.063,0.608,1.546,0.524,1.044,7.964,2.779,1.199,4.904,1.988,3.222,0.507,2.026,1.815,3.003,1.275,3.078,0.429,4.543,1.863,3.012,5.382,8.622,2.318,0.515,0.744,2.485,6.117,4.627,2.756,2.652,2.178,4.082,2.639,18.750,0.119,2.671,1.511,0.521,1.062,3.027,4.342,0.505,0.533,1.529,0.583,0.070,1.352,2.308,2.889,2.815,7.605,15.426,1.444,1.496,2.427,3.401,2.128,11.727,3.962,0.280,4.282,0.788,1.448,1.716,5.293,3.893,2.545,1.623,6.231,1.096,0.170,0.093,2.609,3.300,3.846,8.481,6.923,0.035,1.778,3.010,0.286,1.475,1.540,0.158,0.431,6.496,0.725,4.065,0.020,1.489,0.588,3.434,0.375,6.799,1.952,0.956,0.199,2.511,0.323,1.368,5.585,2.324,2.931,1.973,0.256,0.033,3.922,0.120,2.441,0.195,3.859,1.605,0.432,3.089,0.356,3.865,5.309,0.260,0.080,0.871,0.928,2.774,1.554,1.040,1.775,3.159,4.333,1.452,0.509,0.274,1.612,0.792,0.747,0.005,3.000,0.209,2.043,2.546,5.951,0.744,0.038,3.566,4.447,3.308,0.176,0.503,3.958,2.358,2.669,2.377,9.782,0.096,1.736,1.706,2.026,1.607,3.364,2.118,2.537,0.944,0.401,6.225,0.404,7.084,5.217,2.818,2.692,0.403,0.481,0.132,3.061,7.208,0.320,2.384,0.466,4.943,1.408,2.633,1.367,0.014,8.470,10.505,6.403,1.567,4.947,3.495,0.652,2.595,2.023,1.201,8.765,2.923,3.850,1.698,1.122,11.850,1.795,1.053,0.011,0.159,0.314,1.109,2.584,1.910,1.905,2.863,3.387,0.019,1.760,1.446,2.283,2.606,3.639,0.048,6.298,9.500,2.660,1.294,0.303,1.057,4.784,0.264,0.547,2.541,2.187,0.702,0.434,8.253,1.665,3.063,2.213,1.177,0.021,9.172,3.038,1.663,1.831,2.615,2.412,5.981,1.198,0.481,0.274,2.311,6.068,8.815,4.082,1.954,1.549,1.963,1.975,0.868,3.530,1.980,1.506,1.485,3.319,0.882,2.985,3.334,0.947,6.007,0.385,1.406,1.031,1.789,1.258,1.214,0.765,5.281,3.102,0.419,0.218,4.922,0.799,3.502,0.950,2.936,0.403,2.288,1.225,1.696,9.461,6.057,1.982,2.662,2.980,0.293,1.924,1.619,1.148,0.078,1.376,4.358,3.014,0.289,8.174,6.255,5.256,1.159,14.789,0.562,5.493,6.600,2.060,1.083,1.232,1.416,0.286,7.762,3.629,0.005,8.316,4.959,1.865,6.930,1.592,5.343,6.089,1.771,1.090,1.523,0.749,2.233,1.218,0.832,5.884,2.968,1.690,0.096,1.406,0.798,2.776,2.136,2.419,1.427,5.477,0.299,3.411,2.717,1.589,1.834,4.607,2.547,12.768,10.581,3.739,9.566,0.418,0.373,1.428,8.870,1.217,0.858,3.536,1.410,1.350,3.450,2.022,2.984,0.633,0.243,0.029,0.323,4.126,1.162,0.335,1.818,0.243,2.642,0.676,1.579,2.056,0.605,2.568,2.098,2.873,0.968,3.569,1.416,0.589,0.048,3.723,2.404,0.221,3.719,6.711,0.368,1.920,1.678,2.207,0.782,1.992,4.582,0.608,5.085,0.960,1.743,1.433,0.906,1.860,0.891,2.336,2.615,1.858,1.569,6.120,2.621,1.104,2.336,0.652,0.095,0.623,1.622,1.280,4.384,4.412,1.044,10.684,4.166,0.738,0.833,0.289,2.982,0.484,0.923,3.958,2.235,5.986,0.106,2.890,0.445,0.989,0.593,3.312,3.737,1.173,1.855,1.716,3.645,0.016,3.138,3.648,1.643,0.834,4.805,16.312,0.153,0.782,1.523,3.967,2.259,0.863,2.960,2.854,0.070,1.919,1.346,3.476,0.836,1.717,0.058,1.484,0.616,4.940,0.026,0.325,1.197,3.990,0.828,2.790,2.201,0.185,6.782,6.366,1.706,1.968,1.237,0.576,2.362,0.864,6.330,9.625,1.647,1.440,2.962,4.273,0.564,1.618,6.586,3.863,2.257,2.629,0.643,1.886,2.716,0.829,2.047,6.559,0.471,1.972,3.241,2.516,6.603,4.301,1.406,0.726,5.576,0.200,0.213,2.370,0.618,2.095,0.863,3.003,2.885,1.767,3.615,2.150,2.001,5.343,4.084,0.669,1.804,0.760,0.053,2.997,0.822,1.781,1.949,0.137,2.373,0.112,9.062,2.971,2.046,0.078,0.206,0.840,0.487,1.193,1.178,1.417,0.231,0.196,2.164,3.845,4.762,3.460,6.064,0.352,2.714,5.694,2.761,2.294,4.097,0.122,0.390,3.635,0.259,1.117,1.756,0.914,4.550,1.000,0.565,1.417,0.523,0.045,1.805,9.539,5.248,1.148,1.266,0.128,2.612,0.007,0.122,8.532,1.009,0.146,0.605,0.060,0.462,10.969,0.493,0.751,0.067,0.560,1.000,0.831,3.075,0.635,2.192,3.308,0.472,0.363,0.622,1.080,2.345,5.571,0.768,0.491,3.093,1.290,3.520,2.461,0.072,4.949,3.351,0.793,0.319,3.298,0.222,0.730,4.306,1.726,0.699,1.017,0.084,1.343,0.616,6.113,2.925,2.342,6.355,4.335,1.463,0.949,0.577,0.068,3.797,3.278,2.353,2.234,0.950,2.747,5.588,0.388,0.716,0.154,2.126,2.233,0.063,5.949,7.279,1.212,0.048,3.833,4.808,4.225,3.173,0.719,4.994,0.144,5.351,3.393,1.598,0.481,0.197,2.375,1.294,3.674,0.476,1.823,5.468,2.083,0.310,2.822,3.203,2.583,1.274,1.915,2.453,0.870,1.392,2.981,6.318,2.156,2.829,0.250,2.012,4.170,2.928,0.551,2.303,2.513,3.098,2.037,2.271,3.687,2.472,2.172,2.971,1.505,2.495,1.917,2.127,2.901,1.785,5.106,10.448,0.022,2.337,1.108,1.196,6.097,2.198,0.446,0.246,4.280,26.369,1.677,1.094,0.630,3.211,1.959,3.029,1.580,5.402,0.952,1.573,4.964,0.243,2.027,2.876,1.010,0.068,1.898,2.597,0.486,1.672,1.894,2.212,0.744,10.904,1.025,0.093,2.402,0.862,0.118,2.311,1.222,4.320,1.665,1.066,0.617,4.992,2.344,4.126,3.306,1.937,1.122,4.629,1.765,0.633,0.893,0.294,1.572,3.697,1.087,6.250,1.062,0.951,0.675,11.608,4.266,4.116,15.067,2.801,3.819,1.226,4.140,1.226,1.136,2.869,1.794,0.422,0.045,0.573,18.142,1.989,0.629,1.361,9.550,4.597,2.287,3.244,13.721,3.817,0.622,2.034,0.528,0.390,0.034,0.289,7.959,0.394,2.909,0.941,0.268,2.784,2.660,1.522,30.701,0.842,1.280,1.649,0.295,1.503,3.825,0.078,1.654,1.551,4.027,1.775,0.039,3.528,1.713,1.266,3.764,5.516,1.063,4.074,0.548,0.088,2.013,1.108,2.589,1.143,0.733,2.620,1.642,1.895,2.801,2.821,2.042,2.246,5.176,2.819,2.560,6.647,1.628,4.067,0.767,0.347,1.607,3.642,0.197,0.339,0.879,1.756,0.241,3.077,3.896,6.833,1.822,0.953,3.214,2.044,4.748,2.858,2.798,0.810,2.591,1.054,7.707,0.790,2.333,1.687,0.585,1.039,0.567,2.124,2.379,0.483,0.130,2.126,1.890,0.632,0.496,0.168,4.006,0.307,0.736,2.546,4.356,6.233,9.461,4.833,1.397,3.398,6.711,0.510,0.304,1.327,0.992,2.369,0.638,6.700,3.772,4.160,0.148,1.280,1.161,2.113,2.970,1.795,2.222,1.152,1.080,6.346,2.602,2.576,0.406,1.206,6.893,3.370,0.012,0.687,1.847,1.177,10.325,2.474,1.855,0.005,3.247,6.681,3.583,3.340,1.220,2.016,1.274,5.811,0.523,0.743,0.475,4.004,0.306,0.366,4.261,2.085,1.455,1.898,0.952,1.185,0.328,2.330,1.288,2.009,0.173,0.347,0.391,1.069,0.849,2.704,0.077,1.784,0.496,2.967,1.630,7.993,0.243,2.647,3.120,0.864,1.943,1.584,2.332,1.837,3.562,2.775,4.923,0.309,2.986,0.193,6.536,1.662,4.314,2.907,4.233,0.988,7.489,0.180,3.438,2.263,2.292,4.074,0.524,1.578,0.033,3.906,4.049,3.089,0.211,2.671,1.803,1.559,4.435,1.050,6.322,1.481,3.634,7.366,1.564,2.792,0.806,3.709,0.866,4.705,1.115,4.438,2.698,3.227,0.474,0.347,1.117,2.204,2.534,1.202,4.453,2.392,1.288,1.339,0.097,0.550,1.308,0.550,0.630,0.082,5.473,2.744,1.739,0.987,1.741,3.407,1.607,1.480,2.650,6.669,0.166,0.343,0.540,14.376,0.020,2.046,0.374,0.716,3.197,4.606,1.076,0.069,2.020,0.975,2.080,1.239,4.279,2.536,1.682,1.983,1.958,3.840,1.301,0.122,0.051,0.183,0.028,2.281,1.632,1.025,4.497,0.310,1.598,0.217,6.158,5.645,3.531,7.298,0.327,3.262,0.036,2.201,3.411,0.450,1.976,3.395,3.619,1.069,0.385,2.378,1.135,1.027,1.989,1.289,6.966,5.766,0.266,0.260,2.770,2.934,1.236,1.317,2.976,0.204,0.902,2.097,8.405,1.431,2.946,1.343,5.979,1.439,2.677,2.075,1.816,0.766,5.967,1.427,0.238,2.983,2.626,0.352,2.446,7.362,1.523,0.185,3.258,1.855,0.153,2.845,1.609,6.084,0.183,2.523,4.644,1.804,3.850,3.037,0.057,0.382,3.380,1.607,4.867,1.377,5.452,0.065,3.843,3.866,3.364,0.410,2.861,2.215,1.147,2.701,0.478,1.700,6.824,1.587,3.058,0.968,0.346,3.090,1.021,0.299,1.121,5.322,2.855,1.776,4.719,0.084,3.057,8.652,3.025,0.982,1.201,0.075,2.268,0.378,3.530,0.728,2.089,2.227,0.476,5.847,3.423,1.230,2.731,0.335,0.600,4.043,3.980,3.892,1.140,0.951,1.132,6.973,4.131,3.050,0.090,3.777,4.841,2.191,0.364,6.109,0.583,1.151,6.412,0.840,1.594,5.039,0.431,0.566,2.249,2.256,2.146,2.306,9.901,3.366,11.344,1.458,3.673,3.752,0.578,1.123,0.290,5.440,2.488,2.147,1.947,0.061,10.233,3.630,6.276,4.368,0.605,7.444,12.127,0.060,1.397,1.573,0.108,1.581,1.163,1.336,0.568,1.412,1.350,0.187,0.740,1.961,2.491,1.734,0.375,6.059,0.883,3.070,14.704,3.429,2.868,0.291,4.448,0.629,0.789,5.991,3.963,1.253,2.722,1.061,4.347,2.283,8.353,0.645,2.103,0.333,0.922,1.306,0.265,2.210,2.661,2.432,0.507,2.192,1.919,0.745,4.258,2.625,1.865,2.040,14.675,10.464,4.922,0.252,1.132,1.429,8.619,3.401,1.878,4.909,3.180,2.825,0.289,6.744,3.827,0.071,0.202,4.127,2.328,2.543,3.191,1.194,1.781,0.711,0.239,2.221,2.443,3.857,1.202,4.696,17.355,0.954,1.796,2.108,7.316,0.929,2.358,1.474,2.171,6.052,2.211,3.701,0.227,1.232,29.466,2.322,1.856,6.666,0.551,16.203,3.003,0.390,2.129,0.905,0.074,0.148,3.693,1.355,5.469,6.861,0.293,2.921,0.014,2.961,0.008,1.646,1.926,0.224,0.864,1.738,3.070,5.719,2.848,0.345,0.439,3.268,2.965,0.109,0.421,2.118,1.909,2.210,0.767,0.045,1.595,1.094,0.710,0.050,2.504,1.821,1.519,0.064,8.161,0.455,9.982,2.608,0.951,1.782,2.583,2.637,0.370,0.738,0.374,3.434,4.699,0.255,3.863,8.285,1.058,2.088,1.271,1.006,3.161,1.589,1.338,7.094,2.848,0.950,0.897,3.812,1.815,5.059,1.590,6.389,1.650,3.085,6.710,4.733,0.133,0.492,0.375,0.624,0.011,0.034,6.451,5.440,0.012,7.270,2.800,0.383,1.592,4.274,2.173,1.324,3.344,4.578,1.723,5.430,0.334,2.939,1.575,1.777,2.757,3.777,0.014,3.312,8.217,3.333,0.837,0.273,4.746,10.894,0.015,0.545,4.436,0.811,0.154,4.035,3.008,2.237,0.077,1.587,0.958,0.655,3.540,0.427,1.894,0.010,2.526,3.000,0.333,0.667,1.062,1.318,2.995,0.022,1.474,5.098,0.270,0.888,1.639,0.774,1.415,0.794,2.553,1.442,2.856,0.207,12.287,2.374,0.656,1.000,0.441,0.020,0.068,3.292,5.140,0.852,2.584,1.290,0.068,2.369,18.229,2.386,1.532,1.087,0.026,4.424,7.613,3.837,0.652,0.265,6.756,0.004,0.594,2.911,0.316,1.361,2.184,2.421,0.224,2.293,1.876,0.538,0.031,0.170,0.245,4.599,0.100,5.295,4.804,3.282,5.004,1.551,5.441,2.162,10.015,3.670,3.036,2.653,3.365,3.076,0.150,2.183,4.604,0.840,2.254,1.892,0.685,6.323,0.176,2.668,0.191,1.054,1.681,2.260,0.845,1.636,0.015,0.253,0.591,2.623,8.102,0.907,0.267,0.677,0.821,1.902,0.317,3.004,1.590,0.613,2.843,9.267,3.165,0.614,0.595,1.205,0.345,4.746,2.408,1.387,0.774,4.938,0.405,0.635,1.017,3.373,0.459,1.742,2.467,0.715,1.467,0.314,1.922,6.555,2.541,0.011,1.126,1.360,0.072,1.039,0.120,0.243,1.546,0.268,3.500,1.821,9.224,1.033,0.318,0.566,3.126,0.293,3.161,2.456,4.398,2.011,1.141,2.693,3.271,0.128,3.789,0.551,0.084,0.907,5.629,2.496,0.362,1.760,1.174,5.004,0.006,0.591,3.343,0.353,1.361,2.968,1.621,2.799,0.089,0.512,1.127,0.639,3.690,5.155,3.588,2.461,1.543,2.931,2.591,1.640,0.855,3.565,1.012,1.371,5.176,0.579,0.203,5.301,0.665,1.556,0.341,0.800,0.852,9.349,1.681,2.002,4.021,0.890,0.941,1.252,0.167,3.002,4.443,10.093,0.051,3.952,3.054,1.117,2.461,1.546,2.233,1.205,3.198,0.650,1.343,0.125,1.558,1.288,0.161,2.976,0.751,0.045,0.956,6.437,1.650,1.448,6.564,7.598,1.257,0.464,0.121,3.620,0.245,3.178,0.062,0.979,4.577,0.308,3.644,2.023,0.676,1.347,0.303,4.069,0.914,1.728,1.067,2.839,0.790,0.011,2.916,3.348,7.868,2.851,6.792,4.098,2.437,1.446,2.690,0.688,1.272,1.059,1.372,2.083,0.816,6.285,2.248,0.917,0.121,2.296,1.717,0.070,2.066,2.360,2.938,5.849,2.896,0.355,3.502,7.020,16.295,0.391,3.091,0.926,9.988,0.014,0.310,1.818,0.958,3.060,4.134,1.094,2.508,3.590,1.185,2.067,0.299,1.534,1.517,3.120,2.592,0.382,1.271,0.492,1.960,1.273,9.731,3.432,1.498,0.804,1.322,0.572,3.461,2.017,2.999,0.438,3.714,0.491,0.064,1.256,2.191,8.628,6.469,2.628,1.357,0.871,6.133,1.572,0.748,0.950
