# Supplementary material for: Accurate prediction of protein function using statistics-informed graph networks
Source: Nat Commun. 2024 Aug 4;15:6601. doi: 10.1038/s41467-024-50955-0 (PMC11297950; doi:10.1038/s41467-024-50955-0)
Supplement: Supplementary file 4 — Source Data [file 41467_2024_50955_MOESM4_ESM.zip › Source data/Figure S2 6HUF-A.txt]

0.20008126119096814
0.2698793583368354
0.31824879337467604
0.42356140848719903
0.4497820109625578
0.46663156317457716
0.5458119131664138
0.6573282358399932
0.6914296041137953
0.6097785111939101
0.5677414119320706
0.6084994577170414
0.7265919877731033
0.7641661814603602
0.6708259530107795
0.6254621020775578
0.6148835411173986
0.48734296396589016
0.3281856469055098
0.2746354420703626
0.5528844811331126
0.43712918054659494
0.400627198627926
0.33209955618631676
0.5068479172828081
0.5074922734688732
0.43420611862093916
0.4759979141807869
0.4341573157817237
0.5613895041840926
0.5285311700152281
0.6077989460282305
0.659201007597603
0.6865081675948456
0.7799038571978336
0.7329771498947542
0.8329729523360192
0.7581824276508952
0.5996675077195178
0.6795427030136
0.5732901434819127
0.58467572435976
0.2121986847216362
0.14739992141112404
0.06329040096462606
0.10632388687745513
0.12959703220709803
0.14050206444704746
0.1764163540453055
0.27214020317960447
0.2755463710565698
0.3754367439902511
0.3601866130802151
0.42487210445534784
0.3686214386529891
0.3735506990010915
0.443893234223314
0.4294956899063009
0.43759513854906434
0.3975550871773186
0.5176022974147345
0.40291339962064315
0.3836748145187944
0.22106921605416324
0.23266111167873998
0.34049652732105085
0.466182753120948
0.5143656003727279
0.3709609991524552
0.38858234545233256
0.3869809154969059
0.32517247610443634
0.24328464725743174
0.3483496338375887
0.5161216098496231
0.5197232866617385
0.42045421999590543
0.325810871425422
0.4645888122191001
0.5674121043592238
0.6641825797288992
0.7349472173534117
0.791594195439776
1.0
0.8713393242238554
0.9242156878242447
0.6939643263737423
0.639912950105391
0.4159932982765755
0.3156933646255295
0.2581821943929143
0.3520640525237581
0.4707081749341801
0.4308818529681705
0.3488828166351588
0.3127966011810668
0.348240562095752
0.22015155590907923
0.16263971612531625
0.16554638644694689
0.22408964807543885
0.1918480759059845
0.15194061426014094
0.13097530634456453
0.09557322337435356
0.10160037401747068
0.058855560742321
0.06553039362882529
0.10825971578424813
0.15235772912633494
0.16541653382133856
0.12582380461178244
0.1851514795074037
0.33473281405684446
0.5814186804023184
0.6988119882754836
0.7559410679864359
0.7267732625468154
0.7293310471240746
0.6947421092246444
0.49369978020573174
0.34401278676544367
0.30479992863948663
0.31079541199313315
0.45813803408496734
0.27793093562242
0.21977433358221984
0.0
0.13373143305025637
0.15533232169217867
0.35926961318695744
0.34837197390759794
0.32477535477946057
0.16039809607985506
0.07846822810013701
0.0657257305265276
0.04082647949186611
0.07506154101105475
0.23622668387514376
0.350690871314698
0.35029445363838224
0.2036264198267994
0.27949640975127904
0.232104193912936
0.5144824215491454
0.4807141425722654
0.7990290029765159
0.7160405932308103
0.8152512477585477
0.7990362564472835
0.7332607296040271
0.6460277499533897
0.4458653847299868
0.4094537178216954
0.47091408671031126
0.4826540585308563
0.531101490077865
0.41216706144895393
0.36377009421993495
0.2685551163570395
0.18429189052529377
0.12253968722968954
0.08368939105025207
0.0635063637574084
0.06901657751761038
0.04244738997594177
0.039077672339470286
0.015579452431865017
0.008576034219816831
0.009026325965337804
0.043208260460814885
