# Supplementary material for: Accurate prediction of protein function using statistics-informed graph networks
Source: Nat Commun. 2024 Aug 4;15:6601. doi: 10.1038/s41467-024-50955-0 (PMC11297950; doi:10.1038/s41467-024-50955-0)
Supplement: Supplementary file 4 — Source Data [file 41467_2024_50955_MOESM4_ESM.zip › Source data/Figure S3_Fmax_AUPR.csv]

Methods	Fmax	AUPR
DeepGO	0.45662897349363474	0.2807782603762538
DeepGO	0.4329219576082827	0.2745272223033745
DeepGO	0.4503504056761879	0.2749563317400449
DeepGO	0.4600169846732178	0.27565050119753015
DeepGO	0.4412089427883002	0.2772403596270654
DeepGO	0.4525506414951509	0.2538681355086937
DeepGO	0.4477793427212413	0.2757083313440616
DeepGO	0.44140045929815974	0.2609432056852739
DeepGO	0.45675013486099664	0.2819090175164452
DeepGO	0.4744924578546401	0.291718701116195
DeepFRI	0.7077785318596487	0.6277400157607118
DeepFRI	0.7029857141593149	0.6683017362005813
DeepFRI	0.7191511805041974	0.6636965545782123
DeepFRI	0.7206880403844724	0.65454076507843
DeepFRI	0.7172085955612629	0.649500697550084
DeepFRI	0.7068633655711624	0.6265078209203934
DeepFRI	0.715471377555276	0.6442440499580353
DeepFRI	0.6991185944914069	0.6395347051114744
DeepFRI	0.7175780393904752	0.6531455522777029
DeepFRI	0.7107181901616658	0.6386304477011432
Pannzer	0.12522706853957344	0.08314725037412773
Pannzer	0.11237587912559986	0.08715746601798684
Pannzer	0.1270866910917992	0.09294873939862941
Pannzer	0.12028811272515369	0.08586760513014965
Pannzer	0.12526685320482928	0.08436391944131545
Pannzer	0.11905642628755704	0.07822519654741182
Pannzer	0.14439617009573882	0.07623559035204171
Pannzer	0.12404278789598715	0.07721586301668427
Pannzer	0.10180792417288863	0.06664511659936813
Pannzer	0.11915576785436102	0.08424290886029938
ProteInfer	0.7422397162928767	0.642003209261502
ProteInfer	0.7330092207765004	0.6033870917632724
ProteInfer	0.7434996662896962	0.6375900906739931
ProteInfer	0.7309503742503979	0.6095411655216579
ProteInfer	0.7372950274963516	0.6222319031868649
ProteInfer	0.7440433033631131	0.6177559229662922
ProteInfer	0.7382026450462083	0.5887351332887815
ProteInfer	0.7210478313499257	0.5994711310111912
ProteInfer	0.7525792113190681	0.6574886911923035
ProteInfer	0.7596655701127314	0.6398795079167556
CLEAN	0.7676850390928831	0.6985509102385292
CLEAN	0.7684079030546276	0.7102244258234064
CLEAN	0.780365675702094	0.742224992911635
CLEAN	0.7600652199145372	0.6872896291059329
CLEAN	0.7684285373376133	0.7206720693888776
CLEAN	0.7690763282615537	0.6956519852288809
CLEAN	0.7825150751274107	0.6995951083678678
CLEAN	0.7609145377463037	0.7047970864519105
CLEAN	0.779002807688388	0.7347169637988427
CLEAN	0.7843419327488461	0.7297810110524452
PhiGnet	0.9084743271808323	0.8771526761378532
PhiGnet	0.9146236531180031	0.8954678233882527
PhiGnet	0.9156095723466974	0.8813448123667051
PhiGnet	0.9227818360632893	0.8818785176438478
PhiGnet	0.9135057471373008	0.8623966442207407
PhiGnet	0.9027541264740883	0.8625040181129899
PhiGnet	0.9136743059486797	0.8718263150529697
PhiGnet	0.9043008420389933	0.8662274548173688
PhiGnet	0.9153855518171553	0.8946765888606298
PhiGnet	0.9185637491388424	0.8579438550579085
