# Supplementary material for: Accurate prediction of protein function using statistics-informed graph networks
Source: Nat Commun. 2024 Aug 4;15:6601. doi: 10.1038/s41467-024-50955-0 (PMC11297950; doi:10.1038/s41467-024-50955-0)
Supplement: Supplementary file 4 — Source Data [file 41467_2024_50955_MOESM4_ESM.zip › Source data/Figure S18b.txt]

1.239,2.412,1.253,0.701,0.289,5.240,0.229,2.157,9.791,2.924,6.992,1.137,2.607,0.116,10.328,1.425,1.362,1.149,1.243,8.437,3.557,0.128,2.927,17.950,1.108,4.371,2.100,2.652,0.046,0.112,6.677,0.822,0.765,2.378,1.663,1.620,0.582,0.721,0.257,2.611,1.377,4.463,3.991,7.006,0.564,4.348,8.440,1.109,5.555,0.915,3.832,0.529,1.287,1.372,2.362,4.048,4.988,2.028,13.376,3.122,4.955,0.174,1.000,2.178,1.704,14.235,2.875,0.569,1.554,2.651,1.769,2.234,1.184,1.097,3.342,0.568,1.209,1.846,5.296,3.878,10.375,0.863,0.133,7.936,4.818,2.556,0.640,0.170,7.878,0.051,1.899,1.761,5.556,0.797,0.477,2.852,11.098,0.667,10.277,1.616,0.049,1.554,2.515,12.247,0.933,1.747,3.691,4.597,0.089,1.944,0.039,3.864,3.692,4.331,6.149,6.967,2.085,1.114,1.693,1.700,6.606,2.197,3.172,0.380,1.357,3.744,0.282,7.526,0.090,0.294,1.511,2.848,0.260,3.778,0.251,1.656,1.351,4.871,2.984,0.890,0.507,11.018,8.178,9.262,8.760,6.777,1.579,0.383,1.837,0.493,4.319,3.903,3.448,0.086,1.134,0.643,0.213,0.395,0.737,1.437,0.533,0.020,3.767,2.051,2.274,2.967,6.166,3.141,6.132,0.060,0.224,1.213,0.233,1.345,1.883,1.972,0.886,16.631,8.362,0.129,2.900,3.057,4.131,3.131,1.884,3.800,0.937,5.683,1.526,3.081,4.058,1.720,3.527,0.130,0.349,4.334,2.260,1.029,1.949,3.473,13.973,2.852,1.685,1.027,1.851,0.570,0.049,2.239,9.284,0.661,0.569,13.854,1.262,1.926,2.918,0.121,0.412,3.248,4.335,6.109,1.209,0.028,3.000,1.456,0.177,12.825,0.074,0.231,2.118,0.782,3.718,4.035,3.097,3.309,0.721,4.528,0.110,10.722,4.017,4.328,14.389,1.168,0.474,3.067,0.196,0.342,2.361,10.475,2.865,1.121,1.889,4.614,2.103,3.086,0.517,0.249,3.350,1.074,0.478,0.212,2.567,1.182,3.325,0.603,5.406,3.554,1.845,11.000,2.663,0.211,1.805,1.763,0.203,0.119,2.432,3.861,0.017,6.246,0.736,1.126,3.689,4.417,2.875,8.169,4.804,2.929,0.465,12.453,0.008,0.633,2.340,1.932,10.374,0.112,1.304,3.192,0.128,2.258,0.573,4.739,3.628,0.244,2.573,0.959,0.198,6.201,2.943,1.864,0.069,0.153,0.023,2.033,1.849,2.066,11.987,1.864,8.474,15.783,0.525,1.418,2.530,5.908,3.722,5.217,3.784,5.617,3.618,3.940,10.656,0.920,4.565,1.114,2.340,4.957,1.371,1.607,4.682,1.220,2.594,1.619,8.148,0.915,5.828,1.933,0.351,7.846,1.086,2.231,1.554,1.378,3.450,3.635,0.152,1.905,1.189,1.285,4.252,2.217,4.161,5.743,0.122,4.055,2.299,0.979,7.010,0.852,18.630,1.568,0.650,2.399,3.144,3.658,2.288,0.914,0.911,0.675,2.325,1.418,0.080,1.831,0.344,2.828,2.285,0.696,0.526,4.793,1.035,0.955,1.298,2.739,3.943,9.074,0.277,5.760,1.131,0.519,0.030,0.542,1.461,3.767,0.105,0.298,6.177,1.078,1.648,3.899,8.620,1.435,2.500,8.878,5.544,1.972,2.143,0.321,3.362,1.444,2.786,3.391,3.113,0.319,3.237,3.515,0.202,2.996,12.635,4.116,1.452,0.699,3.848,6.584,4.773,2.753,1.237,0.331,9.514,3.185,0.883,0.321,0.072,5.104,3.528,1.798,0.202,2.888,4.231,0.284,3.277,2.392,7.158,0.943,7.667,0.872,2.510,2.400,1.651,0.141,3.407,2.154,1.922,5.796,2.093,4.887,5.322,4.297,0.476,1.360,0.880,0.073,7.772,2.560,1.582,7.787,1.293,0.028,5.090,6.148,4.981,0.285,5.876,0.710,2.513,3.919,0.593,2.432,3.275,1.788,13.481,3.153,2.353,0.469,0.026,0.867,0.252,2.134,2.648,1.067,2.514,0.092,0.049,0.485,4.791,2.398,7.637,1.195,0.833,1.795,1.012,0.647,3.759,4.524,0.543,1.673,0.116,7.426,9.037,0.278,1.221,7.333,0.254,1.541,4.479,14.604,0.622,5.713,3.314,0.047,0.047,3.353,5.845,0.065,0.631,0.644,3.966,0.456,2.204,2.309,1.971,1.257,3.861,0.837,0.672,2.625,6.388,3.174,4.980,2.366,8.573,2.460,11.103,1.959,1.289,0.214,2.165,1.150,1.956,2.511,0.112,1.729,0.249,3.246,2.895,3.004,3.941,6.029,4.248,6.968,1.650,1.052,1.390,6.044,0.170,2.254,0.309,3.854,0.582,2.361,5.821,2.744,1.165,6.649,0.018,0.446,9.990,24.111,3.477,0.580,0.988,4.680,2.579,1.501,0.386,0.262,1.483,7.930,6.521,1.316,18.040,4.403,1.133,1.642,3.971,6.043,0.954,5.816,17.271,4.597,3.097,0.342,1.591,1.554,3.862,3.645,0.566,6.226,3.111,2.438,0.333,3.288,3.004,5.563,3.873,3.756,11.778,1.742,8.676,2.212,0.137,17.258,0.032,6.114,1.386,2.861,5.542,2.047,2.687,1.643,3.864,0.034,2.434,4.330,2.919,0.441,0.196,4.000,5.488,0.295,1.458,0.651,2.313,3.205,11.569,5.771,7.195,0.335,0.445,6.828,4.307,0.395,14.200,4.726,0.602,2.649,0.845,0.088,14.424,2.542,2.113,4.060,1.318,3.207,2.380,0.123,3.010,0.174,2.489,0.184,3.857,4.328,3.494,0.424,2.445,7.542,0.613,1.172,0.593,0.446,4.482,12.833,2.353,1.788,5.868,0.411,3.598,0.812,0.908,4.727,4.248,1.043,0.430,10.147,0.880,4.692,4.203,9.929,0.200,0.525,0.287,2.311,1.732,5.888,1.619,2.892,0.274,1.335,2.990,0.513,1.236,2.250,2.393,0.646,3.572,0.830,11.181,2.064,1.087,5.791,2.581,2.628,2.648,0.948,3.894,2.246,0.812,0.505,1.297,1.513,1.338,2.736,1.173,0.640,1.992,0.267,10.803,0.097,2.435,0.385,0.520,3.889,7.872,6.553,0.333,8.000,0.807,0.258,11.972,5.314,3.381,3.094,15.984,1.768,3.188,2.670,1.434,2.850,3.694,0.990,0.204,0.005,1.002,0.080,1.304,1.573,0.681,0.085,1.387,1.156,12.937,1.250,4.129,13.969,0.184,2.190,6.348,0.639,1.701,0.540,0.592,4.567,1.087,2.522,10.357,4.460,4.319,2.732,1.283,0.029,6.775,2.929,4.075,0.016,14.827,0.349,1.341,0.228,1.605,1.113,6.808,1.816,0.500,1.772,3.808,1.010,2.482,0.165,0.053,4.648,0.087,0.517,2.514,3.248,0.927,11.190,2.500,4.223,11.896,0.449,18.673,3.229,1.825,0.832,1.151,7.328,0.102,4.291,2.809,9.166,6.974,0.145,0.010,4.685,1.374,5.135,0.497,0.114,0.192,6.910,2.189,4.147,0.926,2.470,1.831,1.638,9.071,1.406,5.289,0.111,4.802,1.152,0.391,3.731,2.335,0.451,11.878,3.849,1.047,4.340,5.339,1.321,0.107,0.347,1.129,1.367,6.016,1.763,6.143,1.771,4.778,20.760,0.411,3.281,2.603,3.804,6.312,2.897,5.258,3.210,3.740,2.687,2.340,4.920,1.536,0.086,8.180,0.223,3.133,1.562,0.845,1.854,1.579,1.799,8.669,0.353,0.011,3.332,3.308,3.045,3.242,8.125,3.110,5.245,0.822,0.578,1.326,1.000,0.881,0.150,8.000,4.861,0.533,2.959,2.432,4.972,3.550,0.220,2.541,0.302,7.049,0.090,5.164,0.633,1.321,1.833,0.452,0.462,6.350,0.216,3.737,4.286,1.908,2.887,9.308,2.389,1.147,8.229,2.567,2.388,16.200,8.048,1.784,0.208,1.748,2.962,0.324,10.609,2.915,1.738,4.277,6.725,26.862,3.730,8.211,7.652,1.363,4.060,2.230,0.791,5.669,0.150,1.076,1.173,0.179,3.310,1.425,4.097,0.063,4.669,3.078,3.462,1.159,6.460,5.678,0.153,2.595,6.084,1.942,0.405,0.365,0.364,1.494,0.156,1.165,9.696,6.659,1.304,6.031,1.507,0.117,0.393,2.992,1.568,0.259,6.342,0.598,2.577,0.035,0.474,0.466,0.366,0.437,0.794,2.842,0.312,17.232,0.582,14.066,3.819,1.105,4.184,0.372,1.036,5.057,2.162,0.378,6.089,0.539,3.119,0.561,7.445,6.072,3.707,3.422,5.237,4.057,0.111,1.602,1.898,1.038,8.439,0.337,4.205,11.145,3.759,16.080,6.676,12.154,15.614,2.277,8.610,5.204,0.653,5.951,0.083,0.617,3.349,0.460,0.961,2.977,3.899,20.091,3.240,5.739,0.740,1.345,3.375,2.779,3.120,0.262,4.037,4.300,9.438,0.051,3.130,2.918,0.968,1.379,12.750,0.967,2.960,2.861,2.284,16.340,1.671,2.959,2.997,0.048,8.956,0.165,1.484,1.311,1.034,1.656,1.266,0.693,1.865,17.467,2.506,3.291,9.363,0.547,2.607,4.274,3.173,2.496,1.972,4.208,1.629,0.063,3.113,1.406,2.162,1.555,4.199,1.911,2.431,3.422,1.493,2.813,0.262,0.057,2.796,1.206,2.831,0.058,3.922,1.288,5.303,0.012,8.584,0.006,3.838,2.601,1.777,3.990,2.657,2.168,3.082,0.557,2.134,4.096,5.211,8.754,0.122,0.415,2.100,1.951,0.594,2.291,0.245,0.811,2.608,3.418,1.588,1.537,1.910,2.221,3.309,4.103,5.812,1.179,1.759,0.510,5.987,1.659,0.839,2.071,0.252,2.526,0.454,6.087,8.615,6.067,0.079,2.037,6.261,0.248,3.177,4.421,5.800,3.459,2.870,7.009,3.769,5.678,2.561,1.723,2.101,2.393,0.797,3.421,2.387,2.365,3.304,1.933,4.318,0.555,1.060,2.634,2.775,1.948,2.073,2.821,3.848,3.846,0.396,0.785,6.460,5.176,1.713,5.036,2.469,3.110,1.319,0.712,17.535,0.154,14.079,1.926,10.328,5.561,0.136,0.549,1.267,3.493,1.062,3.472,1.708,2.379,1.835,3.127,14.250,0.493,1.569,0.475,2.587,0.107,2.025,1.433,2.222,5.227,1.133,0.110,0.783,0.068,0.176,2.568,5.468,0.527,3.865,2.416,4.038,0.020,1.368,0.810,1.568,0.607,6.489,1.761,1.649,1.672,0.485,1.404,2.542,0.254,1.198,1.119,6.237,13.539,17.224,0.223,5.581,1.100,3.551,6.621,1.793,11.413,0.022,6.633,1.953,7.016,2.051,3.257,2.211,1.940,2.478,0.894,1.751,1.763,1.360,9.775,4.356,2.047,0.847,2.714,2.026,2.524,5.077,0.048,22.948,5.020,1.738,8.633,3.638,0.194,1.423,1.710,0.182,1.704,4.728,3.970,2.688,2.181,6.039,0.301,3.387,6.801,2.829,3.311,2.759,1.507,4.480,0.086,2.048,1.411,0.112,5.097,0.317,2.000,1.658,3.357,0.229,0.845,3.224,5.110,2.400,1.731,4.043,0.014,2.257,1.107,4.826,0.562,5.211,4.171,0.873,2.001,0.550,2.489,3.613,2.776,2.498,1.630,2.612,5.028,0.069,3.193,1.300,2.587,0.227,0.247,0.087,1.007,0.217,1.180,0.176,8.087,6.008,4.741,0.037,0.867,2.815,6.287,1.525,4.937,3.291,2.027,0.333,7.514,3.624,1.620,2.536,0.700,2.464,1.433,4.984,1.655,4.307,1.623,2.471,1.192,2.448,2.605,2.110,0.715,1.214,2.648,2.361,3.569,6.446,0.948,5.126,4.473,3.302,0.439,0.563,2.278,1.604,4.226,1.076,2.419,6.478,6.957,2.556,4.333,1.226,1.100,0.059,1.443,1.394,0.626,6.754,4.934,0.482,3.289,4.324,2.554,6.974,0.076,3.959,8.064,4.296,0.356,4.815,1.742,1.532,0.376,2.912,5.062,1.481,5.082,3.196,10.588,3.535,8.490,15.173,2.001,0.753,2.475,0.506,4.345,2.085,10.617,5.041,6.413,2.044,13.394,10.659,4.784,5.441,0.890,1.054,1.076,2.831,0.037,2.053,3.510,0.467,3.455,1.249,1.846,7.242,5.422,1.258,7.166,0.014,5.934,0.184,0.587,9.609,1.712,2.311,2.213,14.353,1.128,6.065,16.035,1.824,0.080,2.579,0.108,5.419,0.321,1.810,7.274,9.383,0.241,2.238,3.375,6.442,0.127,0.195,1.646,1.759,7.152,0.368,1.850,8.146,1.232,0.096,1.580,8.692,3.187,7.193,14.156,1.439,0.967,2.010,0.171,0.963,4.579,0.459,10.464,0.455,3.379,3.697,3.455,6.089,2.426,0.261,0.203,4.365,6.757,3.423,2.085,6.586,20.257,2.364,3.326,5.927,0.005,1.049,0.756,3.677,2.665,6.172,4.797,7.118,2.737,0.694,2.186,0.948,2.460,6.935,2.955,0.142,0.846,7.054,4.519,1.630,0.903,3.349,5.763,0.991,4.038,0.432,4.044,3.078,10.685,3.953,1.504,0.280,6.378,2.013,1.719,8.897,2.649,3.159,0.962,5.651,0.822,2.007,0.027,3.541,0.846,5.543,0.066,2.894,1.680,1.568,0.452,2.014,2.297,4.524,6.098,0.441,2.914,3.727,1.034,0.023,1.072,1.246,2.925,1.026,12.948,2.691,1.294,10.117,3.321,0.994,5.493,4.681,3.669,1.047,0.355,4.742,1.931,8.767,4.325,5.529,0.518,0.868,0.019,3.249,2.089,2.752,3.570,3.322,0.400,0.657,7.017,2.547,1.365,11.031,1.896,4.367,1.798,2.365,2.653,8.951,0.241,2.708,0.835,0.636,2.916,18.750,5.850,1.485,1.488,0.069,0.414,1.369,0.750,5.962,2.212,19.725,0.084,0.051,0.039,3.228,3.305,2.617,2.520,0.084,0.674,1.608,1.012,1.045,4.581,0.477,2.305,2.937,2.056,0.875,2.891,1.647,1.345,0.621,2.010,1.472,1.946,1.456,4.373,6.908,2.107,4.251,11.546,3.303,0.036,6.113,3.133,3.119,6.177,1.544,1.309,1.794,3.337,12.360,0.069,10.328,0.496,2.152,1.939,10.208,3.607,0.746,0.994,0.237,10.344,13.492,1.954,2.339,2.328,3.509,4.646,5.978,1.896,1.476,3.436,2.915,0.883,3.104,0.232,8.663,0.980,4.770,1.927,10.041,2.638,0.459,0.222,1.963,8.169,6.768,1.335,6.861,6.425,0.688,1.929,4.443,7.450,1.161,0.193,10.298,4.561,0.203,2.401,0.029,0.556,2.606,1.097,0.645,1.554,3.327,0.805,5.131,2.246,3.882,0.204,3.524,4.800,4.386,4.966,1.975,3.356,1.115,3.806,4.786,2.056,15.580,4.055,3.911,3.611,5.444,1.636,0.028,2.527,6.511,4.636,1.332,0.893,0.014,1.210,2.824,5.208,0.066,10.567,0.666,16.393,4.000,8.460,2.063,1.971,1.556,8.059,0.170,3.171,0.576,2.011,1.456,1.310,1.551,8.966,0.005,5.869,0.189,0.022,4.563,3.010,1.805,1.321,1.103,2.325,4.605,2.327,0.112,6.723,0.142,9.987,3.382,0.165,0.075,3.235,2.525,1.721,0.046,16.097,1.278,1.017,3.232,1.536,6.363,3.574,0.373,0.705,0.694,0.428,2.636,2.560,2.080,2.953,0.286,4.500,2.021,2.151,2.314,2.090,2.315,3.668,1.443,0.139,0.634,0.993,3.714,1.497,6.076,1.141,2.938,6.728,0.430,2.813,2.778,0.433,1.595,0.297,6.129,0.102,1.208,0.226,3.125,6.092,3.885,1.520,1.576,3.203,3.865,4.509,2.042,1.571,3.363,0.392,1.297,3.543,3.046,4.739,1.758,1.039,1.775,3.289,1.122,0.472,1.310,1.406,2.990,0.535,15.770,4.891,0.558,0.555,0.757,13.634,0.263,5.454,3.315,0.270,6.754,26.631,0.813,2.540,3.877,1.627,1.556,1.530,0.783,1.679,3.364,0.144,6.032,0.106,1.609,0.078,2.105,1.427,0.032,1.604,21.013,1.532,1.510,0.298,2.271,2.485,0.016,0.490,0.612,13.646,5.848,4.356,0.989,0.759,1.868,0.851,0.727,3.465,2.583,0.157,3.794,3.193,10.537,1.447,7.403,2.046,15.295,5.522,4.052,0.697,16.888,2.887,2.000,3.973,1.807,4.585,1.675,0.042,0.291,7.760,6.279,1.354,0.108,2.278,8.868,6.139,2.743,2.206,1.106,0.063,2.890,1.982,2.445,2.549,2.226,1.878,0.030,3.048,0.794,1.892,1.100,4.130,12.600,0.257,0.855,0.049,3.686,0.878,6.715,1.503,2.385,1.333,19.647,4.440,1.604,2.276,1.535,2.342,4.232,13.282,2.919,0.044,1.884,4.614,2.892,2.125,0.306,0.138,2.075,1.963,1.776,0.031,6.720,0.336,6.183,0.988,0.241,2.147,1.636,7.257,1.684,6.754,4.973,0.099,1.821,3.460,0.734,3.807,0.240,2.983,5.697,2.260,1.897,6.299,2.549,0.148,17.580,2.561,5.357,0.074,4.136,3.572,3.399,3.225,0.894,3.597,1.501,1.195,0.787,0.092,1.037,3.737,2.266,1.348,8.839,4.188,2.888,11.367,1.184,0.989,1.826,0.050,1.935,2.205,2.078,0.259,3.042,10.636,1.308,3.181,12.035,4.574,1.079,0.668,9.341,1.525,14.922,3.286,7.591,5.972,0.660,0.271,1.923,2.157,5.250,2.798,1.552,2.730,0.294,8.545,0.120,0.714,0.321,0.685,2.462,4.062,1.631,2.766,2.502,1.142,2.006,6.055,2.870,10.293,0.039,1.437,2.733,11.532,3.536,0.053,3.355,11.260,0.065,2.120,2.460,6.349,4.605,1.911,5.109,1.636,2.877,3.962,2.056,3.098,1.692,5.158,0.884,0.529,0.575,0.664,4.844,0.259,3.951,3.800,2.016,3.392,2.569,3.300,2.098,0.093,2.220,10.760,0.048,6.715,2.183,0.323,0.524,2.194,5.520,1.904,3.662,2.054,1.850,3.788,2.063,1.593,4.518,1.392,1.170,3.405,2.698,5.737,2.192,10.395,13.503,1.855,4.483,0.896,0.167,2.768,2.647,6.024,3.485,0.308,3.053,0.513,0.134,5.688,0.579,0.303,1.269,0.112,2.735,4.689,2.256,13.402,1.259,2.913,0.718,7.741,6.918,3.115,2.116,0.967,2.052,0.246,4.089,5.008,0.561,3.805,3.260,2.304,25.260,1.466,1.671,3.850,1.666,0.068,4.367,5.186,5.116,3.067,1.711,3.310,1.266,6.201,7.038,6.885,8.701,3.501,1.980,17.893,9.588,3.989,14.333,0.532,0.085,0.891,13.666,0.058,2.219,20.699,1.711,1.043,0.799,1.332,0.061,1.913,0.873,8.116,1.819,1.087,3.851,1.199,6.464,0.232,2.680,3.089,5.669,1.464,3.007,2.240,1.245,1.861,1.043,0.084,6.296,1.055,4.242,2.246,0.102,0.047,0.820,1.072,3.087,1.923,0.357,0.986,3.516,5.471,2.475,4.899,4.821,3.339,1.589,2.490,3.329,0.010,0.494,1.743,0.464,6.120,1.760,1.031,3.242,1.222,3.387,0.751,13.837,0.051,0.182,5.741,3.311,0.646,1.392,9.033,2.904,2.757,0.035,0.289,7.119,1.287,1.482,5.780,0.215,0.032,8.424,0.739,2.512,1.196,0.253,1.232,1.165,1.305,1.170,3.305,1.814,5.096,0.282,3.917,0.814,1.412,1.657,5.478,4.082,9.443,7.207,3.790,3.136,1.474,0.393,1.315,1.565,11.000,2.452,4.072,2.561,3.801,3.141,2.703,0.796,1.754,1.700,0.505,1.506,3.633,3.702,0.807,6.133,13.761,0.413,5.510,3.274,1.957,2.706,9.800,7.559,0.134,3.843,4.623,1.071,1.460,3.987,1.180,12.862,3.692,2.136,2.712,0.060,2.883,0.945,6.737,0.492,2.646,2.013,5.043,0.084,1.267,4.269,1.584,2.065,0.717,0.586,2.209,9.084,0.399,3.616,2.819,3.500,3.380,15.248,1.163,0.943,6.373,0.300,1.958,1.388,0.118,1.777,11.142,2.955,2.564,5.157,0.554,2.886,0.649,1.253,4.992,1.397,3.120,1.666,6.398,0.654,0.889,1.639,7.863,0.481,0.396,1.598,2.691,0.414,3.124,0.004,0.401,1.896,0.624,4.797,4.270,3.413,4.874,2.488,2.225,1.735,0.021,1.923,3.737,3.724,2.458,1.987,4.063,1.800,0.035,1.834,0.461,2.223,2.636,1.757,2.990,0.824,0.680,2.847,3.967,16.289,0.182,8.253,2.142,1.399,4.425,1.778,4.573,0.771,2.799,2.239,1.037,3.313,0.366,0.354,1.880,1.694,3.973,0.592,0.300,2.334,2.824,3.452,5.583,3.934,4.665,2.920,1.359,0.509,0.077,1.830,7.495,6.552,2.251,0.620,18.571,0.020,2.993,0.583,2.940,6.648,2.746,10.575,3.165,0.959,0.074,4.975,1.556,0.551,2.880,1.935,1.442,17.000,0.560,2.313,0.890,1.219,2.098,2.884,11.719,1.652,0.472,3.934,0.235,0.219,5.367,0.958,6.338,2.407,0.910,0.101,0.072,0.089,4.200,0.095,0.361,2.104,3.691,4.691,3.455,1.729,4.482,1.509,0.672,1.958,1.074,3.190,0.420,4.968,1.335,1.478,2.154,4.744,1.029,1.886,2.386,1.767,1.603,0.017,2.631,3.725,0.792,5.458,0.115,1.452,3.927,7.809,2.779,3.729,8.118,1.850,3.810,1.145,4.737,3.122,5.010,3.665,1.969,0.153,0.117,8.669,6.761,1.352,0.123,1.406,0.298,2.791,14.681,1.361,1.619,8.202,10.763,0.343,3.187,0.641,4.964,1.280,0.924,6.967,0.669,0.629,4.781,30.828,2.459,1.341,4.003,1.694,0.018,6.068,2.628,0.733,0.019,1.518,3.268,1.627,0.495,2.532,2.016,15.929,1.704,0.237,6.258,5.384,2.011,3.617,0.176,1.492,8.813,5.457,0.505,1.509,4.395,1.407,3.326,7.777,3.843,0.060,0.664,1.227,3.103,0.065,0.150,2.669,1.056,0.115,3.137,2.551,3.818,2.888,7.361,2.021,2.714,2.916,5.180,22.710,1.610,0.092,4.638,2.240,4.956,2.863,3.318,3.358,0.796,9.166,0.869,0.861,6.666,2.093,5.210,2.081,0.780,4.733,2.479,5.123,2.216,10.587,0.463,0.021,0.590,1.756,2.972,1.600,0.198,2.198,1.463,1.380,5.686,9.512,0.430,1.060,2.324,7.082,6.189,4.273,2.336,1.100,1.921,3.864,6.521,1.636,1.605,4.428,2.593,0.088,1.949,1.789,0.421,0.127,0.558,0.414,4.992,1.881,0.480,7.812,2.184,3.388,0.231,1.244,13.547,1.297,3.150,0.513,9.403,2.977,2.321,2.550,3.247,1.702,2.980,1.274,2.018,0.032,0.067,1.631,17.599,3.629,1.411,2.322,34.777,5.117,2.572,9.621,0.961,4.329,1.266,0.717,1.115,3.257,4.073,0.220,0.029,2.802,6.673,5.571,4.920,9.480,0.038,7.809,1.259,0.645,5.937,6.330,5.663,6.139,2.162,0.347,2.878,0.600,4.589,1.962,1.784,1.244,0.105,1.516,0.061,2.696,6.529,1.105,2.561,1.187,2.828,1.226,0.015,0.187,5.258,1.388,0.788,0.317,5.527,6.740,4.540,5.648,1.724,2.718,3.139,0.138,2.634,1.969,1.087,1.471,0.964,1.111,2.991,2.300,1.746,0.436,0.030,5.481,0.533,4.496,2.136,4.610,2.395,0.602,0.570,0.817,1.417,22.274,10.618,2.871,1.119,3.260,2.222,0.066,0.523,0.528,4.729,1.839,0.562,0.037,0.002,2.237,7.784,0.151,5.268,4.368,16.282,0.716,10.434,6.489,0.209,5.818,5.360,0.774,3.736,2.246,0.477,2.498,4.881,0.431,6.557,1.353,1.649,14.259,8.976,3.459,2.347,0.975,2.098,12.718,0.186,1.902,0.666,6.028,1.269,0.173,6.120,2.677,7.148,1.317,1.495,2.845,0.235,2.230,0.807,2.421,0.040,21.272,1.435,3.227,1.467,0.725,0.938,3.146,2.901,3.837,2.212,12.676,0.120,20.283,1.589,1.096,0.049,0.825,3.393,0.403,0.194,0.968,0.840,0.996,1.407,5.712,3.082,3.880,7.294,0.357,1.165,2.276,0.108,3.061,1.772,0.323,7.378,2.207,2.760,0.013,0.194,0.517,7.562,3.073,5.280,1.206,0.705,0.813,1.312,4.771,0.029,4.816,4.024,1.147,1.914,3.182,8.927,1.847,3.641,0.278,4.296,1.273,4.920,2.150,2.753,0.143,1.717,1.703,0.434,0.416,1.498,4.631,0.976,6.017,1.125,4.723,0.752,1.544,9.794,34.509,1.922,0.156,3.755,5.842,16.844,0.801,0.564,2.209,2.116,8.189,0.275,1.663,1.141,0.817,4.870,0.066,7.752,0.047,2.938,0.272,1.298,0.053,2.795,0.213,0.303,1.292,2.677,0.815,2.343,0.148,4.885,0.581,7.371,0.431,1.119,0.496,1.043,1.022,2.101,3.901,5.889,0.622,2.563,1.973,1.404,3.119,5.574,1.295,1.319,10.418,1.779,4.447,1.912,8.452,2.592,1.028,4.345,3.429,1.693,5.403,0.310,4.669,2.603,3.556,2.239,1.614,0.702,0.117,11.870,1.996,1.771,0.159,2.720,1.598,0.568,0.776,2.813,2.812,0.222,1.915,2.800,0.018,9.826,5.382,1.047,0.254,2.113,1.824,0.320,1.710,0.145,2.397,2.332,5.810,2.535,0.760,3.163,3.793,0.936,0.486,7.632,6.104,3.359,2.975,6.304,1.089,0.377,2.342,0.419,0.690,0.113,0.380,3.238,2.818,6.946,4.220,2.253,3.393,0.650,1.767,0.869,1.590,1.000,6.448,1.222,1.628,0.277,2.630,7.245,0.021,6.013,1.962,1.194,1.523,0.187,2.865,2.327,3.258,1.378,3.578,5.622,1.363,2.526,0.049,1.350,0.969,1.978,7.197,2.740,0.563,7.550,5.416,0.566,4.436,2.081,3.235,0.700,0.403,1.337,1.808,2.090,5.200,0.304,1.415,16.548,1.818,7.682,1.601,5.140,4.324,0.028,5.244,1.240,0.422,11.525,6.883,0.590,10.072,1.168,0.490,3.688,8.130,0.905,0.621,1.432,0.652,2.122,25.117,3.024,7.787,2.915,1.021,2.272,1.980,0.161,1.273,5.170,1.755,0.409,2.048,8.325,3.780,7.312,4.603,2.145,2.020,0.098,0.053,0.087,1.562,2.394,1.478,3.191,2.598,0.655,3.196,3.458,0.895,0.483,5.420,10.221,3.837,0.364,2.745,0.290,0.104,0.532,2.928,0.076,4.914,4.481,4.944,2.069,0.236,2.068,8.068,0.847,1.547,11.211,1.789,2.620,2.263,3.593,4.708,4.431,2.364,0.753,4.715,6.330,1.629,0.380,4.034,0.076,2.786,0.306,1.184,11.901,0.272,0.022,0.337,0.776,9.084,3.583,2.059,0.849,4.431,1.651,0.562,3.633,8.597,1.032,0.760,2.108,0.584,0.579,0.192,1.320,8.651,5.125,3.260,0.093,2.507,0.935,8.431,2.258,1.994,2.510,3.630,10.118,3.742,4.393,0.540,1.167,5.647,2.749,3.983,4.536,1.071,5.168,1.706,0.072,1.581,2.234,0.116,1.200,6.258,2.379,1.189,6.865,0.646,2.761,0.530,0.057,6.180,1.812,6.113,1.435,0.298,0.717,1.163,0.157,1.232,1.337,0.046,1.147,0.196,2.391,2.558,2.576,0.786,3.644,5.485,0.331,0.404,0.698,0.446,2.564,2.800,1.059,0.400,1.962,0.798,7.115,4.933,1.935,2.291,0.692,3.483,12.908,2.385,7.800,4.415,4.525,0.165,1.331,2.483,6.496,3.882,0.233,0.660,8.542,2.904,0.674,4.447,0.202,2.064,0.491,2.337,1.395,3.637,1.517,3.080,3.371,1.222,11.084,2.309,1.405,1.815,0.922,1.931,1.452,15.903,4.562,0.155,3.770,2.201,3.306,8.118,19.041,0.011,2.060,4.571,3.782,4.810,2.081,4.170,6.800,6.022,7.301,7.779,4.051,3.294,2.136,0.956,13.364,1.761,1.458,2.492,0.038,0.234,5.972,4.345,0.640,3.900,2.881,3.213,0.254,2.552,2.940,0.703,1.518,0.047,1.660,10.910,2.145,6.655,0.521,0.068,7.722,5.890,2.484,2.423,0.398,6.483,2.310,0.054,0.173,7.597,1.217,7.155,0.683,2.764,0.886,1.409,0.625,1.080,0.299,2.050,0.352,2.717,1.262,2.451,1.852,4.149,2.945,0.048,6.841,3.750,12.500,3.095,6.447,0.027,1.612,2.040,11.287,1.306,1.299,3.222,10.238,1.746,1.088,1.465,4.437,3.171,4.679,8.333,4.743,5.932,7.549,0.118,3.883,2.155,0.294,4.651,3.203,1.507,1.469,0.959,2.121,5.716,2.782,1.538,0.573,3.543,1.552,0.482,10.374,0.138,1.197,1.060,0.047,8.606,0.474,5.605,4.126,3.272,0.874,1.898,4.414,2.995,1.971,7.305,5.302,1.492,4.276,5.743,0.472,5.979,0.200,6.674,0.332,2.577,0.886,3.215,0.475,1.982,1.308,8.811,3.216,0.417,5.759,0.015,6.337,0.469,0.555,1.924,0.107,5.528,5.848,14.876,4.260,6.220,0.009,6.379,1.700,0.097,0.513,1.215,2.179,1.980,1.050,0.505,0.337,3.196,2.524,0.491,0.712,10.795,3.638,0.925,6.340,0.109,3.400,4.938,2.339,7.896,0.841,4.364,7.574,1.651,0.645,1.259,0.693,2.728,14.736,0.373,4.123,9.858,1.716,0.241,3.787,0.738,5.465,0.295,4.417,1.171,1.567,2.574,1.423,0.866,2.201,3.843,0.353,11.719,1.696,0.282,3.310,12.367,2.912,0.030,3.703,2.530,6.311,0.047,1.796,1.981,1.904,0.708,3.028,4.070,1.859,10.730,3.337,1.073,1.990,3.090,1.583,6.331,3.000,1.964,1.234,7.345,2.607,3.477,0.365,2.611,3.650,3.276,0.170,1.618,0.679,0.917,10.366,2.757,8.854,0.549,5.245,5.032,4.053,0.360,3.490,2.770,3.645,2.226,2.467,8.390,4.151,4.274,6.543,13.681,1.793,0.192,4.643,3.494,2.429,1.454,4.621,4.505,0.271,3.791,2.141,0.750,0.842,0.694,8.327,6.481,0.973,1.502,2.114,0.635,0.414,5.169,5.352,2.002,1.430,2.736,6.735,1.068,0.973,3.429,0.155,3.809,0.050,0.590,0.500,5.451,1.304,6.150,0.666,1.477,0.697,1.238,1.074,1.604,4.112,0.988,1.909,3.694,1.566,3.014,0.083,0.704,1.317,3.711,6.482,2.770,2.249,0.569,4.254,2.420,0.811,6.517,3.017,8.367,2.709,8.072,4.492,0.115,0.076,0.067,16.571,0.664,1.976,5.949,2.413,0.266,0.174,2.259,0.958,2.681,1.232,1.347,4.548,1.164,3.014,12.729,5.608,2.786,0.754,1.558,7.436,0.733,6.006,1.034,0.218,3.501,5.931,0.380,0.577,0.535,2.263,14.173,1.514,1.046,5.863,2.932,0.702,0.849,0.118,2.732,4.206,1.925,1.846,5.398,1.391,0.888,3.030,3.941,16.131,0.602,0.960,0.136,2.466,2.134,0.848,11.407,7.338,1.184,5.060,0.050,3.888,0.047,2.842,7.057,1.687,0.338,3.707,2.920,10.216,1.853,31.563,1.637,0.329,2.758,0.627,1.452,3.041,0.709,0.358,0.269,1.191,28.269,4.660,0.711,14.718,0.226,1.016,0.410,0.410,6.194,5.845,3.213,3.244,0.909,1.542,1.001,0.109,8.394,16.539,0.764,1.927,1.322,2.502,2.412,6.783,3.852,1.331,3.523,0.217,2.709,0.024,0.075,3.826,0.695,3.958,1.973,1.446,1.714,1.302,1.027,4.954,3.381,1.642,0.893,0.887,2.904,1.569,1.123,0.378,0.644,3.309,5.746,10.515,0.400,1.457,0.172,1.737,0.409,1.993,4.103,2.976,1.421,2.365,0.127,1.296,5.133,1.303,0.029,0.520,0.153,9.939,10.954,2.381,1.467,2.198,0.664,0.037,0.412,0.920,0.441,2.964,0.356,4.020,0.991,0.262,2.582,4.311,0.877,0.982,9.164,0.557,3.101,2.687,0.855,2.076,0.688,4.339,0.832,0.648,1.015,0.125,1.295,1.742,0.021,2.726,2.304,6.006,9.053,0.597,15.377,1.068,1.362,1.775,2.731,3.442,4.151,1.706,4.951,2.818,1.636,1.083,1.254,10.317,18.241,3.239,2.000,4.313,10.366,0.806,1.756,14.418,0.793,4.592,6.609,24.802,2.257,0.447,3.607,2.351,0.492,1.334,2.739,2.792,2.247,1.589,0.307,1.060,0.834,0.604,2.969,0.694,1.643,1.535,1.260,1.507,0.615,1.330,1.973,1.656,0.692,4.606,6.267,4.460,1.986,2.313,3.568,0.429,1.079,12.637,0.035,15.949,3.400,16.600,3.940,0.042,1.418,2.256,4.157,2.482,1.932,1.450,2.308,6.732,4.206,1.009,0.624,1.684,2.990,0.138,2.932,12.156,1.751,0.910,4.465,5.757,2.421,0.617,2.089,4.406,2.967,2.260,9.760,0.292,6.965,3.524,3.030,2.960,10.292,1.889,0.159,1.025,1.077,1.788,2.306,5.993,1.559,2.753,9.754,2.092,2.315,4.940,2.090,1.951,3.146,0.630,3.449,12.969,2.993,7.971,1.900,1.188,2.082,3.170,2.277,0.084,0.036,9.225,1.120,0.683,3.299,0.825,5.158,9.278,5.537,1.702,2.173,1.601,1.666,0.294,0.712,4.893,1.837,1.279,0.266,0.107,2.498,0.264,9.838,1.500,0.074,2.908,8.040,3.660,16.850,0.493,2.289,5.080,0.039,1.693,1.396,1.156,3.258,0.027,7.821,2.127,10.550,0.890,2.121,9.230,0.212,1.539,2.773,6.543,6.072,4.692,0.163,0.168,2.105,5.767,3.445,0.184,11.250,3.556,2.693,1.258,3.538,4.493,1.147,1.384,2.537,1.783,3.219,2.109,1.162,5.016,1.173,2.764,5.642,7.095,2.884,7.340,2.129,0.244,24.472,14.483,8.117,0.621,30.068,0.915,2.449,0.636,0.052,9.474,7.342,0.235,1.508,18.901,4.206,2.982,5.051,0.309,4.509,3.225,0.521,2.940,1.883,1.707,2.053,2.414,1.308,4.749,4.915,1.318,2.213,3.173,0.809,3.949,9.150,2.376,2.988,1.137,0.211,0.144,3.591,2.266,0.443,0.352,0.080,5.372,3.483,3.534,0.508,5.789,2.560,0.159,1.578,3.059,2.480,10.586,8.159,0.027,1.646,0.678,5.395,0.848,4.372,9.727,1.893,3.564,3.220,1.242,16.466,3.464,0.117,2.178,15.464,1.557,2.607,0.635,0.306,4.142,8.582,1.012,3.744,4.818,15.788,2.833,4.396,0.105,2.089,10.219,0.189,6.834,0.226,0.702,1.348,4.311,1.883,6.487,2.973,2.777,1.746,1.395,5.698,3.416,0.372,1.045,1.581,2.460,2.753,0.679,5.536,0.049,0.330,1.928,1.463,1.158,1.005,22.232,5.779,0.978,1.205,1.978,7.342,2.776,3.682,3.015,2.788,2.700,1.929,1.440,1.635,4.523,1.297,2.677,2.771,7.627,2.541,0.911,0.057,2.718,3.150,3.329,1.660,0.023,1.711,5.695,0.934,0.177,0.349,7.312,0.815,2.090,2.098,1.367,1.080,0.258,1.473,11.528,4.320,0.050,3.487,0.873,8.368,2.824,1.487,2.656,2.150,0.767,1.536,2.586,1.433,4.155,2.333,2.724,0.611,4.126,5.750,0.945,1.878,0.321,1.091,2.061,0.160,3.337,2.100,1.914,3.794,2.635,0.916,15.698,2.864,1.723,5.393,2.158,2.891,2.931,0.164,2.878,0.459,1.551,2.626,0.515,3.435,2.150,0.389,6.381,3.328,0.050,2.727,2.400,1.742,3.118,3.032,8.551,2.173,0.194,1.160,2.737,16.886,0.444,4.929,7.033,0.064,5.542,1.247,1.187,1.740,0.772,2.976,0.313,3.533,4.745,1.266,2.200,1.410,2.379,2.936,2.651,0.405,0.658,0.180,2.395,2.050,9.479,0.033,2.848,2.076,1.919,1.963,10.377,0.155,7.563,1.120,0.979,1.502,2.707,6.716,3.627,2.274,6.560,0.149,3.792,2.498,0.010,1.735,0.574,4.290,0.233,1.661,4.119,0.252,14.882,9.222,0.042,3.777,0.212,1.164,5.617,4.481,2.021,11.000,1.801,0.910,1.368,1.331,0.091,0.975,4.455,1.325,3.344,0.037,9.858,0.510,0.369,0.410,5.567,1.006,6.604,0.001,0.473,3.956,3.789,3.152,7.248,0.135,0.528,2.982,0.715,0.600,1.546,1.056,2.210,1.550,1.849,0.096,1.709,1.392,0.992,1.321,0.624,2.740,3.129,0.219,0.620,4.285,1.049,1.435,7.784,14.067,1.157,2.664,2.227,3.318,3.365,1.343,0.852,0.299,0.492,4.395,11.257,4.224,7.174,2.185,1.800,1.356,0.392,11.230,0.383,1.758,0.537,0.020,4.478,3.347,4.182,0.694,1.897,0.637,4.810,4.553,1.069,4.743,1.568,2.453,1.562,2.598,3.560,1.682,0.433,2.232,0.386,4.500,4.243,1.854,2.931,0.362,2.706,6.432,2.276,0.461,2.088,3.840,2.079,1.217,1.468,1.492,4.115,3.937,4.344,2.141,0.220,2.550,2.676,3.000,2.171,1.931,3.367,8.925,5.414,2.010,4.358,3.586,2.644,6.938,3.224,2.788,0.473,1.735,4.723,5.674,7.885,18.564,1.843,0.640,1.907,0.304,2.675,10.197,0.970,1.868,2.640,0.364,1.984,4.438,1.383,4.191,6.342,4.772,2.174,1.498,3.386,0.554,3.281,3.289,5.849,1.012,0.303,9.285,5.231,2.955,4.486,0.634,0.500,1.101,7.286,3.140,3.498,1.720,3.367,5.420,0.229,3.532,0.314,9.010,2.095,11.450,1.884,4.584,1.799,2.905,3.158,0.720,8.102,1.375,0.902,0.620,1.392,0.300,5.112,7.529,0.182,2.987,0.937,6.923,1.383,4.304,3.760,3.786,1.553,1.305,6.823,5.115,3.526,0.873,9.328,0.923,9.102,0.302,5.381,0.405,3.132,1.676,1.716,2.232,1.148,8.844,3.263,2.268,0.296,2.098,5.144,0.175,2.456,0.403,8.689,1.086,5.993,8.301,6.436,0.376,3.866,2.923,1.086,1.324,0.028,0.417,5.337,6.543,6.291,2.088,0.207,5.244,2.596,0.784,4.062,3.735,0.654,6.519,2.358,6.403,0.163,1.313,4.336,1.029,3.614,3.059,1.716,1.500,18.877,1.327,0.225,1.948,4.753,4.060,0.068,1.588,0.275,3.495,0.826,6.591,0.131,4.445,0.178,10.449,2.027,1.617,0.108,1.104,8.990,8.277,0.698,0.137,0.574,1.977,1.105,19.106,28.591,1.386,0.803,0.264,2.159,4.430,3.738,0.303,1.532,2.718,5.057,0.977,1.095,4.319,1.026,0.339,5.661,1.949,3.083,0.561,1.574,5.088,6.475,2.894,4.374,0.107,4.364,0.025,2.058,4.711,2.764,0.568,0.050,3.611,5.168,4.104,6.527,1.447,4.814,3.186,1.479,3.148,4.139,0.148,0.860,1.757,9.285,1.345,0.313,2.913,5.090,0.121,1.728,1.812,8.660,2.626,5.691,5.459,0.433,0.437,0.270,1.691,3.270,1.730,0.317,0.401,0.808,0.163,2.645,6.560,0.292,2.471,3.395,4.370,6.460,3.172,4.227,5.478,3.619,1.807,5.916,5.463,0.774,4.991,1.324,1.320,1.318,0.419,1.853,0.204,0.406,3.290,1.115,6.549,4.132,3.560,1.281,3.286,2.750,4.136,4.268,4.597,4.073,1.361,2.627,2.615,1.970,11.009,4.722,1.327,4.353,9.128,0.405,3.063,2.234,1.740,0.626,4.276,3.800,3.460,8.983,1.231,6.837,5.010,0.026,0.875,0.063,4.283,6.157,0.256,0.038,4.433,0.623,0.488,1.665,1.163,1.424,2.591,8.067,3.538,3.055,4.475,3.507,1.835,0.235,5.363,9.369,0.245,0.216,3.453,3.135,5.716,3.062,0.076,16.130,0.275,4.676,3.805,16.219,0.929,3.387,5.542,2.251,0.231,0.304,2.385,1.731,7.865,0.221,0.034,6.567,4.160,0.322,1.770,1.763,4.114,1.304,5.812,1.453,0.164,14.565,15.836,3.241,4.656,3.377,0.842,5.684,3.982,0.092,3.897,2.231,6.217,2.210,0.750,10.022,1.839,2.573,0.774,3.240,3.128,4.366,0.108,1.174,3.243,2.206,4.167,1.431,5.024,4.125,1.629,3.879,0.705,2.427,1.119,4.837,4.430,1.551,4.137,0.190,6.125,4.276,2.462,7.304,0.767,4.425,15.037,10.647,1.039,5.776,3.285,7.141,0.935,2.189,1.194,1.939,3.779,0.394,0.593,0.561,2.166,2.005,0.852,1.028,1.510,1.531,5.959,4.236,9.630,2.407,3.213,3.352,6.113,17.880,2.325,0.097,0.224,3.018,0.468,0.035,2.058,1.131,2.795,2.909,2.491,1.260,0.894,2.821,0.137,5.725,2.838,2.278,5.860,7.027,4.888,0.113,12.509,1.357,0.148,1.784,1.888,0.111,0.167,1.174,1.711,0.975,0.235,0.035,0.102,3.243,0.384,0.028,7.869,1.852,0.994,8.750,0.450,1.989,1.414,0.704,6.052,0.011,0.628,1.368,0.335,0.840,4.106,9.059,1.546,4.895,0.408,0.105,11.294,0.560,1.861,3.149,1.174,1.318,0.447,0.688,0.369,15.388,1.990,7.441,1.233,0.048,0.748,2.828,2.756,0.605,2.757,1.612,3.304,1.082,11.500,0.131,6.330,1.438,2.587,1.527,1.569,2.449,0.835,1.110,2.976,5.020,0.125,3.730,1.471,1.359,5.372,3.115,3.940,2.958,3.322,2.276,0.337,1.633,0.031,6.296,1.772,1.344,3.406,2.309,1.469,9.062,1.787,0.632,0.747,2.318,0.435,0.018,5.380,0.893,1.897,2.233,0.066,8.500,0.997,2.665,1.891,0.053,0.897,2.433,3.254,2.327,1.667,0.742,1.725,0.201,1.593,4.978,2.752,3.430,1.872,0.718,0.058,20.820,1.239,2.462,0.119,3.155,4.641,3.281,3.243,5.136,3.632,22.593,1.070,0.622,2.271,13.980,1.426,7.134,2.512,0.598,1.319,3.394,1.433,5.292,4.433,7.361,3.127,0.022,1.424,1.776,5.199,1.267,1.828,11.706,5.848,0.186,0.228,1.695,1.729,0.800,4.909,3.643,1.076,8.376,0.651,3.812,1.647,5.857,1.217,4.094,3.712,0.466,4.428,4.367,2.047,1.709,4.100,0.743,0.306,4.006,2.037,3.134,1.418,0.005,5.241,1.608,4.026,1.421,4.959,3.299,1.113,3.837,3.039,2.036,1.083,0.964,3.844,0.541,0.400,1.107,2.988,1.355,4.273,6.220,1.998,1.925,2.976,0.067,2.067,5.331,3.506,6.076,1.000,0.412,1.847,4.149,22.487,0.144,9.790,0.557,6.758,6.859,1.904,0.143,16.838,3.091,2.418,1.325,2.894,0.513,9.724,0.277,2.103,1.524,0.451,2.787,3.960,4.981,0.181,3.031,5.150,1.757,1.752,3.822,2.139,4.070,5.839,1.822,10.805,0.204,0.577,2.828,3.819,0.397,6.114,0.613,0.439,0.567,5.870,1.767,1.867,1.933,2.288,4.216,0.890,1.098,9.584,1.319,2.616,5.859,0.104,5.380,1.012,2.410,1.226,1.338,3.934,6.726,1.410,0.842,2.547,2.088,12.056,2.504,0.744,2.370,0.750,3.674,1.115,2.700,1.200,2.767,0.270,1.786,0.459,13.308,1.931,0.901,2.154,1.884,2.397,2.090,6.280,0.833,1.270,1.206,1.150,1.446,6.731,1.909,1.291,2.878,3.710,1.373,2.832,0.818,1.002,3.061,1.978,5.931,2.837,4.952,0.746,0.375,0.515,0.089,7.032,1.844,0.311,5.754,3.194,7.055,1.193,13.641,20.836,4.018,4.239,3.773,3.412,14.183,0.528,2.373,4.922,1.972,5.838,1.126,0.171,3.543,10.225,2.116,4.704,4.730,2.885,2.145,9.837,0.038,0.095,5.359,9.300,0.841,1.654,2.353,0.064,3.324,1.437,1.642,4.867,0.809,1.777,2.730,2.770,2.965,2.788,2.144,0.139,9.512,2.318,4.685,4.251,1.258,9.887,5.311,2.021,6.549,0.680,0.614,9.576,0.547,0.854,0.492,3.392,0.361,0.010,3.826,4.958,2.071,0.193,3.682,7.176,3.894,10.141,0.283,3.132,3.058,4.011,0.088,2.644,5.459,3.051,2.462,4.027,3.413,3.598,3.094,3.436,2.574,8.250,6.861,1.794,2.913,1.418,8.076,3.038,3.537,1.436,11.563,2.392,0.082,0.598,2.137,1.926,2.695,1.928,5.814,15.969,6.020,5.584,11.013,0.062,0.928,4.391,0.519,1.413,3.964,4.269,0.168,3.309,1.674,4.548,2.412,9.845,1.158,1.498,3.562,2.695,1.265,0.461,0.898,3.609,5.750,1.309,2.970,0.155,0.081,1.981,4.598,3.137,4.756,6.450,1.058,0.940,0.088,5.573,6.314,6.853,1.681,5.641,1.937,1.250,0.615,0.244,1.633,0.165,4.688,1.850,8.349,1.416,6.615,0.185,1.898,2.059,1.512,1.692,1.886,5.641,11.011,5.348,2.891,4.833,1.453,0.961,8.719,0.916,3.660,0.128,1.646,3.828,3.098,2.504,4.168,3.393,4.961,0.015,1.825,3.893,4.393,2.360,5.518,1.200,1.792,0.286,1.119,4.659,0.725,0.185,2.116,1.010,1.401,1.240,1.531,4.558,1.519,2.862,8.076,2.521,0.009,12.491,5.172,0.170,19.876,2.723,2.940,5.820,0.585,0.444,2.650,1.932,2.801,2.279,3.227,0.036,0.567,2.257,0.270,1.580,2.945,1.577,1.321,3.192,3.512,2.112,3.128,1.251,1.481,1.058,2.788,7.061,3.374,0.853,0.082,3.352,2.118,17.292,1.601,0.748,9.889,4.198,8.065,1.503,2.820,0.618,2.442,2.733,0.643,6.894,0.121,1.833,0.975,0.242,17.576,1.064,7.266,4.000,2.308,8.578,0.432,0.568,0.608,1.621,2.285,4.515,1.328,0.606,14.555,3.469,0.621,1.192,4.308,1.241,1.940,1.078,1.013,0.408,3.705,3.477,2.323,4.057,1.995,0.579,0.950,16.846,5.092,3.018,1.747,2.494,5.464,25.882,1.155,1.569,4.112,2.150,0.494,2.774,1.412,0.059,4.498,3.368,2.780,3.436,5.992,3.721,12.541,1.875,0.645,1.871,1.985,4.578,0.090,2.841,0.540,1.127,3.097,2.548,2.612,6.850,5.861,5.096,2.780,0.824,12.500,0.992,0.060,4.029,3.794,0.088,0.268,2.045,4.876,1.160,1.454,2.663,3.803,15.474,0.147,1.047,2.257,1.638,1.443,2.862,0.529,1.024,2.788,0.143,3.155,2.082,3.629,0.907,6.571,3.188,4.723,2.980,0.976,2.931,2.855,0.175,3.046,1.753,3.094,4.822,1.943,0.530,2.876,2.558,1.252,3.128,9.901,0.362,0.269,0.010,4.841,10.763,4.676,6.809,3.939,1.967,3.020,2.812,2.629,16.891,0.352,2.417,0.023,10.961,1.604,2.939,0.785,3.750,0.257,0.830,1.859,1.223,1.629,0.158,0.129,1.168,0.732,2.236,6.984,2.723,0.857,1.304,0.771,0.019,4.636,1.628,2.470,3.396,0.966,1.341,7.839,1.935,7.015,2.466,0.535,0.023,2.046,2.829,0.425,5.546,6.483,0.755,3.263,0.600,2.307,6.341,3.005,8.369,2.060,6.848,4.349,6.012,1.583,0.127,5.264,4.106,0.486,10.913,0.011,9.068,13.901,4.017,0.675,0.800,1.312,4.224,2.009,4.511,5.586,3.950,0.160,1.670,2.630,1.362,0.337,3.248,1.116,0.691,1.255,2.686,0.122,1.279,1.944,2.813,1.735,0.501,2.767,1.268,0.817,0.390,4.521,0.418,1.549,2.635,1.223,6.675,1.927,9.230,1.238,1.032,4.329,3.467,1.052,2.148,1.501,1.042,16.838,1.181,1.604,5.641,0.216,0.149,3.036,6.326,11.968,2.213,0.302,2.383,3.814,4.903,5.034,4.914,3.496,0.168,0.047,6.410,0.531,0.243,7.103,0.177,1.845,0.860,2.126,2.362,2.470,13.894,0.258,0.226,1.865,0.693,0.105,0.925,0.880,3.866,11.551,2.280,1.985,4.447,1.717,5.664,1.755,1.267,5.084,1.424,3.219,0.318,4.831,0.909,4.937,8.584,8.697,2.299,3.304,14.177,1.880,2.434,1.360,0.752,4.810,23.348,1.628,1.773,4.454,0.339,0.094,5.390,6.633,0.815,2.269,0.175,1.889,1.104,2.173,4.078,6.240,0.754,2.122,0.961,4.605,3.313,3.823,2.226,1.409,3.501,1.463,0.116,0.237,14.922,1.192,3.600,3.097,0.013,7.076,8.325,4.411,6.904,7.567,3.467,2.595,3.830,1.452,4.521,15.661,0.334,3.260,7.107,4.489,3.237,0.592,2.855,0.055,3.112,6.453,0.044,2.976,2.384,2.214,3.957,3.444,2.698,1.630,5.045,4.064,1.902,0.464,0.187,2.111,4.233,2.690,8.180,0.014,0.274,1.776,9.988,0.962,1.565,0.356,0.210,4.761,3.197,8.300,5.685,0.410,2.889,3.745,2.113,1.929,2.842,21.772,4.484,2.098,1.499,18.251,1.018,3.615,0.431,2.719,1.819,1.545,1.614,1.947,4.657,2.711,5.530,0.715,9.677,4.269,5.094,9.791,16.390,3.580,2.648,0.267,0.228,0.055,5.644,4.097,1.299,1.214,5.018,1.000,3.655,1.761,1.186,0.364,3.204,2.318,2.015,2.059,3.196,8.320,10.889,3.225,2.427,2.119,0.022,3.330,4.090,4.176,1.657,0.036,2.570,6.709,9.766,2.025,3.334,0.487,0.550,0.291,2.623,5.538,2.800,3.222,0.588,0.557,1.565,0.920,3.132,7.696,0.839,1.916,0.321,1.688,1.151,2.629,4.299,7.275,0.317,4.857,8.491,1.621,3.491,0.385,4.293,9.858,4.585,9.971,2.266,4.108,1.773,1.842,2.942,2.929,1.912,1.024,1.783,3.060,1.537,1.036,2.876,0.623,1.924,2.070,0.030,0.363,2.684,0.435,2.655,1.308,0.252,1.986,1.942,1.134,2.120,20.679,6.082,0.360,2.734,0.442,0.642,3.379,1.884,0.242,0.503,5.121,2.245,4.244,0.374,1.753,3.436,21.299,0.986,3.297,0.719,4.627,0.142,1.762,1.678,2.234,16.616,1.507,7.525,0.916,0.398,0.501,6.084,2.421,1.213,11.255,1.829,2.475,6.381,0.793,7.401,0.421,4.123,1.068,0.507,0.307,1.022,0.475,0.186,10.163,1.204,0.613,5.233,0.283,0.256,1.039,3.075,6.875,9.010,4.928,1.979,4.403,1.827,0.291,1.704,1.283,0.057,0.983,5.522,2.164,1.334,0.760,5.875,4.814,2.197,8.597,8.445,0.289,1.129,3.813,1.057,3.559,1.302,2.683,0.082,1.100,2.628,1.784,3.687,0.424,0.647,1.551,0.243,1.099,1.027,2.506,2.216,0.600,2.116,4.898,0.733,9.203,0.840,1.716,1.997,1.151,3.429,0.429,0.314,0.875,6.005,3.504,3.252,0.671,1.484,1.412,2.123,0.689,0.313,0.465,11.593,0.036,1.642,2.188,0.484,0.389,1.837,4.504,2.408,0.153,0.098,3.658,1.252,0.077,8.178,2.079,0.030,1.686,1.796,4.452,4.415,6.209,5.489,1.252,6.945,1.884,0.448,1.249,2.561,2.903,0.961,6.337,4.059,0.013,3.953,2.601,0.018,4.196,1.477,0.280,0.582,1.891,0.176,0.008,0.428,1.789,3.957,8.403,1.392,9.931,1.471,2.358,0.529,4.341,0.410,0.142,0.779,3.891,0.482,0.672,0.573,0.003,0.160,5.993,5.506,5.025,1.154,5.259,4.742,16.727,0.069,0.378,1.133,13.016,9.941,3.288,0.581,0.020,5.676,0.252,3.367,1.250,6.496,0.580,8.130,0.962,0.776,1.692,2.882,1.067,0.067,2.455,0.164,2.244,2.231,1.567,7.016,0.794,5.922,2.175,2.539,3.619,2.122,12.615,6.957,0.119,3.051,3.815,1.866,1.196,3.083,16.696,4.653,1.527,0.332,3.724,2.909,5.114,8.758,4.573,5.077,0.093,0.790,1.926,3.235,2.529,3.011,3.135,6.168,1.454,6.196,2.510,1.670,0.390,0.775,11.933,1.664,0.446,0.008,3.386,0.844,1.057,0.009,2.801,2.015,2.470,3.231,0.874,0.012,4.722,1.224,1.470,0.507,0.931,5.627,3.087,2.872,0.152,2.085,0.601,5.215,5.266,0.557,3.182,1.231,2.730,1.978,1.876,12.052,3.426,5.089,3.039,2.173,1.290,0.204,9.538,10.069,3.189,1.209,3.029,4.659,1.433,2.853,0.277,2.320,0.289,1.109,2.473,1.361,2.262,0.176,0.977,0.620,5.848,0.020,3.496,5.086,3.797,10.144,3.687,4.525,2.094,0.141,2.995,7.757,0.395,2.020,1.981,0.279,0.712,3.303,4.860,1.100,0.047,3.618,3.097,0.295,2.509,2.308,0.357,2.514,3.305,1.748,0.992,0.020,2.776,7.038,1.533,1.579,2.148,3.767,1.122,1.694,5.838,10.358,0.173,1.711,6.357,5.398,0.881,0.406,0.415,1.165,6.330,1.852,0.286,3.713,2.334,0.979,2.153,6.931,2.832,2.585,0.270,5.617,7.865,1.887,2.291,6.164,0.064,1.436,2.203,4.410,3.608,4.718,1.205,2.470,2.537,2.955,1.615,0.292,3.289,3.937,6.272,0.038,1.242,6.210,2.012,1.084,5.167,0.819,2.975,3.807,2.860,1.940,0.158,28.593,3.658,1.003,1.537,2.923,0.369,3.177,4.383,1.841,1.775,1.096,1.429,5.488,3.941,7.870,5.411,0.031,1.248,3.495,4.251,1.905,2.227,8.520,1.104,0.297,1.669,9.163,5.259,11.735,1.955,1.227,0.224,1.529,4.067,12.285,3.023,3.917,1.728,0.314,0.901,12.116,1.511,1.967,2.068,3.642,0.118,0.383,7.965,6.742,2.684,2.051,0.411,0.427,0.638,2.046,2.811,1.669,5.787,1.525,1.319,1.984,4.032,0.261,1.383,0.945,1.627,2.112,4.156,1.855,2.081,4.215,2.714,6.680,2.956,1.102,3.559,0.728,2.279,2.729,1.847,1.041,4.823,1.379,2.123,1.815,2.387,1.573,1.015,3.105,11.134,3.421,3.013,4.444,2.256,1.833,1.676,0.153,4.734,0.446,3.252,0.680,3.379,6.191,20.382,0.654,1.511,1.037,3.925,6.403,3.456,0.377,6.987,3.441,4.239,4.520,2.327,2.778,2.183,0.693,0.012,2.885,0.544,0.517,0.163,1.728,1.014,9.862,0.167,0.067,0.074,3.756,3.657,0.405,0.019,3.129,0.132,6.179,0.486,0.211,3.888,4.500,3.606,0.988,4.060,3.493,2.077,3.579,1.605,1.760,3.830,5.479,0.031,4.217,2.112,14.058,3.704,2.761,1.365,4.457,3.477,6.617,2.915,3.983,1.256,0.230,1.262,8.535,4.074,4.971,0.620,0.246,1.971,13.203,3.479,4.688,1.211,0.294,2.007,9.862,16.821,21.153,4.513,2.147,10.811,4.410,2.087,10.851,1.404,2.844,6.730,3.596,0.873,2.476,0.174,0.148,1.822,0.167,4.325,1.182,7.476,0.076,20.473,5.380,4.641,5.482,0.161,1.837,0.153,1.100,2.569,2.305,7.403,5.750,2.091,0.688,1.411,2.171,1.493,4.347,1.727,1.852,1.494,5.864,0.276,7.063,0.595,1.465,0.284,2.247,0.991,2.363,3.186,0.113,2.922,0.126,26.484,1.560,0.579,2.793,0.378,2.185,8.557,2.733,0.580,0.531,0.885,1.081,1.623,1.774,3.161,5.323,0.099,4.011,2.301,4.995,3.020,2.695,0.292,0.375,3.338,13.750,0.988,1.585,2.425,2.338,0.546,1.584,2.170,7.109,1.900,0.081,1.587,1.318,3.352,2.074,1.169,2.127,3.647,0.873,5.742,2.746,0.093,5.670,0.207,11.266,4.744,3.653,0.179,2.339,0.691,1.701,0.496,3.000,0.865,4.141,4.446,0.086,3.618,2.573,0.434,3.328,3.938,7.041,0.427,1.465,0.080,2.538,3.478,2.056,1.772,4.446,2.031,1.830,0.353,8.669,12.514,0.831,2.968,0.116,10.345,17.070,1.708,0.437,0.121,0.932,4.789,3.646,1.996,0.740,0.537,0.821,0.288,2.019,1.471,4.138,0.344,0.364,0.554,3.775,6.370,8.076,2.174,8.000,1.250,1.223,5.180,1.653,1.411,3.449,0.835,0.513,6.622,5.210,1.990,0.048,2.510,0.839,5.727,1.577,2.586,0.968,3.758,1.440,1.511,5.322,4.652,10.923,2.209,3.094,0.656,0.236,2.069,0.877,1.855,0.547,2.404,6.006,3.132,0.346,3.143,0.852,10.500,3.395,1.241,0.226,6.123,1.650,8.177,1.772,2.339,3.245,1.040,2.751,2.422,0.109,6.231,1.934,0.256,0.605,1.169,2.410,1.801,3.145,11.094,0.291,3.304,3.035,7.735,5.237,1.720,2.919,0.942,3.897,1.667,0.055,5.143,6.508,2.210,2.607,0.125,1.215,1.470,3.725,10.388,9.238,3.126,11.075,1.021,1.773,2.092,2.897,1.774,2.090,3.462,0.123,0.986,8.944,1.802,1.524,0.390,4.838,16.858,0.324,0.589,4.519,6.750,14.390,0.014,2.153,2.747,1.316,9.721,0.383,0.061,6.613,3.169,6.411,0.683,2.945,1.718,6.006,8.576,2.932,7.397,20.354,0.514,0.113,0.066,1.650,2.470,2.715,9.094,0.969,2.014,0.925,3.979,9.343,2.548,1.465,1.156,2.580,1.824,1.599,5.886,1.856,2.209,0.041,3.291,11.729,0.474,0.502,0.739,0.949,0.450,1.773,1.333,0.587,4.381,1.150,1.421,0.586,0.666,1.482,1.344,1.307,0.370,2.958,1.387,5.354,0.198,0.137,1.695,0.768,3.364,6.413,11.200,10.091,2.085,11.106,1.752,0.032,3.860,3.635,12.304,1.652,1.285,14.000,1.969,2.188,3.074,17.016,6.333,0.120,3.012,2.725,1.778,0.704,0.467,1.922,2.117,6.006,3.864,4.236,3.418,5.425,0.926,2.268,0.878,0.994,1.419,0.993,2.538,1.915,4.922,3.699,4.106,3.209,0.491,6.341,0.037,2.972,3.843,2.766,1.902,3.487,0.578,0.578,2.376,0.282,0.725,5.905,11.438,2.320,0.361,0.023,9.902,2.482,1.010,6.774,4.048,2.244,4.257,0.713,4.945,3.061,3.603,2.537,13.204,0.837,1.119,3.569,6.390,4.538,3.286,0.167,2.625,7.188,2.965,3.209,1.732,5.457,9.880,1.482,0.325,2.340,0.153,0.113,2.353,1.266,0.627,4.684,8.217,1.367,1.368,0.237,1.747,3.039,4.074,1.234,0.005,1.429,1.183,2.150,3.153,8.264,1.142,1.317,0.629,1.726,3.520,1.062,2.170,6.355,1.732,1.735,2.321,0.869,11.575,4.395,3.751,1.515,0.629,10.196,0.411,0.086,3.073,0.129,6.635,1.349,3.511,6.219,4.951,0.134,0.416,0.671,8.428,4.275,1.480,0.177,2.883,5.283,0.146,1.990,2.865,8.264,3.190,0.073,4.085,0.227,1.655,1.150,0.112,0.033,0.571,2.132,0.877,2.167,0.753,0.177,3.013,0.851,2.715,0.880,1.045,1.958,0.017,3.249,3.850,4.311,6.609,6.793,0.483,0.264,1.818,0.120,0.166,3.538,0.878,3.698,4.189,0.533,0.588,0.408,1.013,7.630,2.881,7.673,2.036,2.513,2.452,2.924,16.121,0.904,0.031,0.184,5.456,1.962,0.911,2.835,5.337,0.034,4.934,3.116,1.315,0.160,1.594,0.597,2.940,6.376,5.438,7.296,3.114,4.604,8.301,1.789,11.775,1.099,16.555,2.456,0.676,1.256,2.369,1.137,4.886,1.517,1.556,9.820,6.361,2.040,3.321,0.957,3.098,0.158,0.092,2.124,0.107,1.122,3.020,6.218,1.033,0.148,2.712,3.011,0.062,0.869,0.975,11.860,2.179,0.755,12.946,0.152,1.785,1.508,9.690,3.717,1.785,3.878,3.498,1.038,2.640,10.868,2.956,1.274,3.902,2.155,1.262,2.532,4.522,0.114,0.080,1.947,8.789,8.064,2.834,4.369,0.670,1.947,0.604,6.200,2.920,3.023,1.177,2.366,6.913,0.045,3.265,0.105,6.000,2.126,3.622,1.858,2.445,1.393,0.013,1.121,2.217,2.851,1.210,0.585,0.034,3.284,0.882,1.725,1.986,1.940,3.698,6.611,1.658,4.454,0.776,0.568,8.464,1.970,38.133,0.063,1.682,0.016,4.090,2.191,2.394,1.186,3.344,3.561,1.942,0.271,0.061,4.877,0.095,2.240,2.712,0.666,1.664,0.424,14.230,7.436,0.121,0.254,1.419,1.492,3.142,1.429,6.439,4.260,2.723,1.794,1.706,1.832,3.788,2.462,0.526,3.046,16.262,1.791,1.766,3.245,2.702,0.814,0.859,0.890,2.466,2.943,1.980,5.500,3.224,1.962,0.690,0.977,0.775,2.093,1.600,3.321,0.437,0.461,2.832,0.640,0.300,0.099,1.054,8.071,13.500,1.485,8.870,8.211,1.326,2.452,0.954,3.522,1.256,1.437,4.019,0.776,0.064,2.390,0.437,1.533,0.411,0.870,2.258,2.332,0.611,1.005,3.025,2.505,0.247,0.303,5.286,5.153,2.574,5.415,2.899,0.324,0.149,0.094,0.331,2.938,5.270,0.810,0.915,4.646,4.359,0.615,1.008,0.539,1.539,2.336,0.491,0.721,10.333,1.576,5.262,0.826,8.585,2.066,0.977,0.138,2.938,3.551,3.872,1.481,3.656,0.523,1.864,4.144,2.258,0.275,1.880,1.328,9.091,0.464,2.329,4.662,18.490,1.402,0.183,16.494,1.782,3.303,0.745,0.590,1.941,0.604,1.229,4.650,6.217,1.575,1.348,1.368,1.802,1.264,7.806,0.873,3.121,2.403,1.864,3.525,5.412,1.849,0.802,5.143,11.959,2.055,0.057,0.830,2.023,2.390,1.114,1.490,0.270,15.042,1.040,2.745,0.608,1.403,2.560,0.729,2.142,1.812,1.417,0.559,2.055,0.299,1.922,3.969,1.879,4.969,0.270,3.279,0.691,2.899,0.557,1.606,2.017,10.360,0.518,2.212,1.625,3.911,1.219,2.894,3.223,1.541,3.516,2.522,2.751,2.722,2.192,3.256,1.883,0.227,0.011,0.081,0.291,2.031,4.318,6.219,1.390,1.882,0.562,0.321,1.939,0.537,1.378,0.613,0.251,0.175,4.043,3.507,0.834,3.167,0.025,2.535,0.464,2.936,6.876,2.818,3.459,4.669,0.764,2.315,2.812,0.488,1.497,5.586,1.477,0.059,2.033,1.760,3.238,1.044,0.755,2.029,3.408,1.918,0.487,1.223,1.406,3.721,2.362,1.559,1.386,1.026,3.573,1.856,0.087,14.100,0.704,1.895,0.528,0.444,0.066,1.053,1.883,0.726,4.115,0.642,1.177,1.319,0.720,0.669,0.350,2.866,2.665,2.552,2.123,2.571,3.153,3.227,4.115,3.504,0.052,0.662,1.467,0.406,0.834,0.401,0.966,4.968,0.081,0.318,0.708,1.423,5.428,1.131,2.678,4.792,0.692,1.533,0.367,1.862,0.610,4.666,0.007,0.733,0.748,2.022,0.356,2.120,14.193,0.135,0.578,1.042,9.148,2.050,0.814,2.164,0.501,2.759,2.713,0.341,2.799,1.582,0.892,1.446,4.393,0.372,2.353,0.069,1.868,5.669,3.086,0.380,1.241,1.751,9.810,10.150,1.341,4.116,1.554,4.388,1.037,1.075,1.751,3.604,1.108,0.135,1.207,1.327,2.731,3.573,5.248,6.469,0.977,2.600,2.054,0.967,1.717,1.124,0.393,1.242,4.628,1.569,0.234,0.028,0.625,1.936,3.840,2.165,4.007,1.288,7.250,2.135,3.970,1.047,1.177,2.104,2.464,1.012,1.275,0.820,6.102,2.664,0.421,0.325,2.477,1.260,2.212,0.779,0.831,0.012,4.246,0.896,0.702,0.356,7.129,0.200,0.716,1.888,3.680,2.187,0.509,0.961,0.730,0.708,1.578,0.142,0.270,1.318,1.623,0.398,2.821,0.507,2.089,4.090,4.362,1.040,2.421,0.409,0.504,0.907,0.027,3.622,4.028,0.586,1.059,0.939,0.248,0.564,1.220,3.355,1.250,3.717,2.862,1.130,1.431,2.862,2.593,0.903,0.082,3.060,8.872,0.735,0.480,1.453,0.289,0.446,3.089,0.115,0.218,1.427,4.014,5.101,0.621,1.415,5.717,3.409,0.720,4.244,2.319,3.612,1.138,6.136,1.837,0.635,2.248,1.854,1.646,0.676,1.269,0.260,0.390,1.190,0.256,0.918,0.464,1.761,0.143,1.060,1.151,1.312,0.568,2.281,2.321,5.991,0.946,1.802,1.458,0.903,0.469,1.612,1.130,2.934,1.497,1.728,1.311,2.239,1.991,0.052,3.154,2.173,1.282,0.654,0.571,1.043,3.327,0.147,0.954,1.864,0.496,0.120,1.063,3.255,2.948,0.019,1.971,0.754,1.280,0.156,1.699,0.006,5.152,2.649,0.563,1.730,2.284,1.251,3.868,3.298,1.803,0.864,5.601,0.365,2.531,2.204,1.446,2.018,2.771,0.819,2.229,2.190,1.927,3.084,1.811,6.877,0.085,0.438,0.835,2.530,0.505,2.504,0.185,4.735,2.694,2.741,2.880,1.685,0.565,7.201,3.115,0.570,1.214,1.159,1.950,0.101,1.417,2.346,1.567,3.156,1.127,1.818,0.964,2.146,1.632,1.712,2.091,5.175,0.635,2.273,0.880,0.196,0.968,0.483,0.750,1.506,2.531,1.207,4.298,4.849,0.698,2.105,0.094,4.442,0.191,0.406,0.345,1.842,2.782,0.675,1.543,0.385,2.240,0.841,0.307,0.689,0.616,1.406,0.217,0.570,1.681,0.670,3.594,2.279,1.972,1.072,0.277,3.829,1.435,0.257,1.950,2.464,3.000,0.179,3.771,1.991,1.518,0.403,0.182,2.866,0.219,2.536,1.886,1.526,0.147,2.017,0.703,0.240,0.406,13.408,0.732,1.562,0.646,0.778,2.766,1.757,1.719,0.453,0.948,4.827,0.955,2.284,0.797,0.893,1.267,0.714,1.154,1.243,0.020,0.975,1.920,1.290,3.545,0.051,1.687,2.966,0.027,2.093,0.092,0.253,0.973,0.255,1.215,3.666,0.299,2.474,0.688,10.894,0.513,1.486,1.444,1.665,0.062,0.951,10.000,1.123,5.523,1.911,2.508,5.813,2.055,1.600,0.145,1.344,5.083,1.335,0.199,1.410,1.834,2.685,3.589,2.437,0.335,3.301,0.178,2.597,1.288,1.903,11.402,3.430,1.817,7.338,5.935,2.900,5.750,1.475,2.259,1.974,0.493,1.681,1.486,3.528,1.939,4.231,0.005,0.087,1.003,4.285,0.375,1.601,8.202,0.708,9.240,33.287,1.181,0.972,1.753,3.454,5.125,0.529,0.341,1.212,3.453,0.560,4.300,0.223,0.067,0.438,0.700,1.708,3.107,2.665,0.967,0.952,0.079,0.623,1.468,3.125,3.969,0.610,0.034,0.840,0.401,1.255,0.318,6.000,1.162,1.128,1.597,3.330,2.729,0.722,0.113,0.610,1.527,0.183,1.612,1.501,3.087,0.902,4.748,1.022,1.315,0.583,1.295,0.540,0.668,0.130,1.690,6.739,2.226,4.515,1.131,2.019,4.825,7.175,8.635,1.677,0.254,1.269,2.118,0.252,0.104,1.657,2.905,2.432,0.297,4.028,0.045,0.720,0.496,0.350,0.858,1.898,1.309,0.107,2.159,0.970,2.385,2.263,1.075,0.109,5.580,4.425,1.348,0.508,0.927,3.251,3.460,5.319,3.182,0.161,1.765,4.189,1.017,1.560,2.687,0.758,6.853,0.675,0.126,3.683,4.438,1.296,0.601,0.537,0.130,7.434,0.282,2.821,1.817,4.416,2.957,1.412,5.091,1.425,3.868,0.004,0.828,3.322,0.404,0.406,2.514,2.328,0.290,3.444,0.976,0.016,3.306,1.621,2.393,2.786,2.693,3.729,0.283,1.311,3.353,0.935,0.085,0.304,0.226,2.106,1.171,1.783,3.426,1.670,0.784,3.709,1.427,0.435,2.292,5.217,5.295,1.711,1.543,6.947,1.850,1.426,1.084,1.723,0.595,1.010,1.340,0.248,0.604,1.922,1.449,0.562,0.205,1.722,9.557,1.297,5.320,0.301,2.638,1.024,1.431,0.182,1.677,0.337,1.063,2.704,1.935,0.030,2.248,1.378,1.750,1.739,0.206,0.887,0.974,8.618,0.946,0.004,1.592,1.156,0.526,1.277,0.654,1.188,10.752,0.325,0.645,1.730,1.745,0.405,3.847,1.000,7.572,0.018,0.439,3.739,0.716,3.366,1.347,2.375,3.106,0.895,0.359,2.370,0.108,1.117,1.589,3.229,0.458,0.253,1.725,0.665,2.028,1.104,3.266,0.161,6.583,2.723,3.184,7.984,1.837,1.003,0.370,0.211,0.996,0.405,2.015,0.210,0.448,1.417,3.313,0.120,0.111,0.983,2.518,0.062,1.808,2.574,1.195,0.111,0.664,0.714,1.961,0.283,4.606,1.880,2.774,0.368,3.475,3.246,2.990,0.505,3.739,14.102,0.851,1.824,2.610,1.079,0.283,1.518,0.294,0.452,0.511,1.109,0.585,0.358,0.021,1.741,0.902,1.619,0.855,4.772,1.271,0.316,7.697,0.369,0.048,1.179,2.394,1.997,1.176,2.867,0.917,1.218,0.635,2.216,0.495,0.876,3.950,1.424,0.979,1.598,0.314,2.885,1.458,1.616,1.718,2.044,0.210,0.193,1.195,4.804,0.947,0.387,1.519,2.253,1.644,2.097,0.167,2.010,2.240,0.196,0.167,1.186,0.280,0.130,2.245,4.140,1.507,0.180,0.241,1.039,1.016,6.081,0.860,1.371,7.337,3.047,0.887,1.385,0.372,0.713,2.746,2.440,1.255,0.954,1.274,3.716,5.867,4.693,0.266,2.321,2.227,0.355,0.253,0.389,0.721,1.834,1.939,3.157,1.126,0.904,4.018,3.093,2.424,4.702,2.314,4.438,2.724,1.720,0.350,0.862,1.381,1.482,2.363,6.032,0.114,2.313,1.282,0.033,2.321,3.233,0.067,0.267,4.545,1.763,0.453,3.056,2.603,3.270,0.195,2.069,2.387,0.108,1.719,1.208,0.478,1.589,3.424,1.101,0.931,2.068,0.491,0.366,1.211,0.237,0.162,1.702,2.940,0.137,2.418,0.249,7.630,0.139,1.242,2.289,0.658,8.977,1.915,1.256,1.587,2.513,2.251,4.873,1.152,1.168,0.528,2.692,2.340,1.431,0.538,1.788,0.362,1.443,1.640,0.349,0.006,1.004,1.355,0.018,1.182,0.836,1.119,1.868,0.176,1.580,1.866,1.498,0.150,2.310,0.626,0.206,1.386,0.139,2.897,0.058,6.256,1.375,0.133,2.021,1.455,0.989,0.489,0.228,5.592,5.485,4.948,1.851,1.385,3.126,0.110,3.044,2.563,0.972,7.194,1.175,0.041,1.728,1.079,1.110,0.138,3.220,1.545,0.928,0.154,0.452,1.700,1.613,5.239,3.220,1.038,8.943,0.295,0.838,1.987,0.157,2.147,0.065,9.172,1.182,0.049,1.437,1.851,0.117,3.938,3.705,0.501,1.072,0.094,5.800,0.011,3.674,1.191,0.797,0.562,0.970,4.857,0.219,1.019,4.838,0.132,1.893,0.803,2.031,0.007,1.470,0.591,0.243,0.613,1.188,2.854,2.455,0.394,1.286,2.964,2.788,0.677,0.019,3.035,0.177,0.372,0.446,3.486,9.732,5.281,0.475,0.953,1.959,9.539,0.833,1.540,1.910,5.490,4.565,0.133,0.013,0.693,2.437,1.650,3.713,0.037,4.455,2.267,2.182,0.714,0.576,3.034,0.644,4.777,7.925,8.877,1.135,0.383,0.364,0.299,0.107,2.842,1.921,1.323,0.816,0.566,3.137,2.844,2.600,0.028,1.127,0.813,5.314,2.755,0.881,1.700,0.212,4.207,0.085,1.575,0.716,0.134,0.819,3.071,0.308,2.099,2.602,3.268,1.510,0.845,0.261,1.969,0.041,1.473,3.837,0.809,0.073,0.459,1.316,2.518,9.988,0.155,0.713,0.765,3.900,4.113,0.714,1.240,0.740,3.642,1.390,0.756,3.187,0.058,1.708,1.699,3.845,0.550,3.796,6.204,4.010,6.315,0.257,2.307,0.120,0.425,0.951,3.752,0.861,0.682,1.584,0.638,1.253,1.050,3.183,1.846,0.901,6.784,0.013,1.728,1.456,0.141,2.285,0.334,1.400,1.772,0.354,0.273,2.452,11.552,0.101,2.340,0.391,0.478,1.331,1.254,2.251,1.144,0.413,1.826,16.758,3.501,2.911,3.628,5.863,0.726,3.010,0.705,0.411,0.303,4.592,0.746,4.183,0.421,0.106,0.654,1.241,5.679,1.695,13.304,3.071,2.640,6.495,1.971,3.670,1.484,4.550,8.855,1.650,0.160,0.741,0.034,0.279,2.537,3.042,1.537,3.041,0.566,1.153,1.111,1.651,0.559,1.833,0.315,0.010,0.292,1.590,1.185,1.647,0.121,4.938,5.493,0.629,1.630,1.874,6.014,0.890,1.140,0.901,1.159,0.145,0.251,0.960,0.900,0.604,0.572,0.680,1.779,3.150,4.926,1.535,5.101,3.118,6.437,2.664,0.658,0.781,2.000,2.462,0.593,4.252,1.812,0.263,0.888,1.208,2.648,1.518,0.794,0.616,4.860,1.700,3.092,0.607,1.254,0.319,1.576,0.089,2.495,0.927,0.964,5.141,0.734,1.072,1.649,1.506,8.019,1.585,2.513,0.507,2.495,0.636,1.975,1.468,1.895,2.771,3.154,2.796,1.771,1.252,0.450,1.801,0.826,0.683,2.736,1.298,0.646,0.870,1.245,1.101,0.610,0.218,0.124,0.164,0.347,0.285,4.953,0.436,0.052,2.883,2.787,0.077,2.386,1.913,1.507,4.809,0.234,0.061,1.959,1.686,2.771,0.173,0.154,2.434,6.766,1.001,1.413,4.732,1.830,0.611,2.290,2.786,0.324,0.370,1.824,0.881,6.000,5.272,1.040,3.530,1.477,3.091,0.077,4.719,6.393,4.249,1.025,0.554,13.514,3.215,0.514,10.093,2.891,1.204,4.694,0.710,1.168,3.245,1.961,3.322,1.837,1.442,0.449,0.152,1.441,0.382,0.370,0.240,4.602,2.431,3.441,1.097,1.284,3.453,0.975,3.195,5.849,0.611,3.390,2.332,4.007,0.146,2.421,0.013,2.462,1.777,2.462,0.516,0.265,1.730,0.334,1.924,5.202,0.030,0.287,0.172,1.506,2.955,4.577,0.087,1.761,0.310,0.909,1.857,0.551,0.676,0.346,2.177,6.171,1.508,0.308,1.470,0.690,0.332,5.887,3.164,0.006,3.225,1.484,0.786,0.645,2.091,0.096,0.102,3.733,1.968,0.639,3.766,1.881,1.878,2.630,2.297,1.738,0.643,8.765,3.756,0.030,1.981,0.089,1.190,1.309,0.088,0.260,2.531,2.190,0.431,3.247,3.906,5.500,1.261,4.022,0.193,0.029,0.067,1.623,6.581,0.022,2.372,0.189,2.058,6.188,0.406,0.292,2.922,1.349,1.482,0.328,1.941,0.702,7.729,0.245,2.062,1.456,0.503,0.523,1.160,0.404,0.713,2.525,2.305,1.843,2.913,1.273,0.325,0.383,2.609,2.043,1.251,4.035,0.029,4.548,0.071,3.093,4.027,12.920,0.018,1.462,0.098,1.119,1.585,1.467,1.000,2.295,1.741,0.913,0.095,0.583,0.445,1.299,0.243,2.660,1.165,0.106,1.233,0.497,3.557,0.747,0.038,0.603,3.359,0.305,0.619,2.051,1.292,4.006,1.147,0.641,4.592,0.405,0.503,1.718,3.163,1.639,1.149,1.681,2.149,0.495,0.460,2.230,3.659,0.445,7.036,0.632,2.922,1.285,0.935,2.807,1.329,3.429,5.500,3.709,1.180,3.412,1.413,1.189,0.150,5.806,2.159,2.502,0.060,3.764,0.563,1.257,0.448,2.402,0.151,0.444,1.746,0.316,1.371,2.948,2.054,1.190,0.439,1.747,0.591,0.489,1.901,1.469,1.682,1.074,0.615,0.064,2.069,1.541,1.526,5.204,2.051,0.221,0.480,2.409,1.794,0.828,1.350,4.980,1.650,1.310,0.538,2.727,0.445,2.393,1.110,1.363,5.648,1.509,2.086,0.391,0.767,0.277,0.147,1.176,1.829,0.013,2.017,1.444,0.170,2.315,0.032,1.670,2.352,0.324,3.371,3.400,6.241,0.202,0.176,0.633,1.550,0.437,3.558,3.128,0.645,0.149,1.816,0.156,0.464,3.313,1.441,0.420,2.642,2.637,1.632,1.155,2.793,3.906,1.798,12.426,1.526,1.911,0.003,1.532,0.944,2.379,9.057,0.897,4.006,1.788,2.328,1.452,3.600,1.463,0.019,1.326,0.659,1.921,1.315,1.854,0.051,0.578,4.198,1.175,1.464,1.635,1.443,0.320,1.913,7.128,0.084,3.630,0.134,0.018,3.421,0.251,1.941,6.477,0.565,0.414,4.325,1.202,1.138,0.093,0.835,3.058,0.277,2.705,1.004,3.584,3.344,0.477,1.963,2.508,1.848,2.532,5.055,0.113,6.071,1.672,2.259,3.587,1.090,0.899,0.102,2.746,1.281,2.594,0.034,0.765,1.630,3.920,2.301,5.873,2.240,0.426,1.134,0.808,0.247,0.894,0.260,4.082,1.258,1.818,2.627,0.281,1.451,0.613,0.720,2.412,1.890,1.571,1.268,1.515,0.392,0.351,0.510,3.615,3.009,1.583,1.917,2.547,0.340,0.729,0.185,0.917,0.757,0.622,0.011,3.327,0.239,1.547,2.293,4.404,0.678,4.136,0.780,2.941,0.217,2.234,1.258,2.099,1.933,1.234,9.461,0.114,0.543,0.302,1.173,0.616,0.407,1.820,0.485,1.850,3.254,0.564,1.487,0.540,2.991,1.416,2.644,1.478,0.682,6.117,0.304,0.347,2.125,0.616,0.888,2.003,0.430,1.818,10.342,0.659,4.944,0.526,1.684,1.513,0.299,0.904,0.283,6.129,0.209,1.338,0.206,4.181,0.341,1.123,0.707,2.924,1.458,2.901,1.898,0.919,0.094,0.611,4.397,2.654,0.371,10.121,1.411,0.464,0.113,2.629,1.515,1.579,6.700,4.672,3.851,0.479,3.106,0.212,1.043,0.811,5.005,2.348,2.750,0.942,0.873,1.430,0.697,0.007,0.725,4.000,1.224,1.561,0.005,0.653,1.295,1.685,0.578,1.080,1.817,4.413,3.737,1.026,0.244,2.865,3.312,2.918,1.882,1.022,1.314,1.034,0.123,2.044,0.212,1.840,0.171,0.036,0.295,5.030,2.775,0.308,0.027,1.481,0.818,0.744,0.830,1.535,4.602,0.219,0.386,3.000,4.580,0.277,0.946,0.032,0.155,1.513,0.382,2.861,2.606,3.341,1.439,0.305,2.559,2.678,1.973,1.312,1.306,0.347,0.857,0.166,1.273,1.978,3.772,0.069,0.221,4.004,6.408,6.709,0.798,2.894,0.497,1.309,0.717,0.325,2.368,1.027,2.067,0.161,5.132,1.614,0.873,0.471,0.057,1.651,1.486,0.775,2.909,0.196,6.167,1.310,0.806,2.619,3.208,0.435,1.122,2.097,0.934,1.811,2.604,2.214,1.755,0.346,2.715,0.272,1.036,0.780,1.226,2.656,1.559,0.040,0.573,1.954,4.282,2.871,0.167,0.020,2.671,0.488,0.710,0.009,3.463,1.610,2.799,1.600,1.054,1.196,5.365,1.628,14.727,0.621,0.773,0.892,1.105,10.960,0.481,1.918,1.452,8.685,0.346,0.314,0.026,0.311,0.370,0.132,0.682,0.376,1.267,9.078,1.704,0.504,2.592,1.089,1.345,0.291,2.124,0.523,0.119,0.833,0.248,1.686,10.127,3.194,0.583,2.345,0.528,1.983,0.216,6.120,2.118,0.023,0.418,3.248,2.321,1.062,0.750,0.309,3.045,0.508,3.537,12.553,1.055,0.752,0.198,1.784,0.105,0.118,1.253,3.596,2.241,10.814,3.595,2.980,0.987,0.925,1.033,0.902,0.411,1.316,5.141,0.015,0.924,2.170,0.979,2.996,0.433,3.098,2.522,1.156,0.270,2.957,2.591,3.008,0.150,2.104,2.442,0.910,2.230,0.139,7.006,1.600,1.212,1.939,0.505,1.037,0.748,1.123,1.143,0.120,3.232,4.732,2.091,2.032,1.708,3.994,2.383,1.615,0.216,1.026,0.728,2.047,0.066,1.637,5.585,0.091,5.395,2.814,0.458,4.052,1.551,3.631,0.632,3.513,0.585,2.255,2.625,1.879,2.724,1.258,3.070,0.574,1.518,0.486,2.036,5.753,0.123,1.197,1.129,0.800,0.140,5.004,1.083,1.051,0.815,0.304,2.985,3.262,0.384,0.540,0.334,1.877,0.533,3.225,0.285,7.981,1.324,2.708,0.037,2.581,0.936,2.685,1.150,0.089,0.398,0.808,0.652,1.087,1.714,1.326,0.634,0.086,9.279,1.740,0.011,2.151,0.370,4.063,3.904,3.159,2.796,0.802,2.416,3.765,2.651,1.123,0.347,7.395,0.877,2.089,0.315,1.159,2.652,0.892,1.315,1.985,1.182,1.097,0.525,2.060,2.244,2.988,0.576,0.565,0.171,5.182,6.931,0.326,1.103,1.667,1.461,0.092,0.701,0.243,4.117,0.470,0.588,3.819,1.371,2.994,3.505,0.690,1.164,1.369,6.468,0.244,1.033,2.472,0.536,1.900,1.408,0.643,1.648,1.291,0.134,2.820,1.085,1.525,2.046,3.230,1.000,0.392,1.006,0.600,0.815,0.276,3.000,1.227,2.275,2.130,0.262,0.298,4.575,1.062,0.560,2.388,0.037,3.173,2.258,0.713,0.510,1.440,1.795,0.421,1.381,4.044,0.268,0.760,0.959,2.300,1.566,1.979,0.669,6.413,2.987,0.209,1.375,0.511,2.872,1.053,0.089,4.117,0.319,2.347,1.773,1.903,0.038,1.607,0.824,6.564,2.564,0.257,0.510,1.610,1.122,5.311,0.502,1.232,0.838,0.324,1.322,1.973,0.766,1.334,0.750,1.111,0.678,0.996,3.692,6.519,0.236,0.370,2.245,1.118,1.493,1.818,0.114,6.649,3.757,4.344,2.526,2.614,5.020,2.948,0.234,0.019,1.192,0.750,2.381,3.010,1.914,2.646,0.048,0.206,0.724,2.398,1.403,0.015,1.057,1.621,0.121,2.354,0.569,1.661,10.402,1.052,1.536,2.613,3.828,1.520,4.927,1.076,1.224,1.734,1.358,2.715,2.370,1.221,2.000,3.689,4.433,0.571,0.754,1.697,0.130,2.189,1.430,0.775,2.748,1.335,0.910,0.470,0.241,2.173,1.466,0.896,1.554,3.807,4.709,1.236,0.147,4.773,0.382,0.232,0.103,1.194,2.680,1.185,0.271,0.696,0.367,1.637,0.431,2.936,1.200,1.767,0.119,0.287,1.770,0.296,1.563,1.713,1.201,1.135,3.990,0.557,2.598,2.072,3.273,1.428,1.051,0.456,11.662,0.706,0.712,1.186,3.850,1.255,12.875,2.823,1.802,2.450,3.057,0.252,1.610,0.778,1.194,1.665,0.336,3.925,2.026,3.178,0.667,0.742,0.549,3.344,1.682,1.755,8.959,1.429,2.394,0.293,1.466,3.318,0.558,2.316,5.394,1.983,0.259,0.970,1.097,0.698,1.764,0.367,1.056,6.810,6.521,1.151,12.984,1.508,0.676,7.176,0.010,1.789,2.458,2.157,2.450,3.661,0.292,0.018,0.091,0.369,0.024,0.470,2.275,0.420,0.491,0.281,4.325,1.603,15.464,2.834,10.597,0.433,3.351,1.301,0.575,3.805,7.436,2.913,1.527,1.693,13.211,6.260,0.842,4.070,0.762,0.841,0.916,0.284,1.095,1.523,1.228,1.690,0.212,0.462,1.548,0.909,1.350,0.321,1.249,5.036,6.135,2.455,4.963,0.924,3.156,0.353,0.346,3.099,4.801,0.873,11.701,1.706,0.937,0.389,1.399,2.376,0.011,2.211,2.423,1.804,2.222,0.161,0.388,1.099,0.963,1.523,0.788,1.575,7.242,0.644,3.689,2.708,3.986,6.727,0.017,2.149,2.342,1.113,1.993,3.735,5.376,3.345,0.747,1.058,0.437,0.171,0.391,0.020,2.174,0.897,1.487,1.262,3.246,2.106,1.931,1.936,2.130,0.044,1.419,2.284,0.438,0.677,0.744,1.794,2.067,0.895,0.343,0.005,0.107,0.565,1.005,1.236,1.721,0.631,2.391,2.075,0.236,10.297,2.343,1.241,4.069,7.956,0.352,1.742,0.078,0.025,0.186,2.786,2.404,3.380,0.823,0.421,0.165,2.455,3.020,1.485,2.674,2.098,1.160,0.881,2.128,2.068,2.145,0.083,3.289,2.977,2.348,2.229,1.002,4.981,2.519,9.343,2.547,0.603,0.510,6.438,1.509,4.053,1.216,2.264,0.636,1.714,2.372,1.400,1.811,1.160,0.454,4.464,0.906,2.702,2.619,0.210,0.820,1.414,1.788,0.151,1.194,0.939,2.785,2.814,2.080,0.726,5.763,1.243,3.386,0.096,1.604,3.943,0.882,0.145,1.078,1.950,3.104,0.973,0.632,4.017,1.215,2.535,1.899,0.976,6.153,2.950,2.261,0.816,0.257,1.869,0.422,3.726,6.109,1.684,0.526,3.227,0.898,6.027,2.117,1.015,1.253,4.216,1.797,1.998,1.755,2.575,1.426,9.363,1.000,0.862,1.707,0.998,2.456,0.742,4.247,2.219,2.053,0.852,1.618,2.481,1.266,0.032,1.227,1.834,3.164,1.561,0.757,3.050,2.020,0.248,2.919,1.994,1.251,1.742,1.295,1.241,0.462,2.916,0.263,0.709,0.247,2.188,1.553,0.026,0.570,10.770,0.164,3.370,1.331,5.014,0.587,3.534,0.874,0.424,0.101,0.715,0.130,1.039,5.051,0.149,2.093,1.026,1.413,1.121,4.198,0.389,0.565,1.031,1.087,1.514,1.702,2.163,0.034,0.344,0.536,1.538,0.482,2.223,1.065,0.724,0.250,0.074,1.327,2.951,0.861,1.307,3.273,1.785,0.931,2.120,0.824,0.970,3.245,2.346,1.759,0.104,0.471,10.348,0.542,0.053,3.061,3.187,4.969,2.472,0.368,2.518,0.619,0.568,0.125,2.708,1.052,1.008,0.928,0.185,1.461,0.177,0.260,1.384,0.479,0.050,2.477,0.015,0.093,1.205,4.500,0.350,0.380,0.018,7.464,0.430,3.355,0.401,0.466,0.415,2.238,0.478,2.502,0.012,3.689,0.573,1.455,0.032,0.701,1.314,2.150,0.892,2.503,0.836,2.189,0.607,1.421,3.529,3.565,0.645,4.994,1.091,0.330,0.270,0.169,2.879,2.318,2.084,0.376,1.057,0.032,5.480,0.760,4.319,2.383,1.770,8.441,0.541,4.598,4.298,3.590,2.972,1.581,4.056,1.840,0.619,3.244,0.762,6.788,9.500,2.357,1.741,0.111,1.279,0.323,0.978,3.140,1.979,3.058,1.517,0.891,9.701,4.047,0.185,1.521,3.247,0.518,1.604,1.236,7.868,1.241,0.618,5.297,2.943,2.082,2.158,2.025,0.033,0.555,2.464,6.968,1.080,3.508,0.720,2.568,0.464,2.992,2.136,1.634,8.347,0.358,5.964,0.296,1.540,1.062,5.381,7.192,1.002,0.696,1.434,1.080,0.490,0.481,2.342,4.935,1.371,1.726,1.447,2.445,0.947,3.637,2.952,0.218,0.073,1.947,0.412,1.625,3.699,0.013,0.299,2.868,0.393,4.340,0.368,1.484,2.301,2.388,0.945,0.360,0.178,3.965,1.876,10.207,0.810,1.341,2.223,0.010,0.369,0.169,0.776,3.131,0.299,2.104,1.692,2.670,2.967,0.049,0.390,4.331,2.134,2.452,0.014,2.779,1.994,1.186,2.266,1.218,0.989,5.693,2.021,1.109,3.711,6.529,0.928,0.425,2.027,2.467,6.035,1.685,2.432,1.030,3.872,2.065,1.250,1.345,0.925,0.307,1.954,0.765,0.105,3.591,0.375,0.369,0.463,1.658,0.908,2.418,3.152,0.944,0.664,1.665,3.426,0.253,15.163,3.927,3.273,0.678,1.417,12.824,1.016,2.311,9.040,2.470,1.090,6.407,1.053,0.123,2.713,1.653,0.877,3.144,0.818,1.857,0.355,1.973,5.831,0.090,0.356,5.620,3.387,1.023,1.154,2.629,1.446,1.968,2.036,0.089,2.538,0.484,0.186,1.912,4.325,2.554,8.401,1.641,1.569,1.295,3.271,0.058,3.593,2.068,0.919,1.545,1.055,1.774,3.147,1.212,0.089,0.559,0.726,1.338,0.817,5.763,1.427,4.863,0.537,2.008,8.953,2.798,0.712,0.320,0.911,1.031,0.291,2.724,0.594,1.525,0.253,8.568,8.450,1.754,3.285,3.227,0.954,1.758,0.713,0.615,3.658,1.051,2.811,0.225,1.681,2.926,0.583,0.603,0.999,0.764,2.581,1.838,0.746,1.702,2.034,3.509,0.519,0.560,2.124,2.177,1.046,1.025,1.436,1.087,1.954,0.213,0.806,2.223,1.551,4.783,2.620,0.477,0.824,1.106,1.031,1.727,0.120,0.272,1.295,5.214,3.129,3.433,1.185,0.427,1.007,0.304,1.017,0.212,2.347,1.991,0.426,1.320,3.791,5.386,1.854,2.020,3.262,8.481,1.669,3.208,1.232,0.459,0.595,1.560,6.424,2.111,1.170,0.545,4.398,4.438,3.176,1.808,1.303,1.326,2.664,1.321,3.169,0.910,12.037,1.846,0.597,1.732,1.831,0.948,2.367,1.132,0.509,1.994,0.008,1.829,1.261,1.865,0.983,4.675,0.427,0.792,1.893,0.864,0.495,2.121,0.914,1.563,1.186,9.691,0.115,0.282,0.812,2.795,1.381,0.822,0.654,0.301,0.308,1.372,0.152,0.291,1.425,0.085,2.750,2.141,0.372,1.204,0.651,0.809,2.498,0.240,2.809,1.667,2.648,0.817,4.015,2.149,2.405,0.938,0.056,0.420,3.871,0.699,4.690,1.206,0.951,1.284,0.808,1.454,2.660,0.264,5.441,2.659,0.666,1.242,0.367,1.891,2.558,1.538,2.818,3.460,1.010,0.699,1.198,0.659,4.347,0.198,0.397,3.352,2.015,1.577,0.154,4.146,19.277,0.687,1.046,0.775,1.764,9.833,6.425,0.676,2.032,6.836,0.348,1.939,2.019,0.682,1.736,1.847,0.387,0.744,1.165,9.735,5.413,2.019,1.817,0.298,1.764,0.549,0.936,2.718,5.158,0.978,0.864,1.470,9.312,2.540,0.482,4.140,0.085,0.286,0.115,3.307,1.472,5.547,5.052,2.114,0.549,2.952,3.781,5.466,0.088,1.229,6.287,3.872,0.058,0.053,0.080,2.075,1.152,3.884,0.348,0.798,3.042,0.960,0.382,1.269,2.112,0.456,1.634,0.714,4.087,1.725,2.902,1.358,1.546,1.583,1.434,0.176,3.075,3.295,3.205,13.954,0.712,0.021,1.161,8.138,0.363,2.366,2.961,0.070,4.786,0.116,1.301,0.167,12.043,1.574,11.988,6.852,0.205,3.424,2.305,0.116,2.935,3.401,5.000,3.839,3.277,8.177,0.133,3.120,12.761,0.181,0.435,0.773,3.858,1.155,1.586,4.364,2.066,0.121,4.350,2.670,0.996,2.211,0.036,7.483,0.019,6.965,2.164,3.658,2.603,11.551,0.082,1.151,2.206,2.847,0.298,3.420,0.805,1.302,7.437,21.950,1.744,5.362,0.666,0.076,2.126,4.669,0.433,0.162,3.427,0.588,1.757,1.278,2.558,0.436,3.921,1.846,3.723,15.597,0.537,0.358,1.350,0.024,1.855,6.206,0.547,5.472,8.757,0.682,2.868,1.810,2.614,0.447,2.350,1.734,36.821,0.006,0.729,1.348,0.082,4.011,0.234,0.948,1.753,1.885,6.897,1.032,0.013,2.319,2.655,1.272,3.037,3.424,2.237,0.195,4.895,1.428,4.210,1.509,5.295,0.962,2.142,0.209,0.417,2.568,1.027,0.630,1.156,3.252,0.008,1.279,1.155,1.682,2.468,2.666,0.133,2.066,0.226,0.135,2.579,2.433,3.632,7.408,9.844,1.057,0.745,2.454,1.248,0.073,3.622,2.041,5.632,1.486,0.606,8.421,6.977,0.716,0.598,2.073,1.226,3.350,3.446,4.300,0.042,1.292,7.406,0.306,1.889,2.118,5.575,0.745,0.492,0.924,5.647,0.639,0.087,0.750,1.936,3.408,0.166,0.090,18.768,0.471,0.629,1.083,2.094,2.013,3.100,2.714,1.383,4.914,1.259,2.769,2.401,1.128,6.000,2.949,2.971,4.071,3.880,2.766,3.431,3.094,1.580,3.754,2.327,3.902,1.611,0.484,0.860,0.709,2.912,5.426,2.543,0.268,5.972,0.131,1.408,0.035,1.477,6.254,2.651,2.829,8.170,1.916,0.706,2.435,2.470,9.030,1.673,2.077,0.611,3.706,1.985,4.098,2.863,2.753,6.030,3.325,2.693,1.668,1.568,3.217,8.712,1.593,4.525,0.369,0.872,1.578,0.956,5.357,2.208,0.687,0.967,2.400,6.084,0.152,0.020,0.380,0.267,0.308,0.658,1.990,0.940,1.737,1.491,0.269,2.833,2.780,14.462,1.589,5.673,8.140,2.519,0.060,11.246,4.029,8.656,3.992,0.944,0.542,1.786,0.290,1.163,0.082,1.299,1.614,0.650,0.665,7.120,2.995,2.975,2.061,2.746,4.570,1.781,3.179,0.045,2.007,1.230,2.275,0.435,0.871,0.246,1.766,2.102,8.094,2.911,1.733,3.384,1.892,0.826,4.251,2.569,2.695,0.292,0.829,3.075,5.165,2.832,3.790,3.433,0.968,1.892,0.118,0.236,4.392,0.314,0.309,0.385,0.253,3.028,0.787,2.481,0.216,2.551,15.316,0.028,7.336,0.530,0.139,4.163,0.093,2.195,1.900,2.367,1.744,4.263,4.069,3.173,0.522,2.210,1.823,5.305,2.446,0.450,0.286,1.533,1.087,1.391,1.765,2.009,0.194,1.572,0.061,1.723,2.216,3.191,1.937,2.113,3.518,0.417,2.321,0.469,3.514,2.750,2.636,4.203,2.298,2.511,10.162,3.130,0.619,2.207,4.986,1.059,0.240,1.876,1.671,0.545,1.395,0.845,5.815,2.461,3.178,1.138,2.780,1.804,12.833,2.654,2.429,2.256,0.585,0.049,2.538,0.051,0.479,0.068,2.973,2.532,3.455,9.038,3.298,0.189,0.009,3.256,1.619,0.581,2.456,5.251,3.485,0.905,0.913,0.932,0.260,3.551,0.206,3.103,1.120,0.729,4.970,0.741,1.334,0.566,5.543,1.427,0.428,1.583,13.456,1.500,1.542,3.133,1.813,1.314,1.122,1.082,5.945,3.875,1.645,0.915,2.063,0.027,3.038,2.922,9.465,1.877,6.564,0.866,1.478,2.333,1.249,2.263,0.189,1.380,1.689,0.085,1.744,0.360,2.504,0.975,4.281,4.297,2.619,1.349,3.220,0.863,2.368,6.341,1.642,1.769,1.773,7.470,1.335,6.896,0.246,1.727,0.038,0.307,2.642,1.537,0.954,1.942,1.587,0.334,6.924,0.599,2.361,7.678,2.572,2.546,1.887,3.821,2.414,1.536,2.466,3.175,3.450,0.073,1.406,0.007,3.000,0.816,7.253,1.680,2.143,0.720,1.345,1.435,0.970,0.937,0.796,0.658,18.708,0.100,4.053,0.711,0.326,2.306,1.586,1.992,2.018,1.165,2.524,0.700,3.241,3.058,0.137,4.282,8.173,0.070,0.788,1.405,0.299,1.033,12.532,0.297,2.450,0.385,3.484,5.251,1.642,1.395,0.049,1.410,0.996,1.850,9.250,3.042,1.152,0.406,5.445,0.200,1.070,3.645,1.197,5.869,3.211,2.274,1.755,3.634,0.558,0.333,1.507,0.658,3.945,0.323,0.025,1.569,0.963,3.142,1.681,2.940,0.309,1.153,4.685,0.145,0.075,0.425,3.722,1.533,0.251,4.592,1.518,0.760,0.306,8.560,6.500,0.978,0.806,0.875,0.906,1.742,0.814,0.141,0.946,1.264,0.758,0.705,5.285,1.092,1.963,2.368,1.628,1.095,1.896,1.405,9.273,1.174,0.831,8.100,2.179,6.320,0.203,1.119,0.433,1.931,3.643,14.390,2.313,0.618,2.568,3.134,2.265,0.964,5.469,2.215,2.972,3.679,3.189,1.155,4.429,3.621,1.070,0.791,1.674,11.128,1.687,1.110,5.341,1.326,0.368,2.396,2.130,0.714,1.396,0.924,0.029,2.017,0.749,2.305,3.714,3.060,0.138,0.309,0.733,1.429,0.155,1.891,1.350,2.753,0.344,0.424,0.845,0.691,1.238,0.842,1.400,5.077,3.548,4.049,0.301,0.362,6.137,2.307,0.068,1.156,1.720,0.431,0.284,8.745,1.715,2.433,7.002,1.310,4.598,0.559,1.009,0.837,3.843,7.859,3.995,1.996,3.378,1.347,0.700,2.487,2.800,2.305,0.229,6.647,0.367,11.757,2.194,0.796,0.956,1.219,4.768,3.571,0.056,2.651,3.305,1.655,0.788,1.631,1.771,2.729,0.165,1.257,1.991,0.355,3.654,2.890,1.108,1.905,5.939,0.036,1.174,4.075,7.765,10.370,0.861,1.811,0.107,7.119,3.773,0.730,0.003,2.079,2.608,0.357,0.295,3.689,1.751,2.372,2.293,4.502,6.964,2.051,4.535,0.277,5.339,2.419,3.280,0.310,0.156,0.393,0.225,8.586,0.941,1.144,6.512,2.436,8.553,1.481,0.264,3.506,0.107,1.384,0.251,3.642,0.176,2.911,2.740,0.049,3.511,2.940,3.370,0.387,0.357,2.193,3.112,0.144,4.504,1.699,0.664,1.910,0.970,0.214,2.084,4.214,1.411,1.751,11.563,0.336,4.556,3.520,1.183,0.713,0.151,0.365,0.740,1.346,0.939,3.891,10.193,2.962,1.468,7.382,1.385,0.281,8.114,3.590,1.096,0.728,7.336,0.029,6.254,2.692,2.592,0.360,5.594,1.677,2.873,3.071,5.166,1.793,3.670,0.784,1.835,4.346,17.632,0.574,2.253,1.738,1.072,1.010,0.818,4.608,0.227,0.370,0.409,1.863,0.641,0.774,1.882,3.523,2.331,3.564,0.805,2.861,3.169,4.219,0.009,9.714,4.788,1.925,5.553,0.496,0.204,0.528,0.945,1.831,1.085,4.755,2.342,2.938,1.927,1.472,0.604,0.464,3.491,1.353,0.201,2.411,4.575,2.089,1.735,0.208,2.055,1.521,0.094,1.843,2.152,4.827,0.995,0.292,1.025,1.138,0.452,4.193,2.295,2.573,3.473,1.221,3.223,2.166,1.475,4.306,0.724,3.301,1.682,8.851,5.357,3.287,3.292,4.444,1.584,14.780,3.411,2.971,0.593,1.756,1.540,4.218,1.649,2.294,3.185,2.651,0.396,1.001,5.279,1.815,4.276,2.744,3.853,1.985,7.820,0.594,1.912,6.740,1.563,3.380,3.418,2.581,1.580,1.507,2.134,2.977,0.287,1.544,0.130,3.600,9.724,2.146,0.035,3.218,0.727,0.478,2.580,1.214,6.218,0.119,4.082,1.028,4.315,2.659,9.170,0.440,4.316,1.995,1.437,2.426,2.304,3.604,6.520,10.257,6.089,5.910,0.005,2.883,1.821,2.801,3.339,0.697,1.939,3.373,4.829,1.895,2.639,0.155,11.698,2.210,1.779,2.887,2.947,1.179,2.041,2.071,0.076,0.638,1.847,6.033,2.071,2.841,0.142,2.247,1.475,3.653,1.505,1.179,2.209,1.551,1.781,0.706,4.180,2.942,0.141,3.392,1.310,1.579,1.076,0.048,5.477,0.855,2.886,0.086,0.238,16.803,0.586,4.077,1.030,0.460,0.978,2.822,2.870,3.116,0.378,2.750,0.414,14.461,3.158,0.728,5.514,4.227,0.156,0.030,6.427,0.029,1.736,1.615,1.117,0.194,3.225,2.036,1.711,2.284,1.145,2.568,2.295,2.837,1.565,0.720,3.425,8.253,0.734,0.005,0.282,1.945,0.939,0.237,1.729,0.067,3.121,1.320,4.216,1.133,1.783,3.120,2.151,0.794,6.666,0.853,3.464,0.982,1.800,0.915,2.195,3.446,2.415,6.661,0.296,10.931,0.852,4.878,2.252,0.118,3.833,1.936,1.783,3.882,1.745,5.296,0.307,1.324,1.757,0.700,4.211,0.192,2.127,3.127,4.556,0.830,1.022,0.706,0.380,3.578,6.219,4.418,0.061,4.652,10.329,0.157,0.629,4.278,1.895,0.019,0.579,0.473,0.519,0.052,0.646,0.400,0.692,5.830,3.901,3.190,4.800,0.343,3.014,1.390,11.633,7.868,0.615,6.152,1.745,2.625,1.014,0.522,2.588,0.371,1.088,0.082,1.615,1.934,0.498,3.049,2.932,0.906,1.337,5.194,1.557,1.567,9.000,0.503,0.239,0.098,2.927,1.250,7.207,0.897,2.032,0.680,1.405,0.122,2.590,2.000,2.500,4.044,2.115,1.792,5.029,1.817,2.546,2.586,0.484,6.537,1.073,1.082,3.268,1.388,5.158,2.399,3.553,9.637,2.121,2.050,5.055,0.595,0.098,3.062,0.108,2.024,2.161,0.850,11.859,0.470,5.333,2.569,0.861,0.462,0.547,0.777,0.843,3.096,2.080,4.497,2.586,1.667,0.256,0.635,0.223,0.242,1.659,1.586,1.101,1.607,0.550,1.303,1.493,3.076,2.872,0.362,0.758,6.333,4.196,2.172,5.770,1.528,0.755,6.490,0.617,1.168,1.870,2.773,0.327,0.061,1.995,0.121,10.946,4.890,0.005,0.887,0.236,2.922,25.097,1.908,1.006,2.311,3.003,0.099,0.895,2.254,1.261,4.834,1.139,3.286,3.300,2.539,0.459,0.324,1.371,5.097,3.460,2.344,3.028,9.345,0.878,0.763,3.052,1.512,1.302,2.721,1.322,8.158,0.938,0.495,5.382,0.237,8.552,1.518,4.428,0.009,8.070,2.111,1.447,0.414,2.356,1.899,3.910,0.019,4.568,0.142,2.366,4.854,1.866,0.373,0.686,1.621,3.638,2.929,8.881,0.434,4.213,1.739,3.057,1.371,1.492,0.889,0.867,1.179,2.261,1.407,0.318,1.296,1.324,2.564,1.811,3.464,0.730,0.029,13.029,1.885,1.488,0.635,5.102,5.536,1.324,3.384,15.380,3.867,1.202,4.622,0.457,1.326,1.420,1.115,2.535,6.752,6.962,3.549,0.266,2.852,0.465,0.716,3.656,0.736,0.973,1.610,6.519,1.913,1.505,3.072,1.216,1.465,8.742,0.100,9.147,0.029,2.840,0.011,3.336,1.285,1.973,0.806,4.974,2.972,0.348,0.818,8.761,2.038,1.488,0.158,0.737,0.553,2.372,1.627,1.688,0.753,2.853,0.594,1.964,0.193,0.080,5.170,1.003,0.049,0.842,0.039,2.913,1.651,2.113,0.464,1.014,3.064,7.368,1.194,0.151,1.205,3.718,2.681,0.107,3.251,1.684,1.611,0.043,2.382,1.778,16.358,4.262,1.910,1.493,3.331,1.288,0.504,2.030,1.274,1.688,1.310,0.465,3.539,0.818,2.458,1.519,8.370,1.689,1.587,2.677,3.063,1.605,0.904,2.009,1.117,6.292,2.588,6.946,2.062,0.412,0.056,6.633,1.231,2.040,3.552,1.266,0.722,3.432,2.921,1.940,1.867,0.961,4.797,3.250,11.410,1.383,0.290,2.640,0.280,0.806,1.534,0.504,0.074,6.838,1.016,1.391,0.280,1.178,2.530,3.888,1.696,5.058,3.918,0.094,0.963,3.838,0.156,2.370,0.262,5.971,3.674,11.857,3.147,1.404,0.985,2.917,0.829,0.561,1.461,3.396,0.830,18.790,0.720,13.712,4.457,6.190,2.773,0.009,0.474,1.754,1.618,0.602,3.278,2.059,0.168,0.627,1.484,4.914,1.100,3.932,21.736,0.559,2.107,4.178,3.927,1.823,2.599,0.897,0.484,1.889,0.483,4.901,6.970,6.981,2.277,1.710,5.566,2.183,2.372,1.766,1.617,2.108,0.382,1.232,0.495,1.965,0.605,4.716,1.472,3.642,0.284,1.671,1.588,1.437,0.573,6.881,0.872,6.556,2.005,0.307,2.473,2.470,2.045,3.660,0.153,0.056,0.267,2.286,1.821,0.007,1.086,1.296,1.943,0.775,6.132,0.954,0.327,2.752,4.565,0.412,0.904,3.882,2.228,1.051,2.864,1.457,1.679,3.858,1.692,0.685,1.965,0.509,2.073,0.718,2.528,0.892,8.951,0.012,2.208,0.421,2.664,1.157,1.011,0.916,2.046,2.324,0.883,7.480,0.865,0.227,3.475,0.023,0.312,1.363,1.745,1.031,1.262,0.497,5.437,0.206,0.179,0.803,2.993,6.102,2.000,1.932,2.022,1.070,6.294,0.523,1.319,0.156,0.577,2.437,0.896,1.641,1.711,0.785,9.505,0.224,0.272,8.669,0.613,0.974,2.890,1.991,1.346,1.395,0.752,5.352,2.637,1.126,0.221,10.761,3.074,3.165,1.523,1.098,5.027,0.255,1.995,3.247,2.840,1.553,0.380,1.649,0.939,7.722,2.429,0.257,8.736,0.567,2.851,3.037,1.988,2.714,1.467,5.411,2.146,3.245,2.401,4.123,0.570,0.021,0.095,1.417,3.613,0.438,4.559,5.079,2.119,1.368,0.701,3.370,0.103,3.525,0.123,1.222,2.252,4.176,1.689,1.650,0.034,1.904,7.897,3.896,0.427,2.415,1.939,2.837,16.523,2.903,3.711,2.858,5.486,3.215,5.417,0.252,1.500,2.446,0.872,4.663,0.810,1.598,7.434,3.366,2.241,2.922,0.544,0.084,0.237,4.812,1.446,1.672,1.797,0.734,3.774,0.931,2.196,0.872,1.873,1.421,5.744,12.442,0.835,3.266,2.595,1.561,1.223,4.447,1.546,4.960,1.715,0.704,1.761,2.837,2.983,2.676,0.582,2.040,0.705,0.374,1.901,1.296,2.053,1.899,0.097,2.219,4.166,3.052,4.286,1.804,1.231,2.100,0.526,3.216,0.472,1.295,2.887,0.454,3.005,1.249,1.872,0.056,0.339,1.871,0.926,2.511,0.516,3.472,2.629,3.174,2.312,0.446,0.153,1.446,4.075,0.324,1.545,2.588,3.764,6.822,0.015,2.856,8.285,1.732,0.747,1.401,1.311,2.109,3.026,0.575,3.489,1.606,1.421,1.314,2.557,5.640,2.303,2.660,0.800,1.244,3.775,2.142,7.748,1.252,5.503,0.315,1.628,2.313,6.431,2.739,8.653,2.145,1.578,0.748,1.076,0.907,2.856,0.715,1.587,10.855,3.554,2.075,2.836,2.987,2.721,8.765,5.583,0.131,1.632,5.235,1.519,1.544,1.748,0.569,0.910,1.112,0.115,3.659,0.151,0.584,2.491,1.330,1.750,0.480,1.166,1.278,6.918,0.068,0.941,0.967,1.823,1.129,1.700,0.791,0.873,2.165,3.868,0.040,1.538,1.343,1.676,0.154,0.083,3.653,0.505,0.031,1.851,1.961,2.905,0.811,6.450,1.638,4.115,2.552,0.633,0.653,0.884,1.233,0.545,0.749,0.591,5.433,2.868,4.371,0.210,6.916,2.898,1.793,2.277,0.642,1.104,4.369,5.298,5.805,2.422,2.432,0.885,3.358,0.732,1.970,0.286,0.628,1.518,3.901,0.953,1.334,1.172,0.101,4.661,6.368,0.662,1.822,1.033,2.282,2.562,0.174,1.799,0.031,3.339,0.540,2.673,3.180,0.800,2.083,4.104,1.748,2.771,1.690,0.895,0.111,4.475,3.106,0.592,6.411,0.576,1.490,0.011,3.940,1.004,5.830,4.960,0.458,0.085,1.863,1.986,0.735,3.306,0.691,1.318,2.974,0.900,2.538,2.861,0.108,1.075,5.835,7.760,4.422,1.911,2.835,3.676,1.844,2.563,5.948,2.556,1.931,2.062,2.081,0.222,1.444,5.367,1.509,3.037,0.240,0.230,10.507,2.250,0.621,4.591,1.201,1.157,0.048,5.776,1.209,0.186,7.050,0.463,0.268,2.537,0.532,1.493,0.887,1.010,2.128,0.692,6.013,2.490,0.124,2.136,1.513,1.035,12.573,0.431,1.294,2.981,0.680,1.301,0.857,7.488,5.123,0.012,9.296,0.626,0.873,1.074,3.976,1.512,1.955,0.985,1.242,4.494,3.415,0.744,1.025,4.201,1.256,7.085,3.294,1.790,3.718,2.015,0.005,0.880,4.000,1.872,2.345,0.914,0.002,2.827,0.931,2.560,2.590,2.058,0.014,5.025,3.494,0.294,0.662,1.576,10.404,2.634,3.884,0.199,0.734,0.583,0.668,1.291,3.765,2.985,2.610,6.531,0.831,8.487,0.233,0.529,2.755,2.624,0.055,0.752,1.115,2.779,1.765,14.966,1.573,0.067,2.802,2.412,3.854,2.046,0.170,3.055,2.488,2.225,1.250,2.572,0.264,4.000,0.183,1.123,3.331,2.723,0.305,0.463,4.758,2.751,0.454,4.154,1.828,2.429,3.689,1.646,2.325,1.840,0.907,0.182,1.580,5.000,3.490,0.472,2.162,1.912,5.246,2.430,2.752,0.761,0.110,1.344,1.921,3.006,2.634,3.128,5.835,0.091,1.253,1.647,4.766,2.822,0.036,11.628,1.046,1.493,15.126,3.437,0.720,0.172,0.012,4.189,0.051,2.955,0.079,1.224,0.523,2.975,1.926,1.063,1.875,0.596,1.385,0.945,0.813,2.014,2.286,27.500,4.137,1.790,0.154,5.713,3.187,1.602,9.090,1.024,4.219,1.741,4.025,0.109,2.216,3.950,2.447,0.401,1.149,2.893,7.882,0.376,1.569,0.212,2.303,2.093,3.421,8.752,0.027,0.324,3.387,3.039,0.389,2.580,1.776,0.548,0.097,1.586,0.470,2.197,0.594,1.444,9.299,6.979,0.731,3.766,5.208,1.342,0.652,3.219,0.262,0.985,0.200,0.113,1.304,0.079,15.407,3.093,0.730,0.053,5.646,6.298,5.563,3.124,4.147,2.560,0.240,1.694,2.846,1.948,2.320,1.617,0.659,1.989,0.068,2.238,2.045,2.242,1.536,0.315,0.786,2.525,0.351,4.484,2.552,0.549,0.250,3.476,3.130,0.388,0.446,3.618,8.259,2.825,2.016,0.724,3.653,0.433,1.447,1.947,0.024,0.290,0.282,3.497,0.887,0.721,0.621,0.224,0.250,1.889,0.474,0.983,0.427,1.114,2.394,9.463,0.642,2.609,1.164,1.448,0.187,5.392,1.805,0.685,0.295,1.988,2.426,6.859,1.655,1.805,5.473,4.007,1.380,0.345,8.879,4.775,1.275,4.584,0.583,2.730,2.892,1.231,0.540,0.841,3.381,0.777,2.274,2.560,1.202,1.275,0.123,1.451,0.072,1.603,3.336,0.755,1.223,3.198,0.406,4.489,2.571,0.229,6.441,0.469,4.164,1.652,4.968,3.387,1.636,2.682,4.000,1.854,1.301,1.064,0.662,0.583,0.605,1.646,2.739,1.986,3.340,7.217,1.221,1.723,1.700,3.756,3.754,1.003,0.984,5.216,0.144,3.836,0.380,0.386,2.698,1.600,15.370,1.351,0.078,2.303,3.449,1.957,0.160,0.341,5.307,8.068,2.182,1.605,2.555,0.211,1.899,2.497,0.290,0.498,2.164,0.441,1.692,1.407,2.793,2.308,1.460,0.096,0.456,0.554,5.276,3.397,5.544,1.771,1.784,4.428,0.132,0.782,2.700,0.713,1.991,1.361,1.340,1.825,14.962,4.529,2.269,2.400,6.057,0.619,0.234,2.272,1.355,6.737,1.457,1.478,0.781,5.769,3.963,11.127,3.347,2.228,3.145,1.553,2.244,0.650,0.224,0.029,0.323,1.093,0.067,1.906,2.437,5.175,0.033,0.244,1.319,4.348,2.594,3.137,1.505,3.110,2.720,0.651,1.922,1.827,7.467,9.201,2.874,1.958,1.267,2.247,3.344,6.808,3.953,1.878,3.129,0.329,7.458,1.380,1.241,3.144,1.864,3.519,0.373,2.750,1.354,0.304,1.389,0.937,3.110,7.590,2.469,0.227,6.462,0.641,2.106,1.013,0.126,1.667,2.723,2.328,1.011,3.064,2.612,3.381,0.229,0.101,2.648,2.225,2.130,2.306,0.905,0.387,1.878,1.534,3.103,0.071,0.271,0.045,0.175,0.300,3.261,0.463,0.193,1.735,0.476,0.628,0.122,0.037,4.105,2.517,2.116,0.431,0.793,1.883,5.037,3.503,3.073,0.437,2.257,4.040,0.689,2.555,0.085,0.191,5.645,0.170,2.871,0.998,0.403,2.747,0.148,1.059,3.512,4.948,1.195,7.226,0.127,6.785,1.582,0.786,0.010,2.665,1.146,6.063,0.866,1.396,2.742,1.128,1.347,1.035,1.636,2.069,0.442,3.464,1.694,0.225,0.223,2.495,4.120,6.582,0.165,2.821,3.490,0.068,0.882,2.657,0.303,5.344,0.496,1.657,12.626,2.784,6.650,2.652,5.512,3.294,3.679,0.693,6.539,1.536,3.748,4.144,1.482,1.918,0.069,1.418,10.536,3.458,7.585,0.747,2.836,0.267,0.685,0.416,0.088,1.439,0.592,0.828,1.311,0.175,0.056,1.888,3.154,0.225,0.701,3.331,9.882,4.238,1.783,1.636,3.913,1.322,2.767,11.661,3.129,2.309,1.551,2.589,6.030,1.787,0.356,1.406,0.522,11.202,0.273,2.373,1.462,0.080,2.334,1.372,0.285,0.062,0.476,1.328,3.923,8.621,3.307,1.340,2.995,2.185,3.509,4.751,1.299,3.547,0.318,0.085,2.295,1.037,2.667,2.764,0.791,7.456,0.532,1.399,5.818,0.709,0.895,0.882,0.163,2.210,1.173,1.272,0.115,4.666,2.811,1.544,2.319,1.704,0.017,3.454,2.381,1.679,2.512,3.056,2.659,0.726,0.021,0.003,5.161,3.835,1.079,1.712,1.283,1.710,0.671,3.109,0.040,1.874,0.734,0.690,3.567,3.804,3.383,0.900,2.890,1.392,6.534,3.011,1.232,0.185,2.753,0.450,3.525,1.991,3.678,1.525,0.075,1.502,0.376,1.855,7.639,8.306,0.225,1.653,0.442,4.162,1.605,0.380,0.044,1.578,2.548,3.881,0.854,1.142,0.455,0.207,0.687,2.733,2.936,0.364,2.808,15.280,0.496,3.643,2.634,2.052,2.805,1.661,2.028,3.004,3.798,1.965,4.589,0.218,0.218,0.417,3.843,1.506,7.848,10.734,3.212,3.360,0.270,0.192,0.286,0.420,3.726,4.865,1.080,1.375,1.723,2.474,2.969,2.200,2.987,1.967,3.000,4.818,2.648,0.312,0.489,5.137,2.694,0.758,1.671,4.411,0.430,0.047,1.928,2.892,1.270,6.673,0.313,1.855,0.792,2.549,10.581,1.770,0.202,1.270,2.476,2.054,4.172,4.693,4.098,2.121,4.209,1.730,2.921,4.269,0.838,6.809,0.155,0.229,0.005,0.527,2.204,0.115,1.032,3.993,13.370,1.893,7.567,0.882,7.961,14.443,0.345,1.008,4.529,3.150,2.347,2.937,1.952,0.425,1.372,2.858,3.289,0.092,0.771,2.255,0.462,1.248,1.494,0.557,2.879,0.442,2.154,0.153,0.394,0.025,2.105,0.463,2.089,0.448,2.428,7.688,1.773,0.371,4.835,2.681,0.230,0.883,0.328,1.521,2.142,0.593,0.628,2.213,1.731,7.560,1.536,2.286,0.581,2.392,1.388,0.299,0.788,1.468,5.111,2.553,3.226,1.033,0.614,5.757,6.846,19.777,2.234,0.011,2.225,3.216,0.119,2.750,4.821,2.176,1.317,1.316,2.735,1.478,2.594,3.293,1.804,4.600,0.181,0.316,5.690,1.125,1.309,4.690,0.284,0.609,0.727,0.059,2.337,0.953,0.417,1.376,1.334,2.971,0.820,0.773,1.278,0.009,0.554,15.268,4.705,4.138,8.540,0.176,2.308,0.379,2.874,2.498,1.385,0.020,3.982,0.081,3.881,2.478,0.134,0.199,1.813,1.449,2.459,3.120,0.829,1.436,2.165,1.798,2.583,0.224,2.023,7.900,1.348,1.955,0.730,1.716,1.366,1.480,6.802,0.330,4.279,2.474,3.584,0.988,0.325,2.798,3.531,13.137,3.239,0.029,1.389,1.719,1.116,1.392,6.238,1.264,1.601,2.992,5.306,2.726,0.020,0.319,2.037,2.498,2.787,10.097,1.315,0.507,4.904,1.583,3.828,3.258,0.393,2.049,3.055,3.564,1.249,5.047,4.896,1.452,0.982,1.240,0.756,8.024,0.274,1.206,3.405,0.242,0.510,8.811,0.669,3.299,2.710,1.127,4.663,3.185,0.886,2.951,1.612,1.295,1.304,0.486,0.316,0.158,0.572,1.104,1.375,0.020,6.057,0.033,5.867,0.934,11.212,0.036,1.371,0.100,1.581,1.787,3.434,0.153,2.720,1.089,2.435,1.384,1.973,1.094,0.131,2.909,0.739,1.373,1.170,0.646,1.093,4.037,1.754,0.142,1.125,0.257,3.053,1.767,0.926,0.254,1.747,1.366,2.329,0.407,2.384,2.603,5.540,0.652,3.251,2.105,0.863,4.121,0.792,1.838,1.914,0.472,1.584,0.155,1.000,1.317,0.473,2.673,0.468,2.089,2.646,1.484,0.054,1.638,5.226,0.991,1.464,2.700,0.662,5.424,2.031,1.225,1.804,2.950,1.506,1.970,0.170,3.420,0.912,0.599,0.270,2.029,0.487,2.889,3.268,0.991,4.349,1.526,1.845,3.161,1.550,3.938,4.744,0.972,3.026,2.844,2.754,4.654,0.492,3.166,1.708,0.199,1.335,0.409,0.960,3.548,0.769,3.974,0.485,3.200,2.728,1.217,0.938,0.080,1.425,0.417,1.356,6.878,2.825,0.126,0.019,2.100,0.630,4.193,0.964,1.760,8.342,2.332,5.456,1.814,3.153,1.589,1.246,1.339,1.133,1.031,2.454,1.067,4.083,2.907,0.842,3.507,2.683,0.254,2.904,2.265,10.638,0.663,0.292,0.037,1.673,2.189,1.013,0.198,0.025,1.320,1.712,4.676,0.193,3.850,3.906,1.332,0.744,1.172,0.947,2.879,2.512,0.455,0.418,3.188,3.870,6.018,2.354,0.710,0.154,4.194,0.713,0.551,0.305,0.170,0.080,1.129,1.845,1.082,0.903,0.290,0.615,0.252,2.486,0.174,1.407,0.269,2.303,0.913,2.950,0.194,0.038,3.518,0.986,8.394,2.965,1.193,3.626,2.371,1.929,3.457,0.297,0.838,0.522,0.419,3.180,1.589,3.835,0.439,3.004,3.665,1.254,0.546,1.854,1.710,2.035,2.010,3.626,2.510,2.034,0.343,2.084,0.549,15.281,6.157,1.118,0.115,8.658,2.712,0.121,1.415,0.994,0.679,26.375,0.702,0.199,1.145,1.630,2.127,5.045,1.843,2.884,0.196,1.928,0.350,2.468,0.938,0.008,0.397,0.431,0.525,0.292,0.580,2.327,6.460,1.203,2.625,0.655,0.963,0.599,0.407,0.463,0.447,7.556,0.442,0.856,2.948,0.113,8.590,1.679,4.500,4.748,0.005,1.433,3.952,1.550,9.194,5.030,1.390,2.668,0.308,5.018,0.667,0.340,2.600,1.992,0.511,1.459,0.741,0.952,0.559,0.454,1.382,1.961,1.224,0.621,1.456,0.108,1.521,0.926,2.739,2.541,2.101,0.135,6.159,7.891,13.027,2.774,1.076,2.322,5.794,0.022,0.207,0.955,1.119,2.237,6.175,0.239,2.287,0.431,2.783,1.247,1.082,2.821,9.479,3.184,5.053,1.827,0.839,0.610,1.190,0.223,2.304,0.137,1.038,3.586,0.254,7.091,1.050,0.377,0.031,4.008,0.038,2.314,3.996,1.662,4.716,0.676,2.116,2.206,10.526,1.007,4.520,0.796,2.922,2.764,1.975,2.901,3.756,0.772,4.864,3.120,0.096,2.794,8.050,1.791,2.756,2.996,3.181,0.565,3.437,0.376,1.032,1.387,5.352,2.025,17.577,1.938,0.366,2.291,0.732,1.131,0.557,1.701,1.741,1.023,0.709,3.363,1.604,1.970,3.531,4.714,2.020,2.882,0.029,2.131,8.153,0.045,0.609,1.742,1.681,1.228,2.040,1.480,0.170,0.267,0.918,0.123,1.432,4.905,0.063,0.358,0.900,1.201,1.854,1.346,0.422,0.020,3.637,0.183,0.404,4.970,2.202,1.922,3.700,2.240,1.441,0.639,0.027,6.268,1.518,0.329,0.071,1.895,4.014,2.531,0.537,0.230,0.349,1.597,0.809,3.248,0.922,3.864,0.150,1.097,2.980,1.052,3.739,1.437,1.810,1.867,3.051,3.142,0.913,3.229,2.887,0.434,4.564,5.492,2.255,3.989,0.756,4.263,0.488,0.573,0.103,4.087,0.488,3.419,4.097,2.468,2.608,0.531,4.578,2.322,1.620,0.185,0.074,0.497,0.235,2.211,1.972,21.289,3.194,2.360,0.125,1.926,1.150,3.075,1.220,2.086,0.245,0.891,1.786,4.651,4.178,1.629,2.963,2.833,2.124,5.629,2.390,0.271,0.080,1.273,1.951,2.955,5.317,3.588,0.801,0.518,0.353,2.117,2.546,2.418,0.558,0.043,2.557,2.832,1.669,2.613,2.657,1.850,1.502,2.295,2.824,0.454,1.851,1.525,2.923,5.468,1.181,7.977,0.499,2.286,0.303,8.787,3.279,3.968,2.855,4.014,2.507,0.067,1.092,0.852,1.639,1.329,2.858,2.273,3.940,1.479,1.383,1.267,1.780,0.875,0.996,1.170,12.601,2.325,0.072,0.156,2.976,4.831,10.152,0.632,2.329,6.557,2.437,2.075,2.645,8.256,1.158,8.597,0.396,1.957,0.286,0.582,0.841,1.366,0.152,1.743,9.265,3.829,1.978,2.321,1.695,2.226,2.516,8.081,3.730,2.535,1.413,0.945,0.518,0.841,0.522,1.124,1.326,1.345,0.192,0.698,0.084,0.496,0.038,3.335,2.287,1.519,0.236,5.351,0.520,2.240,6.843,5.347,0.682,0.007,2.122,0.531,2.121,0.020,1.387,7.452,0.018,3.355,0.276,3.703,0.035,1.653,7.038,12.202,0.412,0.014,2.962,1.436,2.659,3.160,2.360,0.327,0.076,0.170,2.561,3.509,1.352,0.363,0.056,1.357,1.602,4.612,5.037,1.242,3.267,0.160,2.030,0.906,2.933,0.071,2.609,6.477,2.022,1.144,9.752,1.962,0.710,0.418,0.839,1.703,3.027,3.610,0.597,6.233,3.638,2.369,1.521,0.190,0.817,0.640,1.025,1.630,1.780,0.186,1.623,1.115,0.875,2.825,0.176,2.598,3.933,0.842,1.591,0.315,2.380,11.908,0.601,1.077,1.122,5.005,2.147,0.196,0.222,1.383,7.186,2.576,5.016,2.303,0.292,0.468,0.864,3.767,2.825,0.068,0.555,4.718,0.234,1.834,0.497,4.389,5.410,2.618,2.689,3.604,9.642,0.909,6.750,2.792,2.569,0.178,0.795,3.113,3.509,0.735,1.138,0.809,1.786,1.875,4.782,4.891,3.007,4.044,3.512,0.305,0.410,2.125,0.729,1.943,1.479,1.804,6.598,0.957,1.907,3.712,2.705,3.070,0.121,0.178,0.349,3.465,6.417,2.032,2.248,4.141,1.042,2.815,7.581,0.259,2.329,3.085,7.243,4.710,2.301,0.419,2.365,1.467,0.104,3.090,2.670,0.568,2.018,5.724,2.564,0.320,0.241,2.004,4.242,1.480,2.401,0.500,1.324,2.877,0.388,1.736,0.016,2.164,3.152,3.043,2.252,0.060,2.486,2.480,0.657,2.789,1.852,6.741,1.358,5.500,0.106,1.224,0.078,0.894,0.817,1.060,0.893,1.722,1.552,1.513,0.823,2.424,2.906,1.201,12.975,4.169,1.852,5.336,0.084,2.779,2.626,1.929,0.173,0.965,1.592,3.685,7.130,0.063,3.423,1.009,7.371,2.411,0.391,4.592,1.115,1.672,0.339,0.680,0.009,1.885,1.289,2.535,7.270,2.790,0.461,0.031,1.214,0.567,12.537,0.290,2.174,2.609,0.047,1.562,1.578,1.379,3.924,1.060,3.614,3.268,1.095,0.519,0.439,0.780,3.050,0.185,1.206,1.262,1.043,1.752,4.763,2.466,2.393,1.272,0.387,0.117,1.329,0.221,0.324,0.613,3.380,1.959,2.005,11.127,1.696,1.980,1.928,3.290,1.239,0.323,3.575,1.511,0.347,0.631,0.032,2.550,0.972,0.016,0.939,1.529,0.861,2.094,1.795,0.823,4.290,3.286,2.765,2.770,1.005,0.659,4.704,0.598,2.168,0.082,0.288,0.065,1.081,1.231,1.461,0.147,0.295,2.272,2.971,0.754,1.650,6.133,1.042,0.687,0.804,0.494,0.841,0.302,17.564,2.781,1.327,0.262,2.577,5.628,0.005,0.541,0.566,2.687,1.092,0.435,2.233,0.227,1.472,1.691,0.690,3.890,1.055,2.642,0.482,0.830,0.270,3.065,2.821,5.229,0.224,1.376,0.057,0.213,13.867,1.230,0.467,1.501,0.198,0.431,2.490,2.153,2.647,3.692,0.517,6.417,1.748,1.278,0.156,0.775,0.239,2.353,0.551,2.000,2.064,0.599,11.936,0.161,3.995,4.169,2.242,5.528,2.659,1.284,0.445,0.902,2.988,1.494,2.404,1.956,4.057,5.720,0.601,0.005,2.243,3.557,0.714,0.664,3.721,0.307,0.760,3.448,1.694,7.371,0.211,3.866,4.587,6.985,0.015,0.556,3.736,3.989,6.585,7.521,1.357,2.175,6.980,0.834,1.446,0.448,2.732,3.719,4.979,3.501,0.895,1.008,1.288,0.056,2.035,0.012,16.621,1.163,0.706,1.279,1.750,1.598,0.421,0.121,2.604,0.606,0.656,1.770,0.940,0.931,0.871,0.207,1.094,0.062,1.778,1.676,1.067,2.853,1.956,0.016,3.347,2.443,0.971,2.436,0.639,8.890,0.836,0.163,1.000,2.109,8.100,3.943,1.299,3.347,9.011,1.155,0.910,3.958,5.556,5.659,1.582,0.252,1.045,2.606,7.368,0.455,1.498,4.465,3.985,6.850,0.534,0.944,1.356,0.408,0.173,0.556,0.367,1.183,1.879,1.520,5.314,0.089,0.195,0.096,4.365,0.353,8.416,3.260,6.443,7.888,2.329,1.169,1.522,1.377,3.683,2.101,2.533,0.305,2.854,0.733,2.000,0.795,1.473,2.590,1.286,0.578,2.048,3.931,4.450,1.452,0.250,0.345,0.643,2.342,5.356,0.419,0.684,2.240,0.436,8.079,3.288,1.434,3.963,2.304,2.503,0.011,3.333,0.064,0.109,2.069,0.728,0.321,2.030,2.825,0.941,0.842,1.052,2.894,0.039,0.938,1.343,0.549,3.842,1.670,2.233,2.475,1.207,7.608,0.622,0.761,2.412,0.451,2.548,0.282,0.244,1.381,0.373,1.228,2.279,5.613,0.436,6.505,1.454,2.397,3.282,3.472,8.745,2.723,3.760,1.253,1.418,3.110,4.336,9.703,2.279,3.207,2.070,2.625,0.087,0.493,0.424,2.572,0.033,0.371,0.530,2.725,0.279,4.245,5.207,0.644,0.761,0.073,2.367,0.454,4.817,0.673,1.340,0.023,2.020,5.624,1.563,2.223,1.171,11.870,0.021,2.803,0.230,2.775,3.367,2.081,0.831,3.469,1.201,0.536,1.539,6.061,0.023,2.353,1.006,1.132,1.887,5.750,1.322,1.957,1.027,1.286,0.500,1.697,4.072,0.737,0.047,0.448,0.913,0.811,0.088,2.001,1.963,0.822,5.447,1.791,2.000,3.784,4.267,2.772,0.504,4.668,3.056,2.405,3.333,1.189,1.426,9.452,2.588,1.985,0.502,0.721,9.058,4.004,1.252,2.676,0.377,3.631,0.678,2.068,2.971,0.006,1.381,3.033,0.140,8.540,1.171,0.093,0.916,2.033,5.777,2.167,2.224,1.626,0.045,0.715,1.962,14.961,1.926,0.577,2.240,5.157,1.434,1.890,0.381,1.024,0.876,1.123,1.753,3.605,0.896,0.059,4.607,0.290,1.937,2.281,3.039,0.099,0.662,1.203,4.143,3.000,2.360,0.880,2.361,1.980,1.202,1.294,0.150,1.286,6.578,0.082,1.970,5.196,3.354,0.798,5.269,3.067,1.411,2.218,2.003,0.041,1.080,0.496,1.022,2.383,0.054,1.676,0.828,0.140,1.075,0.312,0.015,0.625,1.110,2.323,0.356,0.571,2.562,2.162,0.097,1.716,0.701,0.874,7.926,0.051,0.654,3.119,2.098,1.851,0.203,2.959,3.045,0.154,1.768,3.700,1.266,2.143,2.738,0.547,2.898,0.213,1.469,0.920,1.513,1.818,1.633,1.539,3.444,2.045,5.168,0.858,1.486,8.796,0.084,1.574,3.054,0.170,2.524,0.958,0.183,9.535,1.522,3.513,1.395,0.954,0.188,2.960,8.959,4.000,2.342,0.460,2.153,0.498,0.641,0.821,1.705,0.129,1.526,9.354,0.566,2.441,4.556,5.338,0.131,19.955,1.254,0.119,0.926,14.916,6.776,8.788,0.149,0.410,0.711,0.396,0.939,2.904,2.972,4.802,1.042,2.249,4.071,1.069,3.757,6.143,1.929,3.757,0.205,5.578,0.078,0.242,4.663,0.961,2.912,7.197,0.225,12.732,0.040,1.674,0.722,21.790,3.037,8.480,16.543,0.012,9.073,0.936,3.916,0.080,0.600,1.475,4.485,1.365,4.207,0.851,7.224,1.056,8.506,0.934,6.220,0.200,3.632,1.928,0.030,1.608,4.477,4.055,8.366,7.047,4.010,0.713,0.146,2.108,2.214,3.789,6.331,0.345,0.207,1.544,1.358,1.226,0.722,0.906,21.843,0.673,3.443,2.254,2.401,0.781,0.132,0.389,5.853,3.532,1.580,1.629,1.895,1.269,0.583,2.380,0.865,3.623,0.369,1.252,0.082,3.183,0.736,6.276,0.183,4.778,0.198,6.502,0.717,5.690,4.710,1.764,0.744,0.459,5.216,5.864,0.267,7.909,7.907,0.111,17.383,2.785,1.438,0.543,5.126,1.653,1.491,0.969,0.445,1.525,5.416,6.670,2.309,2.702,2.058,0.907,1.516,2.821,0.708,3.347,4.400,5.222,3.975,2.836,0.211,3.008,1.073,0.228,3.827,4.838,1.710,2.720,1.240,0.386,3.719,0.905,0.561,0.052,13.506,2.956,16.935,1.992,0.697,6.453,0.323,4.034,0.147,1.321,0.175,0.363,1.111,0.674,0.930,1.490,1.681,1.489,1.249,0.009,2.777,0.101,0.812,7.546,2.686,0.756,1.872,0.818,5.536,0.311,0.950,2.333,7.295,0.464,0.196,0.887,3.942,0.402,1.642,10.395,2.303,0.534,3.828,0.886,7.724,2.283,6.109,2.820,1.247,1.041,0.485,0.917,0.798,2.182,3.138,1.830,6.777,0.910,3.955,0.400,0.067,0.183,0.083,1.040,7.990,0.020,2.205,2.430,0.296,1.688,1.496,5.403,2.404,5.737,0.237,4.110,0.300,3.014,1.256,1.626,0.236,2.760,3.338,0.901,13.685,0.232,2.220,1.412,4.053,1.512,3.178,0.231,0.879,0.004,2.476,2.899,2.124,4.316,3.886,1.641,16.962,0.772,2.420,1.433,1.707,3.063,0.608,1.546,0.524,1.044,7.964,2.779,1.357,1.199,4.904,1.988,3.222,0.507,2.026,5.047,1.275,3.078,4.543,1.863,3.012,2.869,5.382,0.345,8.622,2.318,0.515,0.744,1.922,2.485,0.172,3.877,4.627,2.756,2.652,0.798,4.082,2.639,0.119,2.671,1.511,0.521,3.027,0.505,0.533,1.529,0.583,1.352,1.937,2.889,2.815,7.605,15.426,1.444,1.496,0.249,2.427,4.971,3.401,2.128,11.727,3.962,4.282,0.788,1.448,1.716,5.293,3.893,2.545,9.480,1.623,0.635,0.016,1.096,0.170,2.609,3.846,6.923,0.035,1.778,3.010,0.286,1.475,0.158,6.496,0.725,4.065,2.350,0.020,1.489,0.588,0.697,0.799,0.375,6.799,1.952,0.199,2.511,0.323,1.368,5.585,2.324,2.931,1.973,0.256,1.124,7.315,0.033,3.922,2.196,0.120,1.257,0.195,1.605,0.432,0.356,3.865,5.309,14.741,0.260,0.080,1.037,7.666,3.820,0.928,1.554,1.040,1.775,3.159,4.333,1.452,0.274,1.612,0.747,0.005,0.440,2.043,2.546,1.313,5.951,0.744,0.038,3.566,4.447,3.132,3.958,2.377,9.782,1.404,1.736,1.706,2.026,1.607,3.364,2.118,2.537,0.944,0.401,6.225,0.404,7.084,2.692,0.350,0.403,0.481,0.132,3.061,7.208,2.384,0.466,4.943,1.408,2.633,3.823,3.918,0.853,1.367,8.470,10.505,7.781,6.403,1.567,4.947,3.495,0.652,2.595,2.023,0.745,2.923,3.589,3.850,1.041,1.122,11.850,1.053,0.011,0.314,2.584,1.905,3.387,0.019,8.112,1.760,1.446,2.283,3.639,0.048,6.298,1.753,9.500,2.660,0.053,1.294,0.303,1.057,4.784,0.264,0.547,2.541,2.187,0.702,0.434,8.253,1.665,2.216,3.063,2.213,1.177,1.257,0.555,1.722,3.038,0.299,1.663,1.831,2.615,1.198,0.481,1.954,2.311,6.068,8.815,0.662,1.549,0.868,0.029,3.530,1.980,0.882,3.334,0.947,6.007,2.045,0.385,1.406,1.789,1.258,1.214,0.765,5.281,3.102,0.218,4.922,3.502,0.296,2.594,0.403,1.225,1.696,9.461,6.057,1.982,2.662,0.623,0.293,1.619,1.148,2.644,0.078,1.376,0.289,8.174,6.255,0.159,5.256,0.733,3.306,14.789,1.335,1.730,6.600,2.060,2.438,1.232,1.416,0.286,1.234,7.762,1.924,3.629,0.005,8.316,4.959,1.865,6.930,1.592,5.343,0.881,1.771,0.199,0.276,1.523,0.947,0.957,0.749,2.233,1.218,0.832,0.420,2.968,0.096,1.406,2.776,2.419,1.427,2.651,5.477,0.299,3.411,2.717,1.589,1.834,4.607,2.547,12.768,10.581,9.566,0.978,0.373,8.870,1.217,3.536,1.410,1.350,3.450,2.022,2.984,1.582,0.633,0.243,1.293,0.029,0.323,1.162,0.243,2.642,0.676,2.056,0.605,7.177,2.568,2.873,1.416,0.589,0.048,3.723,2.404,3.719,6.711,1.920,1.678,2.207,0.782,1.992,4.582,0.608,5.085,0.960,0.623,1.433,0.906,1.860,0.891,2.615,1.858,1.507,1.569,2.621,1.104,2.336,1.622,1.280,4.412,4.166,0.738,0.833,2.982,0.484,0.923,3.958,2.235,5.986,0.106,2.890,0.445,0.989,3.312,1.855,1.716,0.016,3.138,3.648,3.293,1.572,1.643,4.805,0.782,1.523,3.967,2.960,0.609,0.070,1.919,1.346,3.476,0.836,1.717,0.058,4.940,0.026,0.325,1.197,3.990,0.828,2.201,2.880,2.534,0.185,6.782,6.366,1.706,1.968,1.237,0.576,2.362,0.864,6.330,9.625,1.647,1.440,4.273,0.564,5.583,1.618,0.656,3.863,2.257,0.643,1.886,2.716,0.829,6.559,0.471,1.972,6.603,4.301,1.421,0.726,5.576,0.213,2.383,2.370,0.204,0.618,0.863,0.333,1.780,2.885,1.767,3.615,2.150,2.001,5.343,2.918,0.669,0.760,2.273,0.608,2.997,0.822,1.781,1.949,9.062,2.646,2.971,2.046,0.078,0.840,0.487,1.178,4.756,1.417,0.196,3.845,4.762,3.460,6.064,0.770,0.352,2.714,5.694,2.761,4.097,0.390,3.635,1.117,1.756,0.914,1.000,2.583,0.565,1.417,1.805,10.264,5.248,3.662,1.148,1.266,0.128,2.612,0.007,8.532,1.009,8.211,0.146,0.605,0.060,0.462,10.969,1.655,2.673,0.493,0.751,0.067,0.560,1.000,3.075,0.635,0.758,2.192,3.308,0.363,0.622,1.080,1.815,5.571,0.768,0.491,1.290,3.520,2.461,0.072,4.949,3.351,0.578,3.298,0.222,4.306,1.726,0.699,0.673,0.084,1.343,0.616,2.925,2.342,1.314,0.594,1.022,6.355,4.335,1.463,0.949,0.068,3.797,3.278,2.353,2.234,0.950,2.747,0.048,2.213,2.480,5.588,1.324,0.388,0.154,2.126,2.233,0.063,0.814,7.279,0.049,0.109,0.048,3.833,4.808,4.225,3.173,0.719,0.144,5.351,3.393,1.598,0.481,0.197,2.375,3.674,0.234,0.476,1.823,5.468,2.083,1.738,0.310,2.822,3.203,2.583,1.915,2.453,0.870,1.392,2.981,6.318,2.829,2.012,4.170,2.928,0.551,2.303,2.513,3.098,2.037,2.271,3.687,2.172,2.971,1.505,1.394,2.495,1.917,2.127,1.785,5.106,0.465,10.448,2.983,0.022,2.337,1.108,6.097,2.198,0.246,1.677,1.094,0.630,3.029,1.580,5.402,0.952,1.573,4.964,0.243,2.027,2.876,1.010,2.675,0.345,0.068,2.597,0.486,1.672,1.894,2.212,10.904,2.402,0.862,2.944,2.311,4.320,1.665,1.066,4.992,4.126,2.301,1.122,2.577,0.633,1.918,0.893,1.572,3.697,1.062,1.251,11.608,4.266,15.067,2.801,3.529,1.226,4.140,1.226,1.136,2.869,0.422,0.045,0.274,1.989,0.629,9.550,4.597,1.258,7.572,2.287,13.721,3.817,0.622,0.651,2.034,0.390,0.343,0.034,0.289,0.394,2.909,0.268,1.522,5.427,30.701,0.842,1.280,1.649,0.295,3.825,0.424,0.078,1.551,0.629,1.775,0.039,3.528,1.713,1.266,3.764,10.465,5.516,1.063,3.099,5.384,0.548,0.088,2.013,2.589,2.620,1.642,1.536,1.895,2.801,2.821,2.042,2.246,5.176,2.201,2.819,2.560,6.647,1.628,4.067,2.800,0.767,0.347,1.607,3.642,0.026,0.197,0.339,0.879,1.756,4.810,3.077,3.896,6.833,0.934,1.822,0.953,0.083,4.664,1.647,0.262,1.418,2.858,2.798,0.763,0.810,2.591,1.054,1.933,7.707,2.333,1.687,1.502,1.039,0.567,2.124,2.379,0.130,2.126,1.890,0.496,0.168,0.307,0.736,2.546,4.356,6.233,9.461,4.833,1.397,3.398,6.711,0.510,0.304,1.327,0.992,2.369,5.459,0.638,3.772,4.160,1.280,1.161,2.113,0.644,1.795,2.222,1.152,1.080,2.602,2.576,0.406,0.914,1.206,0.342,6.893,3.370,0.012,0.687,1.847,1.177,10.325,1.855,2.208,3.247,0.159,3.583,1.220,0.738,1.274,5.811,0.523,0.743,0.475,0.306,0.831,2.085,4.338,0.367,0.328,2.330,1.288,2.009,0.558,0.347,0.391,1.069,5.593,0.849,2.704,0.077,0.496,3.531,21.022,1.445,1.630,7.993,0.864,0.517,1.032,1.584,2.332,0.575,3.562,4.923,2.986,0.193,6.536,1.662,6.709,4.314,1.113,2.907,4.233,2.348,7.489,0.331,0.180,0.956,3.438,2.263,2.292,4.074,0.524,1.578,0.216,3.089,0.211,2.671,1.803,2.413,1.559,4.435,3.464,1.389,1.050,11.500,6.322,1.481,7.366,1.564,2.792,0.806,3.709,0.866,4.705,1.115,2.698,3.227,0.474,0.347,1.117,2.204,2.534,5.057,4.453,2.392,1.288,1.339,0.097,0.550,1.308,0.550,0.630,0.082,5.473,2.744,1.739,0.987,3.407,1.607,2.650,6.669,0.343,14.376,0.020,2.046,0.374,0.716,3.197,2.020,6.015,2.080,4.279,1.682,1.983,1.958,3.840,0.122,0.183,0.028,1.888,2.281,1.025,0.310,1.598,0.217,6.158,5.645,3.531,7.298,3.018,2.201,0.450,1.976,3.395,0.401,2.806,3.619,1.069,5.980,1.989,1.289,6.966,5.766,0.266,2.770,2.635,2.934,4.125,1.236,1.317,2.976,1.582,2.097,8.405,1.343,5.979,2.677,2.075,1.816,5.967,1.427,0.238,2.983,2.626,7.362,0.185,3.258,1.855,0.153,1.668,2.845,1.609,6.084,0.183,0.932,2.523,4.644,1.804,3.850,3.037,0.057,3.380,1.607,4.867,1.377,5.452,0.065,3.843,3.866,0.309,0.410,2.215,2.701,4.144,0.018,1.700,3.058,0.968,0.346,3.090,1.121,1.250,5.322,2.855,1.776,4.719,3.057,8.652,3.025,0.982,1.949,1.201,0.075,3.295,2.268,3.530,2.080,2.089,2.227,0.476,5.847,3.423,1.230,0.335,4.043,5.973,3.980,3.892,7.081,1.140,1.626,0.951,1.132,6.973,2.648,4.131,0.090,3.777,4.841,0.364,6.109,0.583,6.412,1.597,0.419,1.594,5.039,0.431,0.116,2.249,2.256,2.146,2.306,9.901,3.366,0.472,1.458,3.673,3.752,0.578,2.488,1.947,10.233,6.276,4.368,0.605,7.444,12.127,0.060,0.108,1.581,0.100,1.163,0.568,1.350,0.187,2.010,0.740,1.961,2.491,0.630,1.734,0.375,3.411,6.059,0.883,3.070,14.704,1.264,4.448,0.629,1.803,0.789,3.963,1.740,0.353,1.253,7.649,2.722,2.293,1.061,2.103,0.333,0.922,2.210,1.705,2.432,0.507,2.192,1.919,0.745,4.989,2.625,1.865,2.040,14.675,10.464,0.750,4.922,2.302,1.429,8.619,3.265,1.878,3.180,2.825,6.744,3.827,0.202,4.127,2.543,1.735,0.934,0.512,1.781,0.711,6.487,0.239,2.221,0.882,0.628,2.443,3.857,1.202,4.696,17.355,0.954,1.796,2.108,7.316,0.929,2.358,1.474,2.171,1.212,6.052,2.777,2.211,0.227,1.232,29.466,2.322,1.856,6.666,0.551,16.203,3.003,3.870,0.390,2.129,0.905,0.074,0.148,3.693,1.355,6.861,0.293,2.921,2.961,5.290,0.972,2.632,0.058,0.008,1.426,1.926,0.224,0.864,1.738,3.070,5.719,2.848,0.345,0.439,0.218,2.118,1.909,1.366,0.767,0.045,1.595,1.094,0.710,2.504,1.874,1.821,1.519,0.064,8.161,0.455,9.982,2.608,2.637,0.738,0.374,0.080,4.699,0.255,1.150,8.285,2.088,1.271,1.006,3.161,2.895,1.338,2.848,0.950,3.812,1.815,5.059,6.389,1.650,3.085,6.710,4.733,0.133,0.492,2.269,0.624,0.011,0.034,6.451,5.440,0.703,0.012,7.270,2.800,0.383,2.550,1.494,1.592,4.274,1.324,4.578,5.430,0.334,2.939,1.575,2.757,3.777,0.014,8.217,3.333,0.837,0.273,0.545,4.436,0.811,1.942,3.008,2.237,1.973,0.906,1.587,0.592,0.655,1.781,3.540,0.553,1.894,0.010,2.526,0.333,0.667,0.424,1.062,1.318,1.226,3.549,2.995,0.022,1.474,5.098,0.270,0.442,0.888,1.639,0.774,1.415,0.794,2.553,1.442,2.856,0.207,0.654,12.287,0.656,0.441,0.020,0.068,3.292,4.037,5.140,0.852,2.584,1.290,2.369,18.229,2.386,1.532,2.047,1.756,2.785,1.087,4.067,0.026,0.140,2.155,0.652,0.265,0.004,0.594,2.911,0.316,0.587,1.361,5.245,0.178,0.224,1.876,0.031,0.170,0.245,0.100,3.282,5.004,1.551,5.441,2.162,10.015,3.670,3.365,3.076,0.404,2.183,2.254,1.680,0.685,1.595,6.323,0.176,2.668,0.191,1.054,2.260,4.959,0.845,0.253,2.623,13.540,3.620,0.267,1.902,3.004,1.590,1.429,2.843,9.267,3.165,0.614,4.746,2.408,1.387,1.772,0.774,0.602,0.405,3.768,0.635,13.592,1.017,3.373,3.308,2.467,0.715,1.467,0.314,2.406,6.555,2.541,0.011,1.360,1.039,3.356,0.243,1.546,0.268,1.821,9.224,1.033,0.318,0.293,2.422,0.600,0.433,3.161,2.456,4.398,2.011,2.693,3.271,0.128,3.789,1.130,0.084,0.907,5.629,1.760,1.174,1.786,1.989,0.006,3.780,0.591,3.343,0.353,1.361,2.968,1.621,2.799,0.089,0.512,1.127,0.639,1.936,5.155,3.588,5.671,2.461,1.100,2.931,2.591,3.565,1.012,1.217,1.237,1.371,5.176,0.579,0.203,0.665,1.741,1.556,0.800,9.349,2.984,2.002,4.021,0.890,0.941,1.252,3.002,4.443,0.051,1.818,1.117,2.461,1.216,1.546,2.233,3.198,0.650,1.343,8.960,0.125,1.558,0.161,1.279,2.976,0.751,0.956,6.437,0.168,1.448,7.598,1.257,0.015,0.121,3.620,0.245,3.178,0.062,0.919,0.225,0.308,3.644,2.023,0.676,0.303,4.069,0.914,1.728,2.839,0.790,0.011,2.916,3.025,3.348,7.868,2.851,6.792,4.098,4.930,0.322,1.446,2.690,0.688,1.272,0.250,3.699,1.372,2.083,6.285,0.917,0.121,2.296,1.717,0.070,2.066,2.360,2.896,0.355,3.502,7.020,0.165,16.295,3.091,0.926,0.801,1.818,1.084,2.325,3.060,4.134,1.094,2.508,3.590,3.291,1.185,0.299,1.534,1.517,11.088,6.937,3.120,9.097,1.271,0.492,1.960,1.273,9.731,3.432,1.498,0.804,1.322,0.572,3.461,2.017,3.714,0.491,0.064,1.256,2.191,8.628,0.942,1.412,1.009,4.591,6.412,5.295,2.241,0.632,0.394,0.095,0.025,5.962,15.500,3.375,2.668,0.647,18.433,0.187,1.534,0.968,0.466,4.072,0.331,2.214,0.821,2.833,0.640,1.000,2.272,0.296,6.977,3.681,0.714,7.547,0.878,14.716,0.705,1.430,0.027,0.078,1.050,1.418,2.537,11.265,0.211,0.347,0.329,3.099,1.668,3.908,1.774,0.285,0.207,1.210,0.944,0.106,0.954,1.010,1.500,3.029,0.254,3.011,0.765,6.899,0.200,1.939,0.542,0.859,0.071,1.462,0.621,3.286,4.998,1.600,0.180,1.370,3.275,2.513,3.677,2.069,1.241,2.413,10.049,2.625,3.725,5.534,2.694,4.013,2.733,2.170,9.853,3.832,0.010,0.049,0.974,4.664,7.699,1.801,0.542,5.018,3.892,2.677,1.320,0.979,0.906,2.965,0.814,6.432,0.466,10.430,8.369,0.693,3.162,0.192,2.657,1.081,0.035,2.698,5.209,1.242,10.913,1.698,1.397,2.169,1.927,0.104,5.581,2.657,1.926,3.410,2.435,1.717,2.304,7.333,0.823,1.635,0.121,1.356,0.977,1.497,0.392,0.423,5.816,0.388,0.597,3.015,3.453,5.602,1.787,1.175,7.415,0.179,0.961,2.137,0.121,1.633,3.106,1.688,1.056,1.344,2.210,0.612,0.261,0.674,1.834,0.135,3.331,3.436,3.183,4.682,4.362,5.715,4.618,0.527,0.095,3.947,1.413,2.591,3.071,0.888,0.318,0.540,0.443,3.030,3.435,3.263,0.066,0.190,0.027,1.912,6.305,2.849,1.396,1.618,3.087
