# Supplementary material for: Accurate prediction of protein function using statistics-informed graph networks
Source: Nat Commun. 2024 Aug 4;15:6601. doi: 10.1038/s41467-024-50955-0 (PMC11297950; doi:10.1038/s41467-024-50955-0)
Supplement: Supplementary file 4 — Source Data [file 41467_2024_50955_MOESM4_ESM.zip › Source data/Figure S1 1W0M-A-GO_0006096.txt]

M	0.024
R	0.014
L	0.019
P	0.016
I	0.029
L	0.029
I	0.048
I	0.087
N	0.105
F	0.113
K	0.092
A	0.074
Y	0.080
G	0.142
E	0.141
A	0.117
A	0.096
G	0.090
K	0.100
R	0.051
A	0.136
V	0.200
E	0.260
L	0.284
A	0.299
K	0.284
A	0.322
A	0.303
E	0.332
R	0.282
A	0.262
A	0.284
R	0.338
E	0.326
L	0.255
G	0.186
V	0.208
N	0.234
I	0.308
V	0.391
V	0.467
A	0.615
P	0.651
N	0.851
H	0.768
L	0.870
E	0.766
L	0.745
G	0.557
L	0.360
V	0.207
S	0.202
Q	0.187
S	0.138
V	0.002
D	0.051
I	0.174
P	0.305
V	0.383
Y	0.237
A	0.248
Q	0.294
G	0.507
A	0.621
D	0.562
V	0.540
E	0.493
A	0.544
G	0.600
G	0.637
A	0.666
H	0.656
T	0.658
A	0.651
H	0.643
V	0.639
S	0.561
L	0.481
E	0.363
N	0.444
I	0.323
K	0.238
E	0.149
A	0.242
G	0.333
G	0.357
S	0.403
G	0.287
V	0.172
I	0.087
L	0.267
N	0.465
H	0.521
S	0.540
E	0.513
A	0.534
P	0.418
L	0.354
K	0.241
L	0.301
N	0.213
D	0.180
L	0.149
A	0.112
R	0.195
L	0.166
V	0.220
A	0.160
K	0.139
A	0.171
K	0.275
S	0.302
L	0.270
G	0.263
L	0.304
D	0.273
V	0.309
V	0.213
V	0.366
C	0.244
A	0.292
P	0.227
D	0.366
P	0.426
R	0.395
T	0.380
S	0.398
L	0.342
A	0.236
A	0.175
A	0.136
A	0.103
L	0.071
G	0.112
P	0.204
H	0.165
A	0.142
V	0.201
A	0.358
V	0.515
E	0.658
P	0.743
P	0.715
E	0.634
L	0.592
I	0.766
G	0.840
T	0.895
G	0.757
R	0.624
A	0.489
V	0.448
S	0.398
R	0.401
Y	0.268
K	0.179
P	0.107
E	0.190
A	0.272
I	0.401
V	0.420
E	0.495
T	0.398
V	0.372
G	0.283
L	0.252
V	0.266
S	0.254
R	0.230
H	0.233
F	0.162
P	0.166
E	0.041
V	0.003
S	0.000
V	0.108
I	0.331
T	0.457
G	0.566
A	0.706
G	0.678
I	0.917
E	0.947
S	1.000
G	0.811
D	0.588
D	0.479
V	0.363
A	0.306
A	0.379
A	0.315
L	0.301
R	0.201
L	0.239
G	0.252
T	0.312
R	0.358
G	0.395
V	0.416
L	0.425
L	0.359
A	0.508
S	0.617
A	0.725
A	0.511
V	0.490
K	0.521
A	0.588
K	0.495
D	0.444
P	0.381
Y	0.242
A	0.164
K	0.073
I	0.107
V	0.121
E	0.230
L	0.218
A	0.257
K	0.253
P	0.336
L	0.351
S	0.352
E	0.317
L	0.256
