# Supplementary material for: Accurate prediction of protein function using statistics-informed graph networks
Source: Nat Commun. 2024 Aug 4;15:6601. doi: 10.1038/s41467-024-50955-0 (PMC11297950; doi:10.1038/s41467-024-50955-0)
Supplement: Supplementary file 4 — Source Data [file 41467_2024_50955_MOESM4_ESM.zip › Source data/Figure 3d_CC.txt]

BLAST	0.2689701703786564,0.2689701703786564,0.2689701703786564,0.2689701703786564,0.2689701703786564,0.2689701703786564,0.2689701703786564,0.2689701703786564,0.2689701703786564,0.2689701703786564,0.2689701703786564,0.2689701703786564,0.2689701703786564,0.2689701703786564,0.2689701703786564,0.2689701703786564,0.2688825058408606,0.26888496896505254,0.2691608048042741,0.26943528790071536,0.270869655889108…	0.8818627523103664,0.8818627523103664,0.8818627523103664,0.8818627523103664,0.8818627523103664,0.8818627523103664,0.8818627523103664,0.8818627523103664,0.8818627523103664,0.8818627523103664,0.8818627523103664,0.8818627523103664,0.8818627523103664,0.8818627523103664,0.8818627523103664,0.8818627523103664,0.8813210856436997,0.8813210856436997,0.8813210856436997,0.8811301765527906,0.879745561168175,0…	0.15868468190466836,0.15868468190466836,0.15868468190466836,0.15868468190466836,0.15868468190466836,0.15868468190466836,0.15868468190466836,0.15868468190466836,0.15868468190466836,0.15868468190466836,0.15868468190466836,0.15868468190466836,0.15868468190466836,0.15868468190466836,0.15868468190466836,0.15868468190466836,0.15864119740268007,0.1586429122437895,0.1588349865130474,0.1590324066302631,0.…
DeepGO	0.1938320571769958,0.25478456068767213,0.2983662526219448,0.33680857249949236,0.36607959608070995,0.390028633232745,0.41383220337215937,0.4347152359020737,0.4534429243291032,0.4713993293484229,0.4841005074885388,0.49998884759958495,0.5130717863108974,0.524333719380856,0.5330400026064642,0.5416672086575353,0.5494475484506155,0.5569405518744129,0.5656659350648863,0.5716170992343835,0.57829455481488…	0.9092709993198452,0.8849195908026114,0.8678591676831712,0.8542412687818307,0.8382299030770956,0.8232290917080902,0.8125499857390344,0.79963983457776,0.7891040125287482,0.7812290006688913,0.769799639203497,0.7629343027122377,0.7528157377205833,0.7444826035180467,0.7322874997632708,0.7245377711751868,0.7171827674506962,0.7068651790831576,0.6995353354476332,0.693011111715218,0.6847271641356115,0.67…	0.10847835901765802,0.1488156572533418,0.18015063307997775,0.20975522583101866,0.23417544158731482,0.2555518671376865,0.27760942691822693,0.2984941059500088,0.31812298479846707,0.33753530991268765,0.35306568446179426,0.3718356268341505,0.3891438666562271,0.40466990504924893,0.41902723147607607,0.43250468119710284,0.44530037743642575,0.4594847885074568,0.4748032889957688,0.48641270744323784,0.5004…
DeepFRI	0.34899692036170155,0.41096900353535887,0.44657832962650607,0.4738761180326977,0.49563896539049224,0.5159135932143009,0.5309696676134001,0.5449088668693179,0.5583693187802093,0.570542934698168,0.579298793093389,0.5867692072190686,0.5950048822440157,0.6010730159113744,0.6078454838309578,0.6137069201692009,0.6182949465760329,0.6250566064639158,0.6307449404896208,0.635898337044634,0.639545244524633,…	0.9221351445045911,0.9082524059778467,0.894876533670261,0.8843000581655729,0.8743656126492314,0.8669131281799498,0.8582930287586369,0.8524316835617117,0.8476683346808959,0.841043631470784,0.8335343423663144,0.8253762430732071,0.8189482283493915,0.8124169518215564,0.8085620682584492,0.8039369447348903,0.7987476479070331,0.7940592871777089,0.7890676383738744,0.7835257675810908,0.7771217076755783,0.…	0.21522641433819742,0.26556675682479736,0.2975282786427087,0.3236586942779407,0.3458401918932261,0.3672285217963118,0.3843802836023725,0.40044465767524695,0.4162933881480566,0.43169803445164107,0.44390402992955846,0.4551813674118744,0.46723763630723375,0.47698824331025463,0.4869624461787286,0.49627646220291594,0.5043519793214027,0.5153687093065347,0.5253382914735691,0.5350813739819628,0.543353543…
Pannzer	0.33207224652771056,0.33207224652771056,0.33207224652771056,0.33207224652771056,0.33207224652771056,0.33207224652771056,0.33207224652771056,0.33207224652771056,0.33207224652771056,0.33207224652771056,0.33207224652771056,0.33207224652771056,0.33207224652771056,0.33207224652771056,0.33207224652771056,0.33207224652771056,0.33207224652771056,0.33207224652771056,0.33207224652771056,0.33207224652771056…	0.20612448577632148,0.20612448577632148,0.20612448577632148,0.20612448577632148,0.20612448577632148,0.20612448577632148,0.20612448577632148,0.20612448577632148,0.20612448577632148,0.20612448577632148,0.20612448577632148,0.20612448577632148,0.20612448577632148,0.20612448577632148,0.20612448577632148,0.20612448577632148,0.20612448577632148,0.20612448577632148,0.20612448577632148,0.20612448577632148…	0.8537168490584638,0.8537168490584638,0.8537168490584638,0.8537168490584638,0.8537168490584638,0.8537168490584638,0.8537168490584638,0.8537168490584638,0.8537168490584638,0.8537168490584638,0.8537168490584638,0.8537168490584638,0.8537168490584638,0.8537168490584638,0.8537168490584638,0.8537168490584638,0.8537168490584638,0.8537168490584638,0.8537168490584638,0.8537168490584638,0.8537168490584638,…
FunFams	0.5154344887964195,0.5347888927560006,0.5249588626232363,0.5172668614584401,0.49991857471746537,0.46986495718850474,0.43868292184186114,0.4015663102052101,0.3725896142105738,0.33179914295063545,0.29308349526202415,0.26102929369180855,0.22995036623585371,0.20386899200450811,0.18319621315067214,0.15738924662720763,0.13609178079545955,0.13297355279539738,0.12334261558145629,0.09697701211532567,0.089…	0.5594741227812217,0.5209284567289048,0.46919696230986413,0.4301521866665088,0.39559191562366347,0.35137714799106684,0.31277549525435605,0.2757999582850281,0.2468881391259263,0.21101972402566135,0.18050274444726871,0.1566555313628703,0.1346423597518726,0.11693823054774338,0.10334304686669016,0.08720359964724292,0.07425719327583656,0.07234590295325592,0.0666299938623468,0.051487100644453575,0.0473…	0.47782217925872955,0.5494070641519934,0.595762494092854,0.6486272312627507,0.6789815887569076,0.70891956434357,0.7342574315536664,0.7381810934674665,0.7590600602617645,0.7758857142523207,0.7788695887405432,0.782140380101243,0.7871251810075162,0.7944715069531284,0.8059664149747399,0.8064958881951869,0.8135003129054853,0.8209493048721629,0.8286789686280283,0.832567564314191,0.8299035719429038,0.80…
DeepGOWeb	0.6207729063531767,0.6207729063531767,0.6207729063531767,0.6207729063531767,0.6207729063531767,0.6207729063531767,0.6207729063531767,0.6207729063531767,0.6207729063531767,0.6207729063531767,0.6207729063531767,0.6207729063531767,0.6207729063531767,0.6207729063531767,0.6207729063531767,0.6207729063531767,0.6207729063531767,0.6207729063531767,0.6207729063531767,0.6207729063531767,0.6207729063531767,…	0.5515611189234191,0.5515611189234191,0.5515611189234191,0.5515611189234191,0.5515611189234191,0.5515611189234191,0.5515611189234191,0.5515611189234191,0.5515611189234191,0.5515611189234191,0.5515611189234191,0.5515611189234191,0.5515611189234191,0.5515611189234191,0.5515611189234191,0.5515611189234191,0.5515611189234191,0.5515611189234191,0.5515611189234191,0.5515611189234191,0.5515611189234191,…	0.7098469438430235,0.7098469438430235,0.7098469438430235,0.7098469438430235,0.7098469438430235,0.7098469438430235,0.7098469438430235,0.7098469438430235,0.7098469438430235,0.7098469438430235,0.7098469438430235,0.7098469438430235,0.7098469438430235,0.7098469438430235,0.7098469438430235,0.7098469438430235,0.7098469438430235,0.7098469438430235,0.7098469438430235,0.7098469438430235,0.7098469438430235,…
ProteInfer	0.3709576197338463,0.3709576197338463,0.3709576197338463,0.3709576197338463,0.3709576197338463,0.3709576197338463,0.3709576197338463,0.3709576197338463,0.3709576197338463,0.3709576197338463,0.3709576197338463,0.3709576197338463,0.3709576197338463,0.3709576197338463,0.3709576197338463,0.3709576197338463,0.3709576197338463,0.3709576197338463,0.3709576197338463,0.3709576197338463,0.3709576197338463,…	0.23588775513935673,0.23588775513935673,0.23588775513935673,0.23588775513935673,0.23588775513935673,0.23588775513935673,0.23588775513935673,0.23588775513935673,0.23588775513935673,0.23588775513935673,0.23588775513935673,0.23588775513935673,0.23588775513935673,0.23588775513935673,0.23588775513935673,0.23588775513935673,0.23588775513935673,0.23588775513935673,0.23588775513935673,0.23588775513935673…	0.8679447635527935,0.8679447635527935,0.8679447635527935,0.8679447635527935,0.8679447635527935,0.8679447635527935,0.8679447635527935,0.8679447635527935,0.8679447635527935,0.8679447635527935,0.8679447635527935,0.8679447635527935,0.8679447635527935,0.8679447635527935,0.8679447635527935,0.8679447635527935,0.8679447635527935,0.8679447635527935,0.8679447635527935,0.8679447635527935,0.8679447635527935,…
SPROF-GO	0.29419492370620054,0.3669491304810786,0.4174779053339896,0.4586209664137701,0.49263730101609193,0.5198972895695653,0.5436155374416569,0.5647254994354116,0.5802883755346616,0.595142631227883,0.6061994112800191,0.6190135272031413,0.6279194526542489,0.6378229076922494,0.6467995848633482,0.6528071782565339,0.6576269116338436,0.6646352879395152,0.6699736136086474,0.6770608641728122,0.6824175324500823…	0.9338075628039743,0.9211349012914053,0.9096827564473418,0.8994656230114404,0.8909338391371727,0.8813815839546076,0.872095932443964,0.8638348558117999,0.8560419663725841,0.847317052528864,0.8405458699042494,0.8354266849692514,0.8275905710604412,0.821467360228803,0.814795448110505,0.8080753502491832,0.7984581935318046,0.7916064880891299,0.7856230388773334,0.7786043251223692,0.7727901850961179,0.76…	0.17460144744763054,0.22910927602141506,0.2709007837945697,0.3077748485237139,0.3404412815883577,0.3686865208550737,0.3948810985009405,0.4194780499918725,0.4389054179362287,0.45864339299489915,0.47403669927327713,0.491653194689407,0.505869364866418,0.5212859839283651,0.5362372982911209,0.5475901140511374,0.5590263807020812,0.5727654970095056,0.5840039801832645,0.5989477285044952,0.610968809308807…
ATGO+	0.5167380860457857,0.5167380860457857,0.5167380860457857,0.5167380860457857,0.5167380860457857,0.5332637427959405,0.5438253420421443,0.5540879561605071,0.557503235838462,0.5611760776909913,0.5628542193901703,0.5657250257972467,0.5657771532378956,0.5672052740550214,0.5684934245799089,0.569470333381061,0.5690718230296594,0.5673586775110906,0.567713266458479,0.5678285140327834,0.5681188408184512,0.5…	0.6654470571171077,0.6654470571171077,0.6654470571171077,0.6654470571171077,0.6654470571171077,0.6531624210160492,0.6412152364101944,0.6301397528711978,0.6184674253887114,0.6092634048738202,0.5948721485324291,0.5856070701843771,0.5741238051516385,0.566985894357512,0.5610010450108689,0.5537223868154478,0.5465023637282133,0.5385922409817024,0.5328104066472721,0.5264771147637172,0.5211475692941759,0…	0.4223537341173023,0.4223537341173023,0.4223537341173023,0.4223537341173023,0.4223537341173023,0.4505566735007496,0.4721184307181631,0.4944166323862277,0.5074794627357241,0.5201242368104404,0.5341068725176494,0.5471486884145819,0.5576697120766435,0.5674248235842002,0.5761886401842682,0.5861402487335861,0.5935857316636665,0.5993713517294018,0.6075094428331396,0.6162293776649838,0.6243959353414029,…
PhiGnet	0.7970125592331021,0.8043715616469392,0.8080019702412465,0.8115199405500273,0.8136910197315564,0.8152962159265735,0.8166265376999369,0.8173306431422654,0.8180742491448212,0.8189861469576858,0.8200249343262126,0.820813901394763,0.8206170261172601,0.8215934714112421,0.8217053370701211,0.8218241859024547,0.8215624168858783,0.821820537464322,0.8226148219202147,0.8224887442669214,0.8219998127228886,0.…	0.8608230751915603,0.8509643088515497,0.845229730093401,0.8410343233665408,0.8383523319566006,0.8357148300144264,0.833789509559944,0.8314369396253619,0.8291681583618227,0.8269713745080087,0.8260764190693464,0.8251899934332713,0.8232662721580776,0.8226866658394418,0.8212337260703235,0.8197519943046712,0.8186134533920775,0.8175787184058133,0.8165926827456158,0.814941338075726,0.8134223375869674,0.8…	0.7420093848764566,0.7626161316411074,0.7739152253827893,0.7840068215039445,0.7904391413544274,0.7958515616907524,0.8001558902869444,0.8036950206400404,0.807273283823454,0.8111536551516475,0.8140614660224474,0.8164839785086944,0.8179847757725642,0.8205031784233798,0.8221774900465303,0.8239068803352202,0.8245327038179198,0.8261066014819359,0.8287264441398762,0.8301772546650359,0.8307601133526157,0…
