# Supplementary material for: Accurate prediction of protein function using statistics-informed graph networks
Source: Nat Commun. 2024 Aug 4;15:6601. doi: 10.1038/s41467-024-50955-0 (PMC11297950; doi:10.1038/s41467-024-50955-0)
Supplement: Supplementary file 4 — Source Data [file 41467_2024_50955_MOESM4_ESM.zip › Source data/Figure S2 1W0M-A.txt]

0.02384577638496151
0.014180669003492085
0.01865581302666908
0.016128214155817455
0.029017557998209934
0.029348479770916456
0.047649075273951
0.08707447282093742
0.10543880602519173
0.11253068851510566
0.09199630973984003
0.07436724770645584
0.08026855870249595
0.14217096865365297
0.14067717890148648
0.11744673109753376
0.09557746891985046
0.08976930170747699
0.10033516566875464
0.05076105084471315
0.13594333211795023
0.20035239164605462
0.2598409524877432
0.2838732888158911
0.2989277737123273
0.2840246702353211
0.3223188164211562
0.30299971389237523
0.33164049551165187
0.2822056549565833
0.2621854447208376
0.28377716028332706
0.3384322986341324
0.3260010296700567
0.25515586360931725
0.18589711961335575
0.20766352005732383
0.234404880345406
0.30762979510978367
0.39084302492379275
0.4667911306956881
0.6153576656702063
0.6506567214342954
0.8511391940074285
0.7684449461660205
0.8702807670348897
0.7657811488589799
0.7451487007637216
0.5568515986868167
0.3599526604811968
0.2066631036927349
0.20204834558762366
0.186752439346686
0.1380061824641828
0.0018568935858186758
0.0511969718666213
0.17374422807651116
0.30527440083611573
0.38333895281501995
0.2372329456902088
0.24751991779735288
0.2943635338835951
0.5074220269842618
0.6208546482874412
0.5615700242677164
0.5403445780323639
0.49316323690773595
0.5440664618170791
0.5996988882317449
0.6374404354843929
0.6658917766325713
0.6564081223659958
0.6584575378389638
0.65074587153986
0.642526265437785
0.6385515608098451
0.5606417253219089
0.4811883262410384
0.36253486063880286
0.44419676371016314
0.3229898068907137
0.2379280471155015
0.14942536581651322
0.24205462711779438
0.33299491290450606
0.3574385770578172
0.40338491877129806
0.2867187371701175
0.17189341521592566
0.08742099971566676
0.26725197890318875
0.4649052598442298
0.5206627514415683
0.539966383722543
0.5129541819946069
0.5336054354092093
0.41784153604293656
0.35403985189609416
0.24128657976067536
0.3009359527072773
0.2134389145866748
0.180327921487
0.14861189562582186
0.1118407841261854
0.19458131659486153
0.1655968334329515
0.2195200496973303
0.16016391081376563
0.1392769112814385
0.17138845841023864
0.2748623459075541
0.3018034811846303
0.26953793222304895
0.2629657954090924
0.30390313292425164
0.273460747061472
0.30879026688238237
0.2128072163044802
0.3663109463424623
0.2438166449029164
0.29154388679184445
0.22703104768470658
0.3662986289984209
0.42603218447554453
0.39514828698889287
0.3803224086347672
0.39753591795194326
0.34228787254493026
0.2356822477766999
0.17529115071618911
0.13643054683350708
0.1032834880179887
0.0710212250827756
0.11151699492244029
0.20357938864938513
0.16527131363536213
0.1424462626942682
0.20077610337656085
0.35789817583962025
0.5145608316886495
0.6575452696571873
0.7429094384453925
0.7150689618919758
0.6341190965939651
0.5920739337926275
0.7661378053328604
0.839522214989023
0.8950143582055112
0.7568460858345838
0.624093521228286
0.4890782366996487
0.4480627422033851
0.3977920878796115
0.4014739227800602
0.2675185078713377
0.17877653869272883
0.10686292361060767
0.19008472581963065
0.2719466806348711
0.40125984762087924
0.4202078183442725
0.4945430596984821
0.3975222974076791
0.37200171343153815
0.2825985628173069
0.25216926500837783
0.26559032154812845
0.2538953396905805
0.22954551295976436
0.23331882410811075
0.16193040221900737
0.1662428739240498
0.04069590566097853
0.003298532886528688
0.0
0.10842628043273249
0.33149559506107185
0.4569843528383845
0.5661664955309914
0.7063575448413002
0.6778386474751202
0.9168150061908185
0.9465396019824908
1.0
0.8106780220317436
0.5884288687565299
0.4790963115349809
0.3627897694049651
0.3056807961185001
0.37853655489718285
0.3146835554899541
0.30050816322123514
0.20148794847245807
0.2389538338457183
0.25184778092760746
0.312277028123673
0.3580122233752479
0.3953464294743821
0.4162586031916584
0.425477932019494
0.35881287175729554
0.5079973758697256
0.6172039150310197
0.7247106677210572
0.5112400813402579
0.4896770501955758
0.520622029937832
0.5884072048044389
0.49498886627792715
0.44397649484669754
0.3814906295441746
0.24240393382267642
0.1643303154938351
0.0733124875422532
0.10731751803349067
0.12084072164876987
0.22971546848559576
0.2177786448963776
0.2574633407522122
0.2528243963719981
0.33558696413476413
0.35145128287288296
0.3523554235693988
0.3165558057971483
0.25608278929037376
