# Supplementary material for: Accurate prediction of protein function using statistics-informed graph networks
Source: Nat Commun. 2024 Aug 4;15:6601. doi: 10.1038/s41467-024-50955-0 (PMC11297950; doi:10.1038/s41467-024-50955-0)
Supplement: Supplementary file 4 — Source Data [file 41467_2024_50955_MOESM4_ESM.zip › Source data/Figure 1c.txt]

S	0.350
F	0.365
I	0.378
N	0.387
Y	0.392
S	0.394
S	0.398
R	0.393
E	0.389
I	0.379
N	0.306
C	0.280
K	0.319
I	0.306
V	0.386
Y	0.356
Y	0.459
G	0.420
P	0.631
G	0.658
L	0.774
C	0.628
G	0.608
K	0.488
T	0.370
T	0.295
N	0.238
L	0.309
Q	0.517
Y	0.440
I	0.465
Y	0.139
N	0.330
K	0.349
T	0.523
A	0.401
A	0.275
E	0.265
T	0.314
K	0.434
G	0.503
K	0.569
L	0.569
I	0.591
S	0.636
L	0.680
S	0.702
T	0.738
E	0.773
T	0.800
D	0.698
R	0.609
T	0.412
L	0.489
F	0.481
F	0.485
D	0.267
F	0.115
L	0.082
P	0.000
L	0.065
S	0.147
L	0.253
G	0.221
E	0.172
I	0.166
R	0.092
G	0.128
F	0.137
K	0.210
T	0.189
R	0.289
F	0.324
H	0.507
L	0.456
Y	0.482
T	0.233
V	0.277
P	0.490
G	0.734
Q	0.799
V	0.588
F	0.375
Y	0.166
D	0.050
A	0.194
S	0.542
R	0.802
K	0.709
L	0.558
I	0.505
L	0.631
K	0.559
G	0.528
V	0.607
D	0.674
G	0.639
V	0.513
V	0.507
F	0.477
V	0.478
A	0.461
D	0.610
S	0.573
Q	0.633
I	0.480
E	0.452
R	0.394
M	0.482
E	0.480
A	0.415
N	0.327
M	0.295
E	0.349
S	0.483
L	0.545
E	0.397
N	0.321
L	0.408
R	0.573
I	0.544
N	0.490
L	0.566
A	0.528
E	0.500
Q	0.379
G	0.413
Y	0.391
D	0.373
L	0.358
N	0.343
K	0.341
I	0.357
P	0.390
Y	0.397
V	0.429
I	0.392
Q	0.458
Y	0.525
N	0.636
K	0.812
R	0.888
D	0.970
L	1.000
P	0.762
N	0.517
A	0.254
V	0.356
T	0.585
V	0.531
E	0.448
E	0.275
M	0.296
R	0.273
K	0.248
A	0.275
L	0.306
N	0.328
H	0.244
R	0.275
N	0.301
I	0.229
P	0.210
E	0.160
Y	0.374
Q	0.385
A	0.546
V	0.639
A	0.751
P	0.741
T	0.637
G	0.501
V	0.382
G	0.342
V	0.326
F	0.364
D	0.302
T	0.279
L	0.271
K	0.338
A	0.338
V	0.209
A	0.081
K	0.112
L	0.142
V	0.188
L	0.197
T	0.230
E	0.252
L	0.238
K	0.220
K	0.223
