# Supplementary material for: Accurate prediction of protein function using statistics-informed graph networks
Source: Nat Commun. 2024 Aug 4;15:6601. doi: 10.1038/s41467-024-50955-0 (PMC11297950; doi:10.1038/s41467-024-50955-0)
Supplement: Supplementary file 4 — Source Data [file 41467_2024_50955_MOESM4_ESM.zip › Source data/Figure 3d_BP.txt]

BLAST	0.20665291277956208,0.20665291277956208,0.20665291277956208,0.20665291277956208,0.20665291277956208,0.20665291277956208,0.20665291277956208,0.20665291277956208,0.20665291277956208,0.20665291277956208,0.20665291277956208,0.20665291277956208,0.20665291277956208,0.20665299612156715,0.20665299612156715,0.20665304659848005,0.20676332642754805,0.20682893216799506,0.20707006147096435,0.20736662242811024…	0.8597877476781031,0.8597877476781031,0.8597877476781031,0.8597877476781031,0.8597877476781031,0.8597877476781031,0.8597877476781031,0.8597877476781031,0.8597877476781031,0.8597877476781031,0.8597877476781031,0.8597877476781031,0.8597877476781031,0.8597877476781031,0.8597877476781031,0.8597877476781031,0.8596855257339806,0.8593842823856385,0.8590022384505859,0.85849489137814,0.8572087289796231,0.…	0.11744000947309417,0.11744000947309417,0.11744000947309417,0.11744000947309417,0.11744000947309417,0.11744000947309417,0.11744000947309417,0.11744000947309417,0.11744000947309417,0.11744000947309417,0.11744000947309417,0.11744000947309417,0.11744000947309417,0.11744006330540925,0.11744006330540925,0.1174400959094883,0.11751324288498145,0.11756126343598469,0.1177242668531135,0.11792557949241628,0…
DeepGO	0.06042683943767806,0.09871664272555891,0.13264325699503848,0.16302895032137682,0.19145184100781307,0.21738969642511388,0.241133308635488,0.26338701930863523,0.2833903097684193,0.3023421531043295,0.3193317513894882,0.33574458807108126,0.35054795598239386,0.3641932849190773,0.3764603539275626,0.38756510386187004,0.3978724938273303,0.4068978358133417,0.41492673389556817,0.42243050225944373,0.429174…	0.921068966269597,0.8832057912746172,0.8538183970928238,0.8241431983831261,0.7983685712118818,0.7755032153503574,0.7529614746819239,0.7326908933630892,0.7133138071483106,0.6939853843303252,0.6749876986575781,0.658951337585722,0.6436512356156618,0.6276891850132179,0.6122946638005787,0.5978696210739664,0.5849036581051592,0.5709351091010936,0.5577754411279386,0.5456478017199167,0.5339901084751071,0.…	0.031238109675186195,0.05228001145078679,0.0719071224093341,0.0904618932350796,0.10876733187722301,0.12641293726213426,0.1435527978870466,0.16055084074292666,0.1768191258010717,0.19327146716176524,0.20913630509514639,0.225258385897706,0.24086419797043004,0.2565125808524988,0.27178020442328893,0.286712220560281,0.30147244346436225,0.31608297923796225,0.33032824029261837,0.3446110053141217,0.358754…
DeepFRI	0.253252209329568,0.31316634907135954,0.3524539685762379,0.38191275683001785,0.40528334706184366,0.4240683352435576,0.43997398950977323,0.452856740809311,0.46415174617470173,0.47328737744354005,0.4822057158374362,0.48977477785861356,0.4963765680135999,0.5022583511100732,0.5070806808409265,0.51136929260019,0.514702452163869,0.5175404747560229,0.518864214064341,0.5204546453243766,0.5228528257159153…	0.8756521029779984,0.8324282438944207,0.7994920657520327,0.7734350957780877,0.7506586678025288,0.7293218168747975,0.711494640565241,0.6939106265337812,0.6787741380649225,0.6641289166264559,0.6517000823081267,0.6394570302892096,0.6283179854895807,0.6169045597302419,0.6052987716580609,0.5955214287995949,0.5854339981288789,0.5757214969401385,0.5650914591364463,0.5555459932913582,0.5476296089291082,0…	0.14803279871637276,0.1928611495617234,0.22605481985102466,0.25355838836045835,0.277573013764252,0.2989461368210863,0.31844787989838896,0.336100569192766,0.3526476663804375,0.3676429180666774,0.3826785545957194,0.3968753448448322,0.41023146052777554,0.4235460891676378,0.4362870737236494,0.4480553422346967,0.459219959245401,0.47003942698521295,0.4796282753999894,0.4895330394855046,0.50022098356145…
Pannzer	0.149788495248247,0.149788495248247,0.149788495248247,0.149788495248247,0.149788495248247,0.149788495248247,0.149788495248247,0.149788495248247,0.149788495248247,0.149788495248247,0.149788495248247,0.149788495248247,0.149788495248247,0.149788495248247,0.149788495248247,0.149788495248247,0.149788495248247,0.149788495248247,0.149788495248247,0.149788495248247,0.149788495248247,0.149788495248247,0.1…	0.08279306295034354,0.08279306295034354,0.08279306295034354,0.08279306295034354,0.08279306295034354,0.08279306295034354,0.08279306295034354,0.08279306295034354,0.08279306295034354,0.08279306295034354,0.08279306295034354,0.08279306295034354,0.08279306295034354,0.08279306295034354,0.08279306295034354,0.08279306295034354,0.08279306295034354,0.08279306295034354,0.08279306295034354,0.08279306295034354…	0.7850195126830503,0.7850195126830503,0.7850195126830503,0.7850195126830503,0.7850195126830503,0.7850195126830503,0.7850195126830503,0.7850195126830503,0.7850195126830503,0.7850195126830503,0.7850195126830503,0.7850195126830503,0.7850195126830503,0.7850195126830503,0.7850195126830503,0.7850195126830503,0.7850195126830503,0.7850195126830503,0.7850195126830503,0.7850195126830503,0.7850195126830503,…
FunFams	0.4572636405232981,0.48153033822026464,0.48774392973042546,0.4696072860213319,0.4437905369109249,0.41159511757458306,0.37841998220014,0.35885120046434765,0.33236847356461807,0.29998588041375307,0.2766729575894747,0.25079440873193737,0.23600701707904037,0.2189861389761709,0.1930596498736409,0.17898496336652817,0.16724911140879803,0.16214433979466783,0.1506482824303689,0.13223597096685347,0.1244313…	0.5276144341051733,0.4866853536694365,0.4483489818354881,0.3963801005856244,0.35238715991332153,0.30835493610103976,0.26929645604026625,0.24649992733249865,0.2214313233430948,0.1931565524049421,0.17349700256779066,0.15343531073699618,0.14211346609923206,0.1299552584732283,0.11221748881228578,0.10241714971856955,0.09470142559126858,0.09151360924327576,0.0842705316624397,0.07287124622424633,0.06823…	0.4034664320946715,0.4764833829709045,0.5347287864700836,0.5760213649396364,0.5992176416147361,0.6187628306393751,0.6362321034984907,0.6593938296640269,0.6660694302672661,0.6712162801040855,0.6826111172741908,0.6862217712864017,0.6955585703080739,0.6953899290385203,0.6905001685331074,0.7091528285449359,0.7149460741640197,0.71055403672604,0.709515805803862,0.7134479453593844,0.7047530955742718,0.7…
DeepGOWeb	0.4953788291192519,0.4953788291192519,0.4953788291192519,0.4953788291192519,0.4953788291192519,0.4953788291192519,0.4953788291192519,0.4953788291192519,0.4953788291192519,0.4953788291192519,0.4953788291192519,0.4953788291192519,0.4953788291192519,0.4953788291192519,0.4953788291192519,0.4953788291192519,0.4953788291192519,0.4953788291192519,0.4953788291192519,0.4953788291192519,0.4953788291192519,…	0.36191638679923577,0.36191638679923577,0.36191638679923577,0.36191638679923577,0.36191638679923577,0.36191638679923577,0.36191638679923577,0.36191638679923577,0.36191638679923577,0.36191638679923577,0.36191638679923577,0.36191638679923577,0.36191638679923577,0.36191638679923577,0.36191638679923577,0.36191638679923577,0.36191638679923577,0.36191638679923577,0.36191638679923577,0.36191638679923577…	0.7847783777179813,0.7847783777179813,0.7847783777179813,0.7847783777179813,0.7847783777179813,0.7847783777179813,0.7847783777179813,0.7847783777179813,0.7847783777179813,0.7847783777179813,0.7847783777179813,0.7847783777179813,0.7847783777179813,0.7847783777179813,0.7847783777179813,0.7847783777179813,0.7847783777179813,0.7847783777179813,0.7847783777179813,0.7847783777179813,0.7847783777179813,…
ProteInfer	0.6022281247191809,0.6022281247191809,0.6022281247191809,0.6022281247191809,0.6022281247191809,0.6022281247191809,0.6022281247191809,0.6022281247191809,0.6022281247191809,0.6022281247191809,0.6022281247191809,0.6022281247191809,0.6022281247191809,0.6022281247191809,0.6022281247191809,0.6022281247191809,0.6022281247191809,0.6022281247191809,0.6022281247191809,0.6022281247191809,0.6022281247191809,…	0.4737735583105349,0.4737735583105349,0.4737735583105349,0.4737735583105349,0.4737735583105349,0.4737735583105349,0.4737735583105349,0.4737735583105349,0.4737735583105349,0.4737735583105349,0.4737735583105349,0.4737735583105349,0.4737735583105349,0.4737735583105349,0.4737735583105349,0.4737735583105349,0.4737735583105349,0.4737735583105349,0.4737735583105349,0.4737735583105349,0.4737735583105349,…	0.8262498392904818,0.8262498392904818,0.8262498392904818,0.8262498392904818,0.8262498392904818,0.8262498392904818,0.8262498392904818,0.8262498392904818,0.8262498392904818,0.8262498392904818,0.8262498392904818,0.8262498392904818,0.8262498392904818,0.8262498392904818,0.8262498392904818,0.8262498392904818,0.8262498392904818,0.8262498392904818,0.8262498392904818,0.8262498392904818,0.8262498392904818,…
SPROF-GO	0.17308401464385506,0.23815245310138805,0.2877878917350552,0.32978000638045074,0.36627378614948786,0.39835793934656505,0.4262320162333427,0.4502749176725215,0.4715760208065702,0.4904435846360242,0.506029121001762,0.519722059568485,0.5317949080995097,0.5422070737953386,0.5512357450258143,0.5594971177255285,0.5655820824370744,0.5706101324302368,0.5748467463331136,0.5790096385494927,0.58197402518537…	0.9127900466123291,0.888678344388513,0.8700412059488758,0.8519690099198277,0.8370026165049934,0.823464608644995,0.8096157727466439,0.7962219025984055,0.7829127740120838,0.7691456873756709,0.7552010704128262,0.7419330421057051,0.729042737403283,0.7162904759180488,0.7039158456140079,0.6923552847577705,0.6791285445159267,0.6659063502934961,0.6533725375756706,0.6417369557173985,0.6301728948989057,0.6…	0.09560649967187697,0.1375002243554145,0.1724080900302521,0.20446145405071217,0.2344304850206872,0.26272722304245544,0.28925758537908586,0.3138929413658461,0.33740283310520824,0.35999748396887754,0.38048984420907683,0.39993917801637247,0.4185524817728238,0.43619626823465363,0.4529832032393483,0.469418894497835,0.4845654691445737,0.49917449917071105,0.5131711094015416,0.5274531258369143,0.54062429…
ATGO+	0.4799139672832789,0.4799139672832789,0.4799139672832789,0.4799139672832789,0.4799139672832789,0.49241399824327703,0.5016324044920579,0.5080001208899856,0.5139506967917526,0.5188878541896238,0.5227466525537697,0.5262955764218865,0.5288791442774031,0.5307464267287562,0.5329876935419472,0.534132228976222,0.5347806934799556,0.5351495418967044,0.5359778267565042,0.5363187551689824,0.537130215183244,0…	0.6481452656568938,0.6481452656568938,0.6481452656568938,0.6481452656568938,0.6481452656568938,0.6363448081265851,0.6255693580043251,0.6146173675062394,0.6051090236503245,0.5966070466260502,0.5893805204531453,0.5829054170457644,0.5761512535162826,0.5691347203851077,0.5638437553268363,0.5577968106846048,0.5524875934787642,0.5462802482726188,0.5416903299963904,0.5367081871770535,0.5328345219855939,…	0.38101775519079,0.38101775519079,0.38101775519079,0.38101775519079,0.38101775519079,0.40158257415521315,0.4186834138825205,0.43290448195436493,0.44666205317936664,0.4590836486632964,0.46964929370073377,0.47970793313271665,0.48877600702576757,0.49720950843032885,0.5053335716987819,0.5123938712089611,0.5181735386072551,0.524463364367572,0.5303845508617625,0.5359298878898674,0.5414957347741247,0.54…
PhiGnet	0.5682373838200482,0.6130324495073449,0.6393605628798982,0.6565755269247038,0.669903756614679,0.6797158424443497,0.6882944046496524,0.69532489350268,0.7003049190142054,0.7051376741627101,0.7091129329148491,0.7129364023961715,0.7167103741598881,0.7196996757681863,0.7226572098467324,0.7257332462103906,0.7286031227826668,0.7307525512679103,0.732884822393164,0.7341476899384441,0.7360812614471552,0.73…	0.9142704482573325,0.89958017037292,0.8898299154877947,0.8820334346395446,0.8755017254971432,0.8693507283289797,0.8642587232319581,0.8587866890357634,0.852484655940236,0.8476957236485512,0.8429192140236227,0.8387995368122358,0.834725639829679,0.8306553906052744,0.8264663266014285,0.8232376037928106,0.8200928075469937,0.8168898673057657,0.8137755999930183,0.8100735057265209,0.8069949834430088,0.80…	0.41222026471302425,0.4649345483277749,0.49892354713491416,0.5229129519717297,0.5425049122502397,0.5579976297643527,0.5718623982148098,0.5841395434762273,0.5942274874855128,0.6036252596940039,0.6119681722709082,0.6199169325636354,0.6279320245303713,0.6348931229022188,0.6420161403587957,0.6488798421988503,0.6554779030862304,0.6610480455619272,0.6666214367789436,0.6712348175310244,0.676623755652715…
