# Supplementary material for: Accurate prediction of protein function using statistics-informed graph networks
Source: Nat Commun. 2024 Aug 4;15:6601. doi: 10.1038/s41467-024-50955-0 (PMC11297950; doi:10.1038/s41467-024-50955-0)
Supplement: Supplementary file 4 — Source Data [file 41467_2024_50955_MOESM4_ESM.zip › Source data/Figure S1 6HUF-A-EC_3.6.5.2.txt]

Y	0.200
L	0.270
I	0.318
K	0.424
F	0.450
L	0.467
A	0.546
L	0.657
G	0.691
D	0.610
S	0.568
G	0.608
V	0.727
G	0.764
K	0.671
T	0.625
S	0.615
V	0.487
L	0.328
Y	0.275
Q	0.553
Y	0.437
T	0.401
D	0.332
G	0.507
K	0.507
F	0.434
N	0.476
S	0.434
K	0.561
F	0.529
I	0.608
T	0.659
T	0.687
V	0.780
G	0.733
I	0.833
D	0.758
F	0.600
R	0.680
E	0.573
K	0.585
T	0.212
I	0.147
Y	0.063
R	0.106
N	0.130
D	0.141
K	0.176
R	0.272
I	0.276
K	0.375
L	0.360
Q	0.425
L	0.369
W	0.374
D	0.444
T	0.429
A	0.438
G	0.398
L	0.518
E	0.403
R	0.384
F	0.221
R	0.233
S	0.340
L	0.466
T	0.514
T	0.371
A	0.389
F	0.387
F	0.325
R	0.243
D	0.348
A	0.516
M	0.520
G	0.420
F	0.326
L	0.465
L	0.567
L	0.664
F	0.735
D	0.792
L	1.000
T	0.871
N	0.924
E	0.694
E	0.640
S	0.416
F	0.316
L	0.258
N	0.352
V	0.471
R	0.431
N	0.349
W	0.313
I	0.348
S	0.220
Q	0.163
L	0.166
K	0.224
T	0.192
H	0.152
A	0.131
Y	0.096
S	0.102
E	0.059
N	0.066
P	0.108
D	0.152
I	0.165
V	0.126
L	0.185
C	0.335
G	0.581
N	0.699
K	0.756
S	0.727
D	0.729
L	0.695
E	0.494
D	0.344
E	0.305
R	0.311
V	0.458
V	0.278
A	0.220
A	0.000
A	0.134
E	0.155
A	0.359
R	0.348
Q	0.325
L	0.160
A	0.078
E	0.066
H	0.041
Y	0.075
G	0.236
I	0.351
P	0.350
Y	0.204
F	0.279
E	0.232
T	0.514
S	0.481
A	0.799
A	0.716
N	0.815
G	0.799
T	0.733
N	0.646
I	0.446
S	0.409
Q	0.471
A	0.483
I	0.531
E	0.412
M	0.364
L	0.269
L	0.184
D	0.123
L	0.084
I	0.064
M	0.069
K	0.042
R	0.039
M	0.016
E	0.009
R	0.009
S	0.043
