# Supplementary material for: Accurate prediction of protein function using statistics-informed graph networks
Source: Nat Commun. 2024 Aug 4;15:6601. doi: 10.1038/s41467-024-50955-0 (PMC11297950; doi:10.1038/s41467-024-50955-0)
Supplement: Supplementary file 4 — Source Data [file 41467_2024_50955_MOESM4_ESM.zip › Source data/Figure S2 1A8R-A.txt]

0.27751700798229495
0.22808727502530596
0.1775727011614905
0.11628239513831971
0.11392099087621332
0.11392099087621332
0.11078326855417256
0.10212847510068332
0.10418834397868897
0.10480297208330612
0.08737362828853054
0.04726959548026698
0.0
0.047009479135811265
0.08019721050851493
0.1440990799208625
0.0800841056699572
0.10417200571667976
0.09959935302553063
0.14608648081741782
0.1062271692187533
0.11438339211287683
0.11482766143078786
0.1183847989939055
0.12089526470714813
0.14477647248717324
0.19907623486808784
0.2036302631686171
0.2204497327875422
0.2209087497310028
0.23535628912346473
0.2469435784408183
0.24879837672716443
0.2631216606588456
0.28061772361364357
0.2943012318705384
0.3084897675401709
0.34484115559936424
0.3958670711280078
0.4137785084015232
0.32461511381453073
0.27994697361400156
0.3199318290594432
0.3667721316726608
0.3921439572803571
0.30988680908042743
0.3313730150731735
0.32878540538297235
0.34968181910823665
0.45504922944862813
0.47752857709160706
0.42084654423316936
0.29952510150207906
0.23052619137465552
0.25489909168944774
0.197487106085402
0.2623785819627259
0.319378668739751
0.31865827359630927
0.32512681364071694
0.41093358630601684
0.5650470692133203
0.5501302455851329
0.6148607212993847
0.580184785542791
0.6577547092126942
0.603979115979321
0.658985882248456
0.6053406332189507
0.5304479524354155
0.5068275292360837
0.5110688760383966
0.5199454012193134
0.4746775198246892
0.4260739755804376
0.39470508956053174
0.38051573144629924
0.33936873525055566
0.3459189228193687
0.22865446996414038
0.2498655616055614
0.21873056821771336
0.27574579394473486
0.292023106756802
0.33359110173110834
0.44309120332996144
0.4956744110761287
0.5221792138139149
0.4697303696379672
0.4618979776724846
0.4416980219732308
0.4366008950341242
0.4741217993145487
0.4708879073515561
0.4800686707083037
0.40232506531020545
0.36587111045024817
0.4607927978433519
0.4616814359684401
0.5817545404490521
0.5358045739110645
0.6514227082371257
0.6825059672065852
0.7898367517857613
0.8032330743270404
0.7798044929632814
0.7323181866472175
0.7580735964367932
0.8594490464019753
0.7820357055717277
0.7929575045553088
0.8872491065281474
1.0
0.9155301110320356
0.649200091501273
0.6096925590242602
0.5793678858112014
0.6098182736609442
0.4262738959444203
0.4756853062948967
0.45372932525271237
0.5726457542600418
0.5065544510984054
0.5593724535126434
0.48425731473003775
0.5640253675110898
0.5488493013858343
0.6899641203485869
0.7078537495749663
0.8469638332946946
0.7932484774956553
0.7554987876988345
0.6232432491108691
0.6408103606669207
0.6748470579907653
0.6243792706125026
0.6412810377523719
0.652851029202654
0.706952721719936
0.6781859840883218
0.5962161675215982
0.4930896401463212
0.4247074175513238
0.3685270228379575
0.3529645934639885
0.30288811726727505
0.3494610325288372
0.37611602426277563
0.5101529247934463
0.549578982194115
0.5810497452225397
0.5528277444860854
0.4743203931549829
0.5960041492628539
0.5880736476157299
0.6496875093139053
0.4993896719043728
0.4163181112045069
0.3228482242437385
0.2968241801703717
0.2823015661776868
0.2816097045557716
0.20646363456032557
0.2825092301228834
0.30884070929383267
0.39166476391372496
0.34766885941921205
0.36710037329210016
0.323563174008014
0.3630364423817711
0.3393028269280523
0.4239704010678203
0.38368675945833197
0.48815535723801895
0.4778012042112788
0.653036437399017
0.7646938907751404
0.8947990418344646
0.7987692297299506
0.8014563154210479
0.8090944380128641
0.824768361691078
0.7807236145995122
0.7303765806598624
0.7747484219279983
0.7400428516353328
0.702872865894408
0.622693842852819
0.5095443290546656
0.4400797693660393
0.4152240874384165
0.5031445029300662
0.6072897473295897
0.6187870320241828
0.541847419283548
0.40454175911841445
0.3547146428183335
0.30626865640854567
0.300971410126924
0.23897694229223532
0.24224813609740944
0.2576323404000302
0.29955742888095416
0.29852375530369923
0.29538689853827377
0.4086479530689964
0.44075482393459603
0.42403654153194464
0.30491123149406274
0.2584650854554056
0.25385089931195537
0.2724478043638826
0.27790781508489565
0.27900461791782
0.27377170802829687
0.28947504736619706
0.301892820016276
0.27358627993408063
0.25335830142486643
0.27268062914448393
0.2444197844822229
