# Supplementary material for: Accurate prediction of protein function using statistics-informed graph networks
Source: Nat Commun. 2024 Aug 4;15:6601. doi: 10.1038/s41467-024-50955-0 (PMC11297950; doi:10.1038/s41467-024-50955-0)
Supplement: Supplementary file 4 — Source Data [file 41467_2024_50955_MOESM4_ESM.zip › Source data/Figure S8a_Fmax_box.csv]

0.626068332	30	T/0.2
0.630079487	30	T/0.2
0.618125142	30	T/0.2
0.620674154	30	T/0.2
0.657951363	30	T/0.2
0.627805261	30	T/0.2
0.647723924	30	T/0.2
0.652415382	30	T/0.2
0.610536199	30	T/0.2
0.625134907	30	T/0.2
0.610175411	30	T/0.2
0.651674817	30	T/0.2
0.631294468	30	T/0.2
0.617851721	30	T/0.2
0.635526447	30	T/0.2
0.651094687	30	T/0.2
0.635900762	30	T/0.2
0.679032179	30	T/0.2
0.628789669	30	T/0.2
0.663507129	30	T/0.2
0.684084299	30	T/0.2
0.615903703	30	T/0.2
0.652218102	30	T/0.2
0.590932546	30	T/0.2
0.626449742	30	T/0.2
0.728119946	30	T/0.2
0.616282713	30	T/0.2
0.655678287	30	T/0.2
0.638040651	30	T/0.2
0.644083608	30	T/0.2
0.644632811	30	T/0.2
0.62338373	30	T/0.2
0.669172319	30	T/0.2
0.653943491	30	T/0.2
0.632442432	30	T/0.2
0.673182809	30	T/0.2
0.659865722	30	T/0.2
0.667094863	30	T/0.2
0.683010028	30	T/0.2
0.642674506	30	T/0.2
0.627730086	30	T/0.2
0.654596009	30	T/0.2
0.67638314	30	T/0.2
0.662645366	30	T/0.2
0.675114564	30	T/0.2
0.602922149	30	T/0.2
0.655284188	30	T/0.2
0.687511237	30	T/0.2
0.657920901	30	T/0.2
0.652453929	30	T/0.2
0.740721891	40	T/0.2
0.715656866	40	T/0.2
0.754517706	40	T/0.2
0.739245738	40	T/0.2
0.738912469	40	T/0.2
0.751010961	40	T/0.2
0.724135602	40	T/0.2
0.757557974	40	T/0.2
0.75598212	40	T/0.2
0.746510813	40	T/0.2
0.708320908	40	T/0.2
0.726664809	40	T/0.2
0.75246789	40	T/0.2
0.770424758	40	T/0.2
0.728384992	40	T/0.2
0.731212287	40	T/0.2
0.751367693	40	T/0.2
0.723253888	40	T/0.2
0.744565865	40	T/0.2
0.749350218	40	T/0.2
0.725911348	40	T/0.2
0.74959551	40	T/0.2
0.740818725	40	T/0.2
0.730552983	40	T/0.2
0.736000015	40	T/0.2
0.730567066	40	T/0.2
0.750445457	40	T/0.2
0.730296608	40	T/0.2
0.733240694	40	T/0.2
0.722850934	40	T/0.2
0.739082419	40	T/0.2
0.74294278	40	T/0.2
0.754846035	40	T/0.2
0.757374358	40	T/0.2
0.756238186	40	T/0.2
0.735105146	40	T/0.2
0.766682149	40	T/0.2
0.74239397	40	T/0.2
0.735543944	40	T/0.2
0.723625745	40	T/0.2
0.729584896	40	T/0.2
0.752066536	40	T/0.2
0.737647783	40	T/0.2
0.745155594	40	T/0.2
0.748260132	40	T/0.2
0.735437573	40	T/0.2
0.749792317	40	T/0.2
0.743250552	40	T/0.2
0.76348668	40	T/0.2
0.737347148	40	T/0.2
0.784787243	50	T/0.2
0.811163089	50	T/0.2
0.789014536	50	T/0.2
0.790098064	50	T/0.2
0.782300744	50	T/0.2
0.810040551	50	T/0.2
0.790683593	50	T/0.2
0.800030699	50	T/0.2
0.825287313	50	T/0.2
0.792937598	50	T/0.2
0.820592325	50	T/0.2
0.773605837	50	T/0.2
0.787221908	50	T/0.2
0.791867029	50	T/0.2
0.800036821	50	T/0.2
0.810051353	50	T/0.2
0.787940026	50	T/0.2
0.801630603	50	T/0.2
0.806258526	50	T/0.2
0.815986373	50	T/0.2
0.810536395	50	T/0.2
0.808272175	50	T/0.2
0.80167388	50	T/0.2
0.809319792	50	T/0.2
0.793789993	50	T/0.2
0.789114703	50	T/0.2
0.799000825	50	T/0.2
0.79195266	50	T/0.2
0.791230887	50	T/0.2
0.807406381	50	T/0.2
0.804695178	50	T/0.2
0.806320758	50	T/0.2
0.798141321	50	T/0.2
0.821729289	50	T/0.2
0.803289914	50	T/0.2
0.793371333	50	T/0.2
0.793596885	50	T/0.2
0.786180887	50	T/0.2
0.800324356	50	T/0.2
0.803698751	50	T/0.2
0.798757083	50	T/0.2
0.799984012	50	T/0.2
0.811046304	50	T/0.2
0.829540008	50	T/0.2
0.824750844	50	T/0.2
0.791115649	50	T/0.2
0.796512035	50	T/0.2
0.794556049	50	T/0.2
0.791696575	50	T/0.2
0.803537156	50	T/0.2
0.855571902	70	T/0.2
0.847280779	70	T/0.2
0.85722953	70	T/0.2
0.848516607	70	T/0.2
0.856597144	70	T/0.2
0.856853677	70	T/0.2
0.844522506	70	T/0.2
0.855402097	70	T/0.2
0.849153162	70	T/0.2
0.8512421	70	T/0.2
0.860924282	70	T/0.2
0.840712294	70	T/0.2
0.850995651	70	T/0.2
0.848702989	70	T/0.2
0.838600926	70	T/0.2
0.852522042	70	T/0.2
0.86566829	70	T/0.2
0.858277412	70	T/0.2
0.857939542	70	T/0.2
0.865426539	70	T/0.2
0.848799931	70	T/0.2
0.836594234	70	T/0.2
0.845055868	70	T/0.2
0.846603774	70	T/0.2
0.858301576	70	T/0.2
0.872524169	70	T/0.2
0.847109635	70	T/0.2
0.856342298	70	T/0.2
0.842596763	70	T/0.2
0.844843258	70	T/0.2
0.842454135	70	T/0.2
0.844439723	70	T/0.2
0.849471179	70	T/0.2
0.855939845	70	T/0.2
0.855915279	70	T/0.2
0.855622316	70	T/0.2
0.855228927	70	T/0.2
0.852928449	70	T/0.2
0.854449668	70	T/0.2
0.840057889	70	T/0.2
0.851794775	70	T/0.2
0.857545603	70	T/0.2
0.865221081	70	T/0.2
0.861010343	70	T/0.2
0.862919787	70	T/0.2
0.858636334	70	T/0.2
0.850056016	70	T/0.2
0.850291168	70	T/0.2
0.857230838	70	T/0.2
0.842005757	70	T/0.2
0.88806557	95	T/0.2
0.894302916	95	T/0.2
0.889587574	95	T/0.2
0.889159592	95	T/0.2
0.889152334	95	T/0.2
0.897300286	95	T/0.2
0.892469792	95	T/0.2
0.889448288	95	T/0.2
0.888012699	95	T/0.2
0.895222326	95	T/0.2
0.898621759	95	T/0.2
0.890219679	95	T/0.2
0.888104794	95	T/0.2
0.88725657	95	T/0.2
0.885805692	95	T/0.2
0.891866018	95	T/0.2
0.893675698	95	T/0.2
0.890154123	95	T/0.2
0.879496856	95	T/0.2
0.884436518	95	T/0.2
0.897624243	95	T/0.2
0.894821046	95	T/0.2
0.894897654	95	T/0.2
0.889855094	95	T/0.2
0.882386662	95	T/0.2
0.897076894	95	T/0.2
0.892912172	95	T/0.2
0.895117259	95	T/0.2
0.888942489	95	T/0.2
0.888262292	95	T/0.2
0.891111771	95	T/0.2
0.885231253	95	T/0.2
0.889972554	95	T/0.2
0.889881701	95	T/0.2
0.891398708	95	T/0.2
0.885254876	95	T/0.2
0.883184539	95	T/0.2
0.888669309	95	T/0.2
0.889143856	95	T/0.2
0.876257171	95	T/0.2
0.882919466	95	T/0.2
0.889922396	95	T/0.2
0.888730684	95	T/0.2
0.892880467	95	T/0.2
0.886782508	95	T/0.2
0.892695497	95	T/0.2
0.890260279	95	T/0.2
0.888770351	95	T/0.2
0.881751253	95	T/0.2
0.888239153	95	T/0.2
0.652049467	30	T/0.4
0.633124243	30	T/0.4
0.627475105	30	T/0.4
0.573244787	30	T/0.4
0.608990397	30	T/0.4
0.60973102	30	T/0.4
0.612533155	30	T/0.4
0.614780298	30	T/0.4
0.625099831	30	T/0.4
0.640037551	30	T/0.4
0.624357334	30	T/0.4
0.642582061	30	T/0.4
0.646447246	30	T/0.4
0.613566022	30	T/0.4
0.63745411	30	T/0.4
0.649531213	30	T/0.4
0.602153419	30	T/0.4
0.631852751	30	T/0.4
0.613254601	30	T/0.4
0.625238084	30	T/0.4
0.633433126	30	T/0.4
0.61267024	30	T/0.4
0.682876247	30	T/0.4
0.618798629	30	T/0.4
0.623143417	30	T/0.4
0.639832278	30	T/0.4
0.641813234	30	T/0.4
0.680265102	30	T/0.4
0.629282338	30	T/0.4
0.614049378	30	T/0.4
0.679287564	30	T/0.4
0.620254674	30	T/0.4
0.636099692	30	T/0.4
0.64144407	30	T/0.4
0.610049222	30	T/0.4
0.618760899	30	T/0.4
0.64530529	30	T/0.4
0.637441211	30	T/0.4
0.595178839	30	T/0.4
0.593579465	30	T/0.4
0.631850572	30	T/0.4
0.617363901	30	T/0.4
0.665472055	30	T/0.4
0.612743091	30	T/0.4
0.631699222	30	T/0.4
0.643058984	30	T/0.4
0.617036576	30	T/0.4
0.641484126	30	T/0.4
0.636103356	30	T/0.4
0.600303431	30	T/0.4
0.759977447	40	T/0.4
0.730987239	40	T/0.4
0.725737871	40	T/0.4
0.693508076	40	T/0.4
0.697924301	40	T/0.4
0.716676028	40	T/0.4
0.732218217	40	T/0.4
0.724715182	40	T/0.4
0.73881721	40	T/0.4
0.728823838	40	T/0.4
0.732727253	40	T/0.4
0.70874621	40	T/0.4
0.735216283	40	T/0.4
0.709538685	40	T/0.4
0.731305068	40	T/0.4
0.731142592	40	T/0.4
0.726023596	40	T/0.4
0.738574922	40	T/0.4
0.704120129	40	T/0.4
0.716398937	40	T/0.4
0.716940998	40	T/0.4
0.738343194	40	T/0.4
0.722803073	40	T/0.4
0.729810334	40	T/0.4
0.738624509	40	T/0.4
0.690773199	40	T/0.4
0.74493583	40	T/0.4
0.74645915	40	T/0.4
0.717327404	40	T/0.4
0.742119441	40	T/0.4
0.70824689	40	T/0.4
0.706198899	40	T/0.4
0.722598454	40	T/0.4
0.695604808	40	T/0.4
0.730567491	40	T/0.4
0.730070041	40	T/0.4
0.720708935	40	T/0.4
0.71432189	40	T/0.4
0.74220499	40	T/0.4
0.717036348	40	T/0.4
0.722663037	40	T/0.4
0.74721303	40	T/0.4
0.720092353	40	T/0.4
0.727369625	40	T/0.4
0.728902195	40	T/0.4
0.705982249	40	T/0.4
0.70062634	40	T/0.4
0.727608779	40	T/0.4
0.711493224	40	T/0.4
0.728164533	40	T/0.4
0.791718451	50	T/0.4
0.792937085	50	T/0.4
0.783719655	50	T/0.4
0.798752222	50	T/0.4
0.800387639	50	T/0.4
0.789507107	50	T/0.4
0.784913991	50	T/0.4
0.787908703	50	T/0.4
0.785333202	50	T/0.4
0.805654332	50	T/0.4
0.799262611	50	T/0.4
0.765621602	50	T/0.4
0.783258903	50	T/0.4
0.775264865	50	T/0.4
0.813201675	50	T/0.4
0.794608761	50	T/0.4
0.773117126	50	T/0.4
0.784411357	50	T/0.4
0.779513812	50	T/0.4
0.778976056	50	T/0.4
0.782892552	50	T/0.4
0.773264038	50	T/0.4
0.793400507	50	T/0.4
0.797256712	50	T/0.4
0.793936196	50	T/0.4
0.797797251	50	T/0.4
0.805603093	50	T/0.4
0.786912618	50	T/0.4
0.806030092	50	T/0.4
0.773742977	50	T/0.4
0.795672235	50	T/0.4
0.80641395	50	T/0.4
0.78142335	50	T/0.4
0.793079538	50	T/0.4
0.788349457	50	T/0.4
0.783759126	50	T/0.4
0.820083548	50	T/0.4
0.800061311	50	T/0.4
0.797411294	50	T/0.4
0.792188158	50	T/0.4
0.798316462	50	T/0.4
0.789968469	50	T/0.4
0.791149295	50	T/0.4
0.796978796	50	T/0.4
0.795926905	50	T/0.4
0.765406398	50	T/0.4
0.779289633	50	T/0.4
0.784212434	50	T/0.4
0.77641604	50	T/0.4
0.772930416	50	T/0.4
0.850384989	70	T/0.4
0.852702639	70	T/0.4
0.839368044	70	T/0.4
0.84469104	70	T/0.4
0.839028113	70	T/0.4
0.843229206	70	T/0.4
0.854211541	70	T/0.4
0.842762867	70	T/0.4
0.853748709	70	T/0.4
0.847438559	70	T/0.4
0.850991434	70	T/0.4
0.834582307	70	T/0.4
0.837185618	70	T/0.4
0.841595965	70	T/0.4
0.835817835	70	T/0.4
0.847404588	70	T/0.4
0.839750503	70	T/0.4
0.847987913	70	T/0.4
0.839530165	70	T/0.4
0.855903581	70	T/0.4
0.839560102	70	T/0.4
0.82538179	70	T/0.4
0.851496634	70	T/0.4
0.843849744	70	T/0.4
0.834944274	70	T/0.4
0.832769305	70	T/0.4
0.851000557	70	T/0.4
0.846785268	70	T/0.4
0.840328524	70	T/0.4
0.851982233	70	T/0.4
0.835448137	70	T/0.4
0.853345614	70	T/0.4
0.839275067	70	T/0.4
0.848849053	70	T/0.4
0.833636464	70	T/0.4
0.842731258	70	T/0.4
0.850295543	70	T/0.4
0.841742238	70	T/0.4
0.841647105	70	T/0.4
0.840561104	70	T/0.4
0.84611996	70	T/0.4
0.840449094	70	T/0.4
0.851624388	70	T/0.4
0.841566327	70	T/0.4
0.838323936	70	T/0.4
0.838538785	70	T/0.4
0.843093232	70	T/0.4
0.849526683	70	T/0.4
0.841873279	70	T/0.4
0.845141017	70	T/0.4
0.882467594	95	T/0.4
0.880517434	95	T/0.4
0.887876625	95	T/0.4
0.879703527	95	T/0.4
0.891468892	95	T/0.4
0.890024659	95	T/0.4
0.882715938	95	T/0.4
0.887902932	95	T/0.4
0.892419288	95	T/0.4
0.884334204	95	T/0.4
0.886298164	95	T/0.4
0.880301815	95	T/0.4
0.877996425	95	T/0.4
0.884907321	95	T/0.4
0.888669852	95	T/0.4
0.883992747	95	T/0.4
0.878326991	95	T/0.4
0.879400873	95	T/0.4
0.879664921	95	T/0.4
0.884364522	95	T/0.4
0.884050601	95	T/0.4
0.877117207	95	T/0.4
0.8939504	95	T/0.4
0.885990958	95	T/0.4
0.883546805	95	T/0.4
0.887809702	95	T/0.4
0.879673574	95	T/0.4
0.884820283	95	T/0.4
0.893619974	95	T/0.4
0.884644992	95	T/0.4
0.878042872	95	T/0.4
0.883592699	95	T/0.4
0.874935538	95	T/0.4
0.881149968	95	T/0.4
0.88234316	95	T/0.4
0.875130068	95	T/0.4
0.882660133	95	T/0.4
0.882818132	95	T/0.4
0.889899622	95	T/0.4
0.900379892	95	T/0.4
0.88105292	95	T/0.4
0.881125275	95	T/0.4
0.888602784	95	T/0.4
0.881354896	95	T/0.4
0.873434733	95	T/0.4
0.896347159	95	T/0.4
0.886812437	95	T/0.4
0.880034167	95	T/0.4
0.881311289	95	T/0.4
0.881598096	95	T/0.4
0.63155479	30	T/0.6
0.575356279	30	T/0.6
0.613688894	30	T/0.6
0.614652693	30	T/0.6
0.656381871	30	T/0.6
0.622425324	30	T/0.6
0.64796207	30	T/0.6
0.583162456	30	T/0.6
0.613803739	30	T/0.6
0.587040999	30	T/0.6
0.598677056	30	T/0.6
0.609656646	30	T/0.6
0.639732957	30	T/0.6
0.583155121	30	T/0.6
0.64866756	30	T/0.6
0.632752716	30	T/0.6
0.60646667	30	T/0.6
0.623277964	30	T/0.6
0.632390861	30	T/0.6
0.638028465	30	T/0.6
0.58923815	30	T/0.6
0.583427508	30	T/0.6
0.625367127	30	T/0.6
0.58376358	30	T/0.6
0.620691898	30	T/0.6
0.651120474	30	T/0.6
0.605379639	30	T/0.6
0.617868533	30	T/0.6
0.650500692	30	T/0.6
0.585130974	30	T/0.6
0.627833086	30	T/0.6
0.605573363	30	T/0.6
0.629326523	30	T/0.6
0.598629092	30	T/0.6
0.600598925	30	T/0.6
0.612150465	30	T/0.6
0.591151337	30	T/0.6
0.655140596	30	T/0.6
0.579855692	30	T/0.6
0.61285976	30	T/0.6
0.662643421	30	T/0.6
0.596422427	30	T/0.6
0.667196856	30	T/0.6
0.620283031	30	T/0.6
0.646055205	30	T/0.6
0.59731039	30	T/0.6
0.588231023	30	T/0.6
0.599912534	30	T/0.6
0.623250424	30	T/0.6
0.636018661	30	T/0.6
0.728442634	40	T/0.6
0.699217969	40	T/0.6
0.698503983	40	T/0.6
0.719355966	40	T/0.6
0.725654184	40	T/0.6
0.724132203	40	T/0.6
0.693230146	40	T/0.6
0.694056047	40	T/0.6
0.69264124	40	T/0.6
0.72441344	40	T/0.6
0.719296571	40	T/0.6
0.726224564	40	T/0.6
0.707746386	40	T/0.6
0.707168478	40	T/0.6
0.698057604	40	T/0.6
0.721642838	40	T/0.6
0.710851038	40	T/0.6
0.704684434	40	T/0.6
0.721778492	40	T/0.6
0.708331174	40	T/0.6
0.721014154	40	T/0.6
0.680644249	40	T/0.6
0.713364344	40	T/0.6
0.758476247	40	T/0.6
0.735757218	40	T/0.6
0.721195224	40	T/0.6
0.689490986	40	T/0.6
0.710377262	40	T/0.6
0.741948377	40	T/0.6
0.710087773	40	T/0.6
0.716092719	40	T/0.6
0.714306635	40	T/0.6
0.734712913	40	T/0.6
0.718859657	40	T/0.6
0.712627992	40	T/0.6
0.721154617	40	T/0.6
0.730403305	40	T/0.6
0.693958908	40	T/0.6
0.714067622	40	T/0.6
0.701163308	40	T/0.6
0.739209554	40	T/0.6
0.726515492	40	T/0.6
0.706958799	40	T/0.6
0.687782193	40	T/0.6
0.708903066	40	T/0.6
0.720535468	40	T/0.6
0.696896539	40	T/0.6
0.728929304	40	T/0.6
0.734347596	40	T/0.6
0.719807609	40	T/0.6
0.78933962	50	T/0.6
0.769753353	50	T/0.6
0.761496518	50	T/0.6
0.779381812	50	T/0.6
0.783964014	50	T/0.6
0.773996229	50	T/0.6
0.77891771	50	T/0.6
0.785292798	50	T/0.6
0.806038556	50	T/0.6
0.780142516	50	T/0.6
0.784470376	50	T/0.6
0.776908474	50	T/0.6
0.788050428	50	T/0.6
0.784490856	50	T/0.6
0.783696546	50	T/0.6
0.796826581	50	T/0.6
0.779930448	50	T/0.6
0.787898311	50	T/0.6
0.771731931	50	T/0.6
0.795304633	50	T/0.6
0.800112133	50	T/0.6
0.76814736	50	T/0.6
0.786688619	50	T/0.6
0.760932353	50	T/0.6
0.777115942	50	T/0.6
0.781945155	50	T/0.6
0.783369562	50	T/0.6
0.805413823	50	T/0.6
0.783808774	50	T/0.6
0.785053284	50	T/0.6
0.792249162	50	T/0.6
0.79860735	50	T/0.6
0.793205281	50	T/0.6
0.754143553	50	T/0.6
0.773561654	50	T/0.6
0.805294416	50	T/0.6
0.788013202	50	T/0.6
0.785479091	50	T/0.6
0.786398669	50	T/0.6
0.783778016	50	T/0.6
0.790520547	50	T/0.6
0.787752662	50	T/0.6
0.781666448	50	T/0.6
0.78615381	50	T/0.6
0.783252879	50	T/0.6
0.780311954	50	T/0.6
0.77428451	50	T/0.6
0.776442567	50	T/0.6
0.77907383	50	T/0.6
0.770080881	50	T/0.6
0.847776079	70	T/0.6
0.84244145	70	T/0.6
0.825746944	70	T/0.6
0.854343667	70	T/0.6
0.838103769	70	T/0.6
0.851188204	70	T/0.6
0.83571435	70	T/0.6
0.850477331	70	T/0.6
0.847936513	70	T/0.6
0.839345545	70	T/0.6
0.845082562	70	T/0.6
0.83812148	70	T/0.6
0.84998814	70	T/0.6
0.857967413	70	T/0.6
0.85074497	70	T/0.6
0.841382656	70	T/0.6
0.844747159	70	T/0.6
0.85672511	70	T/0.6
0.847457447	70	T/0.6
0.838087449	70	T/0.6
0.851080912	70	T/0.6
0.838633853	70	T/0.6
0.834179826	70	T/0.6
0.832781415	70	T/0.6
0.842337041	70	T/0.6
0.845814629	70	T/0.6
0.848981113	70	T/0.6
0.849384531	70	T/0.6
0.845976895	70	T/0.6
0.839419987	70	T/0.6
0.840712749	70	T/0.6
0.841250349	70	T/0.6
0.851313264	70	T/0.6
0.849749894	70	T/0.6
0.857874078	70	T/0.6
0.841974183	70	T/0.6
0.834415312	70	T/0.6
0.849147423	70	T/0.6
0.846364689	70	T/0.6
0.840342254	70	T/0.6
0.851074155	70	T/0.6
0.842183625	70	T/0.6
0.841603971	70	T/0.6
0.841834586	70	T/0.6
0.854449624	70	T/0.6
0.848971339	70	T/0.6
0.821018509	70	T/0.6
0.836533211	70	T/0.6
0.83946063	70	T/0.6
0.85015368	70	T/0.6
0.884688689	95	T/0.6
0.883815902	95	T/0.6
0.878208562	95	T/0.6
0.884233552	95	T/0.6
0.883996081	95	T/0.6
0.877493229	95	T/0.6
0.878662076	95	T/0.6
0.875756846	95	T/0.6
0.874301985	95	T/0.6
0.889645975	95	T/0.6
0.875634621	95	T/0.6
0.888516477	95	T/0.6
0.89136013	95	T/0.6
0.894324451	95	T/0.6
0.889904912	95	T/0.6
0.885953574	95	T/0.6
0.881738665	95	T/0.6
0.875627804	95	T/0.6
0.884338497	95	T/0.6
0.88792732	95	T/0.6
0.878940853	95	T/0.6
0.880485289	95	T/0.6
0.882834569	95	T/0.6
0.893954581	95	T/0.6
0.878462114	95	T/0.6
0.886805828	95	T/0.6
0.874875247	95	T/0.6
0.884044263	95	T/0.6
0.883001111	95	T/0.6
0.88771499	95	T/0.6
0.888763117	95	T/0.6
0.879343805	95	T/0.6
0.887713784	95	T/0.6
0.883233842	95	T/0.6
0.892693767	95	T/0.6
0.882513168	95	T/0.6
0.886515734	95	T/0.6
0.877933454	95	T/0.6
0.881401894	95	T/0.6
0.879645226	95	T/0.6
0.886529806	95	T/0.6
0.879142208	95	T/0.6
0.883385287	95	T/0.6
0.881350696	95	T/0.6
0.882406382	95	T/0.6
0.88711849	95	T/0.6
0.890321057	95	T/0.6
0.889441184	95	T/0.6
0.885517127	95	T/0.6
0.891159809	95	T/0.6
0.668571326	30	T/0.8
0.61622364	30	T/0.8
0.644559318	30	T/0.8
0.642752263	30	T/0.8
0.632885536	30	T/0.8
0.633747838	30	T/0.8
0.650237583	30	T/0.8
0.67156139	30	T/0.8
0.626732578	30	T/0.8
0.643451638	30	T/0.8
0.611498809	30	T/0.8
0.647238108	30	T/0.8
0.627222404	30	T/0.8
0.614507879	30	T/0.8
0.627177137	30	T/0.8
0.615438752	30	T/0.8
0.619996102	30	T/0.8
0.629127096	30	T/0.8
0.606522788	30	T/0.8
0.617389859	30	T/0.8
0.601735129	30	T/0.8
0.62781112	30	T/0.8
0.618298901	30	T/0.8
0.64160846	30	T/0.8
0.640371786	30	T/0.8
0.582272067	30	T/0.8
0.606030841	30	T/0.8
0.636717011	30	T/0.8
0.616818861	30	T/0.8
0.615074603	30	T/0.8
0.637854515	30	T/0.8
0.625386485	30	T/0.8
0.632046641	30	T/0.8
0.623729999	30	T/0.8
0.618585713	30	T/0.8
0.618451536	30	T/0.8
0.571659387	30	T/0.8
0.663986728	30	T/0.8
0.602999298	30	T/0.8
0.608781716	30	T/0.8
0.612771275	30	T/0.8
0.641169507	30	T/0.8
0.624337216	30	T/0.8
0.638386468	30	T/0.8
0.609680852	30	T/0.8
0.638209692	30	T/0.8
0.625986852	30	T/0.8
0.65801724	30	T/0.8
0.63129969	30	T/0.8
0.679333866	30	T/0.8
0.715586848	40	T/0.8
0.732224758	40	T/0.8
0.71662388	40	T/0.8
0.74373644	40	T/0.8
0.705357628	40	T/0.8
0.736743519	40	T/0.8
0.729285332	40	T/0.8
0.74173326	40	T/0.8
0.727396094	40	T/0.8
0.721440778	40	T/0.8
0.726106382	40	T/0.8
0.698500717	40	T/0.8
0.758005006	40	T/0.8
0.725914963	40	T/0.8
0.750489077	40	T/0.8
0.732229706	40	T/0.8
0.726885075	40	T/0.8
0.734792176	40	T/0.8
0.756233853	40	T/0.8
0.698595332	40	T/0.8
0.714860711	40	T/0.8
0.728484811	40	T/0.8
0.714908217	40	T/0.8
0.724521434	40	T/0.8
0.748947032	40	T/0.8
0.751908225	40	T/0.8
0.750848567	40	T/0.8
0.720836631	40	T/0.8
0.737560298	40	T/0.8
0.744798807	40	T/0.8
0.723605577	40	T/0.8
0.732835236	40	T/0.8
0.722930383	40	T/0.8
0.71682998	40	T/0.8
0.721419724	40	T/0.8
0.744051378	40	T/0.8
0.735768729	40	T/0.8
0.725474331	40	T/0.8
0.723919125	40	T/0.8
0.752249718	40	T/0.8
0.71338733	40	T/0.8
0.725959537	40	T/0.8
0.72585963	40	T/0.8
0.740733914	40	T/0.8
0.748514195	40	T/0.8
0.724798547	40	T/0.8
0.724260839	40	T/0.8
0.712524903	40	T/0.8
0.755791315	40	T/0.8
0.718575213	40	T/0.8
0.806445789	50	T/0.8
0.795741779	50	T/0.8
0.770611393	50	T/0.8
0.787337692	50	T/0.8
0.812789679	50	T/0.8
0.808668072	50	T/0.8
0.793070064	50	T/0.8
0.792802886	50	T/0.8
0.79855239	50	T/0.8
0.807955167	50	T/0.8
0.77870507	50	T/0.8
0.786028235	50	T/0.8
0.786747799	50	T/0.8
0.789722436	50	T/0.8
0.7726227	50	T/0.8
0.793597851	50	T/0.8
0.794394474	50	T/0.8
0.791197563	50	T/0.8
0.792531618	50	T/0.8
0.797098903	50	T/0.8
0.804086724	50	T/0.8
0.781746011	50	T/0.8
0.782362587	50	T/0.8
0.787508429	50	T/0.8
0.795304657	50	T/0.8
0.773895377	50	T/0.8
0.768188091	50	T/0.8
0.788856271	50	T/0.8
0.775922134	50	T/0.8
0.79279424	50	T/0.8
0.793107168	50	T/0.8
0.81135443	50	T/0.8
0.796014073	50	T/0.8
0.781971047	50	T/0.8
0.785752926	50	T/0.8
0.785101392	50	T/0.8
0.797510583	50	T/0.8
0.785098452	50	T/0.8
0.787575299	50	T/0.8
0.788089954	50	T/0.8
0.797557627	50	T/0.8
0.817340228	50	T/0.8
0.768161741	50	T/0.8
0.797141113	50	T/0.8
0.789447297	50	T/0.8
0.786431994	50	T/0.8
0.777653165	50	T/0.8
0.795785765	50	T/0.8
0.810728547	50	T/0.8
0.801908765	50	T/0.8
0.851127468	70	T/0.8
0.85154187	70	T/0.8
0.852073975	70	T/0.8
0.843062423	70	T/0.8
0.837966799	70	T/0.8
0.848801038	70	T/0.8
0.851782785	70	T/0.8
0.8429742	70	T/0.8
0.83817844	70	T/0.8
0.842368198	70	T/0.8
0.850026795	70	T/0.8
0.838852885	70	T/0.8
0.843486317	70	T/0.8
0.849344524	70	T/0.8
0.858370661	70	T/0.8
0.843342797	70	T/0.8
0.846883387	70	T/0.8
0.858941212	70	T/0.8
0.85305513	70	T/0.8
0.841225635	70	T/0.8
0.832589193	70	T/0.8
0.84371036	70	T/0.8
0.845346497	70	T/0.8
0.841789848	70	T/0.8
0.826360561	70	T/0.8
0.853332813	70	T/0.8
0.835073214	70	T/0.8
0.842060601	70	T/0.8
0.840616777	70	T/0.8
0.838143977	70	T/0.8
0.859270839	70	T/0.8
0.860965583	70	T/0.8
0.849473793	70	T/0.8
0.843559527	70	T/0.8
0.852527989	70	T/0.8
0.843116443	70	T/0.8
0.837866254	70	T/0.8
0.83538563	70	T/0.8
0.843265432	70	T/0.8
0.836523251	70	T/0.8
0.842526937	70	T/0.8
0.833457926	70	T/0.8
0.851345925	70	T/0.8
0.839242852	70	T/0.8
0.84866311	70	T/0.8
0.855360246	70	T/0.8
0.837475406	70	T/0.8
0.842113622	70	T/0.8
0.83867415	70	T/0.8
0.832147363	70	T/0.8
0.883706757	95	T/0.8
0.882146352	95	T/0.8
0.889370827	95	T/0.8
0.892983628	95	T/0.8
0.882223786	95	T/0.8
0.885024471	95	T/0.8
0.87781537	95	T/0.8
0.887505251	95	T/0.8
0.888145839	95	T/0.8
0.88680865	95	T/0.8
0.886452414	95	T/0.8
0.876289081	95	T/0.8
0.883208899	95	T/0.8
0.888744276	95	T/0.8
0.885125141	95	T/0.8
0.8819418	95	T/0.8
0.882910152	95	T/0.8
0.892980079	95	T/0.8
0.891884281	95	T/0.8
0.877833579	95	T/0.8
0.882393993	95	T/0.8
0.87764828	95	T/0.8
0.889471435	95	T/0.8
0.89044291	95	T/0.8
0.886304373	95	T/0.8
0.885132208	95	T/0.8
0.886614525	95	T/0.8
0.887417431	95	T/0.8
0.886651583	95	T/0.8
0.883440934	95	T/0.8
0.884441669	95	T/0.8
0.885813113	95	T/0.8
0.87446677	95	T/0.8
0.87177874	95	T/0.8
0.881599354	95	T/0.8
0.885348631	95	T/0.8
0.874120816	95	T/0.8
0.885346401	95	T/0.8
0.888518384	95	T/0.8
0.880945473	95	T/0.8
0.890593817	95	T/0.8
0.889336095	95	T/0.8
0.879881344	95	T/0.8
0.887820594	95	T/0.8
0.885080912	95	T/0.8
0.897269707	95	T/0.8
0.873277132	95	T/0.8
0.886376615	95	T/0.8
0.887780899	95	T/0.8
0.883088591	95	T/0.8
