# Supplementary material for: Accurate prediction of protein function using statistics-informed graph networks
Source: Nat Commun. 2024 Aug 4;15:6601. doi: 10.1038/s41467-024-50955-0 (PMC11297950; doi:10.1038/s41467-024-50955-0)
Supplement: Supplementary file 4 — Source Data [file 41467_2024_50955_MOESM4_ESM.zip › Source data/Figure S6.txt]

cation transmembrane transporter activity	0.7928456769548354	0.4588005724942078	0.3340451044606276
demethylase activity	1.0	0.18075510464253242	0.8192448953574676
DNA binding	0.9087574475190694	0.7040213486752962	0.20473609884377372
FAD binding	0.9148714398996809	0.7451913086168667	0.16968013128281412
acetoacetyl-CoA reductase activity	0.9320975893731311	0.7278857733491021	0.20421181602402905
peptide binding	0.7387456923185128	0.5114496296803913	0.22729606263812163
voltage-gated potassium channel activity	0.9995471014492754	0.38967657657347887	0.6098705248757965
kinase activator activity	0.7762015973554446	0.4682105129298091	0.30799108442563555
oxidoreductase activity	0.9021887341671576	0.7048674571919472	0.19732127697521118
organic acid binding	0.966001427791983	0.7511289873669904	0.2148724404249927
cysteine-type peptidase activity	0.9027696804282348	0.3926355258856524	0.5101341545425823
transferase activity	0.8957091588385777	0.6308136857977994	0.26489547304077804
macrolide binding	1.0	0.8600218275574409	0.13997817244255906
intramolecular transferase activity	0.8952250773324806	0.40362023485120824	0.4916048424812721
identical protein binding	0.8172951175945025	0.558401674224887	0.2588934433696155
neuropeptide receptor activity	0.8568614660377308	0.6854738829581708	0.1713875830795601
endoribonuclease activity	0.9385090889346861	0.5949621260963223	0.34354696283836367
threonine-type endopeptidase activity	0.982960137505592	0.7172405683983482	0.2657195691072438
translation factor activity	0.894616681913758	0.6122831314702754	0.2823335504434826
galactosidase activity	0.9668650793650793	0.9064659877838404	0.06039909158123904
