# Supplementary material for: Accurate prediction of protein function using statistics-informed graph networks
Source: Nat Commun. 2024 Aug 4;15:6601. doi: 10.1038/s41467-024-50955-0 (PMC11297950; doi:10.1038/s41467-024-50955-0)
Supplement: Supplementary file 4 — Source Data [file 41467_2024_50955_MOESM4_ESM.zip › Source data/Figure S12A_MF.csv]

Methods	Fmax	AUPR
BLAST	0.417	0.236
FunFams	0.451	0.321
DeepGO	0.243	0.189
SPROF-GO	0.531	0.432
PhiGnet	0.609	0.587
