# Supplementary material for: Accurate prediction of protein function using statistics-informed graph networks
Source: Nat Commun. 2024 Aug 4;15:6601. doi: 10.1038/s41467-024-50955-0 (PMC11297950; doi:10.1038/s41467-024-50955-0)
Supplement: Supplementary file 4 — Source Data [file 41467_2024_50955_MOESM4_ESM.zip › Source data/Figure S18c.txt]

4.797,6.092,9.858,0.812,4.519,2.513,6.361,1.367,1.077,0.364,4.011,6.861,2.313,3.125,0.163,3.030,23.348,0.830,2.164,0.066,0.934,1.535,15.464,3.758,0.649,1.391,0.378,4.525,0.388,3.969,0.241,3.449,5.510,5.506,2.968,6.067,0.142,1.317,2.339,0.237,0.428,0.890,0.322,0.321,2.404,7.591,6.521,1.847,5.678,1.629,2.965,0.289,4.482,3.658,0.583,0.400,9.434,2.993,2.921,0.337,7.779,1.315,2.212,2.800,19.876,7.084,1.908,0.694,0.266,1.957,0.282,0.390,0.014,2.063,0.107,1.735,0.589,0.506,4.688,14.681,0.544,3.504,3.165,4.251,6.038,10.360,0.335,22.274,3.535,1.005,2.625,4.058,2.070,2.881,0.833,0.108,5.573,3.136,2.865,0.439,2.850,0.947,2.013,2.945,2.016,0.028,12.718,2.100,4.205,4.206,2.456,1.411,1.604,0.183,1.217,0.067,0.197,1.281,2.019,5.867,1.141,8.760,1.497,1.787,6.735,14.695,0.678,1.012,4.116,1.361,3.291,2.313,9.845,20.786,2.452,1.109,0.220,1.437,2.090,0.830,0.732,3.352,5.972,2.943,0.932,0.880,2.284,8.229,0.621,3.843,1.141,0.018,6.201,1.295,18.251,2.246,0.496,2.078,3.506,1.128,0.050,0.092,1.154,0.155,6.200,1.170,2.522,1.114,3.137,0.408,2.670,7.770,2.526,0.503,0.392,0.196,5.500,6.635,5.420,6.715,2.407,3.127,0.168,1.467,5.264,6.340,1.643,2.638,1.604,0.134,3.814,2.664,0.800,8.292,6.000,0.566,3.107,3.277,4.430,2.919,0.165,1.614,0.464,2.746,6.567,3.289,2.074,1.024,12.541,12.696,0.759,4.239,0.126,0.228,11.106,0.502,6.913,3.498,2.223,1.252,4.933,8.854,1.256,4.937,0.676,8.169,2.222,1.364,1.386,2.607,0.058,3.583,0.064,1.091,0.288,0.229,7.903,9.704,7.403,2.073,5.060,1.771,0.176,2.824,2.687,3.304,0.302,4.260,0.020,0.186,1.763,0.159,0.013,3.937,0.655,1.887,0.142,1.630,6.381,5.791,7.141,4.511,5.169,2.509,0.430,4.044,0.551,0.064,1.980,0.073,0.450,0.666,3.289,4.460,0.160,3.132,0.867,0.267,0.264,2.498,2.034,0.004,7.304,4.509,6.226,1.007,0.301,3.395,1.169,0.060,2.068,0.196,6.666,0.178,3.294,6.649,0.494,1.799,2.379,6.775,2.089,0.167,16.548,0.262,1.783,19.041,2.956,9.846,1.424,0.810,1.657,3.543,1.429,0.189,3.627,0.271,3.740,2.540,2.576,1.471,0.381,0.657,1.100,3.536,0.986,4.356,13.419,6.604,0.606,0.839,0.522,0.383,2.530,3.396,4.391,8.663,1.533,0.444,3.682,2.112,0.473,1.046,6.331,2.853,2.337,3.962,8.811,2.272,3.444,7.784,8.177,0.072,0.344,1.331,3.021,0.015,0.023,1.971,7.560,1.743,0.348,6.496,2.336,0.680,6.089,1.100,6.304,4.395,0.132,0.190,1.615,1.104,0.082,3.951,7.930,2.234,5.390,0.598,8.956,0.061,0.472,0.192,0.689,0.695,12.729,2.929,1.293,1.018,6.823,3.718,21.299,2.774,4.403,1.815,3.462,0.532,0.163,17.535,0.050,2.421,6.425,6.609,3.324,10.069,10.962,9.677,0.050,7.772,3.015,0.585,0.979,3.353,0.234,0.028,0.177,2.680,12.162,4.125,2.155,1.482,2.054,0.711,4.546,0.461,2.056,1.074,0.598,0.797,3.441,1.131,0.220,1.419,3.435,3.013,0.721,0.840,3.061,3.808,10.148,3.036,0.959,0.258,0.074,0.447,0.153,3.140,0.153,1.985,4.364,1.006,0.958,6.853,11.870,1.575,2.932,1.939,3.344,1.379,13.641,3.677,0.080,0.681,0.863,1.659,1.186,1.688,0.493,5.481,1.956,6.349,0.053,0.178,0.753,4.112,0.144,4.200,2.132,0.171,2.045,1.946,2.516,1.334,3.309,3.209,0.819,0.337,4.308,8.584,4.722,6.475,0.674,2.313,0.814,1.071,2.325,2.892,2.897,0.748,0.439,2.915,0.574,1.195,17.292,0.472,17.580,2.427,2.197,4.117,1.894,5.180,0.674,5.816,1.341,0.434,3.434,1.818,1.258,0.873,1.748,1.785,0.227,1.940,0.712,6.139,0.211,0.136,1.260,1.711,14.604,4.428,3.020,0.909,1.253,2.393,8.148,2.995,0.039,3.791,2.598,8.076,0.032,1.302,0.793,0.532,0.598,2.225,0.065,0.585,2.177,6.883,5.642,2.764,2.753,2.835,0.152,6.373,1.184,4.393,0.095,3.140,0.005,0.810,0.811,4.043,2.723,0.675,0.822,4.027,0.860,0.825,1.384,0.872,0.878,0.019,6.326,2.626,3.629,0.415,19.725,5.860,0.243,1.746,2.321,0.412,1.195,0.190,5.133,3.042,0.349,1.458,1.837,0.023,0.068,1.633,1.105,2.788,3.310,0.201,0.210,1.002,1.424,2.813,4.130,4.057,0.099,2.739,1.013,0.053,5.172,0.794,2.361,6.342,1.718,1.756,0.811,8.957,3.110,8.369,1.625,2.431,4.270,0.774,0.332,6.055,2.587,0.991,2.240,3.286,3.436,0.578,0.032,3.303,4.606,9.166,0.353,5.542,4.978,1.501,1.807,3.242,1.481,2.262,2.655,4.370,0.062,1.432,1.990,5.663,0.157,12.113,8.178,5.937,3.805,0.501,3.456,4.319,6.403,6.342,3.169,0.026,2.237,1.598,1.321,1.851,1.119,1.206,3.186,2.913,3.087,9.480,1.850,4.141,0.513,0.926,0.533,2.470,3.722,2.912,18.571,3.000,3.901,1.233,2.715,0.317,5.688,4.347,6.725,26.631,0.189,3.642,4.561,2.240,0.047,1.027,0.911,0.030,4.074,20.679,0.289,0.145,6.730,0.127,0.061,1.561,5.674,6.191,0.992,1.164,0.356,4.188,0.982,9.514,1.075,1.987,0.264,4.524,7.092,0.444,0.013,1.204,1.253,8.071,1.200,2.016,5.415,0.973,1.525,6.908,1.066,1.544,0.340,0.254,4.328,8.040,0.854,0.106,0.047,0.342,0.822,1.503,14.177,4.184,2.207,0.337,5.214,1.711,7.152,8.464,3.596,9.474,0.475,4.415,1.184,6.120,4.691,0.096,1.337,1.362,1.953,1.758,8.178,1.098,2.445,12.742,1.492,0.635,57.599,9.203,1.638,14.058,0.121,4.257,1.060,2.256,6.125,0.235,1.312,2.276,2.046,6.482,2.088,8.767,0.485,1.607,1.670,49.782,1.794,2.504,1.589,6.617,3.725,0.895,1.551,1.847,4.660,0.182,0.433,3.132,0.636,0.469,2.776,8.333,2.026,2.974,0.194,1.977,5.077,3.444,7.784,2.198,0.170,7.964,0.219,1.656,3.697,4.876,4.463,3.812,0.916,2.048,4.129,1.879,4.553,18.877,1.507,0.294,6.591,3.403,8.325,3.386,0.923,11.896,1.629,4.454,1.115,6.006,3.520,1.072,16.466,5.434,2.421,2.753,5.043,0.018,0.884,3.337,0.259,3.897,10.913,10.293,3.657,2.557,1.746,3.759,0.207,7.426,10.022,0.767,2.512,3.059,0.325,0.045,0.077,0.084,3.157,5.617,4.485,5.167,6.201,6.968,0.080,0.338,1.981,0.718,5.259,1.189,0.628,0.031,2.967,0.128,2.226,0.080,6.348,6.012,0.276,2.097,6.218,5.932,0.037,0.100,2.162,4.263,0.915,0.880,1.149,3.284,2.640,3.346,5.150,15.614,0.492,0.118,2.677,2.154,0.231,2.912,9.010,5.528,0.640,6.848,0.809,2.536,13.376,6.957,5.735,0.819,3.381,0.814,1.605,3.937,2.247,6.852,2.147,1.326,0.430,16.130,0.263,3.673,1.220,0.412,6.220,0.725,0.212,1.262,1.429,5.727,0.047,1.487,0.240,1.236,1.772,4.386,1.184,2.563,6.731,1.177,12.969,0.165,2.812,5.438,2.185,1.785,4.833,8.719,6.834,8.211,6.355,1.674,0.235,1.619,1.246,2.480,4.814,2.611,0.300,6.143,3.248,1.039,2.055,3.082,0.289,2.788,3.541,2.775,3.586,5.743,2.831,1.652,8.068,0.496,2.728,0.911,0.275,6.219,2.174,0.222,1.039,1.159,5.199,2.254,4.749,2.899,0.880,3.121,1.600,0.395,0.410,6.413,0.521,0.539,5.522,0.153,4.108,4.310,2.020,4.038,12.937,4.015,6.757,0.380,0.756,0.500,8.234,3.538,4.265,1.219,17.016,31.342,2.800,1.305,0.424,2.315,2.198,1.911,5.096,10.693,3.691,0.033,2.734,9.862,6.076,3.429,1.890,1.360,0.938,0.817,5.683,0.580,5.045,0.922,0.252,4.328,1.259,0.474,2.664,0.850,5.211,8.692,0.263,2.377,2.209,14.922,26.484,2.066,1.508,0.219,2.353,2.991,2.191,2.635,2.291,0.067,8.582,3.061,3.956,1.121,2.548,1.732,2.422,10.328,21.153,0.313,4.650,6.446,6.314,0.233,13.282,4.060,3.537,2.829,1.671,0.817,5.131,0.557,0.105,9.775,0.691,4.597,3.574,1.818,0.840,4.236,1.150,12.676,3.182,4.810,1.985,3.129,0.736,4.992,3.864,0.029,2.646,0.324,7.250,0.690,1.911,3.392,0.104,1.982,1.492,4.000,13.503,3.137,7.342,8.076,2.206,1.119,0.935,1.032,3.227,2.532,1.898,5.845,1.612,7.627,0.116,0.294,6.411,2.209,0.525,2.504,3.073,1.833,5.010,0.216,0.458,0.310,0.995,1.224,5.302,2.100,3.925,0.333,0.364,2.145,3.564,0.061,0.774,4.055,20.091,5.992,0.743,3.964,10.811,0.398,2.409,1.412,1.666,0.517,0.333,4.223,2.340,4.639,1.655,10.795,4.914,0.054,0.554,0.074,4.507,3.276,0.405,4.029,5.471,4.267,2.162,0.555,2.014,0.324,10.221,4.648,0.044,1.047,6.613,0.753,3.139,9.150,1.303,3.658,4.269,1.537,1.406,1.282,3.705,0.167,0.069,2.865,1.267,2.250,5.241,1.931,3.309,4.454,1.134,0.920,2.021,3.120,5.020,0.270,0.302,1.356,6.984,1.353,0.258,3.124,4.475,4.433,2.888,2.425,6.758,2.558,6.413,0.160,0.950,1.036,5.848,1.884,1.646,1.526,1.210,1.852,0.049,4.085,34.777,0.174,4.082,2.360,0.049,4.293,1.923,3.597,1.151,0.283,4.548,2.772,1.494,0.513,2.266,6.606,1.393,16.080,0.693,1.494,0.168,4.519,0.036,25.260,6.410,0.445,0.066,2.852,0.277,0.733,8.304,10.567,1.525,9.128,1.831,0.116,3.065,5.608,9.941,10.923,4.973,13.384,0.016,1.457,11.190,3.128,3.429,7.248,0.916,1.578,2.788,0.597,1.372,0.196,0.170,6.330,0.424,1.214,2.482,1.511,5.742,0.645,1.750,3.243,3.760,8.439,1.716,1.008,1.709,1.628,1.467,0.657,5.082,3.007,0.153,13.481,9.102,2.025,4.505,1.376,2.955,13.426,2.150,2.940,1.980,7.134,2.432,0.934,4.018,6.017,4.358,1.704,7.633,0.869,3.305,1.217,2.636,0.465,10.374,0.456,4.814,6.338,3.128,8.495,0.176,3.606,1.438,6.864,0.490,1.831,2.154,2.222,3.477,0.146,3.430,4.479,1.900,2.291,4.888,0.931,2.107,1.207,5.787,0.227,2.737,12.500,4.457,0.252,6.432,0.964,0.068,8.535,2.150,15.742,1.789,3.382,9.696,3.672,0.539,1.059,8.697,0.629,4.252,6.517,3.114,2.127,0.397,0.566,3.245,0.032,2.623,7.760,9.033,1.348,0.248,2.358,0.501,9.621,1.246,1.960,0.075,0.757,0.794,2.153,0.173,0.081,4.818,0.027,1.910,15.661,0.592,1.827,1.002,6.287,8.517,0.237,0.826,0.361,1.407,1.108,9.666,0.131,1.367,0.446,0.048,2.197,0.719,2.647,8.277,0.104,4.395,4.034,2.700,3.362,4.468,2.775,1.883,1.752,3.737,1.969,0.008,4.944,11.013,0.409,2.069,3.097,1.397,2.844,4.729,7.033,2.040,1.433,3.271,3.515,0.878,11.593,2.488,1.338,0.064,0.666,0.070,0.039,2.257,1.215,3.215,3.379,2.521,1.120,2.456,1.412,6.177,1.562,0.605,6.453,2.145,2.173,3.619,2.422,2.779,3.561,5.771,1.022,2.063,7.809,0.413,8.620,1.908,2.931,2.832,1.000,4.299,3.286,9.222,1.702,6.330,4.981,0.806,8.689,3.122,2.361,7.722,1.604,3.110,2.990,3.158,12.862,9.724,9.791,2.506,4.753,2.539,2.400,3.011,9.887,4.838,2.258,4.666,7.735,0.107,8.431,1.905,0.078,3.018,5.168,12.500,0.262,2.027,0.490,6.082,3.717,6.774,4.447,3.342,2.871,0.554,0.047,8.651,0.733,1.772,0.931,0.076,1.735,8.034,2.162,3.459,2.494,0.688,4.685,7.207,1.192,2.107,6.609,15.580,2.394,0.690,4.722,6.673,0.002,1.377,2.090,4.988,0.009,2.280,0.064,0.278,4.268,2.122,6.226,0.462,0.580,0.755,0.074,2.976,6.052,0.192,0.146,15.788,0.331,0.184,3.879,2.320,6.068,2.423,1.796,0.948,4.368,1.618,2.813,0.389,2.727,1.488,0.433,7.245,5.691,6.020,1.383,4.623,28.593,1.412,3.866,4.051,1.972,1.359,4.446,1.940,1.425,1.642,1.935,2.875,3.815,2.231,2.150,0.546,3.552,1.686,0.269,0.005,0.149,4.283,2.718,1.507,13.681,13.894,0.242,0.051,2.718,2.938,0.380,1.791,31.500,0.105,2.955,7.294,0.740,3.356,0.165,1.251,5.283,0.837,1.798,3.272,1.503,7.095,0.865,3.778,2.309,1.029,1.770,1.603,1.333,11.546,1.192,4.481,1.739,11.260,2.448,23.761,1.142,0.680,0.592,4.518,1.955,0.284,2.362,11.706,1.318,3.101,1.436,1.100,6.296,1.485,4.307,2.960,5.280,5.086,1.962,0.652,1.411,2.451,2.339,2.342,11.255,0.439,5.317,3.268,9.727,0.801,1.265,1.460,1.846,1.884,1.850,0.505,1.845,4.740,2.226,1.638,1.922,0.600,5.240,0.186,3.104,4.155,0.549,9.790,2.037,0.714,0.410,5.741,4.952,3.970,2.098,9.358,1.404,3.691,6.246,2.189,1.776,2.903,4.274,1.637,0.493,3.878,0.304,1.554,31.563,2.663,1.181,5.993,5.233,0.223,18.673,0.825,1.986,2.958,1.768,1.447,2.483,0.202,11.230,1.316,3.779,9.902,0.138,2.036,2.780,0.102,0.969,1.934,0.847,3.830,1.646,4.524,0.177,3.144,3.235,0.291,1.217,2.466,10.910,0.834,1.892,2.092,2.658,1.337,0.060,1.321,0.226,2.923,1.608,0.188,1.040,0.036,2.423,6.742,3.344,0.993,4.646,3.196,1.763,2.346,6.129,0.166,1.140,5.546,0.849,0.167,2.426,1.327,0.514,16.600,4.437,3.830,1.060,2.751,0.593,3.832,0.008,5.959,2.119,1.395,1.949,0.902,8.927,0.476,4.614,3.275,0.353,0.446,1.424,4.483,1.087,2.573,11.000,1.812,27.555,0.256,4.455,0.437,2.364,0.044,1.039,0.217,1.476,2.943,0.086,2.148,1.274,0.783,0.066,5.085,0.321,11.049,1.163,2.085,6.633,0.650,0.297,2.366,14.183,1.812,14.555,0.209,4.846,3.148,0.561,5.395,0.936,6.217,5.951,4.776,0.691,11.257,0.075,1.045,10.868,1.648,3.238,4.920,1.604,1.556,1.935,1.490,2.165,14.156,2.230,0.115,2.213,5.272,30.068,2.788,0.391,1.580,3.989,4.119,6.460,4.170,3.393,2.444,2.339,0.330,5.993,2.560,1.081,2.157,3.883,0.452,0.041,1.551,0.050,1.944,5.186,1.531,2.268,5.478,3.775,0.052,5.459,1.244,1.509,0.802,0.286,2.967,0.622,3.608,1.706,6.680,1.880,3.903,0.981,0.279,0.727,0.500,0.081,2.065,5.104,0.036,2.455,2.920,6.113,9.939,1.034,11.908,3.628,6.910,8.789,2.919,2.767,4.290,0.274,0.308,2.498,2.988,2.502,1.382,1.309,0.881,6.024,2.845,0.123,3.587,2.263,9.285,2.669,2.231,4.367,2.542,0.432,1.796,7.757,2.712,6.737,2.779,0.179,0.053,2.046,1.484,0.901,6.923,1.156,0.297,0.216,0.138,0.851,0.067,0.638,2.192,4.942,4.367,3.953,2.244,6.677,1.511,4.074,0.329,0.039,0.460,0.439,2.116,4.151,3.826,0.045,3.780,1.880,3.131,0.317,2.581,3.035,0.346,0.813,1.235,1.605,6.754,0.874,6.164,3.524,0.937,1.113,2.311,2.729,1.799,9.328,0.165,1.318,1.380,8.211,6.754,1.259,3.359,1.706,1.605,2.691,9.987,12.509,0.624,7.436,1.052,4.096,0.041,2.017,1.962,0.529,1.727,1.403,1.962,1.283,4.597,0.401,0.550,4.951,2.085,0.049,0.916,7.386,4.038,1.536,3.118,0.086,2.595,0.077,1.584,0.229,2.489,1.148,2.121,1.304,2.012,3.135,0.093,3.040,0.505,0.180,3.569,1.875,1.420,2.002,2.878,0.465,7.038,1.383,1.142,0.350,4.673,5.641,2.598,17.880,1.712,0.113,0.667,1.254,1.378,11.802,0.337,2.955,4.122,0.776,4.333,3.622,0.306,1.757,6.793,5.737,7.863,0.278,1.511,1.772,0.354,2.938,3.309,7.526,14.922,2.855,2.413,7.696,4.659,2.507,10.328,4.142,2.718,3.736,42.916,0.105,0.284,3.737,1.325,3.248,3.030,6.549,3.181,2.376,9.438,2.757,0.351,1.147,1.850,4.571,0.119,1.407,0.068,3.177,1.173,4.951,2.612,6.166,0.508,4.106,6.022,2.340,1.762,8.610,2.964,2.894,2.305,1.940,2.155,4.831,4.995,3.386,4.622,10.656,5.695,20.760,0.961,4.106,4.773,4.371,3.941,1.477,3.325,0.352,1.773,3.171,6.611,16.844,13.539,0.754,3.560,4.692,6.448,1.114,0.325,6.082,0.235,1.360,7.361,3.322,1.461,11.103,1.729,0.108,1.717,3.500,4.277,2.842,2.324,0.531,3.265,7.333,4.740,6.148,1.345,7.312,2.342,1.371,6.072,0.015,0.618,2.020,0.168,1.378,7.312,2.612,1.299,3.224,5.354,9.838,2.382,10.147,2.801,3.618,0.150,1.981,0.356,3.177,0.228,1.501,0.109,2.695,3.368,3.258,2.266,0.062,2.061,0.956,4.296,8.072,1.664,8.403,2.183,6.183,1.407,2.542,2.435,3.738,0.063,3.014,8.542,2.900,3.562,4.915,0.482,0.421,12.923,0.083,2.603,0.360,1.209,2.884,2.925,0.417,2.881,1.639,2.552,1.479,0.560,1.545,1.720,1.926,5.372,6.114,0.557,1.789,2.889,5.767,1.849,4.016,3.035,0.780,2.607,3.889,3.396,4.324,0.022,21.144,0.595,24.472,1.269,0.208,10.961,2.126,10.073,6.478,6.945,1.834,2.510,4.443,20.257,0.042,0.535,4.019,1.443,0.709,4.131,3.256,3.650,0.058,3.377,6.938,6.016,3.927,3.788,1.623,1.482,1.361,1.902,2.976,3.059,3.337,18.630,2.181,0.967,0.020,0.104,4.311,7.422,7.806,1.788,1.917,2.260,2.538,1.308,3.514,15.783,0.156,0.645,0.108,5.359,1.241,5.398,5.542,3.133,0.070,0.220,0.629,6.709,7.667,1.239,3.152,0.818,1.650,7.195,0.807,3.098,5.348,2.919,2.173,12.367,1.211,0.342,0.439,3.848,2.153,1.452,0.166,0.557,0.117,11.294,4.367,2.684,1.915,3.453,1.119,1.314,4.000,0.664,6.850,1.942,2.370,0.517,0.153,0.039,0.474,10.197,0.896,2.257,0.408,6.439,1.647,1.636,2.737,3.115,9.837,8.116,2.821,1.003,0.291,0.890,0.529,0.486,2.000,1.137,0.005,0.886,13.016,2.687,0.303,3.677,3.134,2.550,14.389,5.090,4.064,0.111,4.106,4.100,2.470,2.833,0.044,2.050,0.063,6.576,2.397,1.639,0.557,0.734,3.699,2.318,3.572,6.837,12.514,0.466,0.694,7.896,0.053,3.687,1.304,0.949,7.109,1.572,5.488,6.447,3.635,9.262,4.727,4.097,1.922,0.018,12.908,2.258,3.205,7.673,1.783,2.883,2.237,0.136,0.028,1.992,4.041,5.482,2.876,1.319,2.532,4.017,0.848,4.335,1.316,6.189,0.164,1.767,1.025,2.693,0.533,2.629,2.886,5.757,6.676,3.860,0.275,2.393,0.776,0.121,6.489,0.757,1.192,0.569,1.392,0.048,0.264,6.444,3.216,0.177,2.861,1.325,0.372,0.845,0.945,3.534,3.496,2.915,14.067,4.804,1.284,5.441,0.277,6.370,4.457,0.611,12.750,1.079,3.379,0.897,1.481,3.624,2.706,0.097,1.531,2.838,6.715,2.625,0.163,3.971,1.000,11.972,2.322,0.835,0.277,0.294,2.136,3.178,2.556,2.462,1.822,4.324,1.883,0.962,2.870,10.653,1.334,1.273,3.025,3.400,1.751,0.666,1.100,1.167,6.508,2.369,1.661,5.622,0.047,0.891,7.174,5.857,24.111,1.421,1.569,4.565,1.113,0.462,1.593,1.729,1.301,7.524,3.116,1.507,3.387,1.897,2.351,2.310,4.563,15.888,5.844,4.604,2.885,1.553,6.992,0.883,1.800,9.068,0.739,3.048,4.115,1.250,1.725,2.442,2.749,0.020,1.617,14.235,0.164,4.334,0.586,0.581,1.014,2.897,6.523,5.171,4.981,1.962,2.608,1.067,8.376,1.493,1.083,0.071,3.485,2.775,3.467,4.447,3.507,0.281,2.458,2.389,3.051,1.532,0.005,1.425,1.465,2.561,0.760,0.664,0.746,7.809,17.224,2.556,6.464,0.545,0.750,3.786,0.037,0.724,2.075,0.069,4.026,0.494,2.025,9.091,5.488,2.965,0.795,0.702,1.255,1.068,0.224,1.266,0.001,0.725,2.913,4.598,3.205,3.726,0.474,4.369,2.574,2.332,0.435,1.140,1.150,6.828,1.115,3.130,0.705,0.424,14.882,3.107,0.465,1.738,1.268,2.487,14.718,1.182,2.579,2.523,14.565,0.031,3.550,5.530,1.573,2.279,0.260,9.037,0.537,0.119,2.031,0.153,3.727,7.869,1.342,2.108,5.454,2.690,1.215,0.306,3.725,2.023,0.403,1.727,3.450,0.746,1.155,2.904,3.756,2.245,1.867,1.471,2.361,1.419,7.436,0.269,0.134,1.738,1.099,5.828,1.165,2.289,1.541,0.441,4.909,0.576,1.984,3.119,3.591,2.913,0.190,5.537,1.577,0.671,0.167,6.150,1.692,2.732,0.148,4.147,3.305,0.156,5.043,8.300,9.059,0.035,0.027,0.491,6.789,4.903,0.067,1.379,16.850,4.573,2.098,1.221,0.507,6.560,1.664,1.775,1.925,0.728,3.614,16.289,5.574,3.322,0.400,1.239,0.883,0.145,0.933,2.995,0.508,2.328,6.974,1.958,1.770,0.047,1.280,1.360,1.500,3.046,3.682,2.114,1.447,0.101,0.694,0.361,2.364,0.037,2.940,2.090,1.824,12.285,8.130,4.052,6.388,2.181,1.919,2.877,4.406,5.522,11.450,1.584,3.288,4.676,1.576,3.789,0.750,0.317,9.403,1.528,1.027,2.764,2.434,1.417,0.660,9.343,17.950,5.529,2.569,0.038,4.679,1.732,3.349,4.793,8.925,2.945,1.417,4.558,1.555,3.788,2.714,1.242,3.187,10.659,10.730,5.123,12.971,0.718,5.876,1.083,4.114,5.051,1.469,5.931,9.988,4.641,1.717,0.003,4.595,9.284,6.261,6.098,3.941,2.056,2.802,3.161,1.801,0.431,1.852,4.197,6.044,2.042,0.873,2.498,3.408,2.714,5.116,0.969,1.057,2.038,0.293,5.489,5.135,8.520,4.359,5.684,4.225,0.368,0.356,0.579,0.089,2.153,1.582,1.801,1.122,7.286,1.740,2.628,3.246,5.555,1.897,2.891,0.977,1.692,0.137,3.141,2.770,3.352,5.463,1.621,1.223,1.728,0.266,3.235,3.991,1.022,1.058,4.017,1.777,3.613,3.735,7.009,4.053,0.347,0.698,0.179,0.809,0.643,0.698,8.087,0.019,1.167,0.082,0.605,1.583,2.373,0.264,22.487,6.330,5.158,1.878,2.768,0.148,3.538,3.463,1.313,1.123,0.358,0.068,3.094,0.101,6.013,0.212,5.661,0.499,0.228,3.330,7.055,4.381,7.333,1.629,1.152,5.227,2.124,1.980,4.339,4.090,0.228,2.278,0.446,8.349,1.792,2.269,1.726,2.251,12.615,5.556,5.641,7.030,1.095,2.550,12.600,6.378,2.848,0.222,12.453,0.992,1.904,2.209,5.713,0.378,5.648,1.766,0.182,5.384,3.357,0.669,10.196,5.025,0.513,0.754,0.274,9.677,10.034,0.339,0.483,4.341,3.126,3.803,1.265,0.558,0.399,2.080,4.224,0.624,2.385,1.616,5.382,1.335,2.764,1.515,0.620,7.872,1.778,3.852,0.184,0.895,2.060,0.507,3.647,2.831,1.454,5.143,3.494,3.051,3.281,2.400,1.249,2.786,2.021,5.987,7.027,6.398,1.147,2.148,1.392,5.814,6.013,6.621,4.473,1.747,1.724,2.093,0.767,0.967,0.080,1.368,1.714,0.299,4.055,3.300,0.083,4.778,0.490,1.896,0.491,1.371,0.474,2.313,2.000,1.742,0.520,2.832,2.635,0.226,1.324,2.081,0.621,8.531,1.660,1.341,5.871,1.426,2.995,0.096,4.353,3.645,6.089,2.592,2.438,0.497,5.258,1.004,18.750,0.020,0.049,5.750,0.297,0.257,4.770,2.309,1.666,1.650,2.412,1.754,0.023,1.514,6.800,0.784,0.307,3.983,0.014,4.363,1.655,0.321,8.490,2.813,2.888,1.498,20.283,2.510,0.149,1.927,8.180,2.993,6.460,17.363,6.931,1.927,2.908,1.932,0.158,8.250,0.704,2.656,1.261,7.116,0.190,2.561,0.208,7.061,3.403,3.850,0.878,1.248,0.506,3.000,1.731,4.126,3.367,3.083,4.786,6.177,3.318,0.033,0.303,0.260,7.563,3.533,1.651,0.321,4.100,0.800,0.053,1.173,0.796,0.430,0.455,5.380,1.663,2.735,2.714,1.256,0.535,2.753,6.529,8.159,0.496,1.864,0.018,12.052,2.093,4.232,10.357,3.150,1.985,1.889,1.315,4.810,0.658,11.448,13.785,1.410,2.648,4.772,16.844,2.475,1.568,0.389,4.345,0.608,5.493,0.452,9.383,11.569,1.338,1.359,10.377,30.828,0.018,0.859,0.047,2.776,0.056,4.548,1.963,1.163,9.754,10.889,6.279,0.307,3.477,2.015,0.032,3.822,3.120,0.704,0.418,1.297,0.129,23.624,0.107,11.142,5.322,0.217,3.334,0.116,1.764,3.957,2.462,6.740,5.266,6.543,2.011,10.072,6.299,4.731,12.035,0.112,6.552,6.084,0.495,1.667,2.574,0.051,0.873,2.793,1.948,6.519,4.685,2.173,0.254,1.825,5.237,6.028,6.803,1.082,1.705,1.456,4.844,0.298,0.111,0.415,2.053,0.424,8.125,5.716,7.562,1.693,3.725,1.963,10.911,2.647,14.913,4.638,8.951,1.654,2.698,1.493,2.740,3.364,3.578,5.678,7.342,3.235,2.788,3.538,2.916,4.498,5.077,0.388,6.056,5.786,1.558,0.245,4.548,0.683,0.130,0.690,1.231,1.369,0.020,7.103,1.062,10.374,5.544,4.414,0.822,1.655,6.659,6.006,8.750,4.156,3.132,5.810,0.712,16.857,0.165,3.315,2.764,3.600,1.298,2.733,0.809,0.337,0.046,0.303,1.855,0.243,0.067,0.286,2.937,2.471,2.731,1.852,4.269,1.675,0.009,13.500,8.428,6.341,3.990,2.460,0.635,0.202,4.191,0.888,0.087,4.521,3.077,4.703,1.670,0.185,1.636,2.225,1.776,1.401,1.833,6.363,0.287,10.219,8.000,1.651,0.492,2.234,0.122,0.369,6.553,14.628,5.876,9.880,0.759,0.990,3.379,3.891,0.077,0.561,0.890,4.440,4.447,1.285,2.139,4.393,0.590,1.700,2.970,8.597,1.565,6.549,1.007,0.582,2.470,0.785,1.671,7.812,1.177,0.090,2.650,2.769,10.722,0.412,2.380,5.743,3.073,11.901,1.986,2.088,20.699,1.517,3.501,0.072,0.275,4.684,0.855,0.400,1.694,3.908,1.102,0.761,4.969,3.874,5.258,1.368,1.542,4.276,2.522,10.661,2.771,10.805,0.842,7.597,0.437,3.039,1.460,3.328,0.018,0.023,3.609,3.393,8.180,1.546,7.403,0.862,4.224,2.234,0.117,1.601,2.791,0.688,8.264,1.444,2.121,1.747,1.087,7.345,0.396,2.959,0.733,0.159,5.062,1.538,0.229,7.525,0.483,0.547,2.466,2.538,2.272,7.017,2.915,5.869,1.109,7.960,0.482,2.420,0.355,4.899,1.646,4.410,1.821,8.437,1.657,0.278,3.344,3.455,0.412,0.623,0.365,3.794,7.274,5.323,4.761,1.393,2.757,6.333,0.190,1.839,2.434,2.189,6.564,3.836,0.507,1.898,0.289,0.563,1.445,4.980,7.888,2.190,1.630,2.300,0.049,2.789,0.222,1.718,0.022,2.646,3.289,1.431,0.643,2.750,1.453,0.642,0.295,3.843,0.075,1.423,1.413,8.405,1.097,0.406,0.073,0.907,1.427,1.207,0.741,0.101,2.680,0.415,0.540,0.019,7.464,2.046,1.804,1.269,1.135,1.615,2.361,4.198,1.037,0.431,0.167,1.008,0.304,0.713,1.192,1.241,4.413,2.642,0.459,1.730,1.226,3.994,6.393,0.497,1.280,1.525,1.095,3.039,1.798,1.003,2.004,0.851,1.978,4.189,1.072,0.244,0.129,0.479,0.250,2.376,0.094,0.084,0.234,1.156,1.431,0.645,1.912,0.006,0.406,3.246,1.255,0.858,0.554,0.606,2.025,0.445,0.267,7.512,2.051,0.690,2.257,0.252,0.833,1.939,1.939,0.830,1.122,0.421,5.500,2.526,6.153,0.367,0.077,1.644,1.486,0.706,1.507,2.223,1.130,1.288,1.236,4.827,0.960,0.645,3.529,1.973,1.467,1.080,1.326,0.044,0.121,2.771,0.838,1.784,1.407,2.370,3.255,0.030,2.029,0.855,1.343,0.319,1.017,0.510,1.772,1.365,0.083,0.795,0.543,4.040,4.116,1.632,0.070,0.985,0.034,2.609,0.315,6.876,0.134,3.986,0.560,0.642,1.991,2.871,1.110,0.034,3.868,0.292,2.892,0.561,0.877,0.927,0.704,3.739,1.746,1.668,0.387,0.114,2.730,6.030,1.046,0.276,1.282,3.150,0.219,1.939,1.623,0.147,0.372,0.120,0.243,1.033,5.014,0.562,1.717,5.394,1.639,3.050,1.043,6.899,5.037,1.788,1.886,0.150,1.252,1.751,1.581,5.418,3.463,2.418,3.689,1.882,0.619,5.592,3.709,3.589,0.776,1.426,0.640,1.318,2.994,6.260,0.935,1.928,0.726,1.472,1.521,2.644,0.540,0.412,0.355,3.764,1.456,0.358,1.257,2.421,2.321,5.051,0.209,1.515,2.891,2.905,2.487,1.251,0.447,0.006,1.286,5.320,2.383,4.818,0.689,0.967,0.404,7.337,0.458,1.052,0.325,5.102,1.927,1.078,1.334,8.745,1.868,1.410,1.804,0.888,1.315,1.244,0.154,0.393,1.072,0.273,0.164,0.523,1.457,0.059,1.267,5.441,2.050,7.981,14.102,0.418,3.850,1.679,1.942,0.074,1.418,2.610,2.581,1.194,1.050,2.028,0.074,5.763,1.142,0.197,0.936,7.483,0.230,2.834,0.862,1.227,7.175,1.475,4.017,2.091,0.766,0.151,1.547,2.539,1.179,2.890,11.552,0.029,1.587,0.012,0.870,2.432,4.053,0.389,1.462,0.081,0.257,0.019,4.627,0.881,10.000,8.019,1.285,3.245,0.366,1.699,0.343,0.368,1.183,2.586,0.384,0.077,10.597,5.170,0.221,1.253,3.215,1.834,0.503,0.143,1.959,0.089,0.066,0.068,0.196,0.287,0.068,0.799,1.123,0.744,0.511,1.291,0.954,4.044,2.293,1.785,0.185,0.304,0.750,2.348,2.932,0.514,2.185,2.940,0.138,3.318,3.423,0.270,0.146,5.971,0.977,0.325,0.130,0.435,1.485,3.070,4.115,1.175,2.394,0.158,0.871,2.603,5.586,0.795,0.041,3.424,1.243,0.880,2.524,4.252,3.773,2.909,0.350,2.638,2.235,3.600,0.735,2.387,4.628,0.888,1.993,2.693,0.308,0.744,0.045,0.477,1.525,0.273,1.773,1.413,0.359,0.139,1.097,1.195,1.870,0.839,1.128,0.113,0.621,0.104,0.907,2.229,4.022,1.063,2.987,0.937,4.044,0.324,1.551,0.198,1.524,0.470,0.113,0.946,0.260,2.179,1.697,0.362,7.371,0.010,0.466,4.838,0.816,1.854,11.701,0.724,1.838,0.907,0.966,0.260,3.768,0.778,5.986,1.306,0.639,1.980,1.023,1.426,1.506,4.804,4.344,4.672,0.563,0.436,0.405,0.018,3.339,1.115,0.711,0.083,0.809,4.748,0.253,0.797,0.142,1.075,1.741,0.134,0.861,2.101,0.349,9.168,0.007,1.004,2.163,1.700,0.150,0.936,0.772,6.700,1.143,1.349,1.060,3.711,1.241,1.070,3.147,8.256,0.325,1.610,1.371,2.629,3.306,0.017,2.080,2.020,3.220,1.421,0.578,0.663,1.159,1.600,1.310,0.181,1.087,0.120,2.036,0.175,2.384,2.072,3.005,1.454,1.385,2.388,5.176,1.307,0.040,0.125,2.873,0.034,0.508,3.717,0.806,1.429,0.872,0.645,0.562,0.018,1.443,1.723,0.011,0.611,3.938,1.329,0.478,0.020,1.600,0.496,1.397,0.010,3.037,0.591,1.745,6.219,1.117,2.790,2.437,2.247,0.616,0.089,0.452,2.748,0.733,1.708,0.048,0.020,0.728,2.799,6.256,1.052,2.088,0.479,0.391,0.881,0.894,4.007,5.295,0.926,0.066,1.637,0.815,0.841,0.019,2.438,1.101,6.964,1.654,1.597,1.509,0.161,1.690,1.788,0.887,1.900,0.583,0.154,2.604,0.013,2.106,6.389,0.051,0.115,3.129,1.171,0.281,0.948,6.061,0.891,1.156,1.600,0.376,0.592,1.515,13.969,2.525,0.051,4.183,4.825,0.525,0.068,0.223,0.365,0.931,0.982,0.018,6.438,0.540,2.708,2.372,0.607,1.589,0.093,0.643,1.299,2.959,0.622,0.052,1.443,0.304,1.034,0.123,5.218,1.241,6.081,0.115,0.113,0.834,0.831,0.185,0.853,0.193,0.698,5.503,0.299,1.152,2.537,12.875,0.020,1.882,0.316,4.115,0.664,1.111,1.385,5.935,1.127,1.185,0.528,1.535,1.327,0.495,2.705,2.147,0.082,2.648,3.000,0.726,0.646,0.714,4.216,0.117,1.554,0.714,1.266,1.484,2.047,1.261,5.251,0.946,0.914,2.924,0.247,3.052,0.270,0.571,2.502,0.765,1.685,1.774,1.985,0.154,0.605,1.723,1.732,0.798,0.464,2.000,6.924,0.025,0.437,1.206,11.670,2.971,1.256,1.024,2.821,0.801,0.277,0.469,0.976,2.093,1.803,0.478,0.910,1.117,2.824,0.430,0.240,0.756,0.816,0.301,0.570,1.750,10.348,5.800,3.679,0.464,4.442,3.248,0.324,1.771,0.212,0.392,0.243,2.472,0.132,0.568,0.032,2.005,1.241,0.757,2.075,1.189,0.250,0.003,1.833,0.061,2.165,0.972,2.104,0.346,1.179,4.666,2.929,4.777,0.012,0.121,6.727,2.660,1.417,0.976,0.635,0.453,1.386,1.202,0.906,1.390,1.180,0.025,0.326,5.020,4.198,1.350,0.162,5.276,0.266,4.162,2.455,0.320,0.120,0.485,1.538,4.325,0.149,0.607,1.559,1.113,0.219,9.853,0.121,0.904,2.434,6.071,0.632,4.010,1.284,0.111,1.969,2.305,2.976,0.173,0.537,1.753,0.281,0.438,0.701,1.040,0.029,1.217,1.159,0.346,0.141,2.315,0.970,0.199,0.914,1.543,0.138,6.167,1.496,0.951,0.600,1.979,4.513,0.756,0.721,1.761,0.972,1.204,0.010,0.354,1.868,1.292,2.126,0.808,0.473,0.101,0.162,0.484,1.600,1.059,1.275,0.690,1.708,2.142,0.673,3.308,0.191,0.780,1.190,1.119,1.895,0.902,1.147,1.579,1.747,0.210,4.393,2.918,0.249,0.126,3.692,0.813,0.389,0.119,2.884,0.462,0.218,0.305,1.000,0.038,3.032,0.194,2.284,0.217,0.204,3.233,1.377,2.715,1.194,1.508,0.682,4.325,0.708,2.391,3.198,2.598,1.417,0.773,4.052,0.244,1.712,1.170,5.235,3.247,1.008,0.873,3.674,2.568,2.462,1.484,0.735,0.236,1.458,1.510,1.933,7.707,0.142,0.790,2.333,1.039,0.567,2.124,2.379,0.483,2.126,1.890,0.632,0.168,4.006,0.307,4.356,6.233,3.398,0.304,1.327,5.459,0.638,1.280,1.161,0.720,1.795,1.152,1.080,6.346,3.093,0.342,3.370,0.012,0.687,1.338,2.474,1.855,2.208,3.247,0.159,3.583,3.340,1.220,0.738,0.475,4.004,2.085,0.952,0.367,1.288,0.504,2.009,0.558,0.391,5.593,0.849,2.704,0.077,1.784,3.531,1.288,0.864,0.517,1.032,1.943,2.332,0.575,0.299,0.309,6.536,1.662,4.314,0.988,2.348,0.331,0.956,3.438,2.263,2.292,1.578,0.033,2.671,2.413,1.559,3.464,1.389,6.322,7.366,1.564,2.792,0.806,1.473,4.705,4.438,7.262,2.698,3.227,0.474,0.347,1.117,2.534,0.835,1.339,0.097,0.550,1.308,0.630,5.473,1.741,1.607,1.480,2.650,0.343,0.540,14.376,0.020,2.046,0.374,0.716,4.606,1.076,2.020,0.975,1.239,1.682,1.983,1.301,3.840,0.183,1.888,2.281,1.025,0.526,0.217,0.036,0.781,2.201,0.168,1.976,3.395,2.806,0.385,1.027,5.980,1.289,5.766,0.266,2.770,2.934,4.125,1.236,1.317,2.976,1.582,0.902,2.097,1.431,1.343,5.979,1.439,2.677,2.075,2.519,5.967,1.427,2.983,2.626,0.352,7.362,1.523,1.536,2.845,1.609,6.084,0.183,0.932,3.850,0.257,0.382,1.607,4.867,5.452,3.866,0.309,0.410,2.215,1.783,4.144,0.478,0.018,1.587,0.346,3.090,1.250,5.322,4.719,0.084,3.057,1.949,1.201,3.530,2.080,2.089,0.476,5.847,3.423,1.230,0.335,2.535,4.043,5.973,3.892,7.081,1.626,0.951,6.973,2.648,4.131,1.122,4.841,0.364,6.109,3.045,1.597,0.419,1.594,0.116,0.566,2.249,2.256,3.366,0.472,2.600,1.458,3.752,0.578,1.123,0.290,2.488,0.061,3.630,6.276,4.368,0.060,3.642,1.581,1.163,0.568,2.491,0.630,1.734,2.213,14.704,3.429,0.291,1.264,4.448,0.629,0.789,5.991,3.963,1.740,0.353,2.293,2.103,0.333,0.922,1.306,0.265,0.048,2.661,2.432,2.192,1.919,0.745,4.989,4.258,2.625,10.464,4.922,2.302,10.297,3.265,0.806,2.825,6.744,0.071,4.127,2.328,2.543,0.934,1.781,0.882,2.443,3.857,4.696,17.355,1.796,2.108,7.316,0.542,2.358,2.171,1.212,6.052,2.777,2.211,1.232,29.466,1.856,6.666,16.203,3.003,3.870,2.129,0.905,0.148,5.469,6.861,2.921,2.961,5.290,1.720,1.566,3.070,5.719,3.091,3.268,2.321,0.421,0.890,2.118,1.366,0.767,0.045,1.094,0.710,0.050,2.504,8.161,0.455,9.982,2.637,1.936,0.370,0.374,3.434,4.699,0.255,3.863,7.094,3.812,1.815,5.059,1.650,0.492,0.339,1.413,0.375,2.269,0.011,1.899,3.156,0.034,6.451,5.440,7.270,2.800,1.494,1.592,4.274,2.755,0.723,3.344,4.578,5.430,0.334,2.939,1.575,3.558,2.757,3.777,3.312,8.217,0.837,0.273,4.746,10.894,0.015,0.545,4.436,0.811,1.942,3.008,1.587,0.655,1.540,3.540,0.553,1.894,0.010,0.333,0.424,1.318,3.549,2.995,0.022,0.270,0.823,2.919,0.774,1.415,1.920,0.794,1.442,12.287,0.441,0.852,2.584,1.290,2.386,1.532,2.785,0.026,0.140,0.108,3.837,0.004,2.911,0.316,0.587,0.987,0.178,2.421,0.538,0.031,1.335,0.170,3.322,0.245,0.100,5.004,1.551,5.441,2.162,3.670,3.036,1.444,3.365,0.150,2.183,1.119,1.680,2.668,3.530,4.959,0.015,0.253,13.540,0.907,0.267,0.821,1.902,1.002,0.317,1.590,0.613,1.429,2.843,0.614,0.595,1.205,0.345,1.387,1.772,4.938,0.635,13.592,3.308,0.715,1.467,6.555,2.552,2.541,0.243,0.902,1.546,1.821,1.262,9.224,0.566,3.126,1.134,0.600,0.433,1.623,5.669,2.693,3.271,0.128,3.789,0.551,1.130,0.084,0.362,1.174,5.004,1.786,1.989,0.006,2.679,3.780,3.343,2.799,1.127,0.639,3.690,1.936,5.155,5.671,1.543,1.100,2.931,0.537,1.640,0.855,3.565,1.217,1.371,0.298,0.579,5.301,1.330,0.665,4.863,7.320,3.757,0.817,0.800,0.852,9.349,3.400,13.357,0.890,0.941,3.631,0.167,4.443,10.093,0.420,0.089,0.051,3.952,0.724,1.117,2.461,1.216,1.546,2.233,3.198,0.650,8.960,0.125,0.161,1.279,2.976,0.751,0.956,6.437,1.650,0.168,1.448,7.598,0.245,3.178,1.315,0.919,0.481,4.577,0.308,0.676,4.069,0.914,2.839,0.011,7.868,2.851,6.792,4.930,1.446,1.272,2.966,1.059,2.083,1.717,2.066,2.360,2.938,5.679,2.896,7.020,7.128,0.310,1.818,1.084,2.325,3.590,3.291,2.067,1.534,1.517,3.120,0.492,9.731,3.432,1.498,0.804,1.322,0.572,3.461,1.682,0.438,3.714,0.491,8.628,0.942,6.412,5.295,2.241,0.394,0.095,5.962,15.500,2.668,0.647,0.187,1.534,4.072,2.062,0.331,2.214,2.833,0.296,6.977,0.714,0.878,1.526,0.705,1.430,1.160,0.078,1.050,2.492,2.537,3.666,0.347,3.412,0.329,1.668,0.710,3.020,3.908,1.774,1.210,0.954,0.826,0.633,1.500,3.029,0.254,3.011,0.350,0.380,0.200,1.939,1.950,0.904,9.884,0.071,0.621,0.180,3.275,6.014,6.498,5.813,8.039,0.565,6.136,2.625,3.725,5.534,4.013,2.733,3.832,1.713,0.655,4.664,0.955,7.699,1.801,0.542,0.050,0.714,2.677,0.979,2.646,2.965,6.432,0.454,10.430,8.369,0.401,1.481,0.192,2.281,0.742,2.657,5.209,1.242,10.913,2.169,0.104,5.581,2.657,0.939,2.988,2.435,0.406,7.333,1.635,0.121,1.497,0.423,5.816,0.597,3.015,5.602,1.787,3.238,1.249,1.633,3.106,0.240,1.056,2.210,0.612,0.350,1.834,0.135,10.149,3.436,9.057,3.947,1.413,0.026,0.318,0.443,0.549,2.987,0.190,0.027,1.912,2.849,1.396,2.575,3.087,1.156,3.056,0.662,1.757,0.290,0.800,2.841,8.728,0.748,1.128,0.722,1.230,0.470,0.400,1.858,0.675,0.576,0.830,0.509,1.297,3.721,3.709,4.464,1.995,0.541,2.724,2.586,1.489,6.587,0.810,0.995,0.567,2.391,1.153,6.656,3.230,3.348,1.912,4.693,2.241,3.785,0.173,2.290,1.156,8.007,4.421,12.984,0.852,0.370,1.228,2.867,2.533,1.812,1.968,0.393,2.432,3.786,1.327,1.864,0.711,0.029,1.149,0.393,1.682,0.841,7.192,2.979,1.952,2.542,0.474,0.169,1.963,1.866,0.087,0.420,2.501,0.153,2.476,4.229,0.429,1.523,1.612,0.301,1.803,2.245,0.189,2.436,2.410,0.065,1.350,0.034,0.839,1.518,0.251,0.282,0.570,0.439,4.000,4.828,5.513,0.336,10.000,0.947,3.270,7.630,0.177,8.921,2.042,0.482,0.229,0.662,0.407,4.015,5.083,2.000,0.709,0.021,5.960,1.446,1.254,2.934,4.341,3.827,0.872,2.685,3.432,1.134,0.650,0.435,0.906,1.973,0.159,2.976,2.477,0.398,2.883,7.793,3.099,2.345,1.290,2.855,2.264,3.365,1.525,1.855,2.086,2.055,0.740,0.264,2.697,3.313,3.127,1.759,3.340,1.805,1.175,10.121,3.613,10.911,3.164,3.709,2.508,0.626,1.273,0.378,0.351,0.122,1.451,3.944,1.351,2.342,0.554,2.879,6.465,0.673,2.651,0.802,1.429,4.412,0.376,0.466,1.685,4.487,2.149,2.041,2.370,0.523,3.441,10.016,0.417,1.597,0.721,2.031,1.621,3.496,14.986,0.493,2.340,5.189,1.600,1.145,5.040,3.086,1.438,0.007,0.221,4.458,1.601,0.152,0.203,0.417,0.334,1.667,2.364,1.755,0.139,4.296,0.062,1.135,1.183,0.396,3.426,0.009,3.375,2.732,10.960,1.843,0.083,0.053,7.543,0.020,2.091,0.137,6.000,2.429,1.921,3.224,0.707,1.799,3.219,2.290,0.477,4.170,0.426,0.013,2.664,1.462,5.865,1.649,1.078,1.087,5.191,1.298,7.013,0.752,1.663,0.241,1.519,2.922,0.051,3.020,3.947,1.852,0.236,0.824,1.936,2.788,0.250,2.852,0.724,0.906,0.502,4.507,4.285,1.916,2.457,1.329,3.454,0.024,3.223,0.130,0.080,1.576,0.565,3.268,0.742,3.113,8.355,2.381,0.367,3.000,1.498,0.306,0.621,0.410,1.719,0.665,0.350,5.204,0.824,2.326,0.813,1.452,0.451,1.994,0.668,10.915,0.985,7.242,2.400,0.610,0.387,2.652,0.377,1.516,0.713,0.382,0.034,1.346,0.678,0.279,3.409,1.390,1.273,1.510,2.832,1.598,1.424,0.906,0.255,4.605,4.050,0.009,1.601,1.687,1.432,0.158,0.636,5.648,1.427,3.009,0.989,2.193,0.153,0.094,0.876,0.916,2.708,3.107,0.665,5.585,0.592,2.879,1.568,0.299,0.709,5.549,2.671,0.974,1.824,3.061,1.972,0.350,0.897,0.538,0.074,0.867,0.388,2.704,7.094,2.218,0.889,2.996,4.033,1.384,1.498,1.530,0.319,0.587,3.845,1.060,0.970,3.012,2.295,3.247,1.090,5.836,1.063,2.150,1.238,1.255,0.196,3.254,0.833,4.032,4.136,0.209,0.270,1.099,3.429,2.531,1.327,0.538,0.572,0.812,16.786,7.008,0.808,0.638,5.481,2.102,0.051,1.162,0.816,0.599,0.425,1.494,1.939,2.686,1.071,3.325,7.779,1.383,6.398,0.813,0.962,1.742,2.002,7.436,2.833,1.868,1.524,1.467,1.111,0.435,1.422,4.894,3.100,0.026,1.214,3.130,0.526,5.135,18.466,2.891,0.713,0.975,1.329,1.158,2.492,6.400,3.673,0.403,3.446,0.246,4.772,4.823,5.261,4.385,2.177,2.100,0.691,0.341,0.395,0.313,0.690,3.394,2.921,3.507,1.258,1.202,1.180,3.735,0.644,0.457,2.061,0.495,0.334,2.371,3.739,2.425,1.222,3.512,1.779,0.682,1.227,0.542,0.221,0.594,2.771,0.220,0.866,0.988,0.477,6.439,0.820,2.957,0.509,4.318,2.539,0.018,3.796,0.847,0.046,3.708,0.654,0.428,1.306,5.140,0.738,5.669,1.094,1.834,2.861,6.810,1.358,2.161,1.235,2.245,0.898,0.134,2.207,0.501,0.572,1.707,0.545,0.471,0.317,0.028,1.377,0.870,2.211,2.365,4.680,1.830,0.569,1.302,7.022,0.735,1.139,0.013,2.274,0.937,1.918,1.075,0.547,5.750,2.483,0.451,0.239,0.898,0.287,8.468,0.441,0.934,0.248,0.913,2.179,0.455,2.894,2.143,6.205,4.463,4.012,0.629,0.448,2.405,3.253,2.464,3.136,4.333,2.321,2.519,2.978,0.180,0.803,3.993,1.000,0.429,3.050,0.564,1.198,2.557,2.546,6.436,4.164,1.885,1.102,5.233,0.696,0.040,1.371,3.101,1.040,3.174,2.363,2.643,3.771,3.412,2.178,1.551,1.690,2.543,2.319,1.180,0.168,2.190,1.480,1.057,0.032,0.130,4.319,1.770,1.138,3.441,4.298,3.590,1.227,1.822,1.840,3.244,0.172,1.182,6.788,2.357,0.111,1.279,19.923,3.098,2.187,1.076,0.323,0.108,0.978,1.979,1.517,0.635,0.891,3.044,4.047,4.801,0.185,1.521,3.247,7.868,0.618,0.332,0.970,1.189,2.025,0.555,2.464,8.585,1.080,4.018,0.720,2.568,3.460,1.634,5.339,0.358,5.964,0.005,1.062,5.381,7.192,3.659,1.002,1.434,1.080,0.481,2.342,1.520,4.935,0.425,1.074,1.371,1.728,0.482,0.947,2.952,0.218,1.151,3.705,2.000,0.303,1.556,2.352,1.802,3.683,1.947,1.625,0.013,1.319,0.299,0.784,4.340,2.388,0.945,3.965,1.335,1.341,0.010,0.435,2.338,2.054,2.443,0.776,0.299,2.104,2.670,4.331,2.134,0.096,1.994,1.186,2.266,0.257,5.693,2.021,0.243,6.529,2.027,2.467,1.685,3.872,1.250,1.345,0.307,7.434,0.105,3.591,0.375,2.418,0.200,0.658,9.148,3.010,0.664,3.426,15.163,3.927,0.678,0.931,1.016,2.311,9.040,1.090,8.549,6.407,0.217,0.123,2.713,1.653,0.877,0.409,2.068,0.818,1.857,0.523,1.973,0.406,0.090,6.709,0.356,5.620,1.023,1.446,2.538,4.325,2.619,1.569,1.026,0.644,2.068,0.092,1.545,1.055,1.212,0.089,0.559,0.227,0.726,1.338,1.702,0.817,2.573,4.863,1.000,2.008,0.155,2.798,1.099,1.031,1.628,0.291,0.973,1.525,1.340,0.253,5.365,2.157,2.407,2.821,0.713,0.983,0.350,1.262,2.811,0.314,2.926,0.583,0.583,1.026,0.603,0.999,14.065,2.581,0.746,0.206,2.034,3.509,1.400,1.901,0.185,1.436,1.954,0.439,0.213,4.783,4.105,0.477,3.513,0.824,0.060,1.106,1.031,2.547,0.120,0.272,1.295,5.214,1.185,0.304,1.677,0.426,1.320,3.791,1.854,2.020,3.262,1.669,1.232,1.560,1.170,1.824,0.545,0.350,4.438,3.176,0.118,1.721,12.037,0.597,1.883,1.831,1.019,1.132,1.994,1.829,2.097,4.675,0.427,1.628,1.893,3.408,5.523,9.691,0.282,2.795,1.381,0.654,0.308,0.291,1.575,0.085,2.750,0.372,3.670,1.204,2.240,0.809,2.809,0.107,2.149,2.405,0.056,0.102,1.910,0.420,0.699,4.690,1.206,0.575,2.660,2.659,0.677,1.273,1.242,1.728,1.891,1.538,2.818,1.010,1.198,4.347,0.198,5.863,6.027,5.717,3.352,2.342,4.146,0.018,0.775,1.764,2.032,0.682,1.346,5.101,1.847,0.387,3.939,1.590,1.363,5.083,0.717,1.165,3.596,2.033,5.413,2.019,1.057,1.851,2.718,0.978,1.914,0.730,1.470,0.482,4.140,1.208,0.803,4.500,1.284,1.878,2.114,0.549,2.298,2.952,3.604,0.706,5.466,0.088,1.229,6.287,4.368,0.058,0.053,0.726,1.672,1.152,3.042,0.084,7.697,1.269,2.112,0.456,4.087,2.794,1.725,2.902,1.546,1.583,0.176,1.484,0.021,0.811,8.138,1.802,6.315,2.366,9.279,2.961,0.165,3.756,0.116,0.036,1.574,11.988,6.852,0.205,2.935,2.091,3.401,1.950,5.000,3.277,3.159,8.177,12.761,0.130,0.181,4.735,0.435,1.155,2.089,0.875,4.364,2.066,0.121,0.996,0.750,5.141,6.965,3.658,2.603,11.551,0.082,2.847,0.298,0.805,0.609,1.302,7.437,21.950,1.575,1.744,1.922,1.443,0.433,7.201,0.588,0.007,2.885,1.278,2.558,3.921,15.597,0.537,0.470,0.358,1.350,0.024,1.855,6.206,0.547,5.472,1.810,2.350,0.006,0.729,1.348,0.082,0.948,1.753,1.885,6.897,1.032,0.013,2.319,2.655,1.053,2.574,3.424,4.895,5.132,5.295,0.962,2.142,0.209,0.417,1.027,1.514,0.150,3.252,1.279,1.155,1.682,1.482,2.468,2.786,2.666,7.194,1.879,0.133,0.226,1.212,2.579,3.632,7.408,1.052,1.913,1.057,0.430,0.745,2.454,1.248,1.255,1.037,0.073,0.576,1.155,0.049,8.421,6.977,3.446,4.300,0.042,1.292,7.406,0.306,1.889,2.118,5.575,0.924,0.639,1.936,0.166,0.470,0.090,18.768,0.471,2.462,2.714,4.914,2.375,2.401,6.000,1.941,2.949,2.971,4.071,1.088,2.766,0.126,3.825,3.301,1.580,4.702,3.902,0.709,5.426,0.747,0.268,5.972,1.408,2.409,6.254,2.651,0.161,2.435,2.022,2.470,9.030,1.673,2.906,2.077,0.252,3.706,2.861,1.458,4.098,2.863,2.753,0.295,3.217,8.712,3.612,2.289,4.525,0.369,0.243,1.578,0.266,0.956,2.570,0.979,2.084,0.152,0.020,0.380,0.267,0.658,1.990,0.940,0.760,0.269,1.684,2.833,14.462,0.302,4.006,8.140,2.519,0.060,11.246,4.029,8.656,3.992,6.646,1.786,0.290,2.251,1.163,0.082,8.632,0.650,7.120,0.141,0.058,2.995,2.975,2.746,4.860,1.383,4.570,1.781,1.230,0.435,1.921,0.871,0.246,1.848,2.102,2.911,1.733,4.113,3.384,4.231,1.892,0.004,0.826,2.416,2.569,3.225,2.695,1.442,0.829,5.165,2.832,3.790,0.968,1.892,0.314,0.309,13.208,0.385,2.481,0.216,2.551,15.316,0.028,7.336,0.530,0.093,0.928,2.195,2.367,1.744,4.263,4.069,0.522,1.823,2.446,0.450,1.533,1.087,1.391,1.714,1.765,1.888,2.796,2.009,2.741,1.723,2.216,1.937,3.408,0.444,2.321,0.175,1.469,0.448,2.750,2.240,0.528,2.636,2.298,2.511,0.372,1.326,3.130,0.619,4.986,0.240,1.314,1.671,0.705,0.545,0.845,5.815,2.458,12.833,2.654,1.707,1.131,0.051,1.811,0.068,2.532,0.636,3.455,9.038,3.298,0.189,0.347,3.256,0.411,1.619,0.581,3.485,0.905,0.913,0.932,3.273,0.105,0.883,2.487,0.052,1.120,4.970,0.566,1.103,0.570,1.583,13.456,1.500,1.542,0.558,3.133,1.314,2.576,3.875,1.645,5.125,0.027,3.038,2.922,9.465,6.564,0.866,2.333,0.189,1.188,0.085,1.744,0.360,2.504,0.975,1.940,1.513,4.297,2.619,4.455,0.217,3.220,1.769,6.896,0.038,0.307,1.537,0.954,0.334,0.666,7.678,4.963,0.005,1.536,3.175,3.450,0.073,1.406,0.007,5.887,3.000,0.270,7.253,1.680,3.661,2.143,0.720,0.747,0.970,0.796,5.030,1.967,0.326,0.828,1.586,1.992,0.700,0.446,0.137,4.953,0.788,1.405,0.299,12.532,0.478,0.297,2.450,3.484,3.104,0.862,1.395,0.049,1.410,0.996,1.850,9.250,0.370,3.042,1.152,5.445,3.645,1.316,2.274,0.613,3.945,0.323,1.681,2.940,0.309,1.182,1.153,3.070,0.145,0.687,1.553,1.533,0.251,4.592,1.518,0.760,0.306,8.560,4.602,0.978,0.875,0.906,1.742,0.141,2.060,3.125,0.758,5.376,1.092,1.963,3.272,1.095,3.807,1.896,1.405,1.174,7.585,1.101,0.831,0.203,1.119,0.433,3.643,14.390,0.618,2.785,3.134,0.964,1.576,5.469,1.682,2.972,3.189,3.220,1.155,1.070,0.838,0.791,5.341,14.100,1.326,0.714,1.396,0.924,3.573,1.323,2.017,0.749,2.305,3.714,3.060,0.309,1.502,1.429,2.058,0.155,0.375,1.891,0.344,4.592,0.845,0.691,0.450,1.238,0.842,1.721,5.077,3.548,4.049,6.137,0.924,1.720,0.431,3.195,5.210,4.404,1.715,2.433,7.002,4.598,2.614,0.665,0.837,3.843,7.859,3.995,1.996,3.772,1.347,0.700,4.548,2.305,6.647,0.367,2.194,0.796,0.893,4.768,0.370,1.421,3.571,0.056,2.651,1.655,0.788,1.631,1.771,2.729,0.165,1.991,0.355,3.654,2.890,1.905,5.939,4.090,4.075,0.861,1.545,1.811,0.107,0.003,2.608,6.980,0.200,3.689,1.751,4.502,2.862,0.573,3.293,4.535,2.379,7.699,0.277,5.339,3.280,0.310,1.458,6.512,2.436,8.553,0.264,1.963,2.346,0.107,1.384,0.251,0.176,2.911,2.740,3.511,0.357,5.202,2.193,3.112,1.604,0.144,4.504,0.970,0.191,2.084,4.214,1.509,1.903,1.862,1.751,3.344,0.015,11.563,4.556,2.842,0.713,5.248,2.518,0.216,0.151,13.304,2.531,1.346,0.507,3.891,10.193,2.962,1.468,0.662,0.728,1.478,1.737,0.360,0.186,1.677,2.244,2.423,3.071,1.793,3.670,0.784,1.798,4.346,17.632,0.574,2.711,0.565,2.253,1.738,1.072,1.010,0.227,0.409,0.641,0.774,0.805,2.861,3.169,0.430,4.219,0.009,9.714,4.788,6.766,5.553,0.204,0.528,4.246,4.755,2.938,1.927,1.243,0.405,0.604,3.491,1.206,0.201,2.411,4.575,2.089,2.955,0.208,2.055,1.521,1.843,1.242,1.449,2.152,1.138,0.452,1.834,0.027,4.193,2.573,2.166,0.767,4.306,1.682,0.676,3.411,2.971,2.227,1.540,4.218,1.649,2.294,2.651,0.396,1.856,1.182,6.495,0.406,5.279,1.466,4.276,2.744,3.853,0.334,0.807,2.771,6.740,1.563,3.380,0.106,2.581,1.580,1.507,2.134,2.977,1.544,0.092,0.130,0.407,3.600,2.146,0.035,3.218,0.119,4.082,0.107,5.428,1.022,2.426,3.604,6.520,10.257,6.089,0.005,2.883,3.990,1.913,0.281,0.157,2.801,8.513,0.101,1.260,1.939,0.045,3.373,4.829,0.018,1.895,11.698,2.210,0.610,0.232,3.232,0.076,0.638,0.433,6.033,2.071,2.841,0.142,0.202,1.475,1.941,6.519,4.438,0.575,1.533,0.702,4.180,2.942,1.579,1.076,1.177,0.048,0.234,5.477,0.086,16.803,0.586,4.077,1.030,0.460,0.978,2.822,2.870,3.116,0.414,2.287,14.461,0.728,1.696,4.227,5.753,0.030,6.427,2.282,1.615,0.479,1.117,4.388,2.295,1.565,0.030,3.425,1.559,1.312,0.296,1.592,0.237,3.121,1.320,0.283,0.069,4.216,6.666,0.853,3.084,2.415,6.661,0.668,0.296,10.931,0.852,0.118,0.047,2.099,5.296,0.307,0.824,1.757,4.211,0.192,2.127,1.000,0.449,6.109,3.127,4.556,3.578,6.219,0.585,0.061,4.652,10.329,2.170,2.437,5.272,0.157,1.895,0.019,0.578,0.473,0.519,0.052,0.646,0.400,0.516,1.601,0.692,5.830,1.685,3.901,1.006,3.080,4.800,11.633,7.868,6.152,2.625,0.522,2.588,1.088,3.273,1.003,0.906,1.646,4.948,1.557,6.204,7.407,9.000,0.503,0.748,0.239,0.098,2.927,1.250,7.207,0.897,0.680,7.148,0.343,1.405,1.079,0.122,2.590,2.000,2.340,1.458,4.044,2.115,1.792,1.234,1.817,2.546,0.106,0.383,2.089,0.484,6.537,3.268,1.388,0.505,5.158,9.637,2.121,5.055,0.595,0.098,6.032,3.062,2.024,0.470,5.333,4.592,0.861,0.462,0.777,0.843,2.279,1.667,0.242,1.659,0.256,1.607,1.186,1.724,1.303,1.186,0.362,6.333,0.372,2.172,2.559,0.617,1.840,1.200,1.197,3.726,1.223,2.773,0.327,1.995,0.121,1.438,0.005,0.887,0.236,2.922,25.097,0.176,1.006,0.267,0.588,2.311,1.274,3.003,2.254,1.261,4.834,1.129,1.447,3.300,0.459,0.324,3.460,2.344,3.028,0.878,0.155,0.763,1.512,0.616,0.493,2.178,2.146,0.903,0.094,0.009,8.070,2.393,2.678,0.103,2.356,1.571,0.088,1.899,0.019,0.283,4.854,1.630,8.881,0.434,2.402,4.213,0.953,1.739,1.739,3.057,5.601,5.390,0.371,2.261,3.245,1.461,0.318,3.689,2.279,3.464,1.650,0.730,13.029,0.075,0.765,2.916,0.583,1.108,0.934,0.211,0.756,5.536,1.324,3.384,3.867,1.202,4.622,1.326,5.065,6.962,1.327,0.266,6.135,0.716,3.656,0.736,0.973,0.344,1.610,0.453,6.519,1.913,0.149,0.480,3.072,1.216,1.465,8.742,0.100,2.840,2.321,0.283,1.375,6.853,1.973,2.972,0.348,0.818,8.761,2.038,0.737,0.553,1.821,1.627,1.688,0.888,0.753,2.853,0.594,0.306,1.964,0.622,0.193,3.303,0.080,0.049,0.842,0.901,2.913,2.113,2.677,1.205,3.718,1.197,2.382,4.262,0.715,6.000,2.593,0.253,0.013,1.394,0.569,2.003,1.274,2.231,1.310,2.623,2.458,3.095,1.587,2.677,1.605,1.419,0.626,2.009,6.292,2.588,6.946,2.062,0.502,6.633,1.355,3.552,1.940,1.867,0.961,4.797,3.250,11.410,0.369,0.836,0.104,2.640,1.440,0.806,0.842,0.504,1.016,5.490,0.280,1.178,1.582,0.701,2.530,3.888,0.452,0.487,5.500,0.692,5.058,0.963,0.996,3.838,2.872,0.708,2.437,0.262,0.757,11.857,1.404,0.985,0.829,2.368,3.478,18.790,0.720,13.712,4.457,2.773,0.009,0.474,1.618,0.602,3.278,0.168,1.484,3.932,21.736,1.245,0.335,4.178,3.927,1.823,2.599,0.897,0.002,0.483,1.710,5.566,2.183,1.411,1.617,0.382,0.495,4.716,3.642,0.284,6.881,2.005,1.042,0.307,3.660,0.153,1.487,0.267,2.286,1.086,0.775,0.954,0.327,2.159,0.904,0.027,0.670,1.845,2.228,1.051,1.457,0.370,2.234,0.685,1.965,0.091,2.073,0.892,4.709,8.951,0.012,2.208,0.852,2.592,0.916,2.324,0.883,7.480,0.865,0.227,3.475,1.475,1.476,0.023,0.312,2.086,1.745,1.031,1.262,5.437,0.800,0.146,0.179,0.803,2.993,0.355,2.000,0.237,1.932,1.070,1.140,3.716,6.294,0.619,1.319,0.156,2.123,2.437,1.224,0.613,1.295,1.571,0.224,0.272,8.669,0.613,0.634,0.974,8.943,0.752,5.352,1.126,4.694,3.074,3.165,6.169,1.477,1.098,0.255,3.247,5.230,1.553,0.380,1.649,0.939,2.036,0.257,8.736,0.240,2.851,1.988,0.646,2.714,1.467,5.411,2.401,1.216,4.123,3.092,1.417,0.227,0.438,5.079,2.119,1.144,0.464,0.123,0.025,1.222,2.252,4.176,4.773,9.796,2.597,1.904,0.427,2.415,2.837,16.523,2.903,2.858,5.486,3.215,0.205,0.252,1.500,2.446,10.814,4.663,0.810,1.598,3.366,2.241,0.544,0.237,0.023,0.195,1.672,0.734,3.774,0.931,2.196,1.873,5.744,1.223,4.447,0.032,0.641,2.983,5.873,2.676,1.901,8.646,3.868,0.097,0.178,0.101,4.166,1.954,0.011,4.286,2.100,0.698,3.216,1.295,0.073,1.249,1.091,0.339,0.926,0.516,3.472,0.324,1.024,1.545,3.764,6.822,0.015,1.837,2.856,1.541,1.732,1.322,3.313,0.747,3.026,0.575,7.264,5.141,3.489,12.796,2.557,5.640,2.303,1.670,6.947,1.356,1.681,0.133,7.748,3.008,3.164,1.628,6.431,0.445,8.635,0.688,2.386,1.578,1.076,0.715,1.587,10.855,0.316,3.554,2.012,0.064,3.444,0.919,1.632,1.519,2.514,0.910,0.559,2.491,0.480,3.791,1.311,0.349,1.278,6.918,0.068,0.098,1.935,1.823,2.226,5.284,0.062,1.129,0.791,0.873,3.868,0.040,1.538,1.343,2.212,0.604,1.118,0.154,5.101,0.083,3.653,0.505,6.408,2.530,2.905,1.880,6.450,0.307,0.709,1.881,0.884,0.591,5.433,4.371,0.210,2.898,1.412,1.793,2.277,4.207,2.422,0.885,0.508,4.014,3.254,3.901,1.015,0.953,1.334,1.172,0.101,4.661,1.430,0.662,1.033,2.282,0.174,3.454,3.713,0.031,1.251,3.339,0.540,0.421,2.673,3.180,0.383,0.669,1.635,1.748,2.771,0.895,0.111,6.411,0.198,0.576,1.719,1.490,0.011,3.128,1.004,5.830,4.960,0.085,0.292,3.194,1.863,1.986,0.735,0.028,0.691,0.900,2.861,2.273,2.503,1.075,4.422,1.844,5.948,2.556,0.819,1.730,0.937,5.367,1.509,0.240,0.065,6.817,1.829,2.250,4.244,1.168,0.784,1.201,1.157,0.048,1.209,0.954,0.052,5.005,2.537,0.067,1.493,0.692,2.814,6.013,0.368,2.136,1.513,12.573,0.431,1.294,0.680,1.301,7.488,9.296,1.074,3.976,1.512,2.230,1.955,1.242,4.732,3.415,1.690,2.513,4.201,4.809,2.795,0.147,0.621,0.171,0.005,2.345,0.914,0.974,0.002,1.580,2.560,2.590,2.664,5.025,1.498,0.294,1.576,10.404,3.884,0.734,0.318,0.377,3.765,1.406,2.610,0.171,0.233,0.529,9.363,0.013,0.752,1.115,1.765,14.966,0.085,0.067,3.854,0.697,1.181,3.055,3.943,1.250,2.913,1.258,1.820,2.572,0.264,4.000,0.183,1.123,2.723,0.015,1.526,2.751,0.454,4.154,1.828,2.638,1.646,2.325,0.907,0.472,2.162,1.912,4.968,2.752,0.470,1.344,10.770,2.634,0.346,2.564,0.091,1.253,2.822,2.652,1.725,1.584,0.036,11.628,1.493,1.005,0.166,0.347,3.341,15.126,0.172,0.012,4.189,0.051,1.548,0.487,1.224,1.561,2.975,1.926,0.631,0.132,0.505,2.118,0.714,2.014,4.137,1.790,0.154,6.293,9.090,1.024,4.025,0.109,1.702,1.543,2.216,3.950,2.447,0.401,2.893,7.882,14.727,4.140,2.093,0.027,0.222,1.424,3.039,1.856,1.911,0.389,0.927,0.548,0.097,1.586,3.042,0.254,1.012,0.470,2.197,1.550,4.719,0.828,0.283,0.788,3.766,4.927,0.263,0.652,0.262,0.421,1.713,0.200,1.242,0.113,0.529,0.079,15.407,0.730,0.053,5.646,6.298,4.147,2.560,10.850,1.195,1.694,2.846,1.948,2.320,1.617,1.513,1.989,0.068,0.041,2.045,3.345,2.242,1.101,0.315,0.351,4.484,2.552,0.085,3.476,2.844,8.259,4.249,1.997,3.058,2.016,3.653,0.683,0.433,0.024,0.282,1.745,0.045,0.887,0.171,1.755,0.224,0.250,0.248,1.889,0.474,0.087,2.609,1.164,0.187,5.392,1.199,1.805,1.988,6.859,1.805,3.057,1.380,1.767,8.879,4.775,4.362,1.275,4.584,0.605,7.572,1.435,1.231,0.864,2.120,1.314,4.433,0.654,3.381,0.777,2.560,2.174,3.920,0.263,1.275,0.123,1.292,4.792,0.755,1.451,0.072,1.603,3.336,1.705,3.355,1.463,1.223,1.971,0.845,4.489,1.315,2.571,0.229,4.000,1.854,3.225,0.662,2.248,1.299,0.605,1.646,1.986,1.295,2.054,1.221,3.756,3.754,5.216,0.144,4.247,0.064,0.380,2.766,2.303,3.047,2.736,0.160,0.549,5.307,1.605,2.555,0.290,3.584,0.498,2.164,1.692,1.407,2.308,0.554,3.397,5.544,2.209,1.084,0.132,0.264,2.700,1.361,1.056,0.619,0.819,0.234,1.864,4.043,0.398,1.355,1.478,0.305,2.228,1.553,1.906,5.175,0.033,4.348,3.137,0.973,1.505,1.331,4.340,3.110,2.720,0.651,7.467,9.201,1.958,0.438,6.808,3.953,0.308,9.343,0.880,0.329,0.420,0.147,7.458,1.310,4.602,1.380,1.241,3.144,0.892,3.519,1.354,1.389,3.110,2.469,6.462,0.102,1.506,1.470,2.295,1.013,5.395,1.667,10.127,2.723,2.128,0.022,1.818,2.328,1.011,2.612,0.559,0.196,0.101,2.648,3.262,2.130,0.012,0.779,0.124,1.878,1.534,3.103,0.437,0.071,5.727,0.271,0.145,1.834,0.193,0.476,0.037,2.385,2.286,4.105,0.793,3.503,1.158,3.073,0.437,0.689,2.555,0.574,5.645,0.170,4.719,2.120,0.998,2.747,1.059,0.723,4.948,7.226,3.587,0.127,6.785,1.582,0.786,0.505,3.154,0.283,1.146,6.063,0.866,1.396,2.742,2.018,1.128,1.883,1.347,1.636,3.464,1.416,0.225,0.223,1.311,2.495,4.120,0.165,3.490,0.882,2.177,2.481,2.657,0.027,0.303,5.344,0.496,1.657,3.721,0.082,2.652,5.512,0.011,0.693,5.015,1.536,4.144,1.482,1.918,0.069,1.418,10.536,0.747,2.836,0.267,1.540,0.416,2.922,0.228,1.439,1.918,1.065,0.828,2.093,0.311,1.202,0.175,0.056,2.112,1.888,3.154,0.225,0.701,3.331,9.882,1.888,4.238,1.783,0.398,1.763,2.620,2.309,1.551,0.193,2.589,1.787,0.133,1.554,0.708,0.356,1.406,0.522,11.202,2.267,0.273,2.373,2.354,0.285,1.316,4.181,4.117,0.308,0.285,0.062,1.794,1.328,3.923,2.995,0.550,4.751,0.318,0.085,2.295,1.037,2.764,9.461,0.791,7.456,1.211,2.901,5.818,0.709,0.293,0.882,1.711,0.147,0.873,0.115,4.666,1.544,5.182,1.679,2.090,2.659,0.726,0.003,1.578,3.835,1.712,1.710,0.085,0.610,0.671,3.109,1.127,2.264,0.734,3.567,0.794,3.383,1.364,6.534,6.649,0.916,3.011,3.357,0.450,1.168,0.234,1.502,0.376,7.639,8.306,1.653,1.610,1.605,3.850,5.091,2.548,0.013,0.455,1.466,0.687,2.733,2.307,1.667,2.936,0.004,0.364,2.808,15.280,0.496,0.362,2.634,2.052,0.833,2.028,2.948,1.965,4.589,0.218,0.218,3.843,1.917,7.848,0.155,10.734,3.212,2.068,0.150,0.270,0.192,0.286,0.420,4.865,1.080,2.069,1.375,2.474,0.016,0.815,1.281,2.987,1.967,2.648,0.145,2.820,4.425,0.116,1.657,0.895,5.137,0.390,4.411,0.047,0.861,1.928,2.892,0.313,1.855,1.651,0.792,2.549,1.770,0.202,1.270,4.172,0.712,2.121,4.269,0.838,6.809,0.229,0.005,0.527,0.115,0.101,13.370,1.846,0.873,1.893,7.567,14.443,4.529,3.150,0.425,1.372,0.462,1.378,3.289,0.092,0.771,0.462,2.284,2.879,0.442,2.154,0.917,2.105,2.089,0.448,2.428,2.625,2.694,0.489,0.942,0.230,4.063,0.328,0.593,0.628,0.464,2.213,0.380,1.536,0.581,2.392,1.468,5.111,3.226,0.611,1.033,2.067,6.846,2.442,2.234,2.833,3.216,12.920,1.341,4.821,2.176,0.391,2.735,1.478,2.189,2.594,3.293,0.087,0.780,0.316,1.125,0.284,0.924,2.124,2.337,0.953,1.177,0.820,2.866,1.278,15.268,4.705,4.138,3.421,0.379,2.498,1.385,0.020,3.982,0.081,2.478,0.134,0.829,1.436,1.798,1.532,0.224,2.151,9.557,2.023,1.955,1.366,1.802,0.414,1.651,0.376,4.279,2.474,3.584,1.461,0.988,0.325,2.798,13.137,1.985,2.047,1.535,1.601,2.992,5.306,1.207,0.501,0.319,2.518,2.283,0.009,1.304,2.787,2.033,0.507,0.270,1.583,3.828,3.258,2.049,1.430,0.700,1.249,11.588,5.047,0.319,4.896,1.452,0.982,1.240,1.021,0.274,0.163,1.206,3.405,0.242,1.309,0.510,8.811,0.669,3.299,0.248,2.301,2.710,8.685,0.994,2.951,3.025,1.304,0.578,0.486,0.316,0.158,0.775,1.388,1.104,2.502,1.375,0.020,1.330,6.057,1.282,5.867,0.934,11.212,0.036,1.371,1.422,0.100,1.581,0.426,0.267,3.434,0.005,0.153,2.435,0.488,1.008,1.384,1.973,2.150,0.131,0.044,1.386,1.170,13.542,1.869,0.247,0.887,0.140,1.125,0.967,2.440,3.486,1.767,0.926,1.366,0.590,5.540,3.251,2.105,1.322,0.792,1.562,0.830,1.267,0.775,1.584,0.268,3.301,6.413,1.317,2.673,2.089,0.054,1.920,5.226,0.991,1.464,2.700,0.662,1.414,5.424,1.804,2.950,1.506,1.970,0.912,0.599,0.270,2.029,2.889,4.349,20.918,1.526,0.565,10.342,3.938,1.438,3.026,2.844,4.654,0.492,3.166,0.212,2.535,1.254,0.199,2.729,3.733,1.665,0.409,1.489,1.788,0.769,3.974,0.485,3.200,2.728,1.309,0.938,0.080,1.425,2.642,0.382,0.019,4.028,2.263,0.630,4.193,0.078,1.760,2.149,8.342,2.332,5.456,0.089,1.371,0.565,1.917,1.493,1.889,1.814,1.589,1.339,1.133,0.107,0.170,0.318,2.454,0.277,1.067,4.083,2.907,0.635,2.462,2.265,10.638,0.292,0.037,1.013,1.215,0.198,0.483,1.320,0.713,1.712,4.676,1.022,0.193,3.327,1.686,1.452,3.906,0.744,0.693,0.947,2.879,0.070,0.455,3.353,0.418,3.870,0.389,6.018,0.154,4.194,0.713,3.035,0.261,1.129,1.874,1.845,0.606,0.615,0.178,2.486,0.174,0.269,2.950,0.194,0.038,9.810,0.986,8.394,2.965,1.193,3.626,2.371,1.929,3.457,0.797,0.419,0.439,3.004,3.665,1.854,4.969,0.546,1.468,1.854,0.199,2.035,0.202,2.510,0.682,8.678,2.084,0.549,15.281,6.157,0.219,0.403,0.115,0.491,8.658,0.121,13.414,26.375,0.702,0.404,0.199,1.145,1.437,1.630,2.127,5.045,2.884,1.770,0.196,1.928,0.206,0.008,3.534,0.431,0.030,0.580,3.847,6.460,1.203,2.625,1.911,0.599,1.456,0.079,0.016,0.407,7.556,4.282,0.442,0.510,0.113,7.314,8.590,1.679,5.281,0.374,0.005,0.614,1.550,5.018,0.340,2.600,0.830,0.741,0.729,1.138,1.105,2.130,1.382,1.961,1.224,1.521,3.173,0.926,3.557,2.541,1.551,2.101,0.536,6.159,1.740,7.891,1.310,2.774,0.022,0.207,2.237,6.175,1.247,2.821,5.053,1.827,2.181,0.610,1.190,2.304,0.137,0.254,1.050,0.011,4.981,0.119,0.038,2.314,3.996,1.662,4.716,0.032,2.452,2.116,2.206,10.526,4.520,0.680,2.637,2.764,1.975,4.864,2.794,0.533,3.137,2.275,0.593,0.565,1.032,1.387,1.895,5.697,17.577,1.938,3.298,2.291,2.290,2.746,1.236,2.964,1.701,1.837,0.709,1.604,1.970,3.531,2.020,2.882,3.558,0.029,0.693,12.426,2.131,8.153,1.816,0.609,2.258,1.228,2.040,1.480,0.170,0.918,12.553,1.127,0.123,1.054,0.675,0.063,0.900,0.422,0.341,0.352,4.970,2.202,3.700,2.240,0.639,0.027,7.178,6.268,0.212,2.398,1.518,0.329,0.071,1.895,2.531,0.452,1.597,0.401,0.946,1.269,0.150,1.097,1.052,1.437,0.750,3.051,2.253,3.229,2.887,0.434,4.564,5.492,2.223,0.573,0.103,0.564,3.595,3.419,4.097,2.468,2.608,4.578,1.620,1.797,0.074,0.497,2.211,1.972,21.289,2.360,1.904,3.075,1.220,3.459,1.786,1.629,2.963,3.322,1.818,2.833,0.080,1.273,2.991,1.951,3.588,13.514,0.347,0.353,2.117,2.546,2.418,0.558,0.043,2.613,1.455,1.502,2.295,0.454,1.160,1.851,2.923,2.069,5.468,1.639,7.977,0.499,2.130,8.787,3.279,5.867,3.968,2.507,4.926,0.067,1.092,0.852,1.851,1.329,0.561,2.106,0.177,3.940,0.654,1.383,3.545,0.183,1.780,0.875,8.618,12.601,2.325,0.072,0.156,4.831,0.089,10.152,6.557,2.437,2.075,1.589,2.645,1.158,8.597,0.677,0.396,1.957,0.286,0.582,0.030,4.007,0.422,1.366,0.704,9.265,3.829,1.188,2.135,0.754,1.518,2.321,1.518,1.251,8.081,1.413,0.945,1.444,0.841,6.437,1.124,0.720,1.326,2.073,1.345,0.192,0.011,0.491,0.084,0.218,1.220,2.287,1.519,0.236,0.520,2.240,6.843,2.394,3.034,2.121,0.094,0.018,3.355,3.703,0.035,1.653,12.202,0.412,0.014,3.950,2.659,0.341,1.699,1.461,1.618,0.076,0.251,2.561,3.359,1.352,0.363,1.357,1.602,0.669,0.278,5.037,1.242,3.267,0.906,0.071,0.391,2.609,6.477,2.022,9.752,1.085,1.055,1.962,2.806,0.034,0.710,0.418,0.839,0.565,1.703,3.027,3.610,0.597,6.233,3.638,0.190,0.817,1.780,1.218,0.653,1.425,0.875,2.825,0.176,4.480,2.347,1.591,0.315,11.908,0.601,0.369,0.196,1.647,0.932,2.240,7.186,5.016,2.303,0.292,0.468,3.767,0.068,0.555,0.025,0.324,1.160,3.115,1.834,0.438,2.518,0.903,1.734,0.635,3.604,1.464,0.676,9.642,0.909,6.750,1.684,2.792,2.569,0.178,3.113,3.509,0.735,1.138,1.875,1.417,4.782,4.891,3.007,1.612,0.305,0.156,0.410,3.729,0.037,0.876,2.125,0.729,0.059,1.479,1.804,1.216,6.598,0.957,1.907,3.712,0.178,3.465,1.817,2.687,2.032,2.248,0.398,4.007,7.581,7.243,4.710,2.301,2.365,1.467,5.724,1.941,0.320,1.480,2.401,0.500,3.969,0.388,0.057,0.016,1.415,2.164,2.008,0.310,3.043,2.252,2.486,0.270,0.657,1.852,2.531,6.741,1.621,5.500,1.224,0.078,8.959,0.817,0.182,0.893,1.722,1.513,1.811,0.823,2.424,2.906,1.201,1.689,4.169,1.852,0.084,0.625,1.929,0.829,0.173,7.130,0.586,7.371,2.411,0.391,1.428,3.071,1.115,1.672,0.750,0.680,0.009,1.165,1.289,2.535,1.771,0.037,0.031,0.754,4.515,0.290,0.047,1.562,1.578,1.379,3.924,3.614,1.614,1.095,1.266,0.519,0.780,0.185,1.206,1.089,1.752,4.763,2.393,1.272,1.329,0.576,1.173,0.144,0.613,3.380,11.127,1.696,0.542,3.290,1.239,1.043,0.353,3.765,0.824,0.048,1.511,0.347,2.550,0.615,1.529,0.093,1.795,0.823,4.290,2.765,2.770,5.055,2.316,0.659,3.805,4.704,0.598,2.412,1.258,2.936,0.288,0.065,1.081,0.019,0.130,1.461,1.661,0.295,2.272,2.971,0.754,2.424,6.133,0.658,1.042,0.687,6.877,0.302,1.877,1.981,1.040,0.262,2.577,5.628,1.004,0.541,6.469,2.687,1.092,2.674,0.227,1.691,0.690,1.055,0.568,0.778,0.830,5.229,1.921,0.224,0.251,1.376,0.057,0.156,6.610,0.139,1.501,0.431,2.153,2.647,3.692,2.522,1.714,0.716,1.748,1.278,0.156,0.775,1.616,2.255,0.551,3.537,2.064,1.824,11.936,3.995,0.062,4.169,2.242,5.528,0.106,0.902,2.988,1.494,2.404,1.956,4.057,0.601,0.005,0.896,2.243,3.557,2.346,5.175,0.664,3.721,1.759,0.307,0.760,0.848,1.632,1.694,0.211,1.693,4.587,6.985,0.556,3.736,3.266,0.629,7.521,1.357,2.175,1.446,0.367,3.453,9.315,2.362,1.677,0.523,4.979,0.895,1.008,1.288,0.056,2.035,4.873,1.163,1.750,1.408,1.151,0.237,3.366,1.770,4.849,2.104,0.940,0.931,4.238,1.560,0.207,1.094,1.778,1.676,2.853,1.956,0.016,2.786,2.443,2.436,0.639,0.847,8.890,1.751,0.720,6.548,2.109,8.100,3.943,1.299,1.817,0.713,3.958,5.556,5.659,0.252,1.045,1.983,7.368,17.102,0.608,2.839,0.455,1.016,0.292,6.850,0.534,0.944,1.455,1.356,1.110,0.173,1.315,0.367,1.850,1.879,1.520,5.314,3.163,6.129,0.195,0.096,3.260,2.837,6.443,2.329,1.348,2.313,1.169,1.522,1.377,3.390,3.683,2.854,0.746,0.659,2.000,1.473,2.343,0.709,7.176,0.578,2.048,0.135,4.450,0.345,0.643,2.342,5.356,2.240,0.436,0.668,8.079,3.288,1.331,3.963,3.208,2.503,0.064,2.069,1.254,0.321,2.825,0.941,2.044,0.842,2.894,0.919,10.150,0.938,0.959,3.842,7.395,2.233,1.123,0.411,1.207,7.608,0.622,1.051,2.412,4.035,0.282,0.244,0.967,1.381,5.613,0.496,0.436,6.505,2.723,1.253,1.418,3.110,4.336,0.421,0.892,9.703,2.279,0.287,3.010,3.207,2.070,2.625,0.087,7.433,0.493,0.475,1.358,2.572,0.033,10.752,0.212,0.530,0.182,6.102,2.462,5.485,0.279,0.916,5.207,0.644,0.761,1.969,1.003,0.673,1.340,2.996,1.124,5.624,1.563,1.924,2.223,1.171,2.803,0.230,6.188,0.170,3.622,3.689,6.061,0.023,1.529,1.132,5.750,1.957,0.257,1.697,0.913,0.161,0.088,2.001,1.963,3.904,1.240,5.447,1.791,0.314,6.468,2.678,3.187,3.784,4.267,0.504,1.053,4.668,3.056,2.405,3.333,1.189,9.452,0.343,4.004,1.252,15.102,0.603,3.631,0.678,2.971,3.055,1.381,8.540,1.171,0.093,2.261,2.033,0.678,3.056,1.626,0.045,1.375,1.121,1.962,14.961,1.972,0.299,1.426,1.926,0.587,2.240,5.157,1.434,0.381,0.497,0.186,4.117,4.298,3.605,4.007,0.448,0.290,1.937,2.281,0.662,4.143,3.000,6.521,1.980,1.202,1.051,1.286,0.892,0.424,0.082,5.196,2.731,0.798,5.269,3.067,1.411,2.218,0.041,1.080,0.964,1.022,0.031,1.676,0.828,1.075,0.312,0.015,1.110,3.386,2.323,0.356,1.000,2.562,0.386,1.716,7.926,1.131,0.245,0.051,0.148,1.851,0.135,3.045,3.700,1.585,0.343,1.399,1.518,2.143,2.738,0.011,0.547,1.469,0.920,1.513,1.818,1.633,3.444,0.892,1.038,2.045,3.453,0.226,0.773,8.877,0.858,8.796,0.084,2.786,3.878,2.524,0.958,1.130,0.183,9.535,3.513,1.395,2.960,8.959,2.342,2.111,1.950,2.153,0.498,0.821,1.705,0.944,1.526,0.131,1.254,0.119,0.926,14.916,0.260,8.788,1.295,0.410,0.458,2.106,2.972,4.802,1.042,2.249,3.970,1.069,3.757,6.143,0.205,0.078,0.242,4.663,7.197,0.722,21.790,3.037,16.543,0.253,0.012,5.152,0.936,0.600,0.996,0.851,2.393,0.200,3.632,5.552,2.177,1.928,0.030,4.477,1.446,4.010,0.081,0.394,3.118,6.739,0.146,1.544,1.358,0.722,0.906,1.865,0.673,2.254,0.389,3.532,1.580,1.895,1.269,0.583,3.623,1.252,2.688,6.276,0.183,0.198,5.690,3.063,0.459,5.216,0.430,2.468,7.909,7.907,17.383,2.785,1.438,2.353,0.724,5.126,5.416,2.239,4.127,2.058,2.145,0.708,3.347,2.836,0.211,1.073,0.228,3.827,7.043,4.838,0.206,0.471,1.240,0.386,2.813,2.956,16.935,1.992,0.697,0.603,2.455,6.453,4.034,0.398,0.147,0.175,1.543,2.331,0.009,7.006,2.272,2.777,0.101,0.812,7.546,0.756,0.311,2.333,0.464,3.942,0.402,1.642,3.742,3.828,0.886,6.109,0.392,3.888,1.041,2.685,0.798,0.013,2.182,0.874,3.138,0.910,0.400,0.067,0.083,2.205,1.688,1.496,5.737,1.626,13.211,1.413,1.154,2.220,1.512,6.540,0.630,3.178,0.231,0.879,0.004,2.476,2.899,3.886,3.089,5.518,16.962,0.772,1.487,1.657,0.608,1.546,7.964,1.199,0.119,5.047,3.078,0.429,4.543,1.863,8.622,8.855,0.515,2.485,6.117,0.172,3.877,1.511,1.062,3.027,0.505,0.533,1.529,0.583,1.937,1.205,2.815,7.605,15.426,3.401,2.128,11.727,3.962,0.280,4.282,0.788,1.716,5.293,3.893,2.545,0.635,0.091,0.170,0.093,6.923,0.035,1.778,3.010,0.525,1.475,6.496,0.588,1.952,0.956,0.199,5.585,2.324,0.256,1.124,7.315,3.922,2.196,0.120,2.441,0.195,1.974,0.432,0.356,0.260,0.871,1.037,7.666,1.775,4.333,1.452,0.509,4.300,0.274,1.612,0.005,0.209,2.043,2.546,1.313,0.744,0.038,4.447,3.308,3.132,2.358,9.782,0.096,1.404,1.736,1.706,1.607,3.364,2.118,2.537,0.944,2.818,2.692,0.350,0.481,0.917,4.943,1.408,1.367,13.408,0.418,8.470,10.505,7.781,2.383,2.023,2.923,3.850,1.041,1.795,0.011,0.314,3.387,0.019,8.112,1.446,2.606,1.255,1.164,0.048,1.753,2.660,0.303,0.264,2.187,0.702,1.665,2.216,3.063,2.213,1.177,0.021,1.257,1.567,9.172,3.038,0.299,1.663,1.831,2.412,5.981,1.198,0.481,2.311,4.082,1.954,0.868,0.029,0.882,2.985,3.334,0.448,6.007,0.974,2.045,0.385,1.031,1.258,1.214,0.765,3.102,0.218,2.936,0.403,1.225,1.696,6.057,0.714,2.980,0.293,1.148,0.078,1.376,8.174,6.255,0.159,5.256,3.306,1.159,14.789,1.335,1.730,5.493,6.600,0.286,7.762,1.924,3.629,0.005,8.316,4.959,1.865,6.089,0.881,0.199,0.276,0.957,0.749,1.026,0.096,2.948,1.406,1.150,0.798,2.419,1.427,2.651,5.477,3.411,4.607,12.768,0.978,0.373,1.428,1.350,2.022,0.633,0.243,1.162,0.335,1.818,11.402,2.873,0.968,3.569,1.416,0.048,2.404,0.221,3.719,6.711,25.542,0.368,1.920,1.992,4.582,5.085,0.960,1.743,0.623,1.433,1.860,2.348,2.336,2.615,1.569,6.120,2.621,1.104,2.336,0.652,0.095,0.623,1.622,1.280,4.412,1.044,4.166,0.484,0.923,3.958,5.986,0.989,3.312,3.737,1.173,1.855,1.716,3.293,1.191,1.523,3.967,2.259,0.863,2.854,0.070,1.919,1.346,3.476,2.275,0.058,4.940,0.026,0.325,0.828,2.201,2.880,2.534,6.782,1.968,1.237,0.576,2.362,0.864,6.330,1.618,6.586,0.656,3.863,0.643,1.886,2.716,0.471,1.972,1.470,6.603,1.406,5.576,0.200,0.213,2.383,2.370,2.095,0.863,1.780,2.885,1.224,2.918,1.253,0.053,2.273,0.608,0.822,2.373,2.046,0.078,0.206,0.487,1.178,0.231,0.277,6.064,4.550,1.000,1.417,0.045,1.805,10.264,2.990,2.612,0.007,0.504,8.532,1.009,8.211,3.565,0.060,0.462,1.655,0.067,0.560,3.075,6.599,1.815,1.079,0.066,1.290,3.520,2.461,0.578,3.298,2.292,0.730,1.726,1.427,1.343,0.964,2.925,2.342,1.022,6.355,4.335,1.463,0.949,0.577,3.278,2.234,2.747,2.213,2.480,5.588,0.716,0.154,2.126,2.233,0.063,0.814,0.049,1.212,3.833,4.808,3.173,0.719,4.994,0.144,5.351,3.393,2.375,3.674,0.476,1.823,2.083,3.203,2.453,1.392,6.318,0.250,2.012,4.170,0.551,2.513,3.098,3.687,2.472,2.971,1.394,1.917,1.785,0.818,2.983,1.108,1.196,0.246,0.630,0.710,1.959,3.029,1.580,4.964,2.027,1.010,2.675,1.898,2.019,4.830,1.508,1.672,0.439,1.894,0.093,2.402,2.944,1.190,1.665,4.992,0.444,5.141,3.380,1.937,2.577,0.893,3.087,0.294,3.697,1.087,6.250,1.251,0.675,2.801,3.529,1.226,1.794,0.422,0.573,1.989,0.629,1.361,9.550,1.258,1.344,2.287,0.212,13.721,3.817,0.836,0.651,0.528,0.343,0.034,3.469,0.394,0.557,0.268,3.630,0.716,0.842,1.280,0.295,3.825,1.551,0.629,0.039,1.266,3.764,10.465,5.516,1.063,3.099,5.384,4.074,0.548,1.108,2.589,0.087,2.620,1.642,5.176,2.201,2.819,1.628,0.767,1.036,3.642,0.339,1.756,0.241,4.810,3.077,3.896,0.611,0.934,2.044,0.083,4.664,0.262,2.798,0.763,0.810,2.591
