# Supplementary material for: Accurate prediction of protein function using statistics-informed graph networks
Source: Nat Commun. 2024 Aug 4;15:6601. doi: 10.1038/s41467-024-50955-0 (PMC11297950; doi:10.1038/s41467-024-50955-0)
Supplement: Supplementary file 4 — Source Data [file 41467_2024_50955_MOESM4_ESM.zip › Source data/Figure S10_MF_Fmax_AUPR.csv]

Methods	Fmax	AUPR
DeepGO	0.4699711878762231	0.10267856767030561
DeepGO	0.4794187211069361	0.10104349040399724
DeepGO	0.47672711135185886	0.09545034283353299
DeepGO	0.4767402068017865	0.09785948447189023
DeepGO	0.4883966772361789	0.0954477022185319
DeepGO	0.4827315906711641	0.10748048815712842
DeepGO	0.48366699529557894	0.09691333713704173
DeepGO	0.4774958174206201	0.10624549603433953
DeepGO	0.486440851977148	0.1087456321072015
DeepGO	0.48146160817516964	0.10724981122231156
DeepFRI	0.5675879634074364	0.4332077190972906
DeepFRI	0.5750470889545537	0.44960812649133675
DeepFRI	0.5671729652237253	0.42731226416871143
DeepFRI	0.571099360349171	0.46270968405823054
DeepFRI	0.5715579325651954	0.44516574002371206
DeepFRI	0.5693516787467351	0.4412141706994041
DeepFRI	0.5765437705191221	0.4475927130657042
DeepFRI	0.5755851997686284	0.4446167577127715
DeepFRI	0.5779151752010968	0.44845605075248635
DeepFRI	0.5727793168437979	0.4482138046583362
PhiGnet w/o RCs	0.7118970078500194	0.7687001564692312
PhiGnet w/o RCs	0.7155384741256818	0.7647236716792353
PhiGnet w/o RCs	0.7208653694014441	0.7615975840156605
PhiGnet w/o RCs	0.7112232237956988	0.761908720494211
PhiGnet w/o RCs	0.719427978559469	0.7631021720201748
PhiGnet w/o RCs	0.7139340064843334	0.7674956927006673
PhiGnet w/o RCs	0.7237644069968133	0.7651051441802288
PhiGnet w/o RCs	0.7211544269662525	0.7616520397183252
PhiGnet w/o RCs	0.7213863975690354	0.755252500442686
PhiGnet w/o RCs	0.721424379478711	0.7638180727727952
PhiGnet w/o EVCs	0.7146546272348216	0.7663189780351247
PhiGnet w/o EVCs	0.7175172709141336	0.7647409806447176
PhiGnet w/o EVCs	0.7222660926148182	0.7578080467616745
PhiGnet w/o EVCs	0.7160629520860985	0.756762495015825
PhiGnet w/o EVCs	0.7222978811639956	0.7622573190731224
PhiGnet w/o EVCs	0.7181366173605498	0.7573586597421649
PhiGnet w/o EVCs	0.7221180633029819	0.7622788350794524
PhiGnet w/o EVCs	0.723382426383596	0.764377046763015
PhiGnet w/o EVCs	0.7246044916862522	0.765197466392006
PhiGnet w/o EVCs	0.7290938308442424	0.7676478647273132
PhiGnet	0.8107154595354386	0.8068902892282194
PhiGnet	0.8125662813540335	0.8058184566448453
PhiGnet	0.8113880979166201	0.7921857943044041
PhiGnet	0.8034567920648543	0.7987187458485185
PhiGnet	0.816341900812703	0.81412061389599
PhiGnet	0.8031335193807249	0.7906191817781432
PhiGnet	0.8157151867759743	0.80431150231297
PhiGnet	0.811067494925818	0.804168052539197
PhiGnet	0.8090803958575841	0.7993332651796455
PhiGnet	0.8121715574443809	0.8022207338614388
