# Supplementary material for: Accurate prediction of protein function using statistics-informed graph networks
Source: Nat Commun. 2024 Aug 4;15:6601. doi: 10.1038/s41467-024-50955-0 (PMC11297950; doi:10.1038/s41467-024-50955-0)
Supplement: Supplementary file 4 — Source Data [file 41467_2024_50955_MOESM4_ESM.zip › Source data/Figure S19 4ZM4-A_Layer1.txt]

-0.4125174234250699,-0.45416401252770017,-0.5086036153248518,-0.46358088158834454,-0.45495366475203347,-0.43614439296942736,-0.43269166114316815,-0.40161990191622543,-0.38431265729398195,-0.3109662345711882,-0.3146448784698728,-0.2886961289746593,-0.2956192004822759,-0.0901985793591049,0.012234557775199084,-0.03396873885760611,0.016434849197648874,0.09255051210675683,0.013051081782240993,0.07996255241060911,0.07996255241060911,0.15586486490090978,0.07996255241060911,0.16013918477960457,0.23521006643288098,0.22943633172009384,0.3608089268380604,0.38496622078835496,0.49792297991972495,0.7304483041881983,0.8504446931640814,0.7853026427633705,0.7656217202016521,0.8446613499848769,0.8522181752609829,0.8453246601984973,0.4913053447514222,0.6791552615477943,0.705513970759318,0.44773320325239263,0.5723677544131849,0.5895718195327049,0.59883029101597,0.6790872153845953,0.5873417340249116,0.550357599189596,0.5195982616985965,0.41905344728993926,0.42893869352649644,0.3702140273244165,0.3438510838030505,0.2525093604852404,0.317715655514768,0.1594994331284026,0.09949841766629702,-0.0554153785409928,-0.134846600134438,0.01816585506345662,0.15482421893810447,0.2726491895356399,0.21275242608481496,0.359662077408176,0.38149862262361,0.3822343759471949,0.4187696191796222,0.4187696191796222,0.4806991119347164,0.5794462410297905,0.5172033669052348,0.5430686172468167,0.48365358317308343,0.48365358317308343,0.37987003386661905,0.37987003386661905,0.5928608169401632,0.19117409911752473,0.22938765089508917,0.27632557586228995,0.2977120112471852,0.18305642450172507,0.07474389783393737,0.17371786173309917,-0.056255469336573466,-0.056255469336573466,-0.04938277574211821,-0.02240278985928384,-0.02240278985928384,-0.02724104566219272,-0.12776814330068528,-0.06610212887670225,-0.027884068349437352,-0.043904594575869274,0.03354867817800955,0.013034262026349474,0.17075018858182225,0.12689057860892192,0.23108716197596682,0.23820953569545106,0.16080274735872416,0.20289768194386407,0.13488928135322512,0.038983450582451236,0.21205156231685468,0.08699082691824582,-0.10774846147328676,-0.049800706798449265,-0.19576600429524807,-0.20706081196612544,-0.23062260035954416,-0.27133785947114925,-0.1100216140126669,-0.10912185907046636,-0.07895388191989934,-0.07895388191989934,0.08261958016100417,0.02761911767624516,0.033697934904756206,-0.24345326824131222,-0.3454102131024919,-0.020174332241113035,-0.26012255326744366,-0.21330349268099372,-0.20226094025066535,-0.33540496347076987,-0.23049087060280013,-0.25249416718802187,-0.22910009351795657,-0.334060082764917,-0.3519060804409855,-0.25422963848754554,-0.31122905613791396,-0.33752478500023597,-0.3655644356696253,-0.2523409380711459,-0.238724329861876,-0.238724329861876,-0.1852934543286632,-0.21071165295065875,-0.21071165295065875,-0.20521569211192844,-0.29584305439417785,-0.307852385214933,-0.2923783283955057,-0.17388570806909878,-0.21928551446001845,-0.17628083397275188,-0.19860415757882147,-0.1594281329382895,-0.2951616574637269,-0.1177138299920233,-0.2313906369121963,-0.22977988592592485,-0.2201955709372693,-0.24113733262684453,-0.22521060651794053,-0.20711339227986209,-0.20711339227986209,-0.19173285685031338,-0.2334393528729023,-0.2598174511914188,-0.24898711884381455,-0.2620848405570529,-0.2798684428932907,-0.2639005667410241,-0.268987235337327,-0.2451237909326006,-0.2451237909326006,-0.2451237909326006,-0.24201269365940534,-0.23902198150803677,-0.18142898988217748,-0.1844374686894187,-0.20271183851004476,-0.17957331652113864,-0.1508827882675757,-0.1508827882675757,-0.07161329409154482,-0.14900765084709883,-0.06806171314383525,-0.0837411515796307,-0.08812715827319179,-0.116612436951752,-0.0802215257552209,-0.11709426349626337,-0.11077365309703552,-0.14019751642568132,-0.17031101493360815,-0.23392457255604282,-0.21256017337630667,-0.20374697647977716,-0.24450560385593945,-0.24450560385593945,-0.25073494008019714,-0.25073494008019714,-0.25073494008019714,-0.18432267150028175,-0.30300100717784556,-0.2597994419657955,-0.31338163372557876,-0.3167865614382899,-0.35799615078321184,-0.35400530270346264,-0.435178404612236,-0.41418006050369083,-0.40089198124531544,-0.38564138956538935,-0.4130529599673503,-0.4172172789062069,-0.42434751545689836,-0.419001711217538,-0.4004226034730794,-0.3507370335312906,-0.3245992609848723,-0.37437627083683817,-0.3689434818776006,-0.35106948922448405,-0.27326764205853726,-0.2515711526271254,-0.18556604937593846,-0.21351367918249622,-0.24874095346737876,-0.176362528973243,-0.18744527601042987,-0.22185630080755336,-0.24959843714785135,-0.25388027772994026,-0.2966962443954236,-0.4230366373633817,-0.3867608521651413,-0.39763374260219947,-0.39763374260219947,-0.35089314474811467,-0.35089314474811467,-0.3046514355449865,-0.28955602507516515,-0.3296020424713849,-0.35693508736330376,-0.3102873197760981,-0.26378992810343277,-0.41758300870123227,-0.3276635363618669,-0.3639074147382459,-0.3755545945680707,-0.2866684290749755,-0.32832505200666573,-0.2593287703735954,-0.36944156236335923,-0.2971012708168276,-0.17018021110925105,-0.23453232870396923,-0.2183212192441301,-0.1876864168214452,-0.18609150681192924,-0.17025897761970646,-0.1959851774458533,-0.38957503541952576,-0.29561607519371824,-0.32814534939035467,-0.3230363952234425,-0.32372445979451986,-0.3378209810342573,-0.39363532284905106,-0.4026254750417533,-0.3601158361086625,-0.3618474297181824,-0.3145915845410224,-0.32297382367821403,-0.2510026466751894,-0.31131182526108275,-0.3485250187449855,-0.34643967418328564,-0.3932913931582065,-0.30518860589230934,-0.2644110668383795,-0.2869782054215407,-0.29053489624517176,-0.31125744927032284,-0.18128506926216945,-0.10524528234346373,-0.1560034518052821,-0.19254856626457206,-0.16996665435385994,-0.2818365713458962,-0.2956699915395986,-0.2767679598727259,-0.11755303396652991,0.037266293455549965,-0.13713499668991197,-0.10272836248601029,-0.1361399745934989,0.0066045792238901,0.013628485612374196,-0.08565873796812937,-0.08542876013737777,-0.10565667707876673,-0.04640991645180662,-0.05195752041245257,-0.09205598317620232,0.02518697648788593,0.001234163767673958,0.10580725318580012,0.06931898040721822,0.13860071687518466,0.13860071687518466,0.13860071687518466,0.28647577762974524,0.37385655432229387,0.5399643181792295,0.9518099581405945,1.071646005015983,0.9638617032205087,0.9638617032205087,1.098146922835912,1.1455730254256178,1.045640785367581,0.79452282222025,0.9544242427853695,1.037433733315763,0.707652969439357,0.8127686793043596,0.7846753560432018,0.526661016571355,0.6771252457496785,0.4716632185961303,0.20294575926409386,0.40788986491871443,0.30607769761339637,0.017025502828279634,0.017025502828279634,0.008423149938005779,-0.07399852369051058,-0.06566151054190626,0.21138096920235852,0.09630677612155655,0.21929443434674606,0.17890636685629285,0.18111555275107197,0.07286515579556437,0.5504633418363383,0.3982844273006136,0.07801579055260516,0.11710047504906922,0.3828577527509948,0.17469716547680345,-0.12510172617279172,0.01862303266738232,0.13982929199492328,0.05982468267042986,-0.08534007057926934,-0.058768835807902445,-0.08526732070554822,-0.10164267744179868,-0.1746820785186509,-0.1746820785186509,-0.1599014613838077,-0.15688917208638617,-0.2787800837996395,-0.19039046368194795,-0.09429210261260354,-0.09429210261260354,0.026371812685477586,0.038033932730115357,0.34094086924524364,0.3658934587613219,0.23927105370229143,0.23927105370229143,0.23927105370229143,0.23927105370229143,0.22412604974096173,0.3881323171075495,0.29219305647086324,0.2948749165575423,0.22669895389402658,0.5074143592715377,0.20330986768621023,0.20330986768621023,0.1991608756513533,-0.15135715786157927,-0.1981545218294177,-0.18008511406939398,-0.15142657112458682,-0.15142657112458682,-0.15142657112458682,0.21036439660586884,0.1907885341361157,0.1798843170847724,0.1798843170847724,0.1798843170847724,0.1798843170847724,0.24822612028941282,0.24822612028941282,0.3217420313198895,0.04217549723603128,0.2291843118646801,0.11960125886127539,0.11960125886127539,0.11960125886127539,0.12769820012516325,-0.14755495450197184,0.05464921753683639,0.005985866034941583,0.020116713144261385,0.09434888233637215,0.07929171504044578,0.20217176961454278,-0.17861827884543846,0.10424884574290537,0.1435143518496005,-0.1035924884917555,-0.28620520803205474,-0.017840907140676605,-0.07707064642597732,-0.006423844919744476,0.04360121285769809,0.1387291088421767,0.1717012947382405,0.30716188936461253,0.3816751584355275,0.6373103477734117,0.47566423266479224,0.4176629858722526,0.5935402752840766,0.5411774074905343,0.4540541126331946,0.4089338255958141,0.3368601644709634,0.26245937013601484,-0.09678242209690605,0.14307830313782072,0.008865374664204714,-0.17275875694471518,-0.1372858370362217,0.23107712934810024,-0.19405994175450936,0.014617878876454257,-0.13092774106752453,-0.11601706184804206,-0.07033887301923088,-0.10783357144417625,-0.14661592560389888,-0.12275077079552418,-0.11656843492169092,-0.16438597443208236,-0.23334322955436593,-0.18645239941231304,-0.2871422706699318,-0.321281512392274,-0.3746660207118761,-0.46122694999157865
-0.40300358466113617,-0.4596746607597386,-0.5139862229967704,-0.4259971137125984,-0.4086397652953307,-0.44844924033893774,-0.48096112935913377,-0.3847112851968384,-0.3456180463027463,-0.37602868352304614,-0.3172985883231117,-0.2719893594504896,-0.2729144234179553,-0.24574190130358287,-0.05898088084380758,-0.4348038018831274,-0.15119339481941024,-0.14334760244449413,-0.10937501267825427,-0.2323973250418152,-0.11567534137665629,0.48201732124428476,0.24873383387375464,0.10264178556349461,0.20734392905913462,0.5194735345665107,0.5613942219684329,0.7049958923276164,0.528893755536899,0.6354428960093561,1.0792515109112115,0.790691028157831,1.0010914674271554,1.1346869000423776,0.3212822157020268,0.5591388810799602,0.7544730139976635,0.33619454065100696,0.06771801822171153,0.4369978470369319,0.8150635322545339,0.5078582570880321,0.6699179726524762,0.5461721409046868,0.7510339304704955,0.6792479900805573,0.3196065483399218,0.4250714452959255,0.48113953588230185,0.0972010097733117,0.4823545568834333,0.31325046375516974,0.07555328781146864,0.08539097987161207,-0.27084103863034764,-0.2782835665049228,0.2524523349769628,-0.2641393398669283,0.07478946916617438,-0.030870911671083596,0.1563562718806381,0.20386792395627437,0.40421984418034584,0.5193335731491932,0.8124898199043776,0.6581585902410076,0.5466601974296772,0.6705671610421691,0.25417725372503663,0.7177744483885109,0.4055550289789911,0.36032641551688394,0.48677267887831427,0.25228587153617077,0.3891212241984851,0.6469182828618082,0.7490938636113796,-0.14835550021199376,-0.06320338030603144,0.030978780390213616,0.43508969110387724,-0.20212011743286448,-0.1126565807803348,-0.07053259867645027,0.08887793490475901,-0.2926981948127838,-0.1367059059640492,-0.038352297025968846,-0.05743760542866413,-0.0007044493256260089,-0.025720317368137346,-0.09326107441785329,0.3002086500476553,0.04365742696788168,0.2357048179554734,0.4237925126118581,0.4238536427355961,0.21527281643590299,-0.08702485683264947,-0.02199949115573577,0.30261082978703274,0.10090071575816804,0.004582632452910154,0.0601285574718286,-0.1121287563549836,-0.2727392886728367,0.0601285574718286,-0.2626064091085883,-0.03993696555554688,-0.24864535828886553,-0.27157034327659235,-0.0009155336152406182,-0.19189700761129552,-0.05742859765280959,-0.04565914772465829,0.45197571544599335,-0.02419593432588193,-0.2024287405312694,-0.05131624639394955,-0.1528260858357927,-0.17008433816288276,-0.14484293502667872,-0.05996640699595302,-0.11140456042374064,-0.20276643660573235,-0.18422040991525368,-0.17338282914204242,-0.16843709506632154,-0.2274742652122468,-0.20766688103695535,-0.23840351241848481,-0.24475526658258778,-0.21205895751164086,-0.22683932425415482,-0.2234975084279832,-0.3026936319638505,-0.22838837390270456,-0.24654427709754417,-0.1644819430396904,-0.20913714445091675,-0.14295160734217124,-0.1702967923453909,-0.1464495779284598,-0.17110196176179152,-0.16975822129009482,-0.14812011291206562,-0.18381031561056668,-0.19574489675228052,-0.15944651410899113,-0.13108989552021827,-0.11793650862874769,-0.1393167026442981,-0.1327684378816441,-0.18044752892083987,-0.19346961181176062,-0.1594343886328276,-0.20350959918534567,-0.20350959918534567,-0.20350959918534567,-0.20350959918534567,-0.18637310534438473,-0.19713634570102062,-0.20350959918534567,-0.3164151378694779,-0.39906222426573645,-0.31601508294333336,-0.09615683964267768,0.07526682740382906,-0.2023962406838983,-0.1617535422952292,-0.34915548690963993,-0.18972565218869625,-0.13292905334537372,-0.1349750652059853,-0.004372462026060679,-0.06596619459159242,0.19766020714684532,0.004928687389645391,0.08557609129533117,-0.047069922192785024,-0.09378849738001248,-0.22235518441866692,0.13644884986412817,0.11706643328441463,0.019224298602006255,-0.09816819687366966,-0.27929810243649833,0.16470215444974254,-0.2091013263662111,-0.07133454596530604,-0.03409860603057262,-0.32986178878569766,-0.07476619306155506,-0.07476619306155506,-0.07476619306155506,-0.22105408594837045,0.07200372830560435,-0.14999708964755215,-0.40307196882119034,-0.4660938818058015,-0.2579922445802568,-0.2488908157929917,-0.3895041059661433,-0.37681697739529024,-0.3079906218064523,-0.3823028829369307,-0.45960399750512143,-0.43098501422401053,-0.2671928120311572,-0.3588285434648418,-0.49088715665641947,-0.3543157784588594,-0.2748828711327208,-0.1753021579138184,-0.32125696664478337,-0.46170918695498586,-0.39164809441792653,-0.051706002941525706,-0.26710882804104424,-0.30584520110031627,-0.07824167806410685,-0.006104080883138897,-0.11142147254072345,-0.18304404978231784,0.037159136149030304,-0.3198952735648461,-0.17564266896519237,-0.37820710048806755,-0.35176570301004445,-0.26877402817845786,-0.3899645429879752,-0.4753509712546227,-0.4105480378062017,-0.21858349574694114,-0.1907663597289484,-0.17133636010529357,-0.19244054427184004,-0.35283797693938823,-0.41142145833329724,-0.3490107884510972,-0.26097533492191344,-0.23934610699187311,-0.2210894370182163,-0.4590966193859041,-0.01561723190601321,-0.36288609917500975,-0.09347819648740187,-0.26218775358299173,-0.3074761062207922,-0.0857470007696478,-0.21332107381709609,0.03147109954788398,-0.10375604991465512,-0.03554916621881145,-0.11239506579488964,-0.3154541916899078,-0.42859045780069377,-0.26386012133319275,-0.17989359517541786,-0.28151424429004024,-0.22983067784158312,-0.2591734195716692,-0.34368455307101603,-0.38630449598616495,-0.3169190016669987,-0.1479001247833851,-0.2987956658966287,-0.2666581844976045,-0.0885099603400577,-0.3468543357579055,-0.46974384719065876,-0.4058995752265455,-0.33188601893399833,0.0643660322373342,-0.31255451036163084,-0.2208003697797947,-0.13437349873231266,-0.0731829571173595,-0.19079888619580085,-0.19892489365768795,-0.00453115646540434,-0.11107702892435695,-0.45244269409155646,-0.253880988177047,-0.3986105998107712,-0.20428775690557952,-0.10382106036642207,0.013783544732862746,-0.19504977069954116,-0.06761078569558829,0.021101819225992174,0.04099303826639801,-0.03675437050256702,-0.09440079666082261,-0.13655158966226866,-0.2559455031945082,-0.10242250757159073,-0.0518039074243466,-0.027177868978167475,-0.16307425866999936,0.17830556054232566,0.06153255391513164,0.0833699745016765,0.04346462244767897,0.17366970743874713,-0.010601805919498906,0.39144283278965386,0.5291858466545826,0.3864575800380934,0.7703969261609827,0.5052374087110754,1.3716577108113064,1.0288876561539615,1.0113042648289543,1.3285609320815668,0.3826941735126849,0.6984683947197594,0.5726547657132156,0.9360914467914881,0.7380029015306332,0.8390955124654841,0.6936928742917826,0.7787289518098027,0.14141474555203407,0.3329057092738589,0.12381693829904969,-0.1895728771522594,0.036402351294801405,-0.02857818462038056,0.03940992115499509,-0.35251100190651463,0.03420332548545388,0.0972103990997746,-0.19959402460662787,0.4425540348150424,0.5015389459135603,-0.07179809325944163,-0.1456562330389093,0.5373973810292885,0.3694600783548537,-0.3644012208513919,0.04816291533489085,0.6452009054924782,-0.04925899671805785,-0.35591570258345806,-0.07203005815056368,0.13980620732937993,-0.2705728301716569,-0.01708072699042097,-0.04564404277408607,-0.14160999807516053,-0.20768607519463628,-0.22340170985831295,-0.23587479890850233,-0.2202851119271375,-0.20155053715321916,-0.18311681585735343,-0.0628276633007583,0.04592196970568393,0.03363049756797886,0.06880079589299258,0.011335729084781886,0.07848078586314836,0.12772024333025037,0.13807838041640205,0.22529874085473364,0.20395536990836313,0.13807838041640205,0.17775015552459786,0.15346480349119745,0.2615052747153869,0.2970256060402531,0.2188908835226256,0.19081600132063284,0.16319245218440837,-0.0025954563666361883,0.034988390885050465,-0.127102966237798,-0.29329004885683607,-0.21740206887922353,-0.2811464194406629,-0.0873988127205315,-0.22553856772066655,0.1380810647659803,0.1380810647659803,0.1380810647659803,0.1380810647659803,0.1380810647659803,0.1380810647659803,0.18917865527411298,0.2286280222098861,0.2286280222098861,0.07083335587260574,0.32845350285128116,0.1320317745025528,-0.02246632919250178,0.006986769908635197,0.02953589237429162,-0.09444579799869465,-0.07748511860962502,0.02834818484524897,0.0596919627025721,0.021778306862231197,0.04830723864287321,0.06301711417947184,-0.023926362800784053,0.03444176992563633,0.02755322302188843,0.0028250839330262985,-0.027669840887331203,-0.1913608922790938,0.0026989161297713673,0.02231164680802686,-0.034546021882559896,0.1786656521370632,0.14656049948008176,0.1338747203298467,0.2513451529752915,0.3667834491425912,0.323729145578242,0.2642532454401178,0.24669743478563097,0.28350284592910174,0.20583732624458623,0.27941522965430937,0.220136011015804,0.17491911244515343,0.09428755690219998,0.13025766634567643,-0.010922122338869793,-0.04330130005477544,0.17666503565871702,0.07662442320541148,0.0321821720733977,0.13822328126124778,0.1793044902019904,-0.10395968608276787,0.09890611635816278,-0.057502926838207465,-0.05804539380352563,-0.14436980605561262,-0.08933672716481673,-0.22867905592134752,-0.2605790721091537,-0.230099556368617,-0.3182441037532956,-0.38970123825281844,-0.3535079831388073,-0.44144615262328313
0.8688573443593903
