# Supplementary material for: Accurate prediction of protein function using statistics-informed graph networks
Source: Nat Commun. 2024 Aug 4;15:6601. doi: 10.1038/s41467-024-50955-0 (PMC11297950; doi:10.1038/s41467-024-50955-0)
Supplement: Supplementary file 4 — Source Data [file 41467_2024_50955_MOESM4_ESM.zip › Source data/Figure S2 3TMK-A.txt]

0.2336727254554741
0.24270996680893317
0.2786739770398904
0.3292706492320184
0.33068568033228396
0.32154561550745125
0.2857153106700309
0.304809152185263
0.3915602461372973
0.5336067858090819
0.5475472143492097
0.5753403463403678
0.5502540602963659
0.718854144808533
0.824353443175606
0.7915763626014968
0.69878429627568
0.6309798532978049
0.7369842623135072
0.8177801905395444
0.7654154130725197
0.6634545302170082
0.6664663834179942
0.7542049016049398
0.6991640479962219
0.4907399309873906
0.26572900776484526
0.2736022161659636
0.26203901047479156
0.30487431067411924
0.29198275877795105
0.30749835843827517
0.31038925017729874
0.33112043775162037
0.49856701582384194
0.5821473747534825
0.76919679793054
0.7395447959670745
0.7426484229157718
0.6122413033763833
0.5821049572686234
0.5665577842998191
0.5663506175529154
0.5663506175529154
0.5604352158832091
0.5545198142135029
0.5394037548712828
0.5302030971987688
0.4431390419359055
0.3702215542236564
0.26699831829855003
0.24578847338810972
0.14456780484044715
0.1612737225905724
0.11664430604193214
0.19055596250933093
0.11960293690038407
0.09890993440549396
0.052553930018862674
0.08113595559828625
0.13076571779726273
0.18099875504448362
0.17987543914038426
0.1428794476292971
0.1620524310773662
0.23504913546691894
0.36857691435035683
0.3985539737708477
0.359128709232798
0.5280798435902896
0.6234156136072523
0.7619727825950495
0.6386374737421034
0.6782243109023625
0.5634049007475584
0.5577690309259443
0.5838142137333956
0.6674237977495205
0.6254687070763112
0.4827504637970072
0.3914646292782558
0.3410570107572649
0.389549887817081
0.37703971956231125
0.38252783203064666
0.2734076936913453
0.30539909157490486
0.26889139632178943
0.3788922860845927
0.44973002146798896
0.6080728916697277
0.6802878685967609
0.7719879680935585
0.7700797418583988
0.756232432466383
0.7265527750502342
0.7832056674873539
0.8013400205121084
0.8230498249316804
0.8085245084821193
0.8038227576332395
0.763263470046234
0.7044021277659942
0.6563225253200403
0.643860156151733
0.6161431638573325
0.5486510904632584
0.4695463180836379
0.39809734736629243
0.41415406582208425
0.4228346265803932
0.4625850420060516
0.4688674514647253
0.44111357277600227
0.39252650523071786
0.3359061640088511
0.33087343220395915
0.36296562922958553
0.3894470332021796
0.42966612134894505
0.4640160746508991
0.4335120854262047
0.42520970675463665
0.4176921698983679
0.36402587948989656
0.21517065456931833
0.08472614722480985
0.09396881128761599
0.16475763887496028
0.17505984935434923
0.13910082831654508
0.16577126727415964
0.22231328563797037
0.4718631785470182
0.5529974936599777
0.6774504440662588
0.754283545241332
0.8535258846406467
0.9034366019469356
0.6949827428690585
0.6680350704557032
0.5069626257602222
0.5467187965098174
0.527546043523854
0.6773385017699463
0.7360515759430515
0.8177451602994786
0.901927685567774
0.9042446145469155
0.921937900473602
0.9253656069725519
0.8693364321953223
0.9562354205321576
0.8336353605408472
0.9542625901629364
0.7691626023370192
0.9160263855161649
0.9112913733795982
0.9950890144739709
1.0
0.9709246266823961
0.9518397731892861
0.8721913469310351
0.7992835261698141
0.7966311938537133
0.7547109839316362
0.8818848820744597
0.8601402716482223
0.8368702761453243
0.6403033535013603
0.50800847525328
0.4243583423639637
0.45035327197496217
0.47435135332810263
0.500341760898865
0.4856984976808322
0.47479095045165864
0.3660642545277187
0.22362679506632424
0.193902290970148
0.18988727982400788
0.3304434459730811
0.314094053100467
0.4349020459865939
0.4907814951395881
0.705946859202122
0.759305999682051
0.8121204398608158
0.6013381162411012
0.5257842416989833
0.3935763660101559
0.4886109407410911
0.3315471274400811
0.38234067655752874
0.2862683122785295
0.37145978351662007
0.37648674754016404
0.3925719436377732
0.4289529221049894
0.4465015525737657
0.430085873816589
0.39733535244298485
0.2962782298493116
0.29785571181927034
0.30912979345578884
0.3025803282462584
0.2765905061738186
0.24445955414220205
0.19655220343413904
0.14878177524603425
0.07405312983535628
0.029909387648941386
0.0
0.02684749886690308
0.026214264912800524
0.02699757368794394
