# Supplementary material for: Accurate prediction of protein function using statistics-informed graph networks
Source: Nat Commun. 2024 Aug 4;15:6601. doi: 10.1038/s41467-024-50955-0 (PMC11297950; doi:10.1038/s41467-024-50955-0)
Supplement: Supplementary file 4 — Source Data [file 41467_2024_50955_MOESM4_ESM.zip › Source data/Figure S8d_Fmax_AUPR.csv]

T/0.2	0.81591796	0.594967948
T/0.2	0.821122022	0.639706998
T/0.2	0.826190922	0.654522325
T/0.2	0.834256824	0.666280204
T/0.2	0.824718293	0.663198465
T/0.2	0.819424336	0.680624412
T/0.2	0.82731302	0.632365645
T/0.2	0.838081951	0.668014389
T/0.2	0.832722765	0.650853468
T/0.2	0.829206536	0.666701145
T/0.4	0.792192964	0.516958457
T/0.4	0.788403461	0.569703437
T/0.4	0.799144076	0.558372863
T/0.4	0.803705706	0.547559389
T/0.4	0.79090361	0.556730911
T/0.4	0.796048873	0.584669851
T/0.4	0.799160435	0.556254276
T/0.4	0.81286505	0.571528064
T/0.4	0.795901715	0.547879015
T/0.4	0.7974411	0.557606742
T/0.6	0.788165028	0.557317083
T/0.6	0.799244093	0.621577182
T/0.6	0.804858303	0.602051833
T/0.6	0.808466293	0.61943122
T/0.6	0.802605345	0.597039993
T/0.6	0.798401627	0.621336765
T/0.6	0.801042082	0.588544847
T/0.6	0.824995791	0.622062497
T/0.6	0.808141993	0.612909386
T/0.6	0.798386449	0.603014224
T/0.8	0.814962074	0.571133871
T/0.8	0.819588519	0.661163261
T/0.8	0.823175146	0.633857004
T/0.8	0.830113331	0.659985991
T/0.8	0.823822785	0.626518139
T/0.8	0.824059974	0.654821865
T/0.8	0.824346256	0.621406148
T/0.8	0.840021465	0.653301633
T/0.8	0.826223518	0.622687843
T/0.8	0.814250613	0.608610048
