# Supplementary material for: Accurate prediction of protein function using statistics-informed graph networks
Source: Nat Commun. 2024 Aug 4;15:6601. doi: 10.1038/s41467-024-50955-0 (PMC11297950; doi:10.1038/s41467-024-50955-0)
Supplement: Supplementary file 4 — Source Data [file 41467_2024_50955_MOESM4_ESM.zip › Source data/Figure S5c.csv]

0.341794897	30	BLAST
0.392588935	30	BLAST
0.371313439	30	BLAST
0.39352335	30	BLAST
0.373071996	30	BLAST
0.377238765	30	BLAST
0.380828374	30	BLAST
0.373642418	30	BLAST
0.357977337	30	BLAST
0.380137417	30	BLAST
0.357263874	30	BLAST
0.405365727	30	BLAST
0.366844588	30	BLAST
0.392490472	30	BLAST
0.369948393	30	BLAST
0.413153323	30	BLAST
0.380874621	30	BLAST
0.366633027	30	BLAST
0.367863108	30	BLAST
0.360285732	30	BLAST
0.384575269	30	BLAST
0.358233303	30	BLAST
0.376104547	30	BLAST
0.360676705	30	BLAST
0.382327099	30	BLAST
0.368598437	30	BLAST
0.360827719	30	BLAST
0.381581222	30	BLAST
0.362170464	30	BLAST
0.386713392	30	BLAST
0.383871286	30	BLAST
0.38048921	30	BLAST
0.366763087	30	BLAST
0.376671842	30	BLAST
0.38266702	30	BLAST
0.374495288	30	BLAST
0.365779435	30	BLAST
0.381128144	30	BLAST
0.380984187	30	BLAST
0.372726997	30	BLAST
0.400341112	30	BLAST
0.385333315	30	BLAST
0.350312532	30	BLAST
0.393709117	30	BLAST
0.367470452	30	BLAST
0.374971513	30	BLAST
0.389933644	30	BLAST
0.385237127	30	BLAST
0.35389756	30	BLAST
0.370026701	30	BLAST
0.394666915	40	BLAST
0.38715802	40	BLAST
0.398253046	40	BLAST
0.390521891	40	BLAST
0.404246656	40	BLAST
0.396427564	40	BLAST
0.381012649	40	BLAST
0.40211549	40	BLAST
0.399981709	40	BLAST
0.409564678	40	BLAST
0.396639301	40	BLAST
0.392553165	40	BLAST
0.404963544	40	BLAST
0.409983795	40	BLAST
0.38597429	40	BLAST
0.389866996	40	BLAST
0.377516546	40	BLAST
0.407241987	40	BLAST
0.395318162	40	BLAST
0.395540255	40	BLAST
0.411982074	40	BLAST
0.403803609	40	BLAST
0.404356711	40	BLAST
0.400705616	40	BLAST
0.411659756	40	BLAST
0.37697779	40	BLAST
0.414283416	40	BLAST
0.393119174	40	BLAST
0.403335195	40	BLAST
0.385204809	40	BLAST
0.393233355	40	BLAST
0.392966047	40	BLAST
0.421966869	40	BLAST
0.403374217	40	BLAST
0.411106763	40	BLAST
0.389504801	40	BLAST
0.387464884	40	BLAST
0.384069774	40	BLAST
0.378875757	40	BLAST
0.401726162	40	BLAST
0.399462418	40	BLAST
0.404360715	40	BLAST
0.398362191	40	BLAST
0.397113239	40	BLAST
0.402109789	40	BLAST
0.371456792	40	BLAST
0.393609837	40	BLAST
0.397235336	40	BLAST
0.382416998	40	BLAST
0.391686977	40	BLAST
0.411993421	50	BLAST
0.420665282	50	BLAST
0.416150895	50	BLAST
0.434261037	50	BLAST
0.419641003	50	BLAST
0.42932981	50	BLAST
0.445483656	50	BLAST
0.410320711	50	BLAST
0.406283909	50	BLAST
0.415129613	50	BLAST
0.406774045	50	BLAST
0.404008046	50	BLAST
0.400743484	50	BLAST
0.423441609	50	BLAST
0.41854756	50	BLAST
0.427566977	50	BLAST
0.423721111	50	BLAST
0.408236498	50	BLAST
0.42363395	50	BLAST
0.429046293	50	BLAST
0.41208658	50	BLAST
0.41928063	50	BLAST
0.421597422	50	BLAST
0.425306613	50	BLAST
0.404816472	50	BLAST
0.414431625	50	BLAST
0.415396902	50	BLAST
0.42957826	50	BLAST
0.427239858	50	BLAST
0.416413302	50	BLAST
0.405903644	50	BLAST
0.437752282	50	BLAST
0.406399263	50	BLAST
0.396152196	50	BLAST
0.413623516	50	BLAST
0.425344682	50	BLAST
0.415492517	50	BLAST
0.397474371	50	BLAST
0.416613617	50	BLAST
0.437105691	50	BLAST
0.443927306	50	BLAST
0.406262733	50	BLAST
0.42086372	50	BLAST
0.419383684	50	BLAST
0.415025973	50	BLAST
0.405043892	50	BLAST
0.42063046	50	BLAST
0.408110666	50	BLAST
0.430109589	50	BLAST
0.418670805	50	BLAST
0.40455267	70	BLAST
0.423669805	70	BLAST
0.417954778	70	BLAST
0.422309945	70	BLAST
0.415171296	70	BLAST
0.428219256	70	BLAST
0.427892975	70	BLAST
0.422347309	70	BLAST
0.427491551	70	BLAST
0.414798932	70	BLAST
0.406663357	70	BLAST
0.431818218	70	BLAST
0.414981059	70	BLAST
0.421611987	70	BLAST
0.404959298	70	BLAST
0.396506738	70	BLAST
0.415833529	70	BLAST
0.402646135	70	BLAST
0.421273069	70	BLAST
0.432141164	70	BLAST
0.404146339	70	BLAST
0.404464009	70	BLAST
0.399606889	70	BLAST
0.414353801	70	BLAST
0.426475462	70	BLAST
0.418215474	70	BLAST
0.422972452	70	BLAST
0.42461306	70	BLAST
0.414167633	70	BLAST
0.409494646	70	BLAST
0.422159034	70	BLAST
0.424883938	70	BLAST
0.416954151	70	BLAST
0.421637986	70	BLAST
0.427403269	70	BLAST
0.410278946	70	BLAST
0.416738777	70	BLAST
0.425708843	70	BLAST
0.414140261	70	BLAST
0.422413406	70	BLAST
0.430998734	70	BLAST
0.419595074	70	BLAST
0.415590715	70	BLAST
0.411117108	70	BLAST
0.403954387	70	BLAST
0.421970424	70	BLAST
0.432084342	70	BLAST
0.397356783	70	BLAST
0.436838508	70	BLAST
0.403859563	70	BLAST
0.424315466	95	BLAST
0.43016112	95	BLAST
0.444791196	95	BLAST
0.423544215	95	BLAST
0.445410633	95	BLAST
0.428763602	95	BLAST
0.438725719	95	BLAST
0.438783765	95	BLAST
0.437358138	95	BLAST
0.437311621	95	BLAST
0.440927844	95	BLAST
0.420701136	95	BLAST
0.449942719	95	BLAST
0.411614444	95	BLAST
0.439265809	95	BLAST
0.431078594	95	BLAST
0.445098688	95	BLAST
0.431944489	95	BLAST
0.432727364	95	BLAST
0.450263456	95	BLAST
0.432862791	95	BLAST
0.422172834	95	BLAST
0.429868668	95	BLAST
0.432110887	95	BLAST
0.424801124	95	BLAST
0.447930098	95	BLAST
0.431416212	95	BLAST
0.430846705	95	BLAST
0.436195849	95	BLAST
0.431813859	95	BLAST
0.447113177	95	BLAST
0.456215152	95	BLAST
0.430962055	95	BLAST
0.443422293	95	BLAST
0.42601689	95	BLAST
0.43187411	95	BLAST
0.425752199	95	BLAST
0.437725796	95	BLAST
0.427007283	95	BLAST
0.438372874	95	BLAST
0.425978911	95	BLAST
0.441406565	95	BLAST
0.438656804	95	BLAST
0.428492752	95	BLAST
0.42907073	95	BLAST
0.44412225	95	BLAST
0.427622848	95	BLAST
0.433519698	95	BLAST
0.442094714	95	BLAST
0.435964294	95	BLAST
0.579691152	30	DeepGO
0.569628227	30	DeepGO
0.571490841	30	DeepGO
0.596810122	30	DeepGO
0.602763973	30	DeepGO
0.625306243	30	DeepGO
0.596956957	30	DeepGO
0.6095189	30	DeepGO
0.59317042	30	DeepGO
0.577991872	30	DeepGO
0.601468507	30	DeepGO
0.576837525	30	DeepGO
0.608214816	30	DeepGO
0.554788644	30	DeepGO
0.584979432	30	DeepGO
0.595117417	30	DeepGO
0.581427873	30	DeepGO
0.587963933	30	DeepGO
0.594206624	30	DeepGO
0.612356325	30	DeepGO
0.590453513	30	DeepGO
0.608435551	30	DeepGO
0.624916387	30	DeepGO
0.571721862	30	DeepGO
0.559455439	30	DeepGO
0.603290921	30	DeepGO
0.605997448	30	DeepGO
0.591410066	30	DeepGO
0.589647688	30	DeepGO
0.587746834	30	DeepGO
0.598357205	30	DeepGO
0.58942986	30	DeepGO
0.55139742	30	DeepGO
0.610415271	30	DeepGO
0.597302499	30	DeepGO
0.611883388	30	DeepGO
0.589872444	30	DeepGO
0.572785696	30	DeepGO
0.612448459	30	DeepGO
0.55407085	30	DeepGO
0.612412201	30	DeepGO
0.576678614	30	DeepGO
0.582175201	30	DeepGO
0.565314337	30	DeepGO
0.56410452	30	DeepGO
0.588801504	30	DeepGO
0.599105576	30	DeepGO
0.584881272	30	DeepGO
0.580187055	30	DeepGO
0.588377601	30	DeepGO
0.579620733	40	DeepGO
0.6011386	40	DeepGO
0.574500345	40	DeepGO
0.593140073	40	DeepGO
0.578353536	40	DeepGO
0.617829528	40	DeepGO
0.577426527	40	DeepGO
0.573593187	40	DeepGO
0.591784793	40	DeepGO
0.60828348	40	DeepGO
0.598928646	40	DeepGO
0.618604673	40	DeepGO
0.618789458	40	DeepGO
0.590163056	40	DeepGO
0.609403213	40	DeepGO
0.577413145	40	DeepGO
0.596278675	40	DeepGO
0.612231364	40	DeepGO
0.595789427	40	DeepGO
0.598104654	40	DeepGO
0.6226548	40	DeepGO
0.590387197	40	DeepGO
0.587476891	40	DeepGO
0.584694766	40	DeepGO
0.589723802	40	DeepGO
0.581999248	40	DeepGO
0.590518688	40	DeepGO
0.599821965	40	DeepGO
0.608376854	40	DeepGO
0.602191283	40	DeepGO
0.581511458	40	DeepGO
0.589246574	40	DeepGO
0.582934053	40	DeepGO
0.5857535	40	DeepGO
0.59033938	40	DeepGO
0.577474499	40	DeepGO
0.578243595	40	DeepGO
0.58606846	40	DeepGO
0.595331535	40	DeepGO
0.586731328	40	DeepGO
0.617627067	40	DeepGO
0.604026644	40	DeepGO
0.589657303	40	DeepGO
0.590453232	40	DeepGO
0.58608141	40	DeepGO
0.607162185	40	DeepGO
0.609627963	40	DeepGO
0.601702251	40	DeepGO
0.622133236	40	DeepGO
0.588680486	40	DeepGO
0.598145946	50	DeepGO
0.617448208	50	DeepGO
0.615765387	50	DeepGO
0.602671059	50	DeepGO
0.591483008	50	DeepGO
0.604182834	50	DeepGO
0.608859057	50	DeepGO
0.598410991	50	DeepGO
0.612769658	50	DeepGO
0.608054654	50	DeepGO
0.616265338	50	DeepGO
0.593200791	50	DeepGO
0.61657185	50	DeepGO
0.616918903	50	DeepGO
0.611820061	50	DeepGO
0.613247639	50	DeepGO
0.627764828	50	DeepGO
0.613828328	50	DeepGO
0.57152632	50	DeepGO
0.614880518	50	DeepGO
0.610870433	50	DeepGO
0.61802599	50	DeepGO
0.582638935	50	DeepGO
0.578980117	50	DeepGO
0.601459144	50	DeepGO
0.597236985	50	DeepGO
0.612463727	50	DeepGO
0.597151323	50	DeepGO
0.59403694	50	DeepGO
0.614084574	50	DeepGO
0.609900256	50	DeepGO
0.601669134	50	DeepGO
0.594368795	50	DeepGO
0.615379025	50	DeepGO
0.59771474	50	DeepGO
0.617588301	50	DeepGO
0.605732583	50	DeepGO
0.613897265	50	DeepGO
0.592951049	50	DeepGO
0.595898328	50	DeepGO
0.594140439	50	DeepGO
0.603716583	50	DeepGO
0.610394554	50	DeepGO
0.606712898	50	DeepGO
0.613671388	50	DeepGO
0.592372613	50	DeepGO
0.600765561	50	DeepGO
0.603507115	50	DeepGO
0.589443345	50	DeepGO
0.596559966	50	DeepGO
0.610722376	70	DeepGO
0.617808863	70	DeepGO
0.605584567	70	DeepGO
0.610081921	70	DeepGO
0.604973091	70	DeepGO
0.618567418	70	DeepGO
0.621903502	70	DeepGO
0.611928577	70	DeepGO
0.604103133	70	DeepGO
0.605113648	70	DeepGO
0.612270684	70	DeepGO
0.607920399	70	DeepGO
0.609018287	70	DeepGO
0.622658489	70	DeepGO
0.614468174	70	DeepGO
0.609087649	70	DeepGO
0.605886892	70	DeepGO
0.619946402	70	DeepGO
0.597541187	70	DeepGO
0.599844782	70	DeepGO
0.620030813	70	DeepGO
0.632963784	70	DeepGO
0.614134284	70	DeepGO
0.606926006	70	DeepGO
0.609169689	70	DeepGO
0.622296966	70	DeepGO
0.617383845	70	DeepGO
0.596557606	70	DeepGO
0.619748986	70	DeepGO
0.603803481	70	DeepGO
0.623507248	70	DeepGO
0.61476399	70	DeepGO
0.622182003	70	DeepGO
0.596791714	70	DeepGO
0.635112081	70	DeepGO
0.609195107	70	DeepGO
0.624394129	70	DeepGO
0.612009147	70	DeepGO
0.622654917	70	DeepGO
0.608911179	70	DeepGO
0.620036487	70	DeepGO
0.623169075	70	DeepGO
0.608763468	70	DeepGO
0.613452518	70	DeepGO
0.615295684	70	DeepGO
0.612747455	70	DeepGO
0.605247926	70	DeepGO
0.589256932	70	DeepGO
0.61213604	70	DeepGO
0.618036175	70	DeepGO
0.615116874	95	DeepGO
0.624689415	95	DeepGO
0.622269345	95	DeepGO
0.618874263	95	DeepGO
0.6189284	95	DeepGO
0.62278869	95	DeepGO
0.609359648	95	DeepGO
0.626728033	95	DeepGO
0.607009151	95	DeepGO
0.616289863	95	DeepGO
0.618542313	95	DeepGO
0.619901546	95	DeepGO
0.621936428	95	DeepGO
0.617827863	95	DeepGO
0.615495087	95	DeepGO
0.619071991	95	DeepGO
0.601615578	95	DeepGO
0.614249195	95	DeepGO
0.62558676	95	DeepGO
0.615398979	95	DeepGO
0.612833728	95	DeepGO
0.623456738	95	DeepGO
0.617117336	95	DeepGO
0.614332823	95	DeepGO
0.614615051	95	DeepGO
0.625094653	95	DeepGO
0.63131457	95	DeepGO
0.623924212	95	DeepGO
0.615843084	95	DeepGO
0.631034715	95	DeepGO
0.609821853	95	DeepGO
0.62834632	95	DeepGO
0.613601896	95	DeepGO
0.609044675	95	DeepGO
0.636793621	95	DeepGO
0.607690906	95	DeepGO
0.615944317	95	DeepGO
0.628427249	95	DeepGO
0.608573285	95	DeepGO
0.608670042	95	DeepGO
0.620091003	95	DeepGO
0.606844179	95	DeepGO
0.615488338	95	DeepGO
0.613028957	95	DeepGO
0.606585858	95	DeepGO
0.617027969	95	DeepGO
0.619783124	95	DeepGO
0.607976904	95	DeepGO
0.604299296	95	DeepGO
0.620933872	95	DeepGO
0.58402467	30	DeepFRI
0.606593187	30	DeepFRI
0.597150183	30	DeepFRI
0.585459791	30	DeepFRI
0.58295334	30	DeepFRI
0.615293139	30	DeepFRI
0.581424345	30	DeepFRI
0.584388162	30	DeepFRI
0.612437934	30	DeepFRI
0.62160681	30	DeepFRI
0.600082817	30	DeepFRI
0.588312007	30	DeepFRI
0.605551606	30	DeepFRI
0.586809592	30	DeepFRI
0.598059842	30	DeepFRI
0.594131885	30	DeepFRI
0.616543167	30	DeepFRI
0.604567627	30	DeepFRI
0.597810874	30	DeepFRI
0.620331244	30	DeepFRI
0.610203949	30	DeepFRI
0.603657007	30	DeepFRI
0.588982629	30	DeepFRI
0.608563093	30	DeepFRI
0.644240457	30	DeepFRI
0.600103189	30	DeepFRI
0.568294197	30	DeepFRI
0.588590712	30	DeepFRI
0.592592148	30	DeepFRI
0.597578341	30	DeepFRI
0.607047399	30	DeepFRI
0.622948793	30	DeepFRI
0.59404789	30	DeepFRI
0.620227993	30	DeepFRI
0.611723511	30	DeepFRI
0.597455301	30	DeepFRI
0.588965218	30	DeepFRI
0.585493403	30	DeepFRI
0.612344761	30	DeepFRI
0.564400495	30	DeepFRI
0.589041435	30	DeepFRI
0.596032	30	DeepFRI
0.575729547	30	DeepFRI
0.643044009	30	DeepFRI
0.612188986	30	DeepFRI
0.601400738	30	DeepFRI
0.600411407	30	DeepFRI
0.580248654	30	DeepFRI
0.624979544	30	DeepFRI
0.601111316	30	DeepFRI
0.625855475	40	DeepFRI
0.594114767	40	DeepFRI
0.633571879	40	DeepFRI
0.630723011	40	DeepFRI
0.640919415	40	DeepFRI
0.633398068	40	DeepFRI
0.623887878	40	DeepFRI
0.614130669	40	DeepFRI
0.643393021	40	DeepFRI
0.612562679	40	DeepFRI
0.624633028	40	DeepFRI
0.624688698	40	DeepFRI
0.619322568	40	DeepFRI
0.626136738	40	DeepFRI
0.605672627	40	DeepFRI
0.64106452	40	DeepFRI
0.636747605	40	DeepFRI
0.611335887	40	DeepFRI
0.597575357	40	DeepFRI
0.627264341	40	DeepFRI
0.661688274	40	DeepFRI
0.634166744	40	DeepFRI
0.624919935	40	DeepFRI
0.638940292	40	DeepFRI
0.626287504	40	DeepFRI
0.608499944	40	DeepFRI
0.626068226	40	DeepFRI
0.643408774	40	DeepFRI
0.64712163	40	DeepFRI
0.630631976	40	DeepFRI
0.640851256	40	DeepFRI
0.606395145	40	DeepFRI
0.621248962	40	DeepFRI
0.615452453	40	DeepFRI
0.616732898	40	DeepFRI
0.624424305	40	DeepFRI
0.653821671	40	DeepFRI
0.618305497	40	DeepFRI
0.619799472	40	DeepFRI
0.64642455	40	DeepFRI
0.64315017	40	DeepFRI
0.614770262	40	DeepFRI
0.629369125	40	DeepFRI
0.649081128	40	DeepFRI
0.624402395	40	DeepFRI
0.658094974	40	DeepFRI
0.633767063	40	DeepFRI
0.606927861	40	DeepFRI
0.623738727	40	DeepFRI
0.613859393	40	DeepFRI
0.633802462	50	DeepFRI
0.651790931	50	DeepFRI
0.641702355	50	DeepFRI
0.63875039	50	DeepFRI
0.642819611	50	DeepFRI
0.665035151	50	DeepFRI
0.653131745	50	DeepFRI
0.661348769	50	DeepFRI
0.651497182	50	DeepFRI
0.641739761	50	DeepFRI
0.641436412	50	DeepFRI
0.637659202	50	DeepFRI
0.624998634	50	DeepFRI
0.644333411	50	DeepFRI
0.646258021	50	DeepFRI
0.647416588	50	DeepFRI
0.649703072	50	DeepFRI
0.645217165	50	DeepFRI
0.637712049	50	DeepFRI
0.623383942	50	DeepFRI
0.640922119	50	DeepFRI
0.662210801	50	DeepFRI
0.6483058	50	DeepFRI
0.639184114	50	DeepFRI
0.655916637	50	DeepFRI
0.642467671	50	DeepFRI
0.638708351	50	DeepFRI
0.650674747	50	DeepFRI
0.654321953	50	DeepFRI
0.645543798	50	DeepFRI
0.649037513	50	DeepFRI
0.665776325	50	DeepFRI
0.636225655	50	DeepFRI
0.639645054	50	DeepFRI
0.668787902	50	DeepFRI
0.641588435	50	DeepFRI
0.61053455	50	DeepFRI
0.651253574	50	DeepFRI
0.630643328	50	DeepFRI
0.661101146	50	DeepFRI
0.677694713	50	DeepFRI
0.644715028	50	DeepFRI
0.663743634	50	DeepFRI
0.638833234	50	DeepFRI
0.640898203	50	DeepFRI
0.628188278	50	DeepFRI
0.637533484	50	DeepFRI
0.670333553	50	DeepFRI
0.661972724	50	DeepFRI
0.649301177	50	DeepFRI
0.658622219	70	DeepFRI
0.671301017	70	DeepFRI
0.677252549	70	DeepFRI
0.654807984	70	DeepFRI
0.666690373	70	DeepFRI
0.673593024	70	DeepFRI
0.673708088	70	DeepFRI
0.653417805	70	DeepFRI
0.679472758	70	DeepFRI
0.66271048	70	DeepFRI
0.6824684	70	DeepFRI
0.670180985	70	DeepFRI
0.668992735	70	DeepFRI
0.66792525	70	DeepFRI
0.683365858	70	DeepFRI
0.675871472	70	DeepFRI
0.672753791	70	DeepFRI
0.679513527	70	DeepFRI
0.67478119	70	DeepFRI
0.685820253	70	DeepFRI
0.666118582	70	DeepFRI
0.65180975	70	DeepFRI
0.675177086	70	DeepFRI
0.67634364	70	DeepFRI
0.666714291	70	DeepFRI
0.662957284	70	DeepFRI
0.663271297	70	DeepFRI
0.664079598	70	DeepFRI
0.676837304	70	DeepFRI
0.661568606	70	DeepFRI
0.669671851	70	DeepFRI
0.675275228	70	DeepFRI
0.66524561	70	DeepFRI
0.669265961	70	DeepFRI
0.667058144	70	DeepFRI
0.683132409	70	DeepFRI
0.67780369	70	DeepFRI
0.671191847	70	DeepFRI
0.656191359	70	DeepFRI
0.670462386	70	DeepFRI
0.661438138	70	DeepFRI
0.652698019	70	DeepFRI
0.679921011	70	DeepFRI
0.648833347	70	DeepFRI
0.657592759	70	DeepFRI
0.690322984	70	DeepFRI
0.654766226	70	DeepFRI
0.672693523	70	DeepFRI
0.656929993	70	DeepFRI
0.656159215	70	DeepFRI
0.684932394	95	DeepFRI
0.689757039	95	DeepFRI
0.692040279	95	DeepFRI
0.695175259	95	DeepFRI
0.69088118	95	DeepFRI
0.697229316	95	DeepFRI
0.677958101	95	DeepFRI
0.686488531	95	DeepFRI
0.68772001	95	DeepFRI
0.687958603	95	DeepFRI
0.688513338	95	DeepFRI
0.70785792	95	DeepFRI
0.685727601	95	DeepFRI
0.684042833	95	DeepFRI
0.683837122	95	DeepFRI
0.685498416	95	DeepFRI
0.69485691	95	DeepFRI
0.701037567	95	DeepFRI
0.686328363	95	DeepFRI
0.694958447	95	DeepFRI
0.685438151	95	DeepFRI
0.679925668	95	DeepFRI
0.690897804	95	DeepFRI
0.697878961	95	DeepFRI
0.702665331	95	DeepFRI
0.695881952	95	DeepFRI
0.707507803	95	DeepFRI
0.710966485	95	DeepFRI
0.698660134	95	DeepFRI
0.695174404	95	DeepFRI
0.68618874	95	DeepFRI
0.687509553	95	DeepFRI
0.678795155	95	DeepFRI
0.693732677	95	DeepFRI
0.698703556	95	DeepFRI
0.686407924	95	DeepFRI
0.699417854	95	DeepFRI
0.6984525	95	DeepFRI
0.687198232	95	DeepFRI
0.697636862	95	DeepFRI
0.695839549	95	DeepFRI
0.690625259	95	DeepFRI
0.68822361	95	DeepFRI
0.710769679	95	DeepFRI
0.703743222	95	DeepFRI
0.682207236	95	DeepFRI
0.689286999	95	DeepFRI
0.685063102	95	DeepFRI
0.708042201	95	DeepFRI
0.687672568	95	DeepFRI
0.345993524	30	Pannzer
0.329412037	30	Pannzer
0.329834693	30	Pannzer
0.32030071	30	Pannzer
0.327963041	30	Pannzer
0.327567827	30	Pannzer
0.338890972	30	Pannzer
0.331174779	30	Pannzer
0.349748059	30	Pannzer
0.325854407	30	Pannzer
0.346195937	30	Pannzer
0.34137616	30	Pannzer
0.323781258	30	Pannzer
0.333426631	30	Pannzer
0.336729437	30	Pannzer
0.342802207	30	Pannzer
0.33783155	30	Pannzer
0.332828531	30	Pannzer
0.341264513	30	Pannzer
0.362174268	30	Pannzer
0.324658442	30	Pannzer
0.333887217	30	Pannzer
0.331789204	30	Pannzer
0.330998101	30	Pannzer
0.362922809	30	Pannzer
0.338713989	30	Pannzer
0.33231743	30	Pannzer
0.33108127	30	Pannzer
0.352954287	30	Pannzer
0.340882858	30	Pannzer
0.327429771	30	Pannzer
0.336666969	30	Pannzer
0.322527734	30	Pannzer
0.348690107	30	Pannzer
0.343776432	30	Pannzer
0.326747044	30	Pannzer
0.315484767	30	Pannzer
0.368589234	30	Pannzer
0.330764791	30	Pannzer
0.339703015	30	Pannzer
0.335747361	30	Pannzer
0.3238609	30	Pannzer
0.343927243	30	Pannzer
0.33691631	30	Pannzer
0.32441528	30	Pannzer
0.33570189	30	Pannzer
0.348011834	30	Pannzer
0.318676892	30	Pannzer
0.334926355	30	Pannzer
0.312024917	30	Pannzer
0.343228027	40	Pannzer
0.358593909	40	Pannzer
0.360640821	40	Pannzer
0.335820747	40	Pannzer
0.347909586	40	Pannzer
0.344217065	40	Pannzer
0.34482024	40	Pannzer
0.338511841	40	Pannzer
0.340791987	40	Pannzer
0.348808226	40	Pannzer
0.350392542	40	Pannzer
0.332638108	40	Pannzer
0.352307589	40	Pannzer
0.341304727	40	Pannzer
0.337502126	40	Pannzer
0.342610072	40	Pannzer
0.340139596	40	Pannzer
0.332407223	40	Pannzer
0.355863848	40	Pannzer
0.333594173	40	Pannzer
0.348710557	40	Pannzer
0.327626438	40	Pannzer
0.351318283	40	Pannzer
0.319182567	40	Pannzer
0.351331691	40	Pannzer
0.344972678	40	Pannzer
0.318293116	40	Pannzer
0.347615172	40	Pannzer
0.339286435	40	Pannzer
0.351280671	40	Pannzer
0.3162211	40	Pannzer
0.339591648	40	Pannzer
0.339413444	40	Pannzer
0.347395346	40	Pannzer
0.344866119	40	Pannzer
0.35231131	40	Pannzer
0.34776478	40	Pannzer
0.33188446	40	Pannzer
0.309854511	40	Pannzer
0.342321692	40	Pannzer
0.342184802	40	Pannzer
0.335214669	40	Pannzer
0.327595306	40	Pannzer
0.339540339	40	Pannzer
0.34680942	40	Pannzer
0.335011575	40	Pannzer
0.342360986	40	Pannzer
0.335675322	40	Pannzer
0.328565021	40	Pannzer
0.336638698	40	Pannzer
0.340076791	50	Pannzer
0.34258143	50	Pannzer
0.34285516	50	Pannzer
0.349332316	50	Pannzer
0.332695096	50	Pannzer
0.365059425	50	Pannzer
0.342219278	50	Pannzer
0.341819209	50	Pannzer
0.345560747	50	Pannzer
0.333786246	50	Pannzer
0.330936519	50	Pannzer
0.347069505	50	Pannzer
0.340323855	50	Pannzer
0.359523909	50	Pannzer
0.356276615	50	Pannzer
0.337072647	50	Pannzer
0.354884164	50	Pannzer
0.32858771	50	Pannzer
0.351337395	50	Pannzer
0.331870182	50	Pannzer
0.344661841	50	Pannzer
0.345102786	50	Pannzer
0.356660021	50	Pannzer
0.354090721	50	Pannzer
0.352701881	50	Pannzer
0.346936991	50	Pannzer
0.329843024	50	Pannzer
0.326539839	50	Pannzer
0.340615962	50	Pannzer
0.356797281	50	Pannzer
0.354634787	50	Pannzer
0.32493429	50	Pannzer
0.334797227	50	Pannzer
0.344614495	50	Pannzer
0.351882936	50	Pannzer
0.329936135	50	Pannzer
0.340445852	50	Pannzer
0.33740962	50	Pannzer
0.342934244	50	Pannzer
0.351061637	50	Pannzer
0.350150531	50	Pannzer
0.355835091	50	Pannzer
0.345062417	50	Pannzer
0.34140387	50	Pannzer
0.35611039	50	Pannzer
0.339597307	50	Pannzer
0.342409667	50	Pannzer
0.345959208	50	Pannzer
0.34354605	50	Pannzer
0.356254578	50	Pannzer
0.332101955	70	Pannzer
0.339550089	70	Pannzer
0.36270252	70	Pannzer
0.337305948	70	Pannzer
0.356574694	70	Pannzer
0.352508364	70	Pannzer
0.35001534	70	Pannzer
0.348744542	70	Pannzer
0.34791741	70	Pannzer
0.352282007	70	Pannzer
0.348349987	70	Pannzer
0.342465979	70	Pannzer
0.353073375	70	Pannzer
0.343773677	70	Pannzer
0.359439524	70	Pannzer
0.343514641	70	Pannzer
0.357110635	70	Pannzer
0.355112742	70	Pannzer
0.34802557	70	Pannzer
0.340836645	70	Pannzer
0.348891303	70	Pannzer
0.359122317	70	Pannzer
0.348373564	70	Pannzer
0.346073264	70	Pannzer
0.344392855	70	Pannzer
0.334299267	70	Pannzer
0.35003562	70	Pannzer
0.346146424	70	Pannzer
0.360431837	70	Pannzer
0.342084128	70	Pannzer
0.360366573	70	Pannzer
0.34792246	70	Pannzer
0.353878191	70	Pannzer
0.343764166	70	Pannzer
0.341607441	70	Pannzer
0.347447967	70	Pannzer
0.347849307	70	Pannzer
0.363538934	70	Pannzer
0.34606886	70	Pannzer
0.354838244	70	Pannzer
0.353399822	70	Pannzer
0.357597992	70	Pannzer
0.346249071	70	Pannzer
0.351168601	70	Pannzer
0.352178112	70	Pannzer
0.350385729	70	Pannzer
0.344509605	70	Pannzer
0.350093112	70	Pannzer
0.350329068	70	Pannzer
0.342001005	70	Pannzer
0.338090473	95	Pannzer
0.331178372	95	Pannzer
0.332815019	95	Pannzer
0.327155409	95	Pannzer
0.333644734	95	Pannzer
0.32564149	95	Pannzer
0.319097372	95	Pannzer
0.335767711	95	Pannzer
0.333816946	95	Pannzer
0.343901385	95	Pannzer
0.334853297	95	Pannzer
0.326179777	95	Pannzer
0.337587037	95	Pannzer
0.334765655	95	Pannzer
0.319262973	95	Pannzer
0.320292691	95	Pannzer
0.331099305	95	Pannzer
0.343454513	95	Pannzer
0.331616283	95	Pannzer
0.331579629	95	Pannzer
0.326019743	95	Pannzer
0.335250594	95	Pannzer
0.319458937	95	Pannzer
0.327130555	95	Pannzer
0.329480644	95	Pannzer
0.333846242	95	Pannzer
0.342385958	95	Pannzer
0.333272636	95	Pannzer
0.332893199	95	Pannzer
0.330050344	95	Pannzer
0.326847653	95	Pannzer
0.342985905	95	Pannzer
0.339406545	95	Pannzer
0.336931499	95	Pannzer
0.316180111	95	Pannzer
0.332064889	95	Pannzer
0.318063785	95	Pannzer
0.338615821	95	Pannzer
0.338735014	95	Pannzer
0.328649732	95	Pannzer
0.33453067	95	Pannzer
0.337048911	95	Pannzer
0.330709226	95	Pannzer
0.332108022	95	Pannzer
0.328044614	95	Pannzer
0.342454623	95	Pannzer
0.333268282	95	Pannzer
0.338538456	95	Pannzer
0.327246374	95	Pannzer
0.332477557	95	Pannzer
0.51567935	30	FunFams
0.459756992	30	FunFams
0.466305465	30	FunFams
0.509871347	30	FunFams
0.46328999	30	FunFams
0.477028342	30	FunFams
0.493842818	30	FunFams
0.499960319	30	FunFams
0.479371116	30	FunFams
0.497747067	30	FunFams
0.499040825	30	FunFams
0.494219207	30	FunFams
0.508563253	30	FunFams
0.460716278	30	FunFams
0.498962984	30	FunFams
0.524772021	30	FunFams
0.495474876	30	FunFams
0.50233455	30	FunFams
0.465731891	30	FunFams
0.502197394	30	FunFams
0.4750914	30	FunFams
0.5215564	30	FunFams
0.439279519	30	FunFams
0.441916597	30	FunFams
0.528749441	30	FunFams
0.463245796	30	FunFams
0.478605528	30	FunFams
0.508037927	30	FunFams
0.49014172	30	FunFams
0.485451444	30	FunFams
0.469164782	30	FunFams
0.476014259	30	FunFams
0.4469899	30	FunFams
0.458795379	30	FunFams
0.439651056	30	FunFams
0.470615892	30	FunFams
0.502092876	30	FunFams
0.484469612	30	FunFams
0.484829946	30	FunFams
0.49309848	30	FunFams
0.459760967	30	FunFams
0.480426129	30	FunFams
0.511798539	30	FunFams
0.472733021	30	FunFams
0.497377413	30	FunFams
0.481350508	30	FunFams
0.482181353	30	FunFams
0.47265734	30	FunFams
0.490682697	30	FunFams
0.481056048	30	FunFams
0.499100045	40	FunFams
0.445685286	40	FunFams
0.494409336	40	FunFams
0.487895849	40	FunFams
0.499983576	40	FunFams
0.493744075	40	FunFams
0.512236042	40	FunFams
0.507025293	40	FunFams
0.47826624	40	FunFams
0.495884271	40	FunFams
0.496092915	40	FunFams
0.498181821	40	FunFams
0.485732331	40	FunFams
0.480186303	40	FunFams
0.487120376	40	FunFams
0.497954715	40	FunFams
0.496340224	40	FunFams
0.473496196	40	FunFams
0.530447178	40	FunFams
0.494365144	40	FunFams
0.511852116	40	FunFams
0.481605118	40	FunFams
0.488181363	40	FunFams
0.461322306	40	FunFams
0.467337747	40	FunFams
0.492524453	40	FunFams
0.513076867	40	FunFams
0.492987281	40	FunFams
0.454444821	40	FunFams
0.50145159	40	FunFams
0.477799201	40	FunFams
0.510050952	40	FunFams
0.518200422	40	FunFams
0.485041896	40	FunFams
0.482082478	40	FunFams
0.483843882	40	FunFams
0.479430605	40	FunFams
0.49301704	40	FunFams
0.50018963	40	FunFams
0.495002266	40	FunFams
0.506530364	40	FunFams
0.481373721	40	FunFams
0.488458023	40	FunFams
0.462972585	40	FunFams
0.516992427	40	FunFams
0.507435334	40	FunFams
0.499016259	40	FunFams
0.505662983	40	FunFams
0.478495945	40	FunFams
0.49069103	40	FunFams
0.507410707	50	FunFams
0.493715108	50	FunFams
0.50657951	50	FunFams
0.477434515	50	FunFams
0.485789559	50	FunFams
0.482550479	50	FunFams
0.487231028	50	FunFams
0.49594459	50	FunFams
0.498584323	50	FunFams
0.489256426	50	FunFams
0.47758573	50	FunFams
0.487097876	50	FunFams
0.49436868	50	FunFams
0.508119006	50	FunFams
0.495119049	50	FunFams
0.511181246	50	FunFams
0.515025254	50	FunFams
0.490557784	50	FunFams
0.503771921	50	FunFams
0.480857063	50	FunFams
0.501724121	50	FunFams
0.492130801	50	FunFams
0.504114362	50	FunFams
0.493202209	50	FunFams
0.474134283	50	FunFams
0.502576086	50	FunFams
0.503719746	50	FunFams
0.48665251	50	FunFams
0.47521964	50	FunFams
0.50689793	50	FunFams
0.484921184	50	FunFams
0.508282871	50	FunFams
0.507849219	50	FunFams
0.486951701	50	FunFams
0.499209957	50	FunFams
0.473786019	50	FunFams
0.494516219	50	FunFams
0.487966653	50	FunFams
0.502296763	50	FunFams
0.485706001	50	FunFams
0.503929518	50	FunFams
0.506932061	50	FunFams
0.470279704	50	FunFams
0.497172283	50	FunFams
0.495519306	50	FunFams
0.491849256	50	FunFams
0.504521907	50	FunFams
0.517160899	50	FunFams
0.497945939	50	FunFams
0.516162936	50	FunFams
0.525378912	70	FunFams
0.534870029	70	FunFams
0.518636262	70	FunFams
0.505269769	70	FunFams
0.509979286	70	FunFams
0.524647865	70	FunFams
0.516470666	70	FunFams
0.510318994	70	FunFams
0.515704277	70	FunFams
0.508745417	70	FunFams
0.511066861	70	FunFams
0.50334919	70	FunFams
0.513525537	70	FunFams
0.503540349	70	FunFams
0.503988133	70	FunFams
0.51625016	70	FunFams
0.542765124	70	FunFams
0.506447643	70	FunFams
0.508925208	70	FunFams
0.495458318	70	FunFams
0.510797534	70	FunFams
0.526112475	70	FunFams
0.522158954	70	FunFams
0.5232945	70	FunFams
0.535532504	70	FunFams
0.500010746	70	FunFams
0.515311539	70	FunFams
0.512835507	70	FunFams
0.516743677	70	FunFams
0.522984928	70	FunFams
0.512265147	70	FunFams
0.525180864	70	FunFams
0.5345243	70	FunFams
0.50693907	70	FunFams
0.500124015	70	FunFams
0.528541126	70	FunFams
0.508683216	70	FunFams
0.523396356	70	FunFams
0.529225578	70	FunFams
0.505532885	70	FunFams
0.501901208	70	FunFams
0.520664077	70	FunFams
0.504640483	70	FunFams
0.536975367	70	FunFams
0.53262478	70	FunFams
0.505408217	70	FunFams
0.536209648	70	FunFams
0.503629991	70	FunFams
0.53240107	70	FunFams
0.535917085	70	FunFams
0.54840134	95	FunFams
0.529455847	95	FunFams
0.546578057	95	FunFams
0.526464321	95	FunFams
0.551829789	95	FunFams
0.52626111	95	FunFams
0.535037924	95	FunFams
0.541136679	95	FunFams
0.546536427	95	FunFams
0.54672584	95	FunFams
0.543017277	95	FunFams
0.535843965	95	FunFams
0.547203103	95	FunFams
0.540942113	95	FunFams
0.547595951	95	FunFams
0.562398113	95	FunFams
0.534982507	95	FunFams
0.528035662	95	FunFams
0.518520675	95	FunFams
0.542671102	95	FunFams
0.527620357	95	FunFams
0.5321023	95	FunFams
0.538665377	95	FunFams
0.547077032	95	FunFams
0.539854416	95	FunFams
0.542008697	95	FunFams
0.535008783	95	FunFams
0.551936809	95	FunFams
0.539921603	95	FunFams
0.523862422	95	FunFams
0.534917821	95	FunFams
0.52876628	95	FunFams
0.526433626	95	FunFams
0.514882383	95	FunFams
0.537963792	95	FunFams
0.523722122	95	FunFams
0.526769343	95	FunFams
0.544715225	95	FunFams
0.550378746	95	FunFams
0.536781091	95	FunFams
0.524283095	95	FunFams
0.53757259	95	FunFams
0.535286472	95	FunFams
0.536537892	95	FunFams
0.552694427	95	FunFams
0.532460211	95	FunFams
0.521070417	95	FunFams
0.548944548	95	FunFams
0.540303491	95	FunFams
0.52963555	95	FunFams
0.591942462	30	DeepGOWeb
0.562363844	30	DeepGOWeb
0.580959061	30	DeepGOWeb
0.569962917	30	DeepGOWeb
0.572719026	30	DeepGOWeb
0.603199578	30	DeepGOWeb
0.579306462	30	DeepGOWeb
0.59796668	30	DeepGOWeb
0.576588068	30	DeepGOWeb
0.576489943	30	DeepGOWeb
0.637103235	30	DeepGOWeb
0.600821023	30	DeepGOWeb
0.549697463	30	DeepGOWeb
0.588831953	30	DeepGOWeb
0.583461481	30	DeepGOWeb
0.608898082	30	DeepGOWeb
0.593870338	30	DeepGOWeb
0.566219879	30	DeepGOWeb
0.583668584	30	DeepGOWeb
0.558728853	30	DeepGOWeb
0.581612644	30	DeepGOWeb
0.601728436	30	DeepGOWeb
0.596631125	30	DeepGOWeb
0.605482849	30	DeepGOWeb
0.629846734	30	DeepGOWeb
0.577964103	30	DeepGOWeb
0.620282954	30	DeepGOWeb
0.588727928	30	DeepGOWeb
0.583122071	30	DeepGOWeb
0.573922853	30	DeepGOWeb
0.61359932	30	DeepGOWeb
0.606876269	30	DeepGOWeb
0.591690008	30	DeepGOWeb
0.595292711	30	DeepGOWeb
0.593398137	30	DeepGOWeb
0.593140162	30	DeepGOWeb
0.606139495	30	DeepGOWeb
0.606886054	30	DeepGOWeb
0.596121857	30	DeepGOWeb
0.602674129	30	DeepGOWeb
0.567831553	30	DeepGOWeb
0.582783764	30	DeepGOWeb
0.602971059	30	DeepGOWeb
0.582219875	30	DeepGOWeb
0.561847327	30	DeepGOWeb
0.584437407	30	DeepGOWeb
0.574210822	30	DeepGOWeb
0.598894075	30	DeepGOWeb
0.575168811	30	DeepGOWeb
0.61219947	30	DeepGOWeb
0.598853997	40	DeepGOWeb
0.614151632	40	DeepGOWeb
0.562738241	40	DeepGOWeb
0.607460545	40	DeepGOWeb
0.604458012	40	DeepGOWeb
0.619442136	40	DeepGOWeb
0.598692621	40	DeepGOWeb
0.616806023	40	DeepGOWeb
0.59588211	40	DeepGOWeb
0.607394245	40	DeepGOWeb
0.594024234	40	DeepGOWeb
0.606229951	40	DeepGOWeb
0.581748318	40	DeepGOWeb
0.609437513	40	DeepGOWeb
0.610196165	40	DeepGOWeb
0.599302368	40	DeepGOWeb
0.602146699	40	DeepGOWeb
0.589966161	40	DeepGOWeb
0.600836249	40	DeepGOWeb
0.595322314	40	DeepGOWeb
0.573655397	40	DeepGOWeb
0.621495275	40	DeepGOWeb
0.58870921	40	DeepGOWeb
0.603503066	40	DeepGOWeb
0.604391031	40	DeepGOWeb
0.593900205	40	DeepGOWeb
0.611454404	40	DeepGOWeb
0.601522871	40	DeepGOWeb
0.619598716	40	DeepGOWeb
0.595439501	40	DeepGOWeb
0.589583947	40	DeepGOWeb
0.621528865	40	DeepGOWeb
0.623143798	40	DeepGOWeb
0.598034551	40	DeepGOWeb
0.607628995	40	DeepGOWeb
0.607878188	40	DeepGOWeb
0.59463533	40	DeepGOWeb
0.621860233	40	DeepGOWeb
0.598819728	40	DeepGOWeb
0.595189607	40	DeepGOWeb
0.61283877	40	DeepGOWeb
0.611869364	40	DeepGOWeb
0.603365941	40	DeepGOWeb
0.608811366	40	DeepGOWeb
0.605497778	40	DeepGOWeb
0.607726409	40	DeepGOWeb
0.605458966	40	DeepGOWeb
0.595097887	40	DeepGOWeb
0.572947235	40	DeepGOWeb
0.632284573	40	DeepGOWeb
0.598628596	50	DeepGOWeb
0.624548395	50	DeepGOWeb
0.602560894	50	DeepGOWeb
0.616013891	50	DeepGOWeb
0.608732098	50	DeepGOWeb
0.596449552	50	DeepGOWeb
0.609585756	50	DeepGOWeb
0.594969008	50	DeepGOWeb
0.588724989	50	DeepGOWeb
0.598288229	50	DeepGOWeb
0.618092837	50	DeepGOWeb
0.617065003	50	DeepGOWeb
0.60755217	50	DeepGOWeb
0.596520528	50	DeepGOWeb
0.614198415	50	DeepGOWeb
0.602404649	50	DeepGOWeb
0.633127287	50	DeepGOWeb
0.604330518	50	DeepGOWeb
0.618068588	50	DeepGOWeb
0.628029017	50	DeepGOWeb
0.593113364	50	DeepGOWeb
0.613811714	50	DeepGOWeb
0.621545294	50	DeepGOWeb
0.615078568	50	DeepGOWeb
0.595920596	50	DeepGOWeb
0.598853034	50	DeepGOWeb
0.599623406	50	DeepGOWeb
0.614504288	50	DeepGOWeb
0.614521256	50	DeepGOWeb
0.60098912	50	DeepGOWeb
0.621424359	50	DeepGOWeb
0.599242539	50	DeepGOWeb
0.629494247	50	DeepGOWeb
0.613540287	50	DeepGOWeb
0.590686249	50	DeepGOWeb
0.61524312	50	DeepGOWeb
0.594329277	50	DeepGOWeb
0.619714905	50	DeepGOWeb
0.602229244	50	DeepGOWeb
0.624799146	50	DeepGOWeb
0.595298162	50	DeepGOWeb
0.590518481	50	DeepGOWeb
0.589725805	50	DeepGOWeb
0.604104659	50	DeepGOWeb
0.587330942	50	DeepGOWeb
0.601434737	50	DeepGOWeb
0.621249727	50	DeepGOWeb
0.613619125	50	DeepGOWeb
0.604939302	50	DeepGOWeb
0.625361016	50	DeepGOWeb
0.625400205	70	DeepGOWeb
0.609919973	70	DeepGOWeb
0.627106419	70	DeepGOWeb
0.613470527	70	DeepGOWeb
0.628931604	70	DeepGOWeb
0.624390674	70	DeepGOWeb
0.596845106	70	DeepGOWeb
0.621274495	70	DeepGOWeb
0.611283371	70	DeepGOWeb
0.623098125	70	DeepGOWeb
0.606663733	70	DeepGOWeb
0.613627041	70	DeepGOWeb
0.614054009	70	DeepGOWeb
0.606694889	70	DeepGOWeb
0.597485987	70	DeepGOWeb
0.601561481	70	DeepGOWeb
0.629610175	70	DeepGOWeb
0.613746726	70	DeepGOWeb
0.616015353	70	DeepGOWeb
0.625977503	70	DeepGOWeb
0.603056627	70	DeepGOWeb
0.617012184	70	DeepGOWeb
0.619650089	70	DeepGOWeb
0.628669912	70	DeepGOWeb
0.625527412	70	DeepGOWeb
0.597256198	70	DeepGOWeb
0.613857307	70	DeepGOWeb
0.614664014	70	DeepGOWeb
0.595668156	70	DeepGOWeb
0.608580948	70	DeepGOWeb
0.603032123	70	DeepGOWeb
0.615628499	70	DeepGOWeb
0.626094299	70	DeepGOWeb
0.606908504	70	DeepGOWeb
0.615889992	70	DeepGOWeb
0.626541156	70	DeepGOWeb
0.622388886	70	DeepGOWeb
0.609239985	70	DeepGOWeb
0.619199383	70	DeepGOWeb
0.618383452	70	DeepGOWeb
0.628901971	70	DeepGOWeb
0.619582556	70	DeepGOWeb
0.622914689	70	DeepGOWeb
0.620230788	70	DeepGOWeb
0.635199778	70	DeepGOWeb
0.632944976	70	DeepGOWeb
0.612484541	70	DeepGOWeb
0.62265331	70	DeepGOWeb
0.623509236	70	DeepGOWeb
0.598236685	70	DeepGOWeb
0.621627356	95	DeepGOWeb
0.612828304	95	DeepGOWeb
0.623601472	95	DeepGOWeb
0.619874589	95	DeepGOWeb
0.633164222	95	DeepGOWeb
0.622801497	95	DeepGOWeb
0.61932383	95	DeepGOWeb
0.623274226	95	DeepGOWeb
0.63399053	95	DeepGOWeb
0.632827242	95	DeepGOWeb
0.624290808	95	DeepGOWeb
0.623192491	95	DeepGOWeb
0.630679351	95	DeepGOWeb
0.628340073	95	DeepGOWeb
0.624005786	95	DeepGOWeb
0.613090604	95	DeepGOWeb
0.625003887	95	DeepGOWeb
0.626288099	95	DeepGOWeb
0.625807357	95	DeepGOWeb
0.611798928	95	DeepGOWeb
0.613128689	95	DeepGOWeb
0.613950562	95	DeepGOWeb
0.621674459	95	DeepGOWeb
0.628791188	95	DeepGOWeb
0.613352107	95	DeepGOWeb
0.628669286	95	DeepGOWeb
0.618858911	95	DeepGOWeb
0.623270723	95	DeepGOWeb
0.6189754	95	DeepGOWeb
0.628169661	95	DeepGOWeb
0.626929113	95	DeepGOWeb
0.617990062	95	DeepGOWeb
0.612394375	95	DeepGOWeb
0.619682258	95	DeepGOWeb
0.623381075	95	DeepGOWeb
0.624090787	95	DeepGOWeb
0.621223597	95	DeepGOWeb
0.631630019	95	DeepGOWeb
0.644666185	95	DeepGOWeb
0.619253209	95	DeepGOWeb
0.620556774	95	DeepGOWeb
0.644322709	95	DeepGOWeb
0.616580873	95	DeepGOWeb
0.618215286	95	DeepGOWeb
0.616129468	95	DeepGOWeb
0.614226442	95	DeepGOWeb
0.611924311	95	DeepGOWeb
0.622999574	95	DeepGOWeb
0.623116239	95	DeepGOWeb
0.62585159	95	DeepGOWeb
0.299063842	30	ProteInfer
0.272705707	30	ProteInfer
0.332925594	30	ProteInfer
0.309120067	30	ProteInfer
0.293376314	30	ProteInfer
0.281436127	30	ProteInfer
0.271256703	30	ProteInfer
0.280024756	30	ProteInfer
0.258018052	30	ProteInfer
0.300650467	30	ProteInfer
0.260741504	30	ProteInfer
0.286089439	30	ProteInfer
0.29709334	30	ProteInfer
0.266936419	30	ProteInfer
0.281404079	30	ProteInfer
0.313518566	30	ProteInfer
0.292995749	30	ProteInfer
0.277873733	30	ProteInfer
0.278745007	30	ProteInfer
0.255562135	30	ProteInfer
0.288429733	30	ProteInfer
0.258652562	30	ProteInfer
0.278118409	30	ProteInfer
0.281842699	30	ProteInfer
0.266215	30	ProteInfer
0.294845957	30	ProteInfer
0.253558712	30	ProteInfer
0.302187152	30	ProteInfer
0.307038853	30	ProteInfer
0.289905938	30	ProteInfer
0.197835688	30	ProteInfer
0.271046089	30	ProteInfer
0.292300191	30	ProteInfer
0.281249208	30	ProteInfer
0.269428815	30	ProteInfer
0.266636333	30	ProteInfer
0.261437078	30	ProteInfer
0.270055284	30	ProteInfer
0.276391505	30	ProteInfer
0.258221011	30	ProteInfer
0.288686438	30	ProteInfer
0.284000563	30	ProteInfer
0.269151372	30	ProteInfer
0.245265539	30	ProteInfer
0.268775517	30	ProteInfer
0.289709575	30	ProteInfer
0.254639222	30	ProteInfer
0.277848135	30	ProteInfer
0.295282693	30	ProteInfer
0.296764961	30	ProteInfer
0.309256241	40	ProteInfer
0.31661626	40	ProteInfer
0.29969415	40	ProteInfer
0.3086161	40	ProteInfer
0.311812871	40	ProteInfer
0.320076714	40	ProteInfer
0.31622773	40	ProteInfer
0.331867652	40	ProteInfer
0.315834038	40	ProteInfer
0.297986917	40	ProteInfer
0.337786955	40	ProteInfer
0.292240401	40	ProteInfer
0.328279346	40	ProteInfer
0.310192296	40	ProteInfer
0.297132895	40	ProteInfer
0.301870459	40	ProteInfer
0.315640694	40	ProteInfer
0.280098558	40	ProteInfer
0.288458447	40	ProteInfer
0.298244558	40	ProteInfer
0.289761505	40	ProteInfer
0.312180087	40	ProteInfer
0.329361679	40	ProteInfer
0.319912488	40	ProteInfer
0.30701734	40	ProteInfer
0.319879277	40	ProteInfer
0.320485191	40	ProteInfer
0.329228802	40	ProteInfer
0.292986311	40	ProteInfer
0.321299333	40	ProteInfer
0.308368563	40	ProteInfer
0.32992772	40	ProteInfer
0.315623678	40	ProteInfer
0.321287952	40	ProteInfer
0.303173425	40	ProteInfer
0.326978835	40	ProteInfer
0.299182861	40	ProteInfer
0.295406679	40	ProteInfer
0.317978054	40	ProteInfer
0.286556254	40	ProteInfer
0.306015419	40	ProteInfer
0.334677509	40	ProteInfer
0.325429452	40	ProteInfer
0.299719671	40	ProteInfer
0.312430614	40	ProteInfer
0.311035013	40	ProteInfer
0.30325348	40	ProteInfer
0.294479785	40	ProteInfer
0.301723009	40	ProteInfer
0.335187557	40	ProteInfer
0.3359296	50	ProteInfer
0.331252157	50	ProteInfer
0.294336439	50	ProteInfer
0.353001713	50	ProteInfer
0.332828288	50	ProteInfer
0.340586839	50	ProteInfer
0.341031644	50	ProteInfer
0.322680194	50	ProteInfer
0.360588447	50	ProteInfer
0.347968392	50	ProteInfer
0.321993126	50	ProteInfer
0.342119847	50	ProteInfer
0.340715765	50	ProteInfer
0.325938521	50	ProteInfer
0.331173683	50	ProteInfer
0.340702346	50	ProteInfer
0.338650838	50	ProteInfer
0.338553789	50	ProteInfer
0.324693649	50	ProteInfer
0.356282713	50	ProteInfer
0.350869472	50	ProteInfer
0.338923648	50	ProteInfer
0.328125146	50	ProteInfer
0.333445032	50	ProteInfer
0.319657464	50	ProteInfer
0.3526257	50	ProteInfer
0.334869845	50	ProteInfer
0.330758251	50	ProteInfer
0.348674015	50	ProteInfer
0.334812916	50	ProteInfer
0.337646551	50	ProteInfer
0.344960669	50	ProteInfer
0.31887797	50	ProteInfer
0.331066709	50	ProteInfer
0.307047217	50	ProteInfer
0.338695581	50	ProteInfer
0.340240322	50	ProteInfer
0.35369877	50	ProteInfer
0.317139484	50	ProteInfer
0.344587134	50	ProteInfer
0.312411793	50	ProteInfer
0.336794957	50	ProteInfer
0.363876441	50	ProteInfer
0.318724604	50	ProteInfer
0.325485799	50	ProteInfer
0.336097647	50	ProteInfer
0.337380507	50	ProteInfer
0.319667091	50	ProteInfer
0.345784073	50	ProteInfer
0.332269241	50	ProteInfer
0.373445184	70	ProteInfer
0.356278131	70	ProteInfer
0.360260605	70	ProteInfer
0.377418257	70	ProteInfer
0.350349415	70	ProteInfer
0.353472384	70	ProteInfer
0.354302651	70	ProteInfer
0.358020212	70	ProteInfer
0.344236444	70	ProteInfer
0.351728376	70	ProteInfer
0.366154377	70	ProteInfer
0.36210185	70	ProteInfer
0.355085419	70	ProteInfer
0.351177313	70	ProteInfer
0.360198901	70	ProteInfer
0.354598102	70	ProteInfer
0.344940625	70	ProteInfer
0.349279269	70	ProteInfer
0.342871721	70	ProteInfer
0.354279182	70	ProteInfer
0.361104796	70	ProteInfer
0.3457648	70	ProteInfer
0.371554257	70	ProteInfer
0.352013705	70	ProteInfer
0.364444232	70	ProteInfer
0.360690647	70	ProteInfer
0.357747769	70	ProteInfer
0.342198234	70	ProteInfer
0.336210426	70	ProteInfer
0.345621581	70	ProteInfer
0.366814252	70	ProteInfer
0.375990054	70	ProteInfer
0.365771985	70	ProteInfer
0.37862506	70	ProteInfer
0.376363908	70	ProteInfer
0.353965895	70	ProteInfer
0.37273687	70	ProteInfer
0.352345471	70	ProteInfer
0.373483081	70	ProteInfer
0.353175394	70	ProteInfer
0.365435975	70	ProteInfer
0.352546865	70	ProteInfer
0.339380056	70	ProteInfer
0.363400236	70	ProteInfer
0.354134135	70	ProteInfer
0.360486749	70	ProteInfer
0.358668296	70	ProteInfer
0.340215528	70	ProteInfer
0.356636035	70	ProteInfer
0.356712322	70	ProteInfer
0.370618655	95	ProteInfer
0.369313106	95	ProteInfer
0.361727405	95	ProteInfer
0.371127272	95	ProteInfer
0.372745767	95	ProteInfer
0.362330116	95	ProteInfer
0.363748926	95	ProteInfer
0.366930357	95	ProteInfer
0.367665406	95	ProteInfer
0.379551743	95	ProteInfer
0.36375477	95	ProteInfer
0.377653221	95	ProteInfer
0.364109822	95	ProteInfer
0.365413123	95	ProteInfer
0.344787464	95	ProteInfer
0.382773842	95	ProteInfer
0.39103297	95	ProteInfer
0.382991127	95	ProteInfer
0.383540142	95	ProteInfer
0.376986611	95	ProteInfer
0.378838696	95	ProteInfer
0.368890719	95	ProteInfer
0.384569342	95	ProteInfer
0.370080142	95	ProteInfer
0.374056236	95	ProteInfer
0.359177204	95	ProteInfer
0.371338857	95	ProteInfer
0.355655361	95	ProteInfer
0.365789692	95	ProteInfer
0.379507185	95	ProteInfer
0.35844461	95	ProteInfer
0.35880356	95	ProteInfer
0.377124127	95	ProteInfer
0.373507418	95	ProteInfer
0.365108821	95	ProteInfer
0.369408092	95	ProteInfer
0.353832271	95	ProteInfer
0.350296503	95	ProteInfer
0.388172735	95	ProteInfer
0.371729048	95	ProteInfer
0.373076266	95	ProteInfer
0.35524039	95	ProteInfer
0.368186664	95	ProteInfer
0.351862975	95	ProteInfer
0.358725429	95	ProteInfer
0.386750088	95	ProteInfer
0.365178423	95	ProteInfer
0.39470499	95	ProteInfer
0.370412854	95	ProteInfer
0.354764349	95	ProteInfer
0.683071455	30	SPROF-GO
0.682200548	30	SPROF-GO
0.674043413	30	SPROF-GO
0.66375099	30	SPROF-GO
0.688231138	30	SPROF-GO
0.67685248	30	SPROF-GO
0.666428003	30	SPROF-GO
0.673540242	30	SPROF-GO
0.670188776	30	SPROF-GO
0.683276649	30	SPROF-GO
0.677088299	30	SPROF-GO
0.694772677	30	SPROF-GO
0.691208878	30	SPROF-GO
0.688883246	30	SPROF-GO
0.673361954	30	SPROF-GO
0.698107566	30	SPROF-GO
0.678774294	30	SPROF-GO
0.674649637	30	SPROF-GO
0.665925554	30	SPROF-GO
0.686323158	30	SPROF-GO
0.679992973	30	SPROF-GO
0.688888357	30	SPROF-GO
0.693368765	30	SPROF-GO
0.685391691	30	SPROF-GO
0.685286876	30	SPROF-GO
0.635851458	30	SPROF-GO
0.66487589	30	SPROF-GO
0.653762663	30	SPROF-GO
0.683698086	30	SPROF-GO
0.679877228	30	SPROF-GO
0.703479943	30	SPROF-GO
0.664614694	30	SPROF-GO
0.661444344	30	SPROF-GO
0.643959459	30	SPROF-GO
0.664814588	30	SPROF-GO
0.673868076	30	SPROF-GO
0.649750976	30	SPROF-GO
0.670846195	30	SPROF-GO
0.66857816	30	SPROF-GO
0.673530407	30	SPROF-GO
0.681007839	30	SPROF-GO
0.691465934	30	SPROF-GO
0.660929851	30	SPROF-GO
0.695129984	30	SPROF-GO
0.661095409	30	SPROF-GO
0.68537467	30	SPROF-GO
0.631098774	30	SPROF-GO
0.683324853	30	SPROF-GO
0.680456267	30	SPROF-GO
0.675719662	30	SPROF-GO
0.715983749	40	SPROF-GO
0.690909931	40	SPROF-GO
0.704650452	40	SPROF-GO
0.696626655	40	SPROF-GO
0.680179659	40	SPROF-GO
0.674220853	40	SPROF-GO
0.690998237	40	SPROF-GO
0.696782007	40	SPROF-GO
0.706967279	40	SPROF-GO
0.688608609	40	SPROF-GO
0.714072747	40	SPROF-GO
0.690920733	40	SPROF-GO
0.690071892	40	SPROF-GO
0.676720419	40	SPROF-GO
0.69872867	40	SPROF-GO
0.683942267	40	SPROF-GO
0.679755872	40	SPROF-GO
0.702322714	40	SPROF-GO
0.699382506	40	SPROF-GO
0.696625825	40	SPROF-GO
0.687026769	40	SPROF-GO
0.693608467	40	SPROF-GO
0.706123978	40	SPROF-GO
0.701599444	40	SPROF-GO
0.701750024	40	SPROF-GO
0.708948001	40	SPROF-GO
0.696858496	40	SPROF-GO
0.694585535	40	SPROF-GO
0.685573264	40	SPROF-GO
0.700524371	40	SPROF-GO
0.68760128	40	SPROF-GO
0.70969898	40	SPROF-GO
0.704202799	40	SPROF-GO
0.69731064	40	SPROF-GO
0.667287212	40	SPROF-GO
0.695310126	40	SPROF-GO
0.692171784	40	SPROF-GO
0.698350683	40	SPROF-GO
0.705987491	40	SPROF-GO
0.712581561	40	SPROF-GO
0.696994766	40	SPROF-GO
0.69169339	40	SPROF-GO
0.686728636	40	SPROF-GO
0.686333438	40	SPROF-GO
0.68061794	40	SPROF-GO
0.691120396	40	SPROF-GO
0.699202796	40	SPROF-GO
0.724301506	40	SPROF-GO
0.698321742	40	SPROF-GO
0.702316462	40	SPROF-GO
0.703196609	50	SPROF-GO
0.716720001	50	SPROF-GO
0.709366654	50	SPROF-GO
0.713901791	50	SPROF-GO
0.72650201	50	SPROF-GO
0.692148346	50	SPROF-GO
0.713491889	50	SPROF-GO
0.704933823	50	SPROF-GO
0.719577269	50	SPROF-GO
0.729355841	50	SPROF-GO
0.719396522	50	SPROF-GO
0.744916205	50	SPROF-GO
0.710910597	50	SPROF-GO
0.709412298	50	SPROF-GO
0.722841971	50	SPROF-GO
0.691099389	50	SPROF-GO
0.704693103	50	SPROF-GO
0.727725819	50	SPROF-GO
0.695654189	50	SPROF-GO
0.713818046	50	SPROF-GO
0.711199612	50	SPROF-GO
0.734081434	50	SPROF-GO
0.692219586	50	SPROF-GO
0.714306241	50	SPROF-GO
0.718694566	50	SPROF-GO
0.722678429	50	SPROF-GO
0.711646015	50	SPROF-GO
0.726061252	50	SPROF-GO
0.720284281	50	SPROF-GO
0.705387341	50	SPROF-GO
0.705187203	50	SPROF-GO
0.714453565	50	SPROF-GO
0.70723158	50	SPROF-GO
0.703985909	50	SPROF-GO
0.715383407	50	SPROF-GO
0.712821389	50	SPROF-GO
0.718597108	50	SPROF-GO
0.694016091	50	SPROF-GO
0.722648881	50	SPROF-GO
0.724710149	50	SPROF-GO
0.712645616	50	SPROF-GO
0.709954836	50	SPROF-GO
0.68591819	50	SPROF-GO
0.725232548	50	SPROF-GO
0.710124472	50	SPROF-GO
0.708245078	50	SPROF-GO
0.725391502	50	SPROF-GO
0.690808527	50	SPROF-GO
0.697592163	50	SPROF-GO
0.705557801	50	SPROF-GO
0.714863564	70	SPROF-GO
0.717572677	70	SPROF-GO
0.718942239	70	SPROF-GO
0.700680035	70	SPROF-GO
0.746289115	70	SPROF-GO
0.718432964	70	SPROF-GO
0.706479701	70	SPROF-GO
0.723597538	70	SPROF-GO
0.715173616	70	SPROF-GO
0.727255935	70	SPROF-GO
0.735300815	70	SPROF-GO
0.72219206	70	SPROF-GO
0.728872439	70	SPROF-GO
0.727613733	70	SPROF-GO
0.714375114	70	SPROF-GO
0.711450795	70	SPROF-GO
0.713226987	70	SPROF-GO
0.70632743	70	SPROF-GO
0.723839852	70	SPROF-GO
0.719667081	70	SPROF-GO
0.698885038	70	SPROF-GO
0.73899209	70	SPROF-GO
0.727877388	70	SPROF-GO
0.732055318	70	SPROF-GO
0.725368722	70	SPROF-GO
0.70648034	70	SPROF-GO
0.721243206	70	SPROF-GO
0.71608659	70	SPROF-GO
0.732475742	70	SPROF-GO
0.720199088	70	SPROF-GO
0.700616555	70	SPROF-GO
0.720307924	70	SPROF-GO
0.735933205	70	SPROF-GO
0.706024157	70	SPROF-GO
0.71691706	70	SPROF-GO
0.724467436	70	SPROF-GO
0.722270177	70	SPROF-GO
0.716879862	70	SPROF-GO
0.707645717	70	SPROF-GO
0.721237691	70	SPROF-GO
0.733750363	70	SPROF-GO
0.715468535	70	SPROF-GO
0.722426715	70	SPROF-GO
0.729549607	70	SPROF-GO
0.716537453	70	SPROF-GO
0.723783161	70	SPROF-GO
0.719793807	70	SPROF-GO
0.708753443	70	SPROF-GO
0.729890402	70	SPROF-GO
0.730654583	70	SPROF-GO
0.718818534	95	SPROF-GO
0.725304111	95	SPROF-GO
0.713489387	95	SPROF-GO
0.722055918	95	SPROF-GO
0.730997876	95	SPROF-GO
0.719445232	95	SPROF-GO
0.705890131	95	SPROF-GO
0.7048613	95	SPROF-GO
0.727370018	95	SPROF-GO
0.70760204	95	SPROF-GO
0.7290295	95	SPROF-GO
0.723715985	95	SPROF-GO
0.722184502	95	SPROF-GO
0.715750319	95	SPROF-GO
0.718202253	95	SPROF-GO
0.724023666	95	SPROF-GO
0.725556734	95	SPROF-GO
0.723032337	95	SPROF-GO
0.719397618	95	SPROF-GO
0.721609226	95	SPROF-GO
0.717422883	95	SPROF-GO
0.712757365	95	SPROF-GO
0.705400848	95	SPROF-GO
0.721590931	95	SPROF-GO
0.716683466	95	SPROF-GO
0.730823237	95	SPROF-GO
0.709717724	95	SPROF-GO
0.707814224	95	SPROF-GO
0.709946406	95	SPROF-GO
0.704846098	95	SPROF-GO
0.708806512	95	SPROF-GO
0.717394677	95	SPROF-GO
0.704401113	95	SPROF-GO
0.727449803	95	SPROF-GO
0.711968278	95	SPROF-GO
0.715094744	95	SPROF-GO
0.710566712	95	SPROF-GO
0.725091597	95	SPROF-GO
0.729851253	95	SPROF-GO
0.712403496	95	SPROF-GO
0.717071065	95	SPROF-GO
0.715401332	95	SPROF-GO
0.708920142	95	SPROF-GO
0.718465895	95	SPROF-GO
0.707206683	95	SPROF-GO
0.713824322	95	SPROF-GO
0.72381863	95	SPROF-GO
0.716726986	95	SPROF-GO
0.713556963	95	SPROF-GO
0.716240257	95	SPROF-GO
[truncated: 500 more rows]
