# Supplementary material for: Accurate prediction of protein function using statistics-informed graph networks
Source: Nat Commun. 2024 Aug 4;15:6601. doi: 10.1038/s41467-024-50955-0 (PMC11297950; doi:10.1038/s41467-024-50955-0)
Supplement: Supplementary file 4 — Source Data [file 41467_2024_50955_MOESM4_ESM.zip › Source data/Figure S7_BP.txt]

0.6990711740659885	185
0.4671431081997858	413
0.0	156
0.0	126
0.5014413528062006	91
0.08719581276001342	456
0.8016202396376223	62
0.0	159
0.0	342
-2.220446049250313e-16	146
0.6771309406643805	129
1.0	35
0.009502808664567097	212
0.0	30
0.330138947491432	130
0.7544852115164615	90
0.47796052464452626	221
1.0	45
0.0	500
0.28592024404085137	360
0.2950203111630635	448
0.6288166429362443	60
1.0	39
2.220446049250313e-16	130
0.75	112
0.6314052982624786	104
0.42965707312721624	328
-0.15279997898838396	110
0.9131562042649544	503
0.41981981981981986	250
0.0	558
0.0029761904761904656	502
0.4047678676656285	63
0.008139376875586968	406
0.20246094344424437	90
0.04753818306449886	331
1.0	46
0.5014198365172975	233
0.845941922631067	403
0.05623918861496224	309
2.220446049250313e-16	128
0.0	106
0.0	61
-2.220446049250313e-16	102
0.2934233014809207	101
0.0	297
0.41013273125342087	139
0.975	40
0.0	109
0.42249850600896144	212
0.5987103174603174	214
0.12679433312831612	418
0.0	140
0.7147475863318496	143
0.5525127145715302	319
0.6319252419286657	161
0.6809723263477441	214
0.20089827103385494	468
0.14351680065965766	264
0.09212018140589576	125
0.0	266
0.7892009822935636	86
0.0	418
0.7331350647745072	65
0.03591482047364401	158
0.6114424669980225	373
0.41666666666666674	126
0.06854531864160951	637
0.414496295885484	86
0.4203749586903874	322
0.6524539462627237	75
0.457451366344684	92
0.31635385491803003	245
0.6571276447609503	79
0.4481632653061225	150
0.16937107434194498	83
0.3336983360171766	108
0.05588382112461243	482
1.1102230246251565e-16	190
0.3823147639189911	140
0.31184494623736125	106
0.0971428571428572	107
0.19552321797375072	202
0.19062926567359595	134
0.6607715670428409	31
0.3283170276733939	164
0.4165249129955013	186
-0.0009212462414432965	118
0.5678675982028398	518
0.17745835008794708	125
-0.01949635189654414	372
0.7408008457445263	79
-0.07686230919110104	182
-0.10375779646451666	68
0.08643967469143354	375
0.3219524470405223	207
0.7541687874268144	78
0.8783079894567074	98
0.6871094183594184	33
0.29565551922629885	331
0.45606446367886333	245
0.19254704660609656	234
-0.04673983444529897	71
0.16087467077245043	942
0.6013419296787877	126
0.3069706952578306	386
0.14474206349206342	604
-0.12525715454905195	226
0.0	313
0.0	331
0.4012691135712829	242
0.5183233080488852	190
-0.011440899581589947	187
0.5987667573970772	165
-0.23926082136015217	602
0.008781865773113823	59
0.12626262626262635	189
0.25888888888888895	689
0.5245098039215687	174
0.4609580926077649	160
0.22785865589285648	491
0.17786745764620387	64
0.032470119176775336	471
0.3476303317535545	325
0.48836174629662044	354
0.3123003597132047	282
0.3094798088478573	389
0.4013392857142857	310
0.3571428571428572	137
0.7613480948626646	109
0.260722556759698	191
0.5196154609434579	124
-0.020017079832238105	593
0.32482960712127384	464
0.6809972510954585	331
0.3285617648851912	211
0.665680790012739	35
-0.08140342010904927	323
-0.06474109914120174	255
0.10026334752023516	116
0.6078600446534301	615
0.6056064681936244	242
0.4400352818317532	232
0.08640627352158675	394
0.3266226087624594	152
0.37776575276575286	480
-0.026344639356181088	335
0.6547428853979907	169
0.044188034188034186	131
0.5672123015873016	228
-0.006251509224379337	64
-0.00919002937232305	196
0.14293003824045236	149
-0.3196521559799037	347
0.2659516916209061	81
0.6685683200022441	199
0.6609116390107621	189
0.13261818412619186	396
0.10900077660671674	256
0.0	364
0.3558600626260612	268
0.0	204
0.0029103275947475193	186
0.38652283281733746	488
0.06820436507936511	293
0.006707772691018521	427
0.5384142407917041	148
0.0	184
0.16542220360901683	490
0.5510993459168454	227
-0.13504191036081603	110
0.05491349203858007	374
0.8454391575132212	130
0.07414367311293846	315
0.5248787763753691	60
0.5897515545723735	382
0.0008066992296574815	166
0.8084006051567253	338
0.0	324
0.3453478520908375	121
0.35103085852576943	246
0.2929468568320369	217
0.0	293
0.018594028189409695	392
-0.1696428571428572	337
0.06125187713420788	193
-7.761111896201212e-05	549
0.652106578887026	459
0.3171245421245421	161
-0.0013584906279320297	79
0.5034495905312986	355
0.21958463664188932	582
0.21656411230241512	303
0.731509074279607	451
0.0004452473506829091	34
0.2597121952921657	476
0.25641113075800304	265
0.22916666666666674	279
-0.05439041153032309	313
-0.1433153191970129	166
0.03073812448812463	490
0.017055773491700288	268
0.06495271569341265	91
-0.06085303858061378	131
0.03649975926928084	171
0.10389071644812731	249
2.220446049250313e-16	137
0.03146853146853146	232
0.05052629661725283	525
-0.07570042981824807	109
0.0919445921200307	334
0.39015121653593343	272
0.4709616559117662	393
-0.013906230700361732	341
0.37195016516169777	220
0.35560975609756107	173
0.5774236967514277	228
0.03914787050387958	206
0.25686299109867883	25
0.13888888888888884	170
0.0014245014245015675	171
0.315276976009326	510
0.6437807602410033	101
0.5666699500363457	525
0.42480841619614323	98
0.2215512781567145	250
0.0	75
0.3325669642857143	395
0.0	62
0.3087767973874783	146
0.0	403
-0.07872122485267935	54
-0.14278466023640424	178
0.29000000000000004	141
0.33175494872936295	546
0.020064643167403196	173
0.05968611802080903	490
0.41717194930143997	401
0.05713187492275362	137
0.0	254
0.7687697793247747	107
0.40895207032883973	323
0.5295286726881101	562
0.22486989984131822	261
0.34142023936728594	417
0.20643670293818694	276
0.0	641
0.29214079831580486	413
0.022836538461538436	72
0.3398839962725022	368
0.25937726562202235	373
0.602427225816663	187
0.521655626438774	130
0.010584983406424386	319
0.0	218
0.14144020878239982	511
0.09062032827167388	244
0.17841734489185224	111
0.6787906962027086	269
0.005952380952381153	480
1.0	48
0.5560320507950105	294
0.1516884142934563	185
0.21420702526703583	204
0.31056863466377427	318
-0.23620944818233974	122
0.02804834054834049	345
0.5125481309630382	115
0.050019203845955096	157
0.38450821070976104	260
0.06556812385604649	177
0.14477459321278482	235
0.41568007493810044	226
-0.2432760141093473	23
-0.026591435185185253	495
0.8353159925133048	96
0.3055934281987478	363
0.30004134124068443	50
0.0	189
0.5681180114442006	239
-0.03953786726612929	472
0.213551090038143	210
0.002625777223897563	566
-0.08166213812375356	846
0.4612512757091649	87
0.3498181818181818	208
0.8461114067845608	137
0.0	264
0.20946033620730486	407
0.34148480392129144	339
0.2060421698914804	289
0.5445083201156264	530
-0.15947893369234006	267
0.35623574865564767	313
0.0	126
0.04638842689591391	237
0.29005531461244516	267
-0.0012850905554929737	212
0.0442235342632438	483
0.6380394215076401	157
0.5069172130212096	48
0.15843253968253967	336
0.04195850403065937	547
0.11981071513629393	356
-0.17398996387487342	537
0.1071428571428572	482
-9.23562805121847e-05	536
0.18652795551932788	444
0.46670441710597527	105
0.22127299360469088	291
0.15570436507936503	260
0.28180379259093696	272
0.28446787410474106	260
-0.006081734305814601	168
0.0	385
0.4283248519410724	241
0.5607946921216904	217
0.6716325114292225	84
0.8036837988222266	179
0.44291655103501165	114
0.2052742902552387	166
0.5497731374923189	235
0.5293525062709997	145
0.3738645320774133	305
-2.220446049250313e-16	86
0.14875099346743903	220
0.0	316
0.22932988577126856	272
0.04793739448607859	242
0.8263111888111888	292
0.34713107286567113	337
0.5630422262194107	431
-0.4833333333333334	291
0.2626176907022113	167
0.7246253746253746	136
0.0	214
0.39827010281867326	105
0.9666173479307818	43
0.1974568299393975	349
0.5462494541116014	264
0.42650986505229227	224
0.1380812372930581	425
0.030959722213331542	292
0.6331944444444444	309
0.010465819721717895	316
0.11403508771929816	336
-0.1370762813074322	669
0.35442110847419317	445
0.2659879973094528	189
-0.14956349458241847	377
0.3689576090007005	88
0.16868686868686866	218
0.34621900858568977	80
-0.016098484848484862	413
1.0	55
0.638667271771333	81
0.14562026696519936	54
0.6160889868884559	207
0.0	228
0.0	328
0.050000000000000044	189
0.22062865457630393	157
0.4799217713276012	607
0.597242799497714	172
0.16382589220283517	207
0.09356252816674449	331
0.25591157287587474	164
0.6426863814904095	146
0.28088745631118406	378
0.8436677061677061	114
0.11326797190866744	258
0.31380952380952387	146
0.03924497659023474	225
0.6341855806794829	449
0.0029761904761904656	502
0.08841355402674678	198
0.10084567638464603	257
0.738053728424082	189
0.0	323
0.2960455044892154	792
0.19444444444444442	142
0.1702951709138939	265
0.005012531328320913	332
0.5891763840886243	253
0.2821956087030787	271
0.078939548951108	280
0.5788100624478649	184
0.47303881313000684	168
0.19117647058823528	243
0.519220572976172	169
0.5015734779092315	175
-0.046084738188188645	423
0.24023034967174517	106
0.04460969779106874	265
0.22747361579649733	317
0.22451332426076054	231
0.15909090909090906	627
0.39653183896486743	269
0.14927102628172279	136
0.04401915041151139	394
0.032087251041969425	63
0.22928784224712723	114
0.21111111111111125	172
0.4796510432726899	94
0.513595377413702	114
0.08604376438752304	325
0.5177029035259206	286
0.29093261530761527	72
-0.12950672512761885	447
0.5556296786084078	194
0.07920816999764368	656
0.42780019077125886	233
0.09849488943826346	268
0.35000003291290405	212
0.08972489401596931	559
0.21782050239026673	148
0.09232744529588355	376
0.3161213717406033	143
-0.16212424963940075	475
0.0	443
0.0	419
0.3351963557250876	156
0.11299016130009543	186
0.6951508405826063	247
0.22858459202851006	99
0.03333333333333344	103
0.7755970007033967	63
0.7807017543859649	192
0.3521025198605304	263
0.6277323019496175	133
0.13652686446420007	43
0.2239169139955598	61
0.04263688556273093	391
-0.1255886970172685	67
0.6639096135029354	475
0.25070548404379034	365
0.05555555555555547	337
0.32648595620925347	70
0.4321487041413553	235
0.01064182434888386	102
0.8667672197083962	163
0.5036255784446528	77
0.346092112965552	161
0.1125558098035162	216
0.18289874582794552	420
-0.7460326783347113	65
0.4541666666666666	250
0.0	215
0.5725386310333305	235
0.4095238095238095	233
0.1703057820648366	442
0.855529849006462	77
0.41060606060606064	292
0.2094083625423408	96
0.03333333333333344	241
0.5511964813044048	123
0.21680954874385583	143
0.37124651951658105	254
0.1509881548602472	200
0.35898446750434854	269
0.6331012237118466	176
0.19606521005364586	157
0.249007740949315	514
0.21447509028539558	348
0.3419300783823106	299
0.0033044556854080476	496
0.12616463434051928	244
0.5168797151286962	106
0.07017569818878314	408
0.4840881776765812	155
0.6713362673942953	47
0.17061746808503403	211
0.0688446400516104	152
0.20952874558348744	494
0.6343681754504371	100
0.0	584
0.1975982978031794	440
0.125	822
0.32910539705531217	264
0.2768667733793885	451
0.12224930757895736	126
0.29610655737704916	123
0.39601366077162825	403
0.45986564239816674	402
0.23921802731224284	121
0.47631153498293455	170
0.3468679138321993	459
0.5333087589888079	196
1.0	28
0.39807795135159674	142
0.0	261
0.44356758757480585	264
0.0	456
0.32276130160049127	397
0.4841269841269842	298
-0.0744487320159849	133
0.0537919612087574	307
0.03018692500491804	296
0.4107747242199461	352
0.08721024077908135	276
0.07987238179008845	595
-0.053206604091283236	102
0.0	340
0.0	564
0.19298584036792743	263
0.5133509058938887	238
0.06246091265993792	152
0.07309242272539507	85
0.11850649350649353	177
0.316938144670594	215
-0.47419910234731777	297
0.20649293654388046	306
0.22631617742793475	376
0.021345189092255093	132
0.26358072015102885	384
0.4466394084515527	268
-0.08406277401492712	350
0.17045898010203242	422
0.48024994579692337	529
0.0	71
0.5263463425105226	272
0.83866341991342	201
0.8759355134938661	93
0.5316091794048619	435
0.0898182670447154	800
0.04357532373923012	509
0.1761988999698582	416
-0.1763037598704279	581
0.5305190688864279	175
0.21201907238229667	479
0.20792446195923175	269
0.27197742668468244	153
0.3213210088238233	66
0.9354963647897258	340
0.41723286483837985	397
0.5819096771556056	181
0.4428829652651196	180
0.1156728196607244	208
0.1620985987061604	69
0.27450980392156865	545
-2.220446049250313e-16	301
0.05578042058455224	287
0.028390260473974083	237
0.1261031366294525	381
0.0	101
-0.08374056499573382	339
0.012037037037036957	131
0.6009188482477774	378
0.12070757099046714	421
0.3360747069508403	263
0.4218292140149907	224
0.397327612521578	142
0.0021645021645018137	211
0.5336017513519651	219
0.08244095620873354	255
0.44151163767760404	216
0.0	520
0.02003671307063959	151
0.23300190006072363	292
0.36665464165464157	106
0.2847367791300741	111
0.24300923861313073	384
0.0	112
0.4907758571476176	322
0.2813050623557869	406
0.3968521296020938	250
0.0	293
0.125539429745756	91
0.08541289371543137	250
0.335729019819929	208
0.3905804172774534	421
0.3094551934339892	249
0.01680176454369975	247
0.49362148243757653	434
0.6172610299620787	312
-0.003624233116476472	121
0.20913970719871333	183
0.0	725
0.2942792751860819	128
-0.004909063108052336	197
0.05215419501133778	139
-0.11202722710072976	100
0.0	66
0.4225760602051561	119
0.3555130513206869	156
0.2842723780877343	257
0.2033904239135395	114
0.20288547903495058	202
0.12266670124350165	397
-0.23479734300982513	222
0.49454742148774045	429
0.2688949217934964	205
0.2921142464793558	793
0.20971321051351532	105
-0.03238435102921222	246
0.5842648817555653	261
0.08030800059057186	151
0.6733089987131955	511
0.2196185018398641	343
0.4637925408783098	85
0.026988038147339966	320
0.015526008500647392	389
0.23844279529993828	283
0.17423860637663618	562
0.3542564389418861	356
0.26995173944925555	428
0.0	210
0.08653998676976626	222
-2.220446049250313e-16	217
0.30896636577930287	258
0.39213320148132025	116
0.24705397176509925	497
0.564396449275034	139
0.5081633646044887	233
0.24404980174637908	255
0.20172296032164305	266
0.14517734315647876	149
0.12475362611758473	114
0.13076932354369286	459
0.5328721980720315	94
0.5177308832016843	100
-0.14635672570096425	339
0.16206316680088262	561
0.20396296899662805	36
0.0	136
0.3686927064593335	211
0.2977409977974169	295
0.31930622638773387	213
0.01025641025641022	715
0.4368449899233132	349
0.4101350202040449	336
0.06282737711215347	37
0.07646443175160311	338
-0.05400453711753059	137
0.3413523433983351	396
0.8212639305512455	71
0.6336189585118757	278
0.0	222
0.1569705653853073	269
0.4035322749096777	346
0.03847543603068371	512
0.18370377663780024	345
0.9732164404223227	24
0.24865202750576754	233
-0.20580775904689386	443
0.7382230540545272	187
0.7950130988686396	210
0.7814315175167313	73
0.29525862068965514	167
0.0018035569615370006	475
0.3797306966264766	447
0.5103860937466348	119
0.11886792452830189	24
0.0	214
0.13917416853911202	281
0.0	166
0.5606860355842211	191
0.39604385859846647	508
0.20457902534830652	191
0.5917725544324008	147
0.20538829486619492	146
0.501220658891262	209
-0.07034451203196418	240
0.7503195405530865	94
-0.033169464001090776	414
0.09097079734931601	89
0.3819495080471025	415
0.03728426479509883	445
0.0	164
0.06085037863475906	467
-0.5003068745082961	272
0.06456349206349221	66
0.4894136269007082	227
0.0	151
0.025327379816799445	133
0.0	329
0.36475351860472205	390
0.2042431915412879	470
0.0	104
-0.6994047619047619	468
0.13920454545454541	504
0.08007834413097548	655
0.5045107256430721	414
0.4127458172434459	126
0.020127762078457012	260
0.4642857142857143	181
-0.12517485758322078	97
2.220446049250313e-16	166
-0.009153318077803285	232
-0.003794927932858627	119
0.1649604884710103	168
0.03076265839423753	650
-0.17685145116346396	145
0.11039413461197567	245
0.410441459495387	287
0.0	269
0.1782209131975856	218
0.035461158603747656	169
0.19869040280553374	329
0.21418828619051755	91
0.2757063432338233	105
0.658028948279147	176
0.10281076193919753	276
0.8333563340117198	110
0.22339480115523108	208
0.30346320346320343	237
-2.220446049250313e-16	139
-0.09567756393684279	260
0.5554327371289615	105
0.125	639
0.05654196653536789	506
-1.1102230246251565e-16	564
0.0	391
0.2623504082750746	159
-0.024762225609942706	377
-0.012031873490095293	70
0.5897178033327592	187
0.17826956523178838	219
0.0	109
0.5233756430156826	90
0.005256623160117491	376
0.787650100455185	144
0.5858260760690428	188
0.46276169928597455	300
1.0	40
-0.09811675478065202	95
0.0	178
0.0	501
0.0	137
0.16717574804719726	233
0.4875678126102919	562
0.09524803287894984	130
0.1381944444444445	711
0.10393392371678062	104
0.20736503307245469	101
0.2332939779452171	415
0.23082541423299796	393
0.6968451998763406	122
0.28450384219772806	242
0.0	223
0.05714285714285716	390
0.4565217391304348	117
0.01736108420884963	148
0.6411067733598255	427
0.15057964852607708	110
0.16385073260073257	309
-0.10906622342219861	117
0.006423020062989726	160
-0.1308758650249004	166
0.10129032545820285	168
0.3127394636015326	89
0.2760989010989011	499
0.060913578014288206	817
0.2520736733491984	164
0.395215424611721	354
0.27344439453515973	525
-0.04907947589979511	747
0.1611456649538934	212
0.5315609528730222	67
-0.0032459052090229035	189
0.2323438454977178	257
0.3	216
0.046086641852771226	381
0.16979369130689592	64
0.0	345
0.7083416337848092	426
0.4777534604147383	188
0.1045740910865574	157
0.15909090909090906	729
0.3159446378918026	208
1.0	35
0.0	334
0.22141661647251332	472
0.04064946862846419	41
0.17497746485157817	605
0.012783496692352347	152
0.014208053754606098	201
0.2882903420240224	187
0.2518561978480456	242
0.25128928332755807	343
0.2549369538480134	170
0.0019661155902399585	170
0.5729654675548654	135
0.22000755078389955	129
0.14248279498279492	278
0.31645021645021654	176
-0.12958970328334796	346
0.27636788620652886	283
0.11670692431561996	69
0.18206014803964887	585
1.0	36
0.4597431249490749	284
0.5007857841071504	112
0.5593304255814612	110
0.5066472942444034	106
0.4797574332197405	259
0.11902442795299928	298
0.0	560
0.0	217
0.13193899398456982	142
0.01785714285714257	397
0.6850479919593364	100
0.1934844472613988	175
0.04671546467598764	287
0.5156753566865926	228
0.005952380952380931	319
0.7459514170040487	248
0.28661722290671376	255
0.6720115995115994	362
0.5656659473996936	252
-0.12879372436689332	453
0.26207008107977625	570
0.37587241924597303	166
0.2858499570999571	119
0.05643050990894105	145
0.03354848955655959	144
0.2758008776107562	342
0.22455854992418656	321
0.0	511
0.43263251866560104	123
0.7249974937343359	140
0.11564625850340127	445
0.4322574473947075	266
-0.6666666666666667	315
0.2066376070213023	400
0.05177921690018472	107
0.7133534759794405	269
0.508982928182782	266
0.3155218090669575	414
0.08351319897666942	218
0.5033514902836118	274
0.0	590
0.017250197292539293	385
0.6162711816610709	213
0.24999944610180036	136
0.3366093958758719	225
-0.1234123629724817	196
0.8618682968916065	173
0.1077692473532883	163
0.3116110080395794	363
0.0	277
0.5623091921949437	327
0.2599085314576176	158
0.5745937260463523	225
0.35326598276854215	301
0.16932603025800808	211
0.12866076364027423	695
0.3842019398878743	122
0.05205911209222467	28
0.32123737034896416	204
0.33280267501511007	458
-0.18898149740703762	295
0.5239092639986039	606
-0.23090847860097707	172
0.7324924442722854	117
0.2218782365820713	291
-0.06289174535283859	416
0.4835034013605439	205
0.15527072946802134	231
0.5590521839753118	380
0.417346450587993	457
0.07708365708365705	354
0.12471487316211377	70
-0.1515081464398138	34
0.4157490560826963	411
0.0162967987241478	380
0.11835132617323596	644
0.4104272048222765	377
0.4799807964552886	429
0.0	301
0.0	435
0.21728575925847315	350
0.15246012869433334	155
0.7455732446927369	109
0.7031558505349582	79
0.0006811911243295166	307
0.0	342
0.36314118102088067	541
-0.1847429077453669	176
0.3521306375391215	260
-0.025454545454545396	331
0.012477313974591953	328
0.0	383
0.2863336213007266	303
0.40669551143374516	339
0.5687186790249719	243
0.7892903336332321	247
0.11744010778493541	103
0.39131047761361093	259
0.5031996888519654	149
0.6234329384384951	318
0.03545521870197876	292
0.1541080548046354	240
0.0015873015873014706	576
0.18357291021060052	240
0.7692981145961022	37
0.4387018848621408	331
-0.004285714285714115	55
0.02737933540879267	927
0.17855098234385447	144
0.36481013302718257	287
0.03251926764744584	112
0.10416666666666666	201
0.7006540876350643	405
0.30448067738896545	140
0.47560545936243603	99
0.07311361326139654	262
0.16008139220600515	774
0.8152069784033105	412
0.6999403519929577	96
0.4381747225285406	183
-0.21094433526249604	99
0.03452380952380929	328
0.1995788261710173	86
0.5718295940170941	72
0.0	763
0.24579950814538398	187
0.4646067593494343	505
0.07241149179743356	128
0.1197420634920634	210
0.43431336321433756	167
0.4880394072626608	520
0.09997608382686951	311
0.9659090909090909	34
0.019841269841269882	89
0.4337713481077109	141
0.0	202
0.13659340659340663	567
0.047092691828090394	442
0.669025898009266	101
0.13333670986978408	253
0.0	222
0.1071428571428572	251
0.027491519868748107	114
0.18939841547025138	507
0.827297668914167	64
-0.4669257074879659	69
0.11654944432869879	776
0.6320395188511929	129
0.7160126569368375	90
0.08537516471001638	293
0.5097646050363953	283
0.6329768085962779	497
0.17914997651963582	244
0.6323867254885662	458
0.013708518505717748	115
0.4002154526678683	473
0.1094141124425545	136
0.2541088059374246	112
0.35999537099012635	207
0.1397434390945529	405
0.9010335017107367	173
0.3534678158013166	128
0.03300145674136268	179
0.4543018564488045	101
0.2906146179401994	419
-0.17678097891560982	269
0.7209675488463263	221
0.005572452160160224	432
0.06637102120338234	396
-0.007153092598408128	242
-0.0008959559378303172	307
0.1584299189092424	320
0.20280085839988726	579
-0.002559790329312417	360
0.0	182
0.35265496302078536	186
0.2210971481544246	208
0.16589831035216296	431
0.0	122
0.014146953171932708	146
0.47625434656749216	79
0.0	251
0.3397075594656238	275
0.2184551838189267	358
0.1512288417741317	151
0.2785924697306105	542
-0.011556255275467109	274
0.196304339394217	262
0.3380218943587432	154
0.49201314297648857	186
0.017523172734848297	144
-0.009628238014379132	231
0.6370438163613001	171
0.08333333333333337	396
0.10776007365105533	433
0.04648694385536489	182
0.0	134
-0.18353174603174602	198
0.4800613108896397	237
0.5394652685788274	426
0.6342628803374054	323
0.11544906761625051	141
0.3571428571428572	232
0.786619125404439	99
0.14076768399776618	164
0.10486111111111107	486
0.05194893636986686	218
0.5009003740152009	99
0.04166666666666663	131
0.3957665131060041	160
0.7022276362829085	178
7.844486007424489e-05	312
0.3463019418393528	219
0.6830065359477124	147
0.6607672712158064	356
0.1473704514319184	274
0.0	256
0.24957750914688703	348
0.18171128573202788	393
0.2903292635847796	375
0.22898565277598298	96
0.7074224382812461	164
0.6318037039669995	138
0.1722660769643699	275
0.38090763439605424	565
0.2972860041793307	389
0.4358483662043616	238
0.23394662914539732	478
0.022559120153016872	185
0.32678223846569154	572
0.40958520680275745	277
0.5520263473925027	239
0.2354557964818259	257
0.0	317
0.5238392238392239	159
0.0881836776812917	389
0.1607142857142857	140
0.48022940488153953	201
0.29743632912585694	216
0.5161106192964264	235
0.8087132089831534	89
-0.04402104084020886	175
0.10231098769720709	72
0.0	93
0.1327093946929152	360
0.6611893583724571	194
0.0	443
0.014325557347447448	162
0.4769664065337552	171
0.05594944186323503	113
0.09162887377173091	94
0.1448392931846162	409
-2.220446049250313e-16	245
0.35302743335354414	164
0.3195603047534281	323
0.2072812771646365	381
0.0	348
0.0019762845849802257	269
0.4323596032179958	268
0.6656471369370606	67
0.5306717405145831	225
0.32596785407074336	252
0.9627985934195024	396
0.7040503721424773	489
0.9267630693581781	132
0.593432904544097	38
0.5238095238095238	160
0.37857524439554247	145
-7.877099633951667e-05	126
0.39340764414610196	290
0.43298436809754887	228
-2.220446049250313e-16	97
0.10132043627307408	143
0.5335409868145436	574
0.36233018070719525	173
-0.562096741284148	427
-0.01203178931574067	92
-0.015818953247986545	250
0.07140600497638394	400
0.16475189475189478	104
0.8220785386147171	173
0.14175209919693876	505
0.2398458867405553	155
0.3916815554069929	325
0.028629752227630534	780
-0.0146371733487895	392
-0.04041850003384495	428
0.6478326785597813	288
-0.02331125506959192	66
-0.03518541829258287	203
0.07529501721781384	303
0.4298446816990328	294
0.41293035997019517	130
0.45122481684981686	431
0.0	732
0.34061045498073816	175
0.1142857142857141	492
0.46266747388534024	213
0.1329347977261135	195
0.0	374
0.317287723252502	64
0.301820868794066	381
2.220446049250313e-16	164
0.0	701
0.28728600005195737	177
-0.02344857423219334	253
0.057588648464436065	45
0.1765116070200191	338
0.8805747400174645	154
0.022600213182301987	196
0.44456660344622545	275
-0.17397959183673473	532
0.2207254762385228	327
0.30190614916657155	175
2.220446049250313e-16	169
0.5504239826058418	437
0.3659795925965327	134
0.10684775138367958	53
-0.08096585740636209	114
0.06053692635087482	390
0.09562742237092203	155
0.6986692125360314	339
0.07482081935155949	474
-0.09789698206181674	215
0.07431118382916213	171
0.0197162924808838	314
0.4726745986580433	608
0.27761650114591285	198
0.09992972202543804	293
0.13910161387418996	467
0.5544682779954921	485
-0.07252341391757455	645
-0.031319746348578925	765
-0.3338822547508988	71
0.5220824891560565	375
0.42307692307692313	421
0.38303629767147396	59
0.4114131780768745	209
0.0	471
0.3651334776334776	329
0.5698706061229414	705
0.13870071435613834	134
0.048400890634902605	365
0.40090301317263566	291
0.4450354794576493	394
0.43791560221245973	296
0.3931524403718051	219
0.1103341994608823	284
0.04537144303494922	227
-0.2837195759441413	403
0.0	119
0.5394805638845481	278
0.1995912667548883	164
0.2857142857142858	205
0.12242811690427269	317
0.42976185896194685	718
0.4299076610092252	145
0.4538704130454866	153
0.0	205
0.40616569111578593	303
0.0	128
0.4970996967593422	122
0.7369666851116378	179
0.20426734614836062	145
0.09757440476190471	164
0.3425910626688877	306
0.3245799538902987	141
0.0	481
0.17561786183894645	734
0.241007141131653	243
0.6426571946001186	331
0.4076893607948972	56
0.548503336940837	534
-0.4027864662576317	759
0.0	129
-0.2132434680728893	955
0.10548331054060556	390
1.0	43
0.1799390122771214	83
0.5095424763343849	84
0.3858682946851879	298
0.6474932708670258	200
-0.23721668101510626	150
0.11445917366597169	521
0.2840319382767713	497
0.29960180545156023	394
0.0	258
0.12943485926125603	109
1.1102230246251565e-16	148
0.12986417084073124	211
0.7274705124650495	142
0.6978927686636229	46
0.5999171947699449	527
0.10561646083192089	192
0.0	217
0.10440841882484952	419
-0.12679158014010466	487
0.0	504
0.7329916405582082	126
0.09519713993264345	409
0.28056171629845195	298
0.5368271427178971	357
0.31941538853303564	299
0.0	216
0.44914926977761804	128
-0.01630112473860279	474
0.25502934043962844	348
0.20884141742096285	156
0.0	107
0.035879080500451854	123
0.5250381422858488	373
0.6916666666666667	26
0.08333333333333337	362
0.8241699853063744	260
0.16851365081563097	266
0.3690898345153665	116
0.2648891949124147	88
0.712811193623134	153
0.03817424405659686	405
-0.16938622792087665	404
0.05383043491891415	241
0.7684615384615384	200
0.31656244521520016	207
0.4814806661188174	163
0.06114055327222067	40
0.19966708530830043	206
0.9	42
0.4621276269251607	271
-0.04700230859324639	158
0.08549300574383478	109
0.5989030053422073	223
0.5379911307993491	501
-0.2672815495835299	585
0.06666666666666665	381
0.5548117703554923	224
0.4916666666666667	226
0.04062500000000002	348
-0.0018564268008558482	93
0.3450818587840674	70
0.698562178506587	97
-0.09404154607905033	294
0.11401646791165221	237
0.19907407407407418	313
0.26713091524370425	329
0.45334892850420805	259
-0.28815761620930236	177
0.028153153153153143	256
0.028779258553027043	207
-0.10904071773636992	797
0.6185914404780865	58
0.0	117
0.06867422865111306	183
0.4335647854791539	277
0.7036764705882352	196
-0.045835992586192975	358
0.02686738731007443	86
0.3484109442736143	392
0.0	154
2.220446049250313e-16	171
0.04138893776890007	585
0.40406773467013046	304
-0.05734306253867982	446
-0.25646114190195557	296
0.2432262936125542	785
0.695825351328531	301
0.25788692120145273	390
0.38189783738244953	503
0.46201699178135724	189
0.41635510352923877	399
0.5778366984985163	89
0.0	244
0.1481327846643939	69
0.6426271496189156	84
0.21043776442315953	288
-0.02270055015202921	468
0.14973134146445255	349
0.24583333333333335	60
0.27092523273803226	185
0.038952861691312846	314
0.0	351
0.36764275547911685	395
-0.15162258508959858	511
0.12435342279340533	342
0.2098635741611783	236
0.28019626482429766	168
0.5872878076567865	529
-0.05011227949402726	144
0.8995274016107349	44
0.7396321807924018	44
-0.335185162059879	70
-2.220446049250313e-16	46
-0.06548518361103861	235
0.492356601924563	289
0.052150278716719234	191
0.4556304197370028	363
0.6779282614701764	212
0.21593520373970787	347
0.6156520759101054	336
-0.04600506887218303	122
0.5534776695666247	79
-0.007527282249419676	121
0.43372951417073957	140
0.060484349417253114	179
0.2573795940282848	121
0.038150028751532394	274
0.5149111871594274	209
0.6190375528878179	260
0.0	123
0.39857566643664083	149
0.0	224
0.2675026986236504	336
0.37495713082394383	380
-0.03826530612244872	320
-0.0769050722166833	66
-0.12458838104593933	205
0.0	386
0.45943637289250405	122
0.12810570507271724	783
0.5618614038704534	108
0.08780926422375623	569
0.0	181
0.23616889724192014	92
0.33138020569690274	203
0.6521747534516765	59
0.22670411370425791	317
2.220446049250313e-16	140
0.8639190569015132	53
0.4271203386777155	415
0.6244965647950723	126
0.2806970382935253	199
0.23564211940420232	313
0.05307358443171584	264
0.16055435589764092	38
0.40389553831442426	263
-0.6657370574550754	181
0.23533617379898264	655
0.13552583580064592	476
0.1710417826280064	569
0.10439560439560425	330
0.017002270601635838	280
0.03409090909090906	80
0.6600049119472035	112
0.0	144
0.2694864517501777	173
-0.14116613276842077	110
0.07973942452560712	390
0.03882783882783869	264
0.26339784394050436	104
0.0	109
0.25621290001130437	308
0.4614323607427055	220
-0.24719759894717297	121
0.25921291117649115	474
0.39555547387423007	526
-0.18763013321674926	737
0.9159990652015237	70
0.626590515033226	169
0.16150590895172934	469
0.0	605
0.001593796079963239	127
0.7494861031422848	94
-0.1556550887130247	109
0.5830285704063021	299
0.2745996920490459	126
0.08225806451612905	410
0.2434439452845495	180
0.3111817362737963	199
0.5242207443631317	138
0.1934614102690133	72
0.8019042217460579	29
0.1358083188070799	197
0.174380545584625	203
0.14878746529671916	261
0.0	686
0.7594853505138826	166
0.35388210492124256	299
0.0	241
0.06976975682156922	659
0.8036137029880769	165
0.5029110155753523	381
0.1071428571428572	796
0.2344565168860785	52
0.057566511824432565	343
0.14098793366816875	354
0.0187475457439088	280
0.3159149003167757	265
0.4361805543808107	219
0.3761843104265298	373
0.6812830687830688	88
0.05495879728708619	153
-0.09066416950070194	674
-0.006885201036755606	97
-0.12374908252067685	91
0.007606083017271281	525
0.5164647963617197	372
0.825870042111121	179
0.45999999999999996	127
0.21958085184644394	285
0.10548776835594587	310
-0.018939393939393923	274
0.8030064598004805	123
0.08003403295542005	315
0.6147912186264961	124
0.12877411367155933	262
0.0	144
0.050000000000000044	424
0.36609364082811346	493
0.05714285714285716	282
0.0	114
0.2754702517271165	374
0.19307517674894825	256
0.7499992437893528	136
0.08009782592918369	149
0.0595940931387583	216
0.4678476285619143	353
-0.16185986767310917	71
0.0	439
-0.028695268588295908	296
0.4437079828933253	401
0.18210631375126496	679
0.028013214855320046	273
0.2973275576292206	397
0.2045532525111997	139
0.0	373
-0.07322111729482139	360
0.0	436
0.009089342912508527	158
0.05875025189147598	448
0.6363798564272848	211
0.009383143311714748	154
0.00444878472222221	279
0.03333333333333344	78
-0.044469698090302545	248
0.5589664089962347	276
0.3853272892278983	749
0.9038584588860534	155
0.4901960784313726	185
0.45723245537500745	24
0.08760412179388832	84
0.45412735849056607	406
0.44720875343133487	173
0.48332623897841287	159
0.11843906388277925	129
0.3439757000421071	346
0.4360152219808856	81
0.5466196574817264	97
0.2713024824859548	324
-0.250139387286986	154
-0.09770747770747779	199
0.0	313
-0.16458047666258158	338
0.1276996145764978	485
0.3236486003704382	225
-0.053276890623823236	333
0.19457879135589995	239
0.0678039800995025	106
0.6523884967852652	427
0.009278370217482568	483
-0.06460317460317455	191
1.0	58
0.14082792207792205	440
0.18137114766049972	105
0.03588001919758424	60
0.07972582972582964	402
0.5990578945979365	216
0.41970063478434283	545
0.020930458430458265	418
0.3676114643596293	449
0.549464947250482	363
0.17633599991369997	387
0.7882040940295847	275
-0.22674418604651164	39
0.0	394
0.06312823337452764	300
0.01388888888888884	335
0.2348980244379275	132
0.3397688265245945	124
0.307697857186483	78
0.0571023573991859	108
0.01475756916179205	443
0.6439586465365037	221
0.42954545454545456	149
0.2910860254139731	245
-0.5049982916407436	175
0.4301589661566618	510
0.008098426113057333	525
0.18333333333333335	272
0.012401932437411056	275
0.0	360
0.5504249256888809	261
0.07209415434517452	252
-0.12313405548699664	167
0.0	93
0.05734735266094293	61
0.21442364279929738	282
0.2399551224512423	396
0.19721546791321118	256
0.059767935238136394	388
0.3816431712535041	106
0.13189755806884007	72
0.26298603381820584	440
0.09145545525610876	125
0.38524339777176053	375
0.6884349828455831	123
0.12392168672286241	377
0.2903921568627452	151
0.20155750291334307	421
0.01117025724755305	141
-0.009669929173510061	320
0.20506359925702144	456
0.11549795812796357	121
0.6014884062297854	113
0.0596479882985298	286
0.0	166
0.14181286549707606	292
0.012526720320680973	584
0.7207653224985713	189
0.2973684210526316	468
0.20856401054197293	62
0.293630256383164	86
0.2887885757122993	153
0.5852427838402284	200
0.012342423707314198	229
-0.009361665952228426	249
0.2428552677798399	98
0.3617774168451665	309
0.07916948202049356	408
0.047642237982457036	271
0.5391893790661166	90
0.57451482209605	100
0.22843534097762502	689
0.03208556149732622	427
0.16243150408712015	232
-0.09729941120339669	270
0.004422431741730737	82
0.07966642741760288	143
0.48839939410096334	210
0.5556869628911079	234
0.007989812160132503	393
0.41690001520791264	215
0.9304352580984407	596
0.011942400988794635	338
0.012738403706646917	350
0.3394035977752512	189
-0.02959654031973523	474
0.5045843969233378	396
0.33191596376137517	330
0.0	454
0.65	376
-0.005554489586975464	332
0.18585661772581274	426
0.0	272
0.05952380952380942	308
-0.06619695731570648	85
-0.24471790939616156	578
0.8799319727891157	34
0.768404225644689	59
0.2068725606735542	153
0.18310915163167885	257
0.4886149115587979	550
0.5099321105748457	428
0.41411894605035526	128
-0.01310339748500982	90
0.7876581510426133	144
0.5952099820893337	193
0.15822430146822497	111
0.5223881410177338	106
0.1406872471210706	266
0.1651437031750535	290
0.4392857142857143	280
0.44821428571428573	53
0.34409845786692206	298
0.33543956043956036	240
0.3689402843582914	86
-0.2649081757801526	415
0.15611387596739956	274
0.19938886477637813	225
0.40528385616077434	372
0.014793736954481274	138
0.4744735062157198	225
0.5912056451836147	162
0.27179487179487194	175
0.3108413126261471	448
0.041481183320178694	217
0.13655369070032275	210
0.0	199
0.02857142857142858	338
0.001934874147754062	104
0.8556892202184472	86
0.6594562095285038	92
0.22900399890009632	308
-0.11543609371710106	135
-0.05308139058569372	305
0.563300371015856	96
0.07843521437020495	388
0.05995248739609638	344
0.4372487297661406	152
-0.3793290043290043	624
0.02375382986310348	219
0.6762888577830295	338
-0.021789771572385597	222
0.2943161162248119	243
0.09576250850274504	225
-0.016325649581979407	248
-0.11499999999999999	235
0.8835595222085353	232
-0.003200227192162619	634
0.6777465097106966	257
0.34862748134992005	171
0.262498827398312	551
0.26292263912260305	121
0.09458129833129833	114
0.0	194
0.4053095535569077	189
0.4595523524094951	295
-0.17677659006221227	40
0.3427770398382771	202
0.18127022880908816	257
0.3172283621119586	310
0.24341245306492532	172
0.6676957052521766	160
0.12298745244339793	262
0.232671307115626	551
0.2597416918910756	70
0.23992508981673066	124
0.9714285714285714	239
1.0	59
0.027250697112744304	131
0.6550607640404646	329
0.32523087260779515	248
0.590112237968434	227
0.008451257861635253	163
0.0	277
-0.021978475664417962	300
0.04994444855906899	279
-0.10614604989604981	335
0.37577073022765406	517
0.0	121
0.20718390804597697	226
-0.1776536846124475	133
0.09846319951662807	285
0.3996546251918409	237
0.039585564126096595	326
0.6346968547568806	109
0.46255946075780074	419
0.7724405907592233	90
-0.05886633328113866	79
-0.0385077620069485	609
0.27534212297785754	322
0.2702803146199373	335
0.5809953531073148	105
0.0575911518428035	163
0.2155182657085828	78
0.5317044197940424	112
0.11989773100326195	364
0.011571616789007866	253
0.226930080875273	66
0.27770142676749443	754
0.31725262285962175	256
0.4957311207311207	122
0.463194169386621	188
0.09325622658955979	450
0.5667706215272956	403
-0.027157238603598755	446
-0.01880618362527675	150
0.004545454545454408	384
0.2982386835605777	669
0.4285714285714286	390
0.07862223904949239	371
0.011837981641683593	454
0.7722166364000561	89
0.3888916482454968	179
0.6188696808510639	121
0.17307692307692313	232
0.443400202636029	274
0.7715869748493516	69
0.11250000000000004	346
0.0	214
0.13955935566894584	764
0.23045613130689901	406
0.5482537850966427	269
0.0	119
0.6342126839098992	129
0.3846232559071574	284
0.0	154
0.37707810200421077	403
0.08153874911430692	285
0.0	344
0.02492769321416688	89
0.03149840228484879	169
0.2908095145812941	360
0.3473273018323654	364
0.36190476190476195	461
0.00450043781482809	106
-0.14800820886269572	314
0.0	188
0.6229659484545558	229
0.01393476692389739	288
0.10688420612024319	145
0.4435289649813565	275
0.023228101657092687	134
0.2408455933325896	681
0.031311369697258146	458
0.28700271707515734	341
0.06511370228807734	145
0.4022992302677795	144
0.2935486930700205	143
0.22634651636344544	144
0.0	113
0.4442590914499639	159
0.47980671032787436	213
0.049376965357827984	457
0.0011129063174687426	217
0.48641542715484365	215
0.0	389
-0.05714285714285716	217
0.18293329111104534	134
0.5736726270431726	373
0.06817330477845779	122
0.6197087617552381	104
0.39004809029384563	98
0.4287927576228143	92
-0.038593408633266546	304
0.345524260599528	121
0.6785600984598643	163
0.5555156765676568	456
-0.5018238898071106	349
-0.05641220424013127	159
0.5655347395457935	140
0.16951202044951408	245
8.423891405129336e-05	242
0.21334164589005172	20
0.6083200171792287	228
-0.0024205877356886507	260
-0.014071294559099501	447
-0.0708333333333333	94
0.0	217
0.013634709940341161	127
0.0009769189479332807	245
0.034280727350965545	116
0.6862686781657561	128
0.3930065033703275	99
0.021009803011350803	319
-0.19274332844950204	317
0.1688956728561518	414
-0.24053827271818518	123
0.041741854721763075	295
0.3925547398131167	626
0.2628868945680871	307
0.0028806580530198467	327
0.1782795520529404	51
0.29467314373955444	92
0.09239720837013882	113
0.3936713366056659	643
0.33117568841930844	267
0.14464726053965615	305
0.5525493025493026	488
0.12648550006584325	561
-0.01250509122830219	290
0.46997486944771283	330
0.040195048278081735	301
0.49107604772430946	154
0.7059048663009726	386
0.28845436277640835	462
0.24955224665257236	722
0.4805075365944692	67
-0.1169605170515291	244
0.015395987741188888	390
0.6104759026795326	343
-0.09325396825396826	441
-0.2796380090497739	312
-0.3137428704587915	136
1.0	332
-0.024603432222152333	120
0.7658040211730556	280
0.2998689889657218	239
-0.6479163511643349	479
0.07181012333956924	291
0.031350065240874386	335
0.9197286395306198	268
0.5017076449283133	336
0.0	121
0.3985157319500765	402
-0.06662978900373562	140
0.7717689196603077	319
0.44752231436113366	128
0.817357315870514	154
0.5213398504245627	112
0.7164373152411108	222
0.12307692307692308	519
0.2993585056517891	367
0.05850563909774453	151
0.18167216297901279	360
0.08672086720867209	110
0.6565978678233435	481
0.28464436450437514	291
0.22913270024649046	349
0.3977908473977769	329
0.04644219326331389	310
0.03299403244578669	181
0.14113249093829672	356
0.7244206901968999	335
0.6156992296115292	124
-0.02639677796964046	297
0.708375983622289	172
0.1145642755209404	394
0.11012577678528546	307
0.17212127003836458	34
0.0007352941176472783	209
0.372196896380588	115
0.42939144189144196	199
0.2951395765377868	273
0.04039201539201542	236
0.22813069901885696	361
-0.01400034234980474	670
-0.10037392027405845	322
0.0	751
0.3135073161814763	291
0.1652364959431133	258
0.0	167
0.5344897063073879	253
0.07435004279551549	200
0.746721327348735	350
0.7298692475254034	67
0.4962709503252516	251
0.10530840599177729	87
0.4700757204134333	144
0.1174397474776816	354
-0.05463876203120477	380
-0.6067175647333621	80
-0.2830931736828637	446
0.06674433642524838	114
0.37959242597064413	153
0.06666666666666665	262
0.5135020745534538	196
0.0	709
0.5923791835843519	121
0.23969103692714677	335
0.2687992746742678	273
-0.03928546867775312	299
0.26681513988822536	621
0.23669035948697725	113
0.9866813216936572	57
0.3161372493548842	299
0.0	162
0.1140740740740741	223
-0.0031239160596598925	143
0.2748865796065827	353
0.3232236463102258	234
0.4045629539990958	240
0.08489698372124299	768
-0.05936469032143821	128
0.22638418079096057	459
0.043085041226522014	192
0.2765457602163628	126
0.3754505227241516	177
0.03934491754924142	241
0.41666666666666674	163
0.02560455192034139	306
0.14045168393950896	52
0.23529515225094288	227
0.36412677004505367	322
0.6078150375133383	189
0.17608882860977426	337
0.1188404492317634	114
0.4570709567149745	489
0.5945390242212502	331
-0.023375602425620645	520
0.6539258048299983	20
0.29856136544576395	154
-0.3613648263679431	180
-0.08333333333333348	81
-0.047074559788449655	224
-0.03238319228021752	476
0.0	462
0.43832000483969613	142
0.016751700680271986	92
-0.05223417518431961	222
0.34429206454458056	301
0.41566198787216835	215
0.03802799141014679	473
-3.3306690738754696e-16	77
0.042211575147016844	613
-0.021843032273356988	134
0.0	122
0.3650551194867785	302
0.742159943522443	135
0.6838206460435364	45
0.7063746416641044	772
0.6737212011462315	143
-0.01627023984458492	217
0.45243843569343456	252
0.7562489753168282	61
0.01279602750190989	351
0.2321839080459771	448
0.3067872167326118	226
0.4327636163952478	149
0.22617321066490625	425
-0.09488355458060607	330
0.21242677020175704	330
0.07133838383838387	663
0.015177701951870515	659
-0.020672343799170517	134
0.2829293674625145	342
0.38546999511447855	363
0.19741574058529698	350
0.3571428571428572	365
0.22541778975741256	180
0.41069647585578506	605
0.4691668249222324	186
-0.27580857880804	248
0.540589683143728	271
0.23514672172893492	61
0.24789761513716324	242
0.13063850977453917	86
0.5496646920002194	98
0.2937424633936262	281
0.016709694748052506	56
0.07223035439137133	35
0.2621603007966644	112
0.053432413305024795	119
0.49298984660800405	390
0.1770873414413925	600
0.3139210666221425	246
0.2992167649063351	181
0.23563025716422992	232
0.7855584708304684	213
-0.32884399551066223	97
0.41045264259549974	313
0.3263883851372562	109
0.1682226933955726	88
0.04166666666666663	310
0.15909090909090906	754
0.047371031746031744	395
0.06531531531531531	573
0.1188749483903141	299
-0.14206206010667258	127
0.6833333333333333	285
0.7668877045218342	125
0.4024391470714892	162
0.5	123
0.36176500927052113	189
0.7542789810143629	379
0.08731602954386386	186
0.002783078880407075	491
0.0623000552266999	185
0.18333333333333335	364
0.24177476537885212	294
0.0	483
0.101868335507043	82
0.0064102564102562765	419
0.07305362781381619	74
0.21588341364985886	142
-0.022490524436245662	292
0.0559786629357506	245
0.829069124443984	218
0.442200414843183	301
0.32059706369661756	60
0.0	80
0.5809467876371679	172
0.3832692984976266	207
0.0	157
0.3973330990474635	293
0.4519779582742477	183
0.8602312170242282	125
0.37430610626486915	174
-0.028787878787878807	470
0.055611055611055615	535
0.5687195675029515	118
0.23212392635190604	355
0.6080741634545725	101
0.008317730791501221	521
0.8367968195806759	204
0.27977618593405074	544
0.3708817499149737	457
0.190438288901281	220
0.27896513941803125	230
0.06269425019425023	75
0.3734735701230374	119
0.4019191498771101	268
0.6924499497452057	115
0.06121309058992874	485
0.3508257039796554	248
0.2812629020966939	298
-0.22683593022798967	140
0.017059237288187035	150
0.15085237139008723	379
0.6584623696084152	98
0.04810335662890891	495
0.49741481175693514	234
0.3266343758661896	76
0.008424908424908395	393
0.30346162631059836	386
0.42653778491168814	379
0.18795312191246483	159
0.650852567309808	328
-0.019934640522875968	645
-0.4848631554638631	249
0.0	390
0.08254308906895591	433
-0.4771750131970964	95
0.5982661787335902	154
0.07017358148575997	175
0.3079014227642276	453
-0.1867708540748264	236
0.9999999999999998	35
0.42102870522410746	324
0.0	500
0.36465266390652384	120
[truncated: 792 more rows]
