# Supplementary material for: Accurate prediction of protein function using statistics-informed graph networks
Source: Nat Commun. 2024 Aug 4;15:6601. doi: 10.1038/s41467-024-50955-0 (PMC11297950; doi:10.1038/s41467-024-50955-0)
Supplement: Supplementary file 4 — Source Data [file 41467_2024_50955_MOESM4_ESM.zip › Source data/Figure S7_CC.txt]

-0.018527086948139426	483
0.011111111111111072	156
2.220446049250313e-16	126
0.0	456
0.17371891266628114	159
0.5927561327561327	129
1.0	35
0.2451388888888888	90
-0.2973981045409616	221
0.0	500
0.21334997468532813	360
0.0	448
0.08333333333333348	60
1.0	39
2.220446049250313e-16	130
0.48912566897018106	564
0.4461370298721913	104
0.07619047619047614	362
-0.41922407085347074	110
0.2678571428571428	114
0.0	503
0.0	558
0.25	133
0.0	376
0.050000000000000044	331
0.0	233
0.1278607809290278	403
0.2791666666666667	309
0.06275252525252528	61
-0.16640383426097727	292
0.0	306
0.5291283017989844	101
0.4305555555555556	297
0.0	139
0.0	40
0.05772877262360043	109
-0.20338104004436952	418
0.41428571428571415	143
0.5341880341880342	319
0.22050092764378482	161
0.8895498942391439	214
0.5985347985347986	125
0.14464704876998735	65
0.48809523809523814	126
-0.06159469902197767	637
0.0	86
-0.050000000000000044	322
0.6722222222222223	92
0.4722222222222222	501
-0.19444444444444442	79
-0.034695888408021625	217
-0.004432075860647311	83
-0.20162835249042144	190
0.3296325457342406	124
0.08412698412698427	134
-0.088095238095238	300
-0.03777571862266338	164
0.07142857142857162	518
0.031861260444127515	501
0.0	375
0.1385975135975136	207
0.8000463821892393	61
0.07357142857142851	78
0.07707070707070718	102
0.32135489032040754	389
0.03375223269119194	268
0.33526339880854916	98
1.0	33
0.0	245
0.09339605504028115	567
-0.4126984126984128	367
0.0	942
0.0	386
0.0	591
-0.021866927904235278	740
0.0	185
2.220446049250313e-16	115
0.08415490546762672	226
0.0	242
0.02943034822982865	59
-0.051406926406926456	189
0.4285714285714286	689
0.050000000000000044	160
0.0	491
-0.6028786410994507	594
0.33333333333333337	471
0.0	517
0.0	354
0.0	137
0.2984306507841963	191
0.18472222222222223	124
0.0	593
0.14404761904761898	77
0.13888888888888884	211
0.04027228114108683	35
-0.2219124394700735	323
0.0	242
0.2916929164658403	232
0.0	480
0.3904761904761904	359
0.24710821632816404	64
0.2984468761212117	196
0.12367424242424241	347
0.0341880341880344	199
0.0	268
2.220446049250313e-16	315
0.0	186
0.10409118357487923	427
0.0	148
0.0	256
0.0	227
0.0	423
0.050000000000000044	110
0.4916666666666667	130
0.1265873015873017	60
0.5341880341880342	382
-0.38235337167680794	166
0.0	399
2.220446049250313e-16	121
-0.10238695936331565	480
0.0	246
-0.08479302832244007	193
0.031484226999423465	549
0.14583333333333337	161
-0.05962301587301577	284
0.0	47
0.0153584510727367	451
0.0	34
-0.23732715562338447	240
0.20833333333333337	265
0.4714285714285714	166
0.0	490
0.0	268
0.12492941902119131	131
0.0	137
0.0	232
-0.4053879495395988	516
-0.04826304405823845	525
0.125	272
0.11381511047282877	393
0.09062499999999996	341
0.10239239926739918	220
0.31699292551204716	116
0.22159090909090906	173
0.17677439403816153	863
-0.125	502
0.24706422967182734	25
0.035037202380952426	170
1.0	21
0.0	395
0.09027777777777778	62
0.03174603174603163	146
0.0	403
0.35496877496856416	54
-0.0015628277815183944	696
0.0	316
0.24375000000000002	214
0.23582707846273743	106
0.0	141
0.0	173
-0.5734569537071131	427
0.15024303182197918	490
0.10150530268951319	137
0.13850470517137192	392
2.220446049250313e-16	220
0.14583333333333326	413
0.20833333333333337	152
0.0	72
0.0	344
0.4261112525818408	368
0.0	373
0.0	187
0.0	130
0.0	218
0.1390350877192983	511
0.15287824589295185	244
0.31708863503375884	111
0.06617647058823528	153
0.22222222222222232	269
0.9018534538722812	48
0.01948051948051943	204
0.27529761904761896	318
0.1333333333333333	345
0.0	157
0.04888242761413634	235
0.0	226
0.16666666666666674	23
-0.024448051948051885	495
0.17396158463385358	128
0.0818452380952381	50
0.0	189
-0.05909730954450854	249
0.3514413297737097	472
-0.01884920634920617	210
-0.06162388099728244	566
-0.16652848591482206	846
0.14234006734006743	137
0.0	264
0.4021539663180529	499
0.0	36
0.4225627536116755	289
0.7222222222222222	174
0.18143472423934592	315
-0.46280637254901963	313
0.33333333333333337	126
0.5125	146
0.0	237
-0.3037377337009718	528
0.0	267
0.0	48
0.011111111111111072	547
0.014035087719298067	537
-0.007686917321146569	536
0.0	272
-0.07097085383204738	168
0.1820496660202544	241
0.19075663878422344	217
2.220446049250313e-16	179
0.0	145
0.0	292
-0.0064102564102564985	93
0.0	337
0.0	291
0.0	71
0.0	104
0.018967452300785448	402
0.05714285714285716	349
0.0	425
0.0	150
0.42307692307692313	208
0.0	292
0.0	309
0.16666666666666674	316
0.0	336
-0.18801870749547112	669
0.0	445
0.0	189
0.2733460589313006	88
0.25	80
0.9244683268120768	55
0.11677876151117761	234
-0.06516454352789836	81
0.2528013653013653	153
0.1071428571428572	54
-0.06666666666666676	207
0.0	228
-0.47886726486903874	484
0.6610436147703229	178
0.2321428571428572	607
0.0	207
0.0	331
0.0	114
0.0	146
0.034758297258297044	225
0.1071428571428572	502
0.20930402930402914	792
0.0	257
0.04198455740417306	142
0.36111111111111116	332
-0.125	253
0.0	280
0.0	250
2.220446049250313e-16	184
-0.14030009311649644	168
0.2992277167277167	106
0.0	201
0.4236997306944485	265
0.5295238095238095	231
0.5122835497835497	136
0.05773957788857165	136
0.06868686868686846	394
0.14631770668356026	63
0.2564102564102564	114
0.159443115364168	286
0.0	656
0.5123917748917749	204
-0.5238771168291363	559
0.3673669467787115	673
0.08333333333333337	143
0.01388888888888884	475
0.0	443
-0.3484848484848485	419
0.45999999999999996	156
0.01785714285714257	186
0.40909090909090917	99
-0.16415159675247715	63
0.16666666666666674	285
0.0	133
0.6916666666666667	43
0.20063671622495152	61
-0.12866959436731246	67
0.09999323402347537	102
0.0	163
0.0	77
0.0	161
-0.19617122008426358	382
0.0	216
0.0	420
0.0	250
0.0	215
0.0	235
0.0	233
0.18748691784406069	501
-0.17763119057787247	96
-0.06820436507936511	501
0.3510078833905972	123
0.20326507307918684	169
0.1333333333333333	143
0.17999999999999994	200
0.0	438
0.13888888888888884	157
0.0	514
-0.03702186317086731	348
0.0	299
-0.01977670046156932	615
0.38253397652036103	244
0.0	155
0.0	440
0.7137670587632122	126
0.20917717515544154	403
0.6622241292626687	225
0.12876315284535333	402
0.928921568627451	166
1.0	28
0.5913003663003663	142
0.11328272490037194	261
0.14702380952380945	397
0.3340909090909091	298
0.0	133
0.0	296
0.0	352
-0.014307359307359269	276
-0.11655940612410343	263
0.5386038625976707	102
0.0	431
0.1712522045855378	564
-0.028186274509803932	263
0.18655533958474313	215
0.16666666666666674	497
0.0	376
0.2666666666666667	132
0.0	268
0.0	71
0.37564102564102564	201
0.0	435
-0.23679819074137987	357
0.04501462378955967	206
0.0	800
-0.09237835875090772	509
0.27450980392156854	581
0.0	597
0.39274918300653594	479
0.0	269
0.16235024192888065	153
0.0	397
0.09757896259741394	181
0.0	208
0.25	67
0.16666666666666674	545
0.0	301
0.18358559332824043	74
0.0	296
0.1276180180528006	101
0.23750000000000004	620
-0.03441450056004891	339
-0.1780799011238453	131
0.08616878123798533	378
0.0	224
0.4285714285714286	142
0.0	211
0.0	219
0.0	255
0.054545454545454564	216
0.125	275
0.0	384
0.0	112
0.3864468864468864	406
0.45012936854329744	719
0.12636054421768694	250
0.0	249
0.1064814814814814	247
0.0	434
0.0	128
-0.23183608112255893	197
-0.08333333333333348	71
0.3864684860298896	192
0.0	139
0.017857142857142794	100
0.06031996755680946	66
0.2672609033478599	119
0.26359283719787874	206
0.1384569377990431	429
0.0	205
0.0	105
0.0	261
0.1835745985517152	151
0.3386504799548278	511
0.3005717960811197	343
-0.11743197278911544	389
0.7213663037960791	562
0.1312925170068029	192
0.0	356
0.0	217
-0.13704547258394117	258
0.0	116
-0.18989583333333326	139
0.0	312
0.06895943562610196	330
0.3509018296613149	373
-0.20887875885311036	149
0.14203100460147478	293
-0.04170951025067848	329
-0.1333333333333333	266
0.2823693031533014	166
1.1102230246251565e-16	459
0.03409090909090906	100
-0.05217584818324905	136
-0.09580001793561116	211
0.0	715
0.4285714285714286	37
0.5603095975232197	137
0.5876050420168067	278
0.0	222
-0.08333333333333337	269
0.0	346
0.1333333333333333	512
0.014423076923076983	372
0.0	345
-0.4464285714285714	289
0.0	168
0.11358138901249748	187
0.010219490654273411	210
0.0685577031816147	167
-0.0829648526077098	475
0.0	447
0.02202079272254709	214
0.11499999999999999	182
0.0	108
0.24444444444444446	91
-0.2848598119965535	166
0.5212042788129745	191
0.25491880869883343	191
0.1333333333333333	193
0.4231746031746031	283
0.0	161
0.7788968403951455	94
0.34687961722733696	89
0.0	415
0.25	445
0.125	272
-0.1666332507623947	140
0.0	66
-0.016666666666666607	742
-0.6394986105024696	133
0.18474249142927168	206
0.19198468751854708	329
0.3285268719739707	390
-0.16055253937638692	692
0.0	468
0.0	655
0.0	414
-0.056944444444444464	260
0.0	97
0.1400946202705734	166
-0.09955990139289927	119
0.3229980981558327	650
2.220446049250313e-16	145
0.09981497949187845	237
0.07333333333333347	218
0.06632110679031111	169
0.20781249999999996	329
0.0786676158648476	105
0.0	110
0.4343407228701347	208
0.08679892330225125	732
0.06862985657232884	155
0.048752834467119976	639
0.0	564
-0.22962572042115326	159
-0.051587301587301626	377
-0.40909090909090906	70
0.04166666666666696	340
0.037345679012345645	109
0.9322834206146227	90
-0.40909090909090906	376
0.19997294372294372	144
0.6999800637958533	40
-0.025135557393622054	219
-0.005256951498887608	95
0.01948051948051943	178
0.2684194890077244	501
0.125	156
0.0	137
0.21071428571428563	562
-0.17750291409055563	415
0.0	122
0.6672787914661137	242
0.0	223
0.30000000000000004	390
0.3111111111111111	117
0.0	148
0.0	427
0.01388888888888884	117
0.5963636363636364	146
0.07379897879897879	166
0.6191026274092801	89
-0.38888888888888884	817
-0.08333333333333348	354
-0.04358470003227166	212
0.17163854358756914	67
0.0	862
0.0	426
0.07916666666666672	271
0.5887509828958093	188
-0.3333287508157331	387
0.19444444444444442	157
0.375	729
0.07297222095795469	340
0.09148293161135368	213
1.0	35
-0.08007330193345724	334
0.0	472
0.14634118012303693	41
0.16527520098948645	152
0.0	201
0.0	242
0.09729437229437227	343
0.0	135
0.0	176
0.0	69
0.0	585
0.9193394004947906	36
0.03904428904428903	284
0.33233361180729604	112
0.2678571428571428	298
0.07083279379044882	560
0.0	217
0.006055743200729324	142
0.0	397
0.0	126
0.23333333333333328	228
0.0	248
0.14714285714285724	362
0.0	570
0.375	166
0.0	119
-0.1309410946725038	145
0.04045954045954048	511
0.41666666666666674	138
0.2165960945372709	165
0.0	72
0.4	269
0.38080947896504447	218
-0.14730263451736603	992
0.0	216
0.0	274
0.0	385
0.0	136
0.12301587301587302	225
0.15620277944119532	402
0.0	196
0.04807692307692313	173
0.3384267245510131	163
-0.08452380952380967	70
0.10788690476190466	431
0.0	363
0.25472240178122524	158
0.18461199294532626	301
0.0	211
0.0	122
-0.009412149333427405	28
0.0	204
0.0	374
0.0	295
0.0	606
0.0	416
-0.010925117888177682	563
0.458974358974359	205
0.2564102564102564	167
0.0	380
0.375	70
0.0	411
-0.12999769883944023	108
0.03857142857142859	380
-0.07666666666666677	644
0.0	377
-0.10317460317460325	524
-0.2800187343732897	284
-0.07781713236258692	202
0.0	435
0.010449911304975634	138
0.0	350
-0.23457252261343697	155
0.17323841377190508	109
0.0	79
-0.25497784107485494	448
0.0	307
0.6591269841269841	260
0.11933716867927391	618
0.0	328
0.0	383
0.0	339
0.0	243
0.6532393431468384	247
0.775	103
0.7501960196923717	46
0.32351512295317947	149
0.0	576
0.22579801151229728	240
0.0	312
0.5	50
0.8464105934538058	37
0.08333333333333337	331
1.1102230246251565e-16	55
-0.03621877691645134	112
0.0	201
-0.5177503052503052	392
0.10486111111111107	774
0.6656271656271656	96
2.220446049250313e-16	183
0.33333333333333326	397
0.933386317480856	388
0.20833333333333337	41
0.2932544495589148	99
-0.42405678301277466	399
0.06712091052626445	763
0.0	187
0.031746031746031744	505
0.15092248650589202	128
0.25	210
0.0	425
0.7008928571428572	167
0.9166666666666665	34
0.2338994828700709	141
0.0	202
0.0	567
0.16666666666666674	442
0.18259042920946378	251
0.14108386304216525	114
0.0	507
0.35	64
0.5081373329023811	69
0.5425757575757575	129
0.3214285714285714	283
-0.16427944341613407	497
-0.16908451432930238	244
0.25	186
0.2477182539682541	458
0.133103008103008	115
0.33123084378679	473
0.1193091952422295	136
0.6162434512650227	94
0.07236842105263164	173
0.9999999999999999	59
0.020938375350140093	179
0.03418803418803407	101
0.0	432
0.125	108
0.11349206349206353	396
0.0	242
0.33333333333333337	320
0.17738095238095242	579
0.0	360
0.35	64
0.0	208
0.0	431
0.005565957379562669	518
0.007575757575757569	122
-0.1607142857142857	251
-0.1156223893065998	452
0.125	455
-0.25	151
-0.13409233238954604	65
-0.3364800171521892	542
0.0	274
2.220446049250313e-16	262
-0.010451751058517783	231
-0.003288058095750168	534
0.3310729205627126	171
0.0	396
0.0	182
0.0	134
0.0	237
0.9039661319073083	426
0.0	323
0.40909090909090906	99
0.0	218
0.20941710336447172	495
2.220446049250313e-16	160
-0.20310106481834989	493
0.05320773820773805	367
0.4126984126984128	219
0.13060699157473354	86
0.07449148203064082	147
-0.375	274
-0.2303477059825827	256
0.0	348
0.19599567099567095	495
0.33333333333333337	275
0.031515568630991475	565
0.5330676733300103	216
0.0	238
-0.40909090909090906	478
0.7650623885918003	351
-0.09597069597069596	211
0.3590152902652902	159
0.0	140
0.16156806156806147	93
0.7354886399004046	113
0.11567052764399643	129
-0.11825689001159323	108
0.5437869194360145	323
0.03222800591221647	381
0.0	268
0.19437730871120526	124
0.3875	225
0.16666666666666674	473
0.0	252
0.4223298665558728	489
0.38888888888888884	38
0.10565476190476186	327
0.07619047619047636	97
0.6745098039215686	143
0.0	173
-0.4374279467302723	427
-0.004761904761904745	391
-0.31025936016752953	92
0.0	250
0.0	400
0.08333333333333348	104
0.0	269
0.27055061030808847	155
0.13695628456541575	325
0.10060644625366194	392
0.08914611955889773	428
0.0	288
0.0	203
-0.06616305164034597	732
0.0	175
0.11250000000000004	213
-0.2991240527115714	374
0.2984459890378175	64
0.19444444444444442	381
0.062074829931972775	164
0.5805512638906867	120
-0.056400301223830634	45
0.0	532
0.10378787878787876	327
-0.23986914897787087	430
0.08017056870838057	169
0.3862315612315613	437
0.5397847522847523	134
-0.055086040725383145	390
0.0	453
-0.44393140180030266	136
0.33333333333333337	474
0.0	215
0.3280272108843538	171
0.0	314
-0.030555555555555558	467
0.3557946377284089	485
0.0	424
0.02083333333333337	765
0.1071428571428572	334
0.07499999999999996	471
0.02951388888888884	363
0.0	426
0.2760894885974985	134
0.0	291
0.05691349371753751	534
0.0	296
0.0	219
-0.11139137833396429	403
0.0	119
0.1958333333333333	164
0.24905582548676108	205
-0.14748895134745765	167
0.11697012138188612	317
0.14298654244306425	338
0.16666666666666674	205
0.05438311688311681	128
0.08307816881186447	179
-0.03783653517730162	390
-0.03514268284400479	164
0.0	306
0.11333333333333329	141
0.14288600288600284	413
0.23357576439261973	243
0.5341880341880342	331
0.13145559210526314	56
0.75	534
-0.0028571428571427804	759
-0.27724358974358976	955
-0.09312452573355234	381
0.02002256723872564	223
0.44999999999999996	84
0.166685001907674	298
0.01909090909090916	150
-0.022250826096979925	521
0.30952380952380953	178
0.42509469696969693	497
-0.3908157099736749	190
0.0	258
0.0	148
0.18367361607399563	211
0.0	192
0.0	217
0.17878787878787872	487
0.0	504
0.0	409
0.0	216
0.15916169560938365	128
0.12755102040816335	348
0.4974883459744407	211
0.0	32
0.0	123
0.0	373
0.11805555555555558	417
0.5254934210526316	260
0.0	88
0.8779160257818794	153
0.0	405
0.10846153846153861	156
0.0	241
0.21825396825396837	200
0.16800358285993083	40
0.23629473277683588	650
-0.008946188179074083	206
0.0	42
0.16666666666666674	109
0.0	223
0.0	585
0.6896445193387899	224
0.029846079846079843	220
0.0	348
0.45999999999999996	196
0.0	70
0.11363845360877478	97
-0.035219438054777175	294
0.2366017316017317	329
-0.13850191426127278	177
0.2802197802197801	256
0.0	117
0.0	337
0.009090909090909038	183
0.20310150900966173	392
0.19117647058823528	696
0.20717625994512312	585
-0.2916666666666667	296
0.0	785
-0.6220376667542917	494
0.0746264338724777	424
0.0	301
0.015873015873015706	390
0.10561660561660569	503
-0.14166666666666672	244
-0.15162532572027365	84
0.15932282003710596	154
-0.0190968980184667	468
-0.03677694519850294	60
0.0	185
0.0	314
0.6828887328887329	511
0.0	296
0.16666666666666674	515
0.3571428571428572	342
0.021343906193216428	71
0.4916666666666667	143
0.0	372
-0.2240610328638497	529
0.07499999999999996	298
-0.2950699463397799	144
1.0	44
0.0	139
0.3663465386154463	46
0.11583011583011582	289
0.20128429560223993	191
0.0	510
0.27450980392156865	276
0.5710026933886778	347
-0.004166666666666652	121
0.09305555555555567	140
0.0133053416803397	811
0.16474358974358977	170
0.0	321
0.2827450300159467	129
0.004166666666666652	123
-0.5537455020745015	149
0.0	224
0.0	320
-0.11866640149367846	152
-0.2043484262509413	745
0.11250000000000004	205
0.5194444444444444	386
0.0033006209476798	161
0.0	145
0.8671626984126984	122
-0.42716756415541596	569
0.0	388
0.05555555555555558	181
0.0	317
0.0044349512380204015	140
0.29166666666666674	415
-0.09684116188796366	415
0.0	263
0.017222030501492736	528
0.0	476
0.0	569
0.0	246
-0.045900253592561446	330
0.0	280
0.057173836926074806	80
0.16666666666666674	112
0.2780039803365162	173
-0.1689717634009693	210
0.0	390
-0.033333333333333326	617
0.0	264
0.36038961038961037	104
0.011898604404325441	109
-0.10490979811831247	308
-0.019642857142857184	311
-0.34537123658211205	121
0.1899850901294421	474
-0.47681159420289854	500
0.43402911882395667	70
0.48846751827857815	169
-0.03822843822843813	469
0.38295973668024186	127
0.27784045237100785	66
-0.19651391781146327	146
0.21370400432900438	109
-0.040909090909091006	299
0.10361079466342615	374
0.045388739227748554	126
0.03333333333333344	180
0.0	428
0.631026780727852	273
0.3533333333333333	197
0.0	203
0.0	686
0.25565268065268076	166
0.10256571936985936	659
0.19047619047619047	165
0.18367346938775508	52
2.220446049250313e-16	354
0.06137928661129577	319
0.0	219
0.0	373
0.1333333333333333	88
0.08228786426155221	153
0.18848056752135878	674
-0.13574345236329435	97
0.3571428571428572	128
0.3774939013419448	33
0.230082872656856	91
0.0	309
0.0	525
-0.030992579138512055	411
0.8901098901098901	127
0.0	285
0.0	194
0.0	310
0.0	123
0.20714285714285718	262
-0.016051344550290225	234
0.508337880606788	493
0.2046932956435219	282
0.0	136
0.28174603174603174	149
0.0	216
0.0	439
-0.11620770188252855	679
-0.016723356009070267	123
-0.10448683261183267	94
0.0033338381410292772	139
0.15000000000000002	436
-0.11969396344396332	448
0.0	755
0.33333333333333337	211
-0.09648144339320797	154
0.0	279
0.024554665731302272	237
0.0	60
0.049241961741961715	248
-0.2777777777777777	155
0.01909090909090916	185
0.0	227
0.4666666666666667	24
0.16666666666666674	112
0.5717097521340382	173
2.220446049250313e-16	129
0.3965930414198916	81
0.3443313928275258	154
0.30000000000000004	199
0.0	313
-0.4444444444444444	338
0.13263157894736843	485
-0.0024076433871331737	334
0.0	225
