# Supplementary material for: Accurate prediction of protein function using statistics-informed graph networks
Source: Nat Commun. 2024 Aug 4;15:6601. doi: 10.1038/s41467-024-50955-0 (PMC11297950; doi:10.1038/s41467-024-50955-0)
Supplement: Supplementary file 4 — Source Data [file 41467_2024_50955_MOESM4_ESM.zip › Source data/Figure S1 7C0I-A-EC_3.5.4.37.txt]

R	0.169
S	0.431
N	0.554
A	0.508
E	0.499
I	0.459
V	0.528
C	0.428
E	0.353
A	0.353
I	0.407
K	0.448
T	0.413
I	0.306
G	0.287
I	0.246
G	0.183
A	0.494
T	0.776
A	0.807
A	0.553
Q	0.359
L	0.282
T	0.279
R	0.188
Q	0.114
L	0.000
N	0.013
M	0.183
E	0.283
K	0.484
K	0.431
E	0.498
I	0.390
N	0.604
R	0.670
V	0.993
L	0.819
Y	0.891
S	0.813
L	0.816
A	0.757
K	0.550
K	0.500
G	0.396
K	0.346
V	0.421
Y	0.506
S	0.854
S	0.813
D	0.852
D	0.476
I	0.693
P	0.689
P	0.930
R	1.000
W	0.933
F	0.776
M	0.451
T	0.351
T	0.217
