# Supplementary material for: Accurate prediction of protein function using statistics-informed graph networks
Source: Nat Commun. 2024 Aug 4;15:6601. doi: 10.1038/s41467-024-50955-0 (PMC11297950; doi:10.1038/s41467-024-50955-0)
Supplement: Supplementary file 4 — Source Data [file 41467_2024_50955_MOESM4_ESM.zip › Source data/Figure S5b.csv]

0.290967751	30	BLAST
0.275467434	30	BLAST
0.265162637	30	BLAST
0.252127909	30	BLAST
0.290807272	30	BLAST
0.264470184	30	BLAST
0.278533776	30	BLAST
0.264279164	30	BLAST
0.274024608	30	BLAST
0.279330796	30	BLAST
0.269098147	30	BLAST
0.275925299	30	BLAST
0.265553932	30	BLAST
0.271241281	30	BLAST
0.266346927	30	BLAST
0.265160738	30	BLAST
0.292246355	30	BLAST
0.27018785	30	BLAST
0.284690049	30	BLAST
0.28821416	30	BLAST
0.268465898	30	BLAST
0.268638222	30	BLAST
0.286004181	30	BLAST
0.271537389	30	BLAST
0.294737841	30	BLAST
0.259555575	30	BLAST
0.279849336	30	BLAST
0.294522356	30	BLAST
0.271610693	30	BLAST
0.267853905	30	BLAST
0.278942933	30	BLAST
0.278623647	30	BLAST
0.276022687	30	BLAST
0.277130396	30	BLAST
0.286003122	30	BLAST
0.272901921	30	BLAST
0.283803753	30	BLAST
0.267801362	30	BLAST
0.280169126	30	BLAST
0.284234373	30	BLAST
0.263200269	30	BLAST
0.254771887	30	BLAST
0.286224439	30	BLAST
0.266211307	30	BLAST
0.276562157	30	BLAST
0.280894156	30	BLAST
0.273496175	30	BLAST
0.280040049	30	BLAST
0.267783475	30	BLAST
0.286136995	30	BLAST
0.312784551	40	BLAST
0.313215557	40	BLAST
0.307275622	40	BLAST
0.312573755	40	BLAST
0.327227932	40	BLAST
0.324616028	40	BLAST
0.31263218	40	BLAST
0.31193152	40	BLAST
0.314519204	40	BLAST
0.30503454	40	BLAST
0.303861394	40	BLAST
0.316313948	40	BLAST
0.314087983	40	BLAST
0.322724904	40	BLAST
0.307865954	40	BLAST
0.309452598	40	BLAST
0.326921973	40	BLAST
0.306059786	40	BLAST
0.308680549	40	BLAST
0.314558609	40	BLAST
0.310417573	40	BLAST
0.321062214	40	BLAST
0.305947452	40	BLAST
0.318751325	40	BLAST
0.318358986	40	BLAST
0.305834756	40	BLAST
0.315359419	40	BLAST
0.331896176	40	BLAST
0.306733156	40	BLAST
0.317060993	40	BLAST
0.320163297	40	BLAST
0.313056616	40	BLAST
0.30961106	40	BLAST
0.307866107	40	BLAST
0.335561871	40	BLAST
0.31417523	40	BLAST
0.319488942	40	BLAST
0.30462279	40	BLAST
0.317595356	40	BLAST
0.308943528	40	BLAST
0.325618623	40	BLAST
0.314755832	40	BLAST
0.312050864	40	BLAST
0.312236186	40	BLAST
0.312146591	40	BLAST
0.317269898	40	BLAST
0.313966256	40	BLAST
0.313003151	40	BLAST
0.318617656	40	BLAST
0.316835045	40	BLAST
0.340526303	50	BLAST
0.325924197	50	BLAST
0.342938924	50	BLAST
0.335257446	50	BLAST
0.332703632	50	BLAST
0.32034338	50	BLAST
0.332256269	50	BLAST
0.354164061	50	BLAST
0.330966787	50	BLAST
0.339363048	50	BLAST
0.318853871	50	BLAST
0.342103918	50	BLAST
0.338844476	50	BLAST
0.323836671	50	BLAST
0.330869418	50	BLAST
0.325967495	50	BLAST
0.331427046	50	BLAST
0.339561677	50	BLAST
0.32237031	50	BLAST
0.314524307	50	BLAST
0.335833346	50	BLAST
0.347860827	50	BLAST
0.333732709	50	BLAST
0.333683237	50	BLAST
0.334807934	50	BLAST
0.321421954	50	BLAST
0.34105574	50	BLAST
0.330876337	50	BLAST
0.321683684	50	BLAST
0.331592206	50	BLAST
0.33606682	50	BLAST
0.339601115	50	BLAST
0.337874475	50	BLAST
0.330020263	50	BLAST
0.332554449	50	BLAST
0.329514036	50	BLAST
0.337944376	50	BLAST
0.338411664	50	BLAST
0.334456479	50	BLAST
0.331156204	50	BLAST
0.32805685	50	BLAST
0.343354863	50	BLAST
0.336544566	50	BLAST
0.335184307	50	BLAST
0.328108999	50	BLAST
0.324383031	50	BLAST
0.334250442	50	BLAST
0.332067387	50	BLAST
0.342019677	50	BLAST
0.324076438	50	BLAST
0.342640792	70	BLAST
0.336069764	70	BLAST
0.347378015	70	BLAST
0.354228527	70	BLAST
0.34654796	70	BLAST
0.344445278	70	BLAST
0.34217694	70	BLAST
0.350898143	70	BLAST
0.349418607	70	BLAST
0.344422673	70	BLAST
0.345902239	70	BLAST
0.348084748	70	BLAST
0.347736342	70	BLAST
0.346845354	70	BLAST
0.352730235	70	BLAST
0.349035883	70	BLAST
0.352714291	70	BLAST
0.349550262	70	BLAST
0.33418137	70	BLAST
0.347655366	70	BLAST
0.349792843	70	BLAST
0.353519651	70	BLAST
0.35224964	70	BLAST
0.341113248	70	BLAST
0.351002655	70	BLAST
0.335874034	70	BLAST
0.346032478	70	BLAST
0.349171358	70	BLAST
0.34491235	70	BLAST
0.351278351	70	BLAST
0.34114337	70	BLAST
0.344376961	70	BLAST
0.340671378	70	BLAST
0.344746387	70	BLAST
0.354100884	70	BLAST
0.351531604	70	BLAST
0.339177314	70	BLAST
0.339540372	70	BLAST
0.340151654	70	BLAST
0.338006324	70	BLAST
0.340723125	70	BLAST
0.349030344	70	BLAST
0.351514147	70	BLAST
0.346748466	70	BLAST
0.339172749	70	BLAST
0.359612954	70	BLAST
0.336281092	70	BLAST
0.336832217	70	BLAST
0.33925485	70	BLAST
0.343004768	70	BLAST
0.351438351	95	BLAST
0.351708504	95	BLAST
0.349042753	95	BLAST
0.346501591	95	BLAST
0.345840119	95	BLAST
0.355736798	95	BLAST
0.348056078	95	BLAST
0.346382385	95	BLAST
0.346242171	95	BLAST
0.356592945	95	BLAST
0.352086763	95	BLAST
0.350104277	95	BLAST
0.358919407	95	BLAST
0.35237648	95	BLAST
0.351605221	95	BLAST
0.344968682	95	BLAST
0.351248839	95	BLAST
0.352573418	95	BLAST
0.344322836	95	BLAST
0.352771457	95	BLAST
0.352534312	95	BLAST
0.350441124	95	BLAST
0.353078046	95	BLAST
0.346262844	95	BLAST
0.351185405	95	BLAST
0.344013122	95	BLAST
0.352098167	95	BLAST
0.351031815	95	BLAST
0.351055532	95	BLAST
0.353947008	95	BLAST
0.351587854	95	BLAST
0.359017877	95	BLAST
0.346528308	95	BLAST
0.347998922	95	BLAST
0.34685255	95	BLAST
0.349976031	95	BLAST
0.35074851	95	BLAST
0.355579043	95	BLAST
0.3616385	95	BLAST
0.351435502	95	BLAST
0.359541871	95	BLAST
0.335698594	95	BLAST
0.356617204	95	BLAST
0.350258233	95	BLAST
0.344808108	95	BLAST
0.342147155	95	BLAST
0.349373974	95	BLAST
0.351332709	95	BLAST
0.354505641	95	BLAST
0.343709647	95	BLAST
0.398326129	30	DeepGO
0.405972211	30	DeepGO
0.420077361	30	DeepGO
0.408986797	30	DeepGO
0.419770571	30	DeepGO
0.420694529	30	DeepGO
0.415212506	30	DeepGO
0.396822426	30	DeepGO
0.40705599	30	DeepGO
0.398937553	30	DeepGO
0.404422646	30	DeepGO
0.41422572	30	DeepGO
0.408155625	30	DeepGO
0.407284555	30	DeepGO
0.420046792	30	DeepGO
0.419400984	30	DeepGO
0.405974158	30	DeepGO
0.406176643	30	DeepGO
0.428631866	30	DeepGO
0.413871319	30	DeepGO
0.427340341	30	DeepGO
0.405417368	30	DeepGO
0.410261153	30	DeepGO
0.400398502	30	DeepGO
0.413238296	30	DeepGO
0.415601906	30	DeepGO
0.408629802	30	DeepGO
0.405249832	30	DeepGO
0.406771243	30	DeepGO
0.414457322	30	DeepGO
0.407741926	30	DeepGO
0.408382836	30	DeepGO
0.402689372	30	DeepGO
0.409596496	30	DeepGO
0.403977995	30	DeepGO
0.405750037	30	DeepGO
0.414289766	30	DeepGO
0.404353366	30	DeepGO
0.415040224	30	DeepGO
0.417499121	30	DeepGO
0.406214456	30	DeepGO
0.398484143	30	DeepGO
0.412223849	30	DeepGO
0.403739293	30	DeepGO
0.405025544	30	DeepGO
0.419038234	30	DeepGO
0.410677038	30	DeepGO
0.401473717	30	DeepGO
0.404686507	30	DeepGO
0.408778186	30	DeepGO
0.43268505	40	DeepGO
0.422466957	40	DeepGO
0.420349448	40	DeepGO
0.433517744	40	DeepGO
0.433459598	40	DeepGO
0.424339901	40	DeepGO
0.430751311	40	DeepGO
0.423979299	40	DeepGO
0.430891764	40	DeepGO
0.440112334	40	DeepGO
0.432292707	40	DeepGO
0.428359244	40	DeepGO
0.431318221	40	DeepGO
0.439352631	40	DeepGO
0.428437682	40	DeepGO
0.423429618	40	DeepGO
0.430095509	40	DeepGO
0.43194449	40	DeepGO
0.434884092	40	DeepGO
0.437758336	40	DeepGO
0.427524508	40	DeepGO
0.427169053	40	DeepGO
0.436490912	40	DeepGO
0.428561443	40	DeepGO
0.43971093	40	DeepGO
0.4413603	40	DeepGO
0.43567535	40	DeepGO
0.433491363	40	DeepGO
0.435714196	40	DeepGO
0.438957106	40	DeepGO
0.423784909	40	DeepGO
0.419578807	40	DeepGO
0.42614242	40	DeepGO
0.42996226	40	DeepGO
0.445996623	40	DeepGO
0.428223986	40	DeepGO
0.42528471	40	DeepGO
0.432472558	40	DeepGO
0.428556168	40	DeepGO
0.436650209	40	DeepGO
0.431005027	40	DeepGO
0.420307895	40	DeepGO
0.427385972	40	DeepGO
0.430805945	40	DeepGO
0.436784577	40	DeepGO
0.434131744	40	DeepGO
0.424972715	40	DeepGO
0.429919958	40	DeepGO
0.43619919	40	DeepGO
0.437021829	40	DeepGO
0.432626235	50	DeepGO
0.440711484	50	DeepGO
0.446193153	50	DeepGO
0.452969024	50	DeepGO
0.445838817	50	DeepGO
0.437093668	50	DeepGO
0.451480663	50	DeepGO
0.447616731	50	DeepGO
0.441180363	50	DeepGO
0.428258808	50	DeepGO
0.435654157	50	DeepGO
0.447312711	50	DeepGO
0.443238353	50	DeepGO
0.451159796	50	DeepGO
0.434370163	50	DeepGO
0.435076829	50	DeepGO
0.437691065	50	DeepGO
0.441025177	50	DeepGO
0.456299527	50	DeepGO
0.438892673	50	DeepGO
0.447221836	50	DeepGO
0.441801334	50	DeepGO
0.448042819	50	DeepGO
0.44814394	50	DeepGO
0.453932061	50	DeepGO
0.441540424	50	DeepGO
0.447203029	50	DeepGO
0.449864631	50	DeepGO
0.445232534	50	DeepGO
0.448546017	50	DeepGO
0.444482339	50	DeepGO
0.44325127	50	DeepGO
0.442187441	50	DeepGO
0.445251143	50	DeepGO
0.438247893	50	DeepGO
0.448517247	50	DeepGO
0.442740523	50	DeepGO
0.44345089	50	DeepGO
0.453165529	50	DeepGO
0.437724304	50	DeepGO
0.437383515	50	DeepGO
0.449917338	50	DeepGO
0.453107246	50	DeepGO
0.449473898	50	DeepGO
0.441296125	50	DeepGO
0.438459521	50	DeepGO
0.438573901	50	DeepGO
0.453017983	50	DeepGO
0.441316765	50	DeepGO
0.445459638	50	DeepGO
0.457469601	70	DeepGO
0.461531294	70	DeepGO
0.45462646	70	DeepGO
0.456893274	70	DeepGO
0.460081265	70	DeepGO
0.462526001	70	DeepGO
0.452380481	70	DeepGO
0.452180568	70	DeepGO
0.455276507	70	DeepGO
0.453030791	70	DeepGO
0.455395108	70	DeepGO
0.457805966	70	DeepGO
0.45267139	70	DeepGO
0.445730491	70	DeepGO
0.448861393	70	DeepGO
0.448978569	70	DeepGO
0.442714118	70	DeepGO
0.458851054	70	DeepGO
0.461673725	70	DeepGO
0.460725068	70	DeepGO
0.453494353	70	DeepGO
0.449648233	70	DeepGO
0.452398929	70	DeepGO
0.458802922	70	DeepGO
0.456334026	70	DeepGO
0.458693844	70	DeepGO
0.455970432	70	DeepGO
0.457444795	70	DeepGO
0.452035814	70	DeepGO
0.452706882	70	DeepGO
0.448911387	70	DeepGO
0.45080383	70	DeepGO
0.45598406	70	DeepGO
0.450096124	70	DeepGO
0.458732227	70	DeepGO
0.456202121	70	DeepGO
0.456989476	70	DeepGO
0.445075493	70	DeepGO
0.456247599	70	DeepGO
0.449994032	70	DeepGO
0.435634162	70	DeepGO
0.457802655	70	DeepGO
0.457100676	70	DeepGO
0.448790595	70	DeepGO
0.449036394	70	DeepGO
0.451088144	70	DeepGO
0.456383753	70	DeepGO
0.456412564	70	DeepGO
0.450454142	70	DeepGO
0.449319925	70	DeepGO
0.45850832	95	DeepGO
0.458463934	95	DeepGO
0.46199111	95	DeepGO
0.461853223	95	DeepGO
0.462596252	95	DeepGO
0.457526415	95	DeepGO
0.451428489	95	DeepGO
0.461509017	95	DeepGO
0.464398482	95	DeepGO
0.458211735	95	DeepGO
0.455890602	95	DeepGO
0.45651045	95	DeepGO
0.467882442	95	DeepGO
0.461809771	95	DeepGO
0.460828608	95	DeepGO
0.456229131	95	DeepGO
0.460596163	95	DeepGO
0.452424487	95	DeepGO
0.452476896	95	DeepGO
0.456658562	95	DeepGO
0.456125619	95	DeepGO
0.467054658	95	DeepGO
0.453639336	95	DeepGO
0.457420415	95	DeepGO
0.464648093	95	DeepGO
0.45135515	95	DeepGO
0.461161949	95	DeepGO
0.459333749	95	DeepGO
0.455973708	95	DeepGO
0.454893828	95	DeepGO
0.454076113	95	DeepGO
0.462350227	95	DeepGO
0.456120429	95	DeepGO
0.461696403	95	DeepGO
0.462213428	95	DeepGO
0.456476734	95	DeepGO
0.45890391	95	DeepGO
0.454884419	95	DeepGO
0.458313279	95	DeepGO
0.458672506	95	DeepGO
0.460375793	95	DeepGO
0.463931362	95	DeepGO
0.456964572	95	DeepGO
0.45657189	95	DeepGO
0.462831741	95	DeepGO
0.462684571	95	DeepGO
0.459284926	95	DeepGO
0.463445686	95	DeepGO
0.455736438	95	DeepGO
0.463218827	95	DeepGO
0.439307692	30	DeepFRI
0.417914885	30	DeepFRI
0.424209361	30	DeepFRI
0.434242561	30	DeepFRI
0.43228296	30	DeepFRI
0.427886938	30	DeepFRI
0.432685147	30	DeepFRI
0.442920361	30	DeepFRI
0.433487088	30	DeepFRI
0.438248233	30	DeepFRI
0.422808264	30	DeepFRI
0.441249788	30	DeepFRI
0.433252081	30	DeepFRI
0.440339923	30	DeepFRI
0.432726161	30	DeepFRI
0.443168475	30	DeepFRI
0.443230698	30	DeepFRI
0.429085454	30	DeepFRI
0.450762489	30	DeepFRI
0.437096069	30	DeepFRI
0.434789728	30	DeepFRI
0.440474625	30	DeepFRI
0.451874945	30	DeepFRI
0.44154503	30	DeepFRI
0.435194077	30	DeepFRI
0.442653413	30	DeepFRI
0.442105871	30	DeepFRI
0.440433073	30	DeepFRI
0.422098438	30	DeepFRI
0.428837898	30	DeepFRI
0.424361082	30	DeepFRI
0.439271287	30	DeepFRI
0.417518994	30	DeepFRI
0.440068795	30	DeepFRI
0.437230538	30	DeepFRI
0.412669364	30	DeepFRI
0.422342991	30	DeepFRI
0.44845752	30	DeepFRI
0.444326252	30	DeepFRI
0.441456866	30	DeepFRI
0.419137604	30	DeepFRI
0.43603929	30	DeepFRI
0.435623607	30	DeepFRI
0.428304454	30	DeepFRI
0.432133283	30	DeepFRI
0.427489191	30	DeepFRI
0.446656768	30	DeepFRI
0.433646626	30	DeepFRI
0.455167595	30	DeepFRI
0.43992437	30	DeepFRI
0.461838487	40	DeepFRI
0.466887653	40	DeepFRI
0.453237422	40	DeepFRI
0.460378617	40	DeepFRI
0.458470601	40	DeepFRI
0.458955997	40	DeepFRI
0.450632463	40	DeepFRI
0.462207469	40	DeepFRI
0.449792435	40	DeepFRI
0.459825603	40	DeepFRI
0.459650247	40	DeepFRI
0.461229325	40	DeepFRI
0.460693344	40	DeepFRI
0.458574381	40	DeepFRI
0.465453399	40	DeepFRI
0.455730551	40	DeepFRI
0.452873104	40	DeepFRI
0.459524921	40	DeepFRI
0.458696623	40	DeepFRI
0.454958643	40	DeepFRI
0.473397479	40	DeepFRI
0.465596095	40	DeepFRI
0.453501558	40	DeepFRI
0.46215246	40	DeepFRI
0.468173461	40	DeepFRI
0.460696135	40	DeepFRI
0.458677577	40	DeepFRI
0.46338356	40	DeepFRI
0.463970334	40	DeepFRI
0.455198196	40	DeepFRI
0.445018842	40	DeepFRI
0.464571135	40	DeepFRI
0.467917857	40	DeepFRI
0.459736919	40	DeepFRI
0.460004197	40	DeepFRI
0.461935596	40	DeepFRI
0.466202695	40	DeepFRI
0.454505279	40	DeepFRI
0.469440362	40	DeepFRI
0.459768531	40	DeepFRI
0.467661808	40	DeepFRI
0.452893257	40	DeepFRI
0.472657822	40	DeepFRI
0.462072064	40	DeepFRI
0.471343331	40	DeepFRI
0.454403241	40	DeepFRI
0.468490562	40	DeepFRI
0.461093072	40	DeepFRI
0.461957804	40	DeepFRI
0.467833062	40	DeepFRI
0.478117652	50	DeepFRI
0.488106105	50	DeepFRI
0.477145094	50	DeepFRI
0.48489274	50	DeepFRI
0.483804366	50	DeepFRI
0.478816837	50	DeepFRI
0.47960838	50	DeepFRI
0.471774047	50	DeepFRI
0.469653257	50	DeepFRI
0.480870855	50	DeepFRI
0.476582011	50	DeepFRI
0.479993468	50	DeepFRI
0.47369552	50	DeepFRI
0.477831174	50	DeepFRI
0.485240966	50	DeepFRI
0.490139032	50	DeepFRI
0.494023707	50	DeepFRI
0.482621476	50	DeepFRI
0.482899495	50	DeepFRI
0.465863305	50	DeepFRI
0.467896371	50	DeepFRI
0.4679054	50	DeepFRI
0.468965807	50	DeepFRI
0.492744226	50	DeepFRI
0.48561511	50	DeepFRI
0.486111289	50	DeepFRI
0.489999997	50	DeepFRI
0.484405282	50	DeepFRI
0.477226198	50	DeepFRI
0.479222506	50	DeepFRI
0.479321932	50	DeepFRI
0.480929222	50	DeepFRI
0.483955806	50	DeepFRI
0.480396049	50	DeepFRI
0.473378659	50	DeepFRI
0.478266375	50	DeepFRI
0.479892824	50	DeepFRI
0.490517024	50	DeepFRI
0.479641708	50	DeepFRI
0.473443162	50	DeepFRI
0.482155023	50	DeepFRI
0.470707646	50	DeepFRI
0.483406432	50	DeepFRI
0.479817528	50	DeepFRI
0.484634854	50	DeepFRI
0.477108795	50	DeepFRI
0.479473314	50	DeepFRI
0.464710311	50	DeepFRI
0.470335802	50	DeepFRI
0.470826115	50	DeepFRI
0.502347345	70	DeepFRI
0.502432142	70	DeepFRI
0.509023865	70	DeepFRI
0.503608614	70	DeepFRI
0.506332638	70	DeepFRI
0.510855802	70	DeepFRI
0.509018721	70	DeepFRI
0.507550637	70	DeepFRI
0.498535841	70	DeepFRI
0.511529876	70	DeepFRI
0.507938378	70	DeepFRI
0.507741094	70	DeepFRI
0.506505613	70	DeepFRI
0.509547149	70	DeepFRI
0.497519034	70	DeepFRI
0.508473662	70	DeepFRI
0.508250917	70	DeepFRI
0.500160998	70	DeepFRI
0.501785074	70	DeepFRI
0.50305731	70	DeepFRI
0.507216816	70	DeepFRI
0.504047433	70	DeepFRI
0.515222138	70	DeepFRI
0.513328793	70	DeepFRI
0.505035068	70	DeepFRI
0.499411762	70	DeepFRI
0.510454627	70	DeepFRI
0.500790741	70	DeepFRI
0.504390653	70	DeepFRI
0.503206573	70	DeepFRI
0.507942416	70	DeepFRI
0.499940367	70	DeepFRI
0.50805925	70	DeepFRI
0.503660741	70	DeepFRI
0.509088944	70	DeepFRI
0.504170317	70	DeepFRI
0.508359743	70	DeepFRI
0.492221013	70	DeepFRI
0.500302737	70	DeepFRI
0.508615156	70	DeepFRI
0.499696191	70	DeepFRI
0.501152846	70	DeepFRI
0.500647566	70	DeepFRI
0.501024399	70	DeepFRI
0.503372856	70	DeepFRI
0.505352784	70	DeepFRI
0.4960186	70	DeepFRI
0.501473374	70	DeepFRI
0.502916018	70	DeepFRI
0.504714347	70	DeepFRI
0.530338136	95	DeepFRI
0.526450167	95	DeepFRI
0.524906138	95	DeepFRI
0.521866737	95	DeepFRI
0.513706105	95	DeepFRI
0.529275791	95	DeepFRI
0.52361837	95	DeepFRI
0.528604502	95	DeepFRI
0.526241911	95	DeepFRI
0.52923478	95	DeepFRI
0.523141376	95	DeepFRI
0.518364079	95	DeepFRI
0.530072906	95	DeepFRI
0.51803425	95	DeepFRI
0.515236064	95	DeepFRI
0.530184624	95	DeepFRI
0.517520679	95	DeepFRI
0.529092078	95	DeepFRI
0.518095776	95	DeepFRI
0.520421795	95	DeepFRI
0.527143012	95	DeepFRI
0.524529267	95	DeepFRI
0.52082072	95	DeepFRI
0.525699219	95	DeepFRI
0.525948002	95	DeepFRI
0.525827914	95	DeepFRI
0.530168876	95	DeepFRI
0.520942786	95	DeepFRI
0.519671812	95	DeepFRI
0.523305974	95	DeepFRI
0.526985699	95	DeepFRI
0.53460317	95	DeepFRI
0.532502202	95	DeepFRI
0.526387287	95	DeepFRI
0.528066779	95	DeepFRI
0.531409343	95	DeepFRI
0.532304501	95	DeepFRI
0.524293188	95	DeepFRI
0.521962818	95	DeepFRI
0.516809665	95	DeepFRI
0.518520614	95	DeepFRI
0.535807616	95	DeepFRI
0.52927476	95	DeepFRI
0.523980972	95	DeepFRI
0.521499113	95	DeepFRI
0.530635403	95	DeepFRI
0.523461602	95	DeepFRI
0.520617611	95	DeepFRI
0.523097433	95	DeepFRI
0.514188045	95	DeepFRI
0.149020614	30	Pannzer
0.153990927	30	Pannzer
0.162768946	30	Pannzer
0.160089753	30	Pannzer
0.159129865	30	Pannzer
0.14999747	30	Pannzer
0.156952609	30	Pannzer
0.165318915	30	Pannzer
0.161013516	30	Pannzer
0.14391908	30	Pannzer
0.16034018	30	Pannzer
0.149387914	30	Pannzer
0.15051746	30	Pannzer
0.147888832	30	Pannzer
0.160670313	30	Pannzer
0.153698782	30	Pannzer
0.161876525	30	Pannzer
0.150855804	30	Pannzer
0.153529779	30	Pannzer
0.159762959	30	Pannzer
0.163769322	30	Pannzer
0.155361854	30	Pannzer
0.161286721	30	Pannzer
0.161218569	30	Pannzer
0.160212701	30	Pannzer
0.148607707	30	Pannzer
0.158009205	30	Pannzer
0.164437541	30	Pannzer
0.144303234	30	Pannzer
0.142099762	30	Pannzer
0.159691835	30	Pannzer
0.162125705	30	Pannzer
0.155952695	30	Pannzer
0.160692423	30	Pannzer
0.152911815	30	Pannzer
0.158903319	30	Pannzer
0.173211881	30	Pannzer
0.156729621	30	Pannzer
0.148032525	30	Pannzer
0.165781055	30	Pannzer
0.160545855	30	Pannzer
0.146170011	30	Pannzer
0.156308909	30	Pannzer
0.159827898	30	Pannzer
0.164136144	30	Pannzer
0.153569167	30	Pannzer
0.160621502	30	Pannzer
0.149488452	30	Pannzer
0.169722975	30	Pannzer
0.156350949	30	Pannzer
0.147015589	40	Pannzer
0.157979955	40	Pannzer
0.152338458	40	Pannzer
0.15598536	40	Pannzer
0.149534656	40	Pannzer
0.151659169	40	Pannzer
0.155957915	40	Pannzer
0.155484275	40	Pannzer
0.151713703	40	Pannzer
0.163607461	40	Pannzer
0.159670021	40	Pannzer
0.155552542	40	Pannzer
0.162250596	40	Pannzer
0.151844793	40	Pannzer
0.15538166	40	Pannzer
0.152090402	40	Pannzer
0.155470224	40	Pannzer
0.161718015	40	Pannzer
0.164392827	40	Pannzer
0.157553095	40	Pannzer
0.156219329	40	Pannzer
0.157376064	40	Pannzer
0.152069177	40	Pannzer
0.159374583	40	Pannzer
0.147959309	40	Pannzer
0.149621012	40	Pannzer
0.153210104	40	Pannzer
0.150791713	40	Pannzer
0.145232626	40	Pannzer
0.155676974	40	Pannzer
0.151209693	40	Pannzer
0.141341748	40	Pannzer
0.164155389	40	Pannzer
0.167120306	40	Pannzer
0.157259847	40	Pannzer
0.152716997	40	Pannzer
0.150838934	40	Pannzer
0.140802315	40	Pannzer
0.146541003	40	Pannzer
0.161623905	40	Pannzer
0.16763765	40	Pannzer
0.155436959	40	Pannzer
0.152500256	40	Pannzer
0.151566346	40	Pannzer
0.153787228	40	Pannzer
0.150923407	40	Pannzer
0.152134929	40	Pannzer
0.155911133	40	Pannzer
0.156650474	40	Pannzer
0.15867826	40	Pannzer
0.151688797	50	Pannzer
0.154228481	50	Pannzer
0.153389173	50	Pannzer
0.148348754	50	Pannzer
0.153511243	50	Pannzer
0.147821364	50	Pannzer
0.150473895	50	Pannzer
0.153070845	50	Pannzer
0.153287904	50	Pannzer
0.146030497	50	Pannzer
0.160929609	50	Pannzer
0.149405022	50	Pannzer
0.152932245	50	Pannzer
0.152578154	50	Pannzer
0.155738876	50	Pannzer
0.14631473	50	Pannzer
0.152403694	50	Pannzer
0.149732029	50	Pannzer
0.149032601	50	Pannzer
0.14959534	50	Pannzer
0.156647546	50	Pannzer
0.156963722	50	Pannzer
0.15073218	50	Pannzer
0.157662434	50	Pannzer
0.151851903	50	Pannzer
0.145777916	50	Pannzer
0.146571225	50	Pannzer
0.151630478	50	Pannzer
0.150890401	50	Pannzer
0.156717917	50	Pannzer
0.154272822	50	Pannzer
0.153825478	50	Pannzer
0.153281496	50	Pannzer
0.157467628	50	Pannzer
0.151520452	50	Pannzer
0.147734513	50	Pannzer
0.145247011	50	Pannzer
0.157013062	50	Pannzer
0.162249375	50	Pannzer
0.150588344	50	Pannzer
0.152702275	50	Pannzer
0.153423393	50	Pannzer
0.151955382	50	Pannzer
0.150091238	50	Pannzer
0.151692381	50	Pannzer
0.151255539	50	Pannzer
0.152680729	50	Pannzer
0.156173104	50	Pannzer
0.147883384	50	Pannzer
0.159652166	50	Pannzer
0.153522927	70	Pannzer
0.141361602	70	Pannzer
0.149185418	70	Pannzer
0.151455624	70	Pannzer
0.146923376	70	Pannzer
0.146583402	70	Pannzer
0.149785637	70	Pannzer
0.149714016	70	Pannzer
0.149570608	70	Pannzer
0.153095959	70	Pannzer
0.15222345	70	Pannzer
0.148130785	70	Pannzer
0.14987523	70	Pannzer
0.150089667	70	Pannzer
0.149425797	70	Pannzer
0.1495675	70	Pannzer
0.152899403	70	Pannzer
0.147747153	70	Pannzer
0.144038881	70	Pannzer
0.140042381	70	Pannzer
0.151855896	70	Pannzer
0.153298587	70	Pannzer
0.14927887	70	Pannzer
0.146803514	70	Pannzer
0.15210071	70	Pannzer
0.158011366	70	Pannzer
0.14844351	70	Pannzer
0.157433837	70	Pannzer
0.152988944	70	Pannzer
0.145707938	70	Pannzer
0.150840822	70	Pannzer
0.154813655	70	Pannzer
0.147989078	70	Pannzer
0.158119327	70	Pannzer
0.153086182	70	Pannzer
0.152942262	70	Pannzer
0.14696345	70	Pannzer
0.148476827	70	Pannzer
0.147953007	70	Pannzer
0.144098463	70	Pannzer
0.156359408	70	Pannzer
0.149474675	70	Pannzer
0.142173259	70	Pannzer
0.149096329	70	Pannzer
0.154390721	70	Pannzer
0.157292827	70	Pannzer
0.143786871	70	Pannzer
0.154963517	70	Pannzer
0.15004703	70	Pannzer
0.14897071	70	Pannzer
0.156122659	95	Pannzer
0.146219277	95	Pannzer
0.148197744	95	Pannzer
0.145988712	95	Pannzer
0.145042868	95	Pannzer
0.148506472	95	Pannzer
0.151171124	95	Pannzer
0.152391089	95	Pannzer
0.144394266	95	Pannzer
0.154754699	95	Pannzer
0.147751598	95	Pannzer
0.143756129	95	Pannzer
0.143246994	95	Pannzer
0.150860703	95	Pannzer
0.151398604	95	Pannzer
0.154369525	95	Pannzer
0.150042051	95	Pannzer
0.152705444	95	Pannzer
0.150788765	95	Pannzer
0.149277972	95	Pannzer
0.151813875	95	Pannzer
0.150180015	95	Pannzer
0.148211979	95	Pannzer
0.150317029	95	Pannzer
0.149645788	95	Pannzer
0.154123528	95	Pannzer
0.152663016	95	Pannzer
0.150027193	95	Pannzer
0.152345355	95	Pannzer
0.149524858	95	Pannzer
0.15106418	95	Pannzer
0.149667119	95	Pannzer
0.14796307	95	Pannzer
0.153375157	95	Pannzer
0.145908932	95	Pannzer
0.149711253	95	Pannzer
0.146575264	95	Pannzer
0.154010877	95	Pannzer
0.153807137	95	Pannzer
0.147450159	95	Pannzer
0.157481354	95	Pannzer
0.148337721	95	Pannzer
0.147979199	95	Pannzer
0.143357214	95	Pannzer
0.145133879	95	Pannzer
0.146144043	95	Pannzer
0.150837792	95	Pannzer
0.150164697	95	Pannzer
0.14772406	95	Pannzer
0.153410191	95	Pannzer
0.418921406	30	FunFams
0.391657143	30	FunFams
0.409508602	30	FunFams
0.389017417	30	FunFams
0.38998583	30	FunFams
0.392208886	30	FunFams
0.418512359	30	FunFams
0.401689921	30	FunFams
0.38515314	30	FunFams
0.407797619	30	FunFams
0.392491946	30	FunFams
0.430727227	30	FunFams
0.403995613	30	FunFams
0.424370829	30	FunFams
0.396654942	30	FunFams
0.398169955	30	FunFams
0.407662832	30	FunFams
0.424332803	30	FunFams
0.429595738	30	FunFams
0.398072053	30	FunFams
0.407383138	30	FunFams
0.402524037	30	FunFams
0.408002138	30	FunFams
0.393705441	30	FunFams
0.403721767	30	FunFams
0.407887484	30	FunFams
0.425545026	30	FunFams
0.408532032	30	FunFams
0.379586609	30	FunFams
0.390484334	30	FunFams
0.419445206	30	FunFams
0.420749498	30	FunFams
0.371512201	30	FunFams
0.397849596	30	FunFams
0.402010269	30	FunFams
0.412842802	30	FunFams
0.40865587	30	FunFams
0.426480523	30	FunFams
0.403239163	30	FunFams
0.413030775	30	FunFams
0.390132294	30	FunFams
0.388290846	30	FunFams
0.402215268	30	FunFams
0.411044825	30	FunFams
0.40115825	30	FunFams
0.423738745	30	FunFams
0.396441779	30	FunFams
0.4051633	30	FunFams
0.422877886	30	FunFams
0.405750842	30	FunFams
0.438222516	40	FunFams
0.439374285	40	FunFams
0.437190755	40	FunFams
0.423059618	40	FunFams
0.441348666	40	FunFams
0.436089165	40	FunFams
0.428515026	40	FunFams
0.42716915	40	FunFams
0.438823846	40	FunFams
0.450952418	40	FunFams
0.432268543	40	FunFams
0.438948646	40	FunFams
0.438052887	40	FunFams
0.438919706	40	FunFams
0.423524573	40	FunFams
0.421715356	40	FunFams
0.446920004	40	FunFams
0.423392652	40	FunFams
0.421782527	40	FunFams
0.447946454	40	FunFams
0.448387848	40	FunFams
0.440149387	40	FunFams
0.418069493	40	FunFams
0.41420313	40	FunFams
0.444737867	40	FunFams
0.432488083	40	FunFams
0.439189481	40	FunFams
0.422775958	40	FunFams
0.426791427	40	FunFams
0.453273376	40	FunFams
0.447052392	40	FunFams
0.423934412	40	FunFams
0.41941805	40	FunFams
0.424820184	40	FunFams
0.427554628	40	FunFams
0.440072851	40	FunFams
0.442160457	40	FunFams
0.43452047	40	FunFams
0.406859664	40	FunFams
0.410967513	40	FunFams
0.43363597	40	FunFams
0.410082017	40	FunFams
0.447010859	40	FunFams
0.434253742	40	FunFams
0.459815735	40	FunFams
0.438180737	40	FunFams
0.427662236	40	FunFams
0.443644384	40	FunFams
0.438220821	40	FunFams
0.436123657	40	FunFams
0.447701529	50	FunFams
0.464705857	50	FunFams
0.465379901	50	FunFams
0.463271864	50	FunFams
0.478296058	50	FunFams
0.452897757	50	FunFams
0.452769062	50	FunFams
0.460846247	50	FunFams
0.465217074	50	FunFams
0.444146355	50	FunFams
0.448135976	50	FunFams
0.461353459	50	FunFams
0.447805632	50	FunFams
0.458290911	50	FunFams
0.457060131	50	FunFams
0.47560064	50	FunFams
0.452272253	50	FunFams
0.466917924	50	FunFams
0.456445455	50	FunFams
0.456034702	50	FunFams
0.460072117	50	FunFams
0.459379241	50	FunFams
0.467266057	50	FunFams
0.451440436	50	FunFams
0.446701443	50	FunFams
0.456050453	50	FunFams
0.455335783	50	FunFams
0.462965164	50	FunFams
0.452888264	50	FunFams
0.460884633	50	FunFams
0.463832988	50	FunFams
0.451834235	50	FunFams
0.469277937	50	FunFams
0.466868838	50	FunFams
0.481982271	50	FunFams
0.478417357	50	FunFams
0.462226134	50	FunFams
0.454349227	50	FunFams
0.452672786	50	FunFams
0.465874508	50	FunFams
0.460712646	50	FunFams
0.45712554	50	FunFams
0.455032522	50	FunFams
0.452584586	50	FunFams
0.461507834	50	FunFams
0.471991131	50	FunFams
0.471588017	50	FunFams
0.465043018	50	FunFams
0.450557475	50	FunFams
0.462696621	50	FunFams
0.493363371	70	FunFams
0.483821526	70	FunFams
0.477989988	70	FunFams
0.477220316	70	FunFams
0.478788361	70	FunFams
0.480903707	70	FunFams
0.493230102	70	FunFams
0.473991137	70	FunFams
0.485127736	70	FunFams
0.491108622	70	FunFams
0.468190616	70	FunFams
0.464066109	70	FunFams
0.478375983	70	FunFams
0.486659027	70	FunFams
0.481144067	70	FunFams
0.477185733	70	FunFams
0.492539159	70	FunFams
0.487367658	70	FunFams
0.479078161	70	FunFams
0.488794094	70	FunFams
0.485208564	70	FunFams
0.48888263	70	FunFams
0.482820816	70	FunFams
0.484352183	70	FunFams
0.48485261	70	FunFams
0.473941739	70	FunFams
0.478812202	70	FunFams
0.487513957	70	FunFams
0.489663791	70	FunFams
0.491118075	70	FunFams
0.484273049	70	FunFams
0.484585519	70	FunFams
0.479940692	70	FunFams
0.475056255	70	FunFams
0.483278943	70	FunFams
0.479900366	70	FunFams
0.475578496	70	FunFams
0.486791505	70	FunFams
0.488966268	70	FunFams
0.475973659	70	FunFams
0.491469925	70	FunFams
0.465516166	70	FunFams
0.483067225	70	FunFams
0.478249944	70	FunFams
0.478212101	70	FunFams
0.477249533	70	FunFams
0.471820372	70	FunFams
0.479169413	70	FunFams
0.484036371	70	FunFams
0.480282536	70	FunFams
0.488995511	95	FunFams
0.484417622	95	FunFams
0.485628423	95	FunFams
0.474624317	95	FunFams
0.487021022	95	FunFams
0.491885428	95	FunFams
0.482174403	95	FunFams
0.480608034	95	FunFams
0.505135952	95	FunFams
0.499901997	95	FunFams
0.486667017	95	FunFams
0.482577732	95	FunFams
0.485768556	95	FunFams
0.49447453	95	FunFams
0.485346971	95	FunFams
0.502806432	95	FunFams
0.492152054	95	FunFams
0.480818873	95	FunFams
0.492413722	95	FunFams
0.488007007	95	FunFams
0.476947319	95	FunFams
0.488089186	95	FunFams
0.484263137	95	FunFams
0.477410293	95	FunFams
0.480712773	95	FunFams
0.488047115	95	FunFams
0.484725243	95	FunFams
0.485667645	95	FunFams
0.484381391	95	FunFams
0.48556531	95	FunFams
0.487723662	95	FunFams
0.494388136	95	FunFams
0.48584969	95	FunFams
0.495775295	95	FunFams
0.485958679	95	FunFams
0.493639762	95	FunFams
0.487007729	95	FunFams
0.489260282	95	FunFams
0.501297809	95	FunFams
0.490773751	95	FunFams
0.477485966	95	FunFams
0.488651174	95	FunFams
0.487102907	95	FunFams
0.47651521	95	FunFams
0.47764021	95	FunFams
0.490357707	95	FunFams
0.489869068	95	FunFams
0.487313402	95	FunFams
0.478313075	95	FunFams
0.487169201	95	FunFams
0.495011872	30	DeepGOWeb
0.501169273	30	DeepGOWeb
0.489130803	30	DeepGOWeb
0.510784432	30	DeepGOWeb
0.50180488	30	DeepGOWeb
0.492300048	30	DeepGOWeb
0.470433664	30	DeepGOWeb
0.488535669	30	DeepGOWeb
0.494029906	30	DeepGOWeb
0.486275962	30	DeepGOWeb
0.507666089	30	DeepGOWeb
0.495785305	30	DeepGOWeb
0.517427262	30	DeepGOWeb
0.492633461	30	DeepGOWeb
0.511799826	30	DeepGOWeb
0.504111958	30	DeepGOWeb
0.472160893	30	DeepGOWeb
0.509014755	30	DeepGOWeb
0.499135415	30	DeepGOWeb
0.4805812	30	DeepGOWeb
0.488703922	30	DeepGOWeb
0.501788852	30	DeepGOWeb
0.500044747	30	DeepGOWeb
0.502949262	30	DeepGOWeb
0.475954151	30	DeepGOWeb
0.497114206	30	DeepGOWeb
0.501884606	30	DeepGOWeb
0.505653587	30	DeepGOWeb
0.518864125	30	DeepGOWeb
0.482359313	30	DeepGOWeb
0.48619883	30	DeepGOWeb
0.499592038	30	DeepGOWeb
0.491948298	30	DeepGOWeb
0.52248594	30	DeepGOWeb
0.493450738	30	DeepGOWeb
0.480356659	30	DeepGOWeb
0.509589126	30	DeepGOWeb
0.483561002	30	DeepGOWeb
0.484345365	30	DeepGOWeb
0.492971925	30	DeepGOWeb
0.538819442	30	DeepGOWeb
0.489798892	30	DeepGOWeb
0.480506393	30	DeepGOWeb
0.47920151	30	DeepGOWeb
0.512494497	30	DeepGOWeb
0.50329929	30	DeepGOWeb
0.504484261	30	DeepGOWeb
0.498014188	30	DeepGOWeb
0.490660484	30	DeepGOWeb
0.481872934	30	DeepGOWeb
0.508646059	40	DeepGOWeb
0.503597643	40	DeepGOWeb
0.503163773	40	DeepGOWeb
0.491827266	40	DeepGOWeb
0.49819365	40	DeepGOWeb
0.49179807	40	DeepGOWeb
0.489220751	40	DeepGOWeb
0.496424164	40	DeepGOWeb
0.507320522	40	DeepGOWeb
0.504631104	40	DeepGOWeb
0.497081934	40	DeepGOWeb
0.501227884	40	DeepGOWeb
0.492581966	40	DeepGOWeb
0.513836806	40	DeepGOWeb
0.496707083	40	DeepGOWeb
0.489913579	40	DeepGOWeb
0.496636151	40	DeepGOWeb
0.50141047	40	DeepGOWeb
0.505127298	40	DeepGOWeb
0.505550581	40	DeepGOWeb
0.490424957	40	DeepGOWeb
0.505183533	40	DeepGOWeb
0.499476663	40	DeepGOWeb
0.503847429	40	DeepGOWeb
0.497394262	40	DeepGOWeb
0.496218619	40	DeepGOWeb
0.491341601	40	DeepGOWeb
0.527840373	40	DeepGOWeb
0.512512373	40	DeepGOWeb
0.515860874	40	DeepGOWeb
0.491199197	40	DeepGOWeb
0.497257039	40	DeepGOWeb
0.505124444	40	DeepGOWeb
0.492813846	40	DeepGOWeb
0.49278464	40	DeepGOWeb
0.482020339	40	DeepGOWeb
0.493555272	40	DeepGOWeb
0.50941164	40	DeepGOWeb
0.502286919	40	DeepGOWeb
0.514167875	40	DeepGOWeb
0.49916133	40	DeepGOWeb
0.513686314	40	DeepGOWeb
0.5008528	40	DeepGOWeb
0.507388095	40	DeepGOWeb
0.486920493	40	DeepGOWeb
0.503700729	40	DeepGOWeb
0.505129603	40	DeepGOWeb
0.49904018	40	DeepGOWeb
0.512899099	40	DeepGOWeb
0.487797194	40	DeepGOWeb
0.481047839	50	DeepGOWeb
0.489828129	50	DeepGOWeb
0.502215468	50	DeepGOWeb
0.490083155	50	DeepGOWeb
0.479496142	50	DeepGOWeb
0.494602753	50	DeepGOWeb
0.495452282	50	DeepGOWeb
0.509777331	50	DeepGOWeb
0.501016017	50	DeepGOWeb
0.502645154	50	DeepGOWeb
0.499775439	50	DeepGOWeb
0.489714433	50	DeepGOWeb
0.482902349	50	DeepGOWeb
0.492230282	50	DeepGOWeb
0.499277317	50	DeepGOWeb
0.492850538	50	DeepGOWeb
0.487100425	50	DeepGOWeb
0.494743239	50	DeepGOWeb
0.496310596	50	DeepGOWeb
0.499481064	50	DeepGOWeb
0.497495592	50	DeepGOWeb
0.494448867	50	DeepGOWeb
0.482956873	50	DeepGOWeb
0.50226026	50	DeepGOWeb
0.517785941	50	DeepGOWeb
0.491937399	50	DeepGOWeb
0.502948678	50	DeepGOWeb
0.50327628	50	DeepGOWeb
0.486005846	50	DeepGOWeb
0.490285182	50	DeepGOWeb
0.492478611	50	DeepGOWeb
0.497682682	50	DeepGOWeb
0.48940352	50	DeepGOWeb
0.496531911	50	DeepGOWeb
0.491087759	50	DeepGOWeb
0.493995707	50	DeepGOWeb
0.505766205	50	DeepGOWeb
0.506970396	50	DeepGOWeb
0.495527177	50	DeepGOWeb
0.493482936	50	DeepGOWeb
0.478159197	50	DeepGOWeb
0.510714085	50	DeepGOWeb
0.499387758	50	DeepGOWeb
0.495197497	50	DeepGOWeb
0.511316015	50	DeepGOWeb
0.515362136	50	DeepGOWeb
0.514757032	50	DeepGOWeb
0.497644525	50	DeepGOWeb
0.491221879	50	DeepGOWeb
0.492398105	50	DeepGOWeb
0.505500014	70	DeepGOWeb
0.505457904	70	DeepGOWeb
0.501889316	70	DeepGOWeb
0.490310088	70	DeepGOWeb
0.498330285	70	DeepGOWeb
0.482255781	70	DeepGOWeb
0.490359796	70	DeepGOWeb
0.484442597	70	DeepGOWeb
0.501072643	70	DeepGOWeb
0.47987025	70	DeepGOWeb
0.503977407	70	DeepGOWeb
0.494639668	70	DeepGOWeb
0.501273483	70	DeepGOWeb
0.504879338	70	DeepGOWeb
0.488440036	70	DeepGOWeb
0.504109307	70	DeepGOWeb
0.490784793	70	DeepGOWeb
0.499640643	70	DeepGOWeb
0.49890043	70	DeepGOWeb
0.49564407	70	DeepGOWeb
0.500751643	70	DeepGOWeb
0.497824256	70	DeepGOWeb
0.496737533	70	DeepGOWeb
0.498856021	70	DeepGOWeb
0.510817416	70	DeepGOWeb
0.499975975	70	DeepGOWeb
0.494912448	70	DeepGOWeb
0.498987054	70	DeepGOWeb
0.490820117	70	DeepGOWeb
0.499177622	70	DeepGOWeb
0.495011231	70	DeepGOWeb
0.495332243	70	DeepGOWeb
0.502021728	70	DeepGOWeb
0.505021031	70	DeepGOWeb
0.498250993	70	DeepGOWeb
0.494176569	70	DeepGOWeb
0.495342102	70	DeepGOWeb
0.493670229	70	DeepGOWeb
0.498483202	70	DeepGOWeb
0.486912356	70	DeepGOWeb
0.486652225	70	DeepGOWeb
0.490548687	70	DeepGOWeb
0.499916289	70	DeepGOWeb
0.490498923	70	DeepGOWeb
0.49070288	70	DeepGOWeb
0.498584579	70	DeepGOWeb
0.499685501	70	DeepGOWeb
0.497350201	70	DeepGOWeb
0.499640401	70	DeepGOWeb
0.499463292	70	DeepGOWeb
0.495475564	95	DeepGOWeb
0.502140081	95	DeepGOWeb
0.503562668	95	DeepGOWeb
0.493911418	95	DeepGOWeb
0.496805601	95	DeepGOWeb
0.494775127	95	DeepGOWeb
0.500854045	95	DeepGOWeb
0.499451285	95	DeepGOWeb
0.491796368	95	DeepGOWeb
0.491341694	95	DeepGOWeb
0.495655411	95	DeepGOWeb
0.499698834	95	DeepGOWeb
0.495957247	95	DeepGOWeb
0.496422606	95	DeepGOWeb
0.497318846	95	DeepGOWeb
0.496712505	95	DeepGOWeb
0.495398677	95	DeepGOWeb
0.497316528	95	DeepGOWeb
0.489025074	95	DeepGOWeb
0.481799653	95	DeepGOWeb
0.502494604	95	DeepGOWeb
0.502628263	95	DeepGOWeb
0.500272556	95	DeepGOWeb
0.489453641	95	DeepGOWeb
0.496030951	95	DeepGOWeb
0.494056566	95	DeepGOWeb
0.491434514	95	DeepGOWeb
0.495939718	95	DeepGOWeb
0.497259847	95	DeepGOWeb
0.501293144	95	DeepGOWeb
0.497449671	95	DeepGOWeb
0.501643366	95	DeepGOWeb
0.504030827	95	DeepGOWeb
0.497558483	95	DeepGOWeb
0.499754912	95	DeepGOWeb
0.49526294	95	DeepGOWeb
0.494857812	95	DeepGOWeb
0.49536704	95	DeepGOWeb
0.490437206	95	DeepGOWeb
0.486806614	95	DeepGOWeb
0.498902194	95	DeepGOWeb
0.490723354	95	DeepGOWeb
0.496950251	95	DeepGOWeb
0.495091327	95	DeepGOWeb
0.487924903	95	DeepGOWeb
0.494665208	95	DeepGOWeb
0.488079119	95	DeepGOWeb
0.499647867	95	DeepGOWeb
0.498744906	95	DeepGOWeb
0.496791547	95	DeepGOWeb
0.47655779	30	ProteInfer
0.471411305	30	ProteInfer
0.489139886	30	ProteInfer
0.493266165	30	ProteInfer
0.458737714	30	ProteInfer
0.489758883	30	ProteInfer
0.485298001	30	ProteInfer
0.469369528	30	ProteInfer
0.469612131	30	ProteInfer
0.477234216	30	ProteInfer
0.492340766	30	ProteInfer
0.484629499	30	ProteInfer
0.476376126	30	ProteInfer
0.497716412	30	ProteInfer
0.475231834	30	ProteInfer
0.491554654	30	ProteInfer
0.476549857	30	ProteInfer
0.469750687	30	ProteInfer
0.476786976	30	ProteInfer
0.481417289	30	ProteInfer
0.496062071	30	ProteInfer
0.498765571	30	ProteInfer
0.485787349	30	ProteInfer
0.485213101	30	ProteInfer
0.465641301	30	ProteInfer
0.470235871	30	ProteInfer
0.464731669	30	ProteInfer
0.486338053	30	ProteInfer
0.504413103	30	ProteInfer
0.506442215	30	ProteInfer
0.472280644	30	ProteInfer
0.489110363	30	ProteInfer
0.495046273	30	ProteInfer
0.481461476	30	ProteInfer
0.47365242	30	ProteInfer
0.479330719	30	ProteInfer
0.477239022	30	ProteInfer
0.506927546	30	ProteInfer
0.46183004	30	ProteInfer
0.471439286	30	ProteInfer
0.489113257	30	ProteInfer
0.507532591	30	ProteInfer
0.476342665	30	ProteInfer
0.4651934	30	ProteInfer
0.486857788	30	ProteInfer
0.501205716	30	ProteInfer
0.498179875	30	ProteInfer
0.502998522	30	ProteInfer
0.473738737	30	ProteInfer
0.458908497	30	ProteInfer
0.515501089	40	ProteInfer
0.51911318	40	ProteInfer
0.536571575	40	ProteInfer
0.536289704	40	ProteInfer
0.535261096	40	ProteInfer
0.528690175	40	ProteInfer
0.515313467	40	ProteInfer
0.517106843	40	ProteInfer
0.517685889	40	ProteInfer
0.51235305	40	ProteInfer
0.524280927	40	ProteInfer
0.516390742	40	ProteInfer
0.528524791	40	ProteInfer
0.521502313	40	ProteInfer
0.519189397	40	ProteInfer
0.548392864	40	ProteInfer
0.540501546	40	ProteInfer
0.544767466	40	ProteInfer
0.510202083	40	ProteInfer
0.512755082	40	ProteInfer
0.525897028	40	ProteInfer
0.520006031	40	ProteInfer
0.507199312	40	ProteInfer
0.550882492	40	ProteInfer
0.545616798	40	ProteInfer
0.549786707	40	ProteInfer
0.514381915	40	ProteInfer
0.526427217	40	ProteInfer
0.51589797	40	ProteInfer
0.51483752	40	ProteInfer
0.520709527	40	ProteInfer
0.529493769	40	ProteInfer
0.528345966	40	ProteInfer
0.557393819	40	ProteInfer
0.508989906	40	ProteInfer
0.531044655	40	ProteInfer
0.541265444	40	ProteInfer
0.518053156	40	ProteInfer
0.524241216	40	ProteInfer
0.537600207	40	ProteInfer
0.518797808	40	ProteInfer
0.534343763	40	ProteInfer
0.525400416	40	ProteInfer
0.51708555	40	ProteInfer
0.519260963	40	ProteInfer
0.545563629	40	ProteInfer
0.53143629	40	ProteInfer
0.508146084	40	ProteInfer
0.522096615	40	ProteInfer
0.516983501	40	ProteInfer
0.555069777	50	ProteInfer
0.579013162	50	ProteInfer
0.569863508	50	ProteInfer
0.554290134	50	ProteInfer
0.572210752	50	ProteInfer
0.576576235	50	ProteInfer
0.550730284	50	ProteInfer
0.559962421	50	ProteInfer
0.559627626	50	ProteInfer
0.553910183	50	ProteInfer
0.560579807	50	ProteInfer
0.559682744	50	ProteInfer
0.562904997	50	ProteInfer
0.545231332	50	ProteInfer
0.537286941	50	ProteInfer
0.559801436	50	ProteInfer
0.570683826	50	ProteInfer
0.562384553	50	ProteInfer
0.552699994	50	ProteInfer
0.553772298	50	ProteInfer
0.557426094	50	ProteInfer
0.573421746	50	ProteInfer
0.547094889	50	ProteInfer
0.554781948	50	ProteInfer
0.543675265	50	ProteInfer
0.555101375	50	ProteInfer
0.564084086	50	ProteInfer
0.570070656	50	ProteInfer
0.552074273	50	ProteInfer
0.552576643	50	ProteInfer
0.563684429	50	ProteInfer
0.559401093	50	ProteInfer
0.562098866	50	ProteInfer
0.564449982	50	ProteInfer
0.563170376	50	ProteInfer
0.544733658	50	ProteInfer
0.557670212	50	ProteInfer
0.560704887	50	ProteInfer
0.560518578	50	ProteInfer
0.560957471	50	ProteInfer
0.554007906	50	ProteInfer
0.552003777	50	ProteInfer
0.567462223	50	ProteInfer
0.554898716	50	ProteInfer
0.551053338	50	ProteInfer
0.566612605	50	ProteInfer
0.567597813	50	ProteInfer
0.545123663	50	ProteInfer
0.558527602	50	ProteInfer
0.566233283	50	ProteInfer
0.598462753	70	ProteInfer
0.594555043	70	ProteInfer
0.59619012	70	ProteInfer
0.583639786	70	ProteInfer
0.597459413	70	ProteInfer
0.594190069	70	ProteInfer
0.591877908	70	ProteInfer
0.591737761	70	ProteInfer
0.59856092	70	ProteInfer
0.592953307	70	ProteInfer
0.583070413	70	ProteInfer
0.594528662	70	ProteInfer
0.581089727	70	ProteInfer
0.602094607	70	ProteInfer
0.586694693	70	ProteInfer
0.602483718	70	ProteInfer
0.57127228	70	ProteInfer
0.600580418	70	ProteInfer
0.60045862	70	ProteInfer
0.59491256	70	ProteInfer
0.594519547	70	ProteInfer
0.604073871	70	ProteInfer
0.588705287	70	ProteInfer
0.589633274	70	ProteInfer
0.591436861	70	ProteInfer
0.589627267	70	ProteInfer
0.595501529	70	ProteInfer
0.609689183	70	ProteInfer
0.597445514	70	ProteInfer
0.597251395	70	ProteInfer
0.588704841	70	ProteInfer
0.599841163	70	ProteInfer
0.59856602	70	ProteInfer
0.590590075	70	ProteInfer
0.592587446	70	ProteInfer
0.586323396	70	ProteInfer
0.591364392	70	ProteInfer
0.591330268	70	ProteInfer
0.583157046	70	ProteInfer
0.607922736	70	ProteInfer
0.58853831	70	ProteInfer
0.595871205	70	ProteInfer
0.595468128	70	ProteInfer
0.595721608	70	ProteInfer
0.599450761	70	ProteInfer
0.586195905	70	ProteInfer
0.583274635	70	ProteInfer
0.593455322	70	ProteInfer
0.600670332	70	ProteInfer
0.581031132	70	ProteInfer
0.601936032	95	ProteInfer
0.598163956	95	ProteInfer
0.597858096	95	ProteInfer
0.603981559	95	ProteInfer
0.585431583	95	ProteInfer
0.597510844	95	ProteInfer
0.595224278	95	ProteInfer
0.600703863	95	ProteInfer
0.601431671	95	ProteInfer
0.607034274	95	ProteInfer
0.597334454	95	ProteInfer
0.609927513	95	ProteInfer
0.59389777	95	ProteInfer
0.604336272	95	ProteInfer
0.612952743	95	ProteInfer
0.614395437	95	ProteInfer
0.600670591	95	ProteInfer
0.605015027	95	ProteInfer
0.601576196	95	ProteInfer
0.605203791	95	ProteInfer
0.599279886	95	ProteInfer
0.595363706	95	ProteInfer
0.605047004	95	ProteInfer
0.613178948	95	ProteInfer
0.615888718	95	ProteInfer
0.610113011	95	ProteInfer
0.603457423	95	ProteInfer
0.590806792	95	ProteInfer
0.603784047	95	ProteInfer
0.583262485	95	ProteInfer
0.610921387	95	ProteInfer
0.602123723	95	ProteInfer
0.609705553	95	ProteInfer
0.614637878	95	ProteInfer
0.600912256	95	ProteInfer
0.595987672	95	ProteInfer
0.607615335	95	ProteInfer
0.601710697	95	ProteInfer
0.605016835	95	ProteInfer
0.619311234	95	ProteInfer
0.603129724	95	ProteInfer
0.599232015	95	ProteInfer
0.601026576	95	ProteInfer
0.591284992	95	ProteInfer
0.602493076	95	ProteInfer
0.607183077	95	ProteInfer
0.609781152	95	ProteInfer
0.596903294	95	ProteInfer
0.599027433	95	ProteInfer
0.596143426	95	ProteInfer
0.546787822	30	SPROF-GO
0.552719264	30	SPROF-GO
0.552952125	30	SPROF-GO
0.568242884	30	SPROF-GO
0.553941099	30	SPROF-GO
0.564889458	30	SPROF-GO
0.546879101	30	SPROF-GO
0.550854979	30	SPROF-GO
0.56711448	30	SPROF-GO
0.566778302	30	SPROF-GO
0.54946398	30	SPROF-GO
0.553414367	30	SPROF-GO
0.571145743	30	SPROF-GO
0.556195638	30	SPROF-GO
0.564653496	30	SPROF-GO
0.564084321	30	SPROF-GO
0.541243735	30	SPROF-GO
0.54256888	30	SPROF-GO
0.554441065	30	SPROF-GO
0.553813058	30	SPROF-GO
0.555179745	30	SPROF-GO
0.56183412	30	SPROF-GO
0.553295445	30	SPROF-GO
0.551124666	30	SPROF-GO
0.568796599	30	SPROF-GO
0.544545713	30	SPROF-GO
0.543882958	30	SPROF-GO
0.559641231	30	SPROF-GO
0.549150442	30	SPROF-GO
0.557296657	30	SPROF-GO
0.564173251	30	SPROF-GO
0.556407344	30	SPROF-GO
0.556253696	30	SPROF-GO
0.555570192	30	SPROF-GO
0.55930747	30	SPROF-GO
0.551691927	30	SPROF-GO
0.553352434	30	SPROF-GO
0.539593117	30	SPROF-GO
0.57841659	30	SPROF-GO
0.557867924	30	SPROF-GO
0.557548778	30	SPROF-GO
0.553664956	30	SPROF-GO
0.563217416	30	SPROF-GO
0.54952553	30	SPROF-GO
0.559084996	30	SPROF-GO
0.5458694	30	SPROF-GO
0.566572647	30	SPROF-GO
0.553513017	30	SPROF-GO
0.540117428	30	SPROF-GO
0.543136916	30	SPROF-GO
0.570288443	40	SPROF-GO
0.577711766	40	SPROF-GO
0.57229241	40	SPROF-GO
0.563670984	40	SPROF-GO
0.573907423	40	SPROF-GO
0.567532525	40	SPROF-GO
0.570635096	40	SPROF-GO
0.566217615	40	SPROF-GO
0.577322848	40	SPROF-GO
0.567663331	40	SPROF-GO
0.564520486	40	SPROF-GO
0.567136768	40	SPROF-GO
0.569739218	40	SPROF-GO
0.577002495	40	SPROF-GO
0.557131437	40	SPROF-GO
0.581301052	40	SPROF-GO
0.573351294	40	SPROF-GO
0.570511578	40	SPROF-GO
0.56321502	40	SPROF-GO
0.566276451	40	SPROF-GO
0.579027278	40	SPROF-GO
0.579965578	40	SPROF-GO
0.581435354	40	SPROF-GO
0.574532885	40	SPROF-GO
0.5669798	40	SPROF-GO
0.563377222	40	SPROF-GO
0.574502394	40	SPROF-GO
0.571761626	40	SPROF-GO
0.559734143	40	SPROF-GO
0.564796925	40	SPROF-GO
0.556455656	40	SPROF-GO
0.566030862	40	SPROF-GO
0.567433347	40	SPROF-GO
0.569263911	40	SPROF-GO
0.571665688	40	SPROF-GO
0.565291199	40	SPROF-GO
0.562451492	40	SPROF-GO
0.576205034	40	SPROF-GO
0.574546927	40	SPROF-GO
0.567761529	40	SPROF-GO
0.565731021	40	SPROF-GO
0.569553975	40	SPROF-GO
0.56565766	40	SPROF-GO
0.578324139	40	SPROF-GO
0.58119357	40	SPROF-GO
0.567522225	40	SPROF-GO
0.577658027	40	SPROF-GO
0.576987659	40	SPROF-GO
0.559027557	40	SPROF-GO
0.561317306	40	SPROF-GO
0.580601664	50	SPROF-GO
0.574414758	50	SPROF-GO
0.587549169	50	SPROF-GO
0.571565699	50	SPROF-GO
0.584407255	50	SPROF-GO
0.576925991	50	SPROF-GO
0.573343772	50	SPROF-GO
0.584427061	50	SPROF-GO
0.583354098	50	SPROF-GO
0.578155525	50	SPROF-GO
0.586585893	50	SPROF-GO
0.591368921	50	SPROF-GO
0.573698176	50	SPROF-GO
0.571302509	50	SPROF-GO
0.575159627	50	SPROF-GO
0.568443936	50	SPROF-GO
0.57773517	50	SPROF-GO
0.570591045	50	SPROF-GO
0.572142647	50	SPROF-GO
0.580775922	50	SPROF-GO
0.567885708	50	SPROF-GO
0.581183213	50	SPROF-GO
0.580455878	50	SPROF-GO
0.576126132	50	SPROF-GO
0.572030653	50	SPROF-GO
0.581327331	50	SPROF-GO
0.577019123	50	SPROF-GO
0.571018089	50	SPROF-GO
0.574534913	50	SPROF-GO
0.574959233	50	SPROF-GO
0.563641978	50	SPROF-GO
0.569014168	50	SPROF-GO
0.581375926	50	SPROF-GO
0.579391614	50	SPROF-GO
0.587222451	50	SPROF-GO
0.579661891	50	SPROF-GO
0.575685398	50	SPROF-GO
0.57409043	50	SPROF-GO
0.561174872	50	SPROF-GO
0.577434102	50	SPROF-GO
0.566619455	50	SPROF-GO
0.580621255	50	SPROF-GO
0.568986735	50	SPROF-GO
0.575448229	50	SPROF-GO
0.579325309	50	SPROF-GO
0.567753917	50	SPROF-GO
0.571039927	50	SPROF-GO
0.58284852	50	SPROF-GO
0.580028723	50	SPROF-GO
0.568554434	50	SPROF-GO
0.577025531	70	SPROF-GO
0.585758643	70	SPROF-GO
0.578029349	70	SPROF-GO
0.577391583	70	SPROF-GO
0.583156235	70	SPROF-GO
0.582814754	70	SPROF-GO
0.585267593	70	SPROF-GO
0.590245858	70	SPROF-GO
0.585158095	70	SPROF-GO
0.589008502	70	SPROF-GO
0.581469946	70	SPROF-GO
0.584824911	70	SPROF-GO
0.583956454	70	SPROF-GO
0.579826618	70	SPROF-GO
0.580270671	70	SPROF-GO
0.5797771	70	SPROF-GO
0.578343167	70	SPROF-GO
0.588339888	70	SPROF-GO
0.583488993	70	SPROF-GO
0.586994847	70	SPROF-GO
0.585244795	70	SPROF-GO
0.581713405	70	SPROF-GO
0.583779849	70	SPROF-GO
0.584668609	70	SPROF-GO
0.585948441	70	SPROF-GO
0.581598547	70	SPROF-GO
0.587644681	70	SPROF-GO
0.576585416	70	SPROF-GO
0.593419117	70	SPROF-GO
0.586313721	70	SPROF-GO
0.578429129	70	SPROF-GO
0.585889863	70	SPROF-GO
0.575346526	70	SPROF-GO
0.584435224	70	SPROF-GO
0.584109799	70	SPROF-GO
0.582693206	70	SPROF-GO
0.579461554	70	SPROF-GO
0.589587453	70	SPROF-GO
0.587747334	70	SPROF-GO
0.584368318	70	SPROF-GO
0.583392337	70	SPROF-GO
0.590827051	70	SPROF-GO
0.586288153	70	SPROF-GO
0.586277255	70	SPROF-GO
0.584943075	70	SPROF-GO
0.591085357	70	SPROF-GO
0.586076377	70	SPROF-GO
0.583099213	70	SPROF-GO
0.579758397	70	SPROF-GO
0.585192273	70	SPROF-GO
0.591179072	95	SPROF-GO
0.586938337	95	SPROF-GO
0.585545592	95	SPROF-GO
0.582597201	95	SPROF-GO
0.589264288	95	SPROF-GO
0.581424384	95	SPROF-GO
0.578432968	95	SPROF-GO
0.589144571	95	SPROF-GO
0.583699466	95	SPROF-GO
0.584713788	95	SPROF-GO
0.583056878	95	SPROF-GO
0.584840218	95	SPROF-GO
0.590452611	95	SPROF-GO
0.586827307	95	SPROF-GO
0.586252522	95	SPROF-GO
0.582266114	95	SPROF-GO
0.589031289	95	SPROF-GO
0.578491841	95	SPROF-GO
0.581891833	95	SPROF-GO
0.593659175	95	SPROF-GO
0.57746928	95	SPROF-GO
0.588823238	95	SPROF-GO
0.577234171	95	SPROF-GO
0.57802141	95	SPROF-GO
0.594600371	95	SPROF-GO
0.588472399	95	SPROF-GO
0.589955902	95	SPROF-GO
0.583954993	95	SPROF-GO
0.584948956	95	SPROF-GO
0.580645816	95	SPROF-GO
0.583620877	95	SPROF-GO
0.587427991	95	SPROF-GO
0.582651994	95	SPROF-GO
0.588353331	95	SPROF-GO
0.58204926	95	SPROF-GO
0.588766766	95	SPROF-GO
0.587095804	95	SPROF-GO
0.578465168	95	SPROF-GO
0.586429425	95	SPROF-GO
0.58026644	95	SPROF-GO
0.583391711	95	SPROF-GO
0.589534282	95	SPROF-GO
0.592205916	95	SPROF-GO
0.583567634	95	SPROF-GO
0.580960004	95	SPROF-GO
0.583879945	95	SPROF-GO
0.585028354	95	SPROF-GO
0.576867286	95	SPROF-GO
0.576434329	95	SPROF-GO
0.581687458	95	SPROF-GO
[truncated: 500 more rows]
