# Supplementary material for: Accurate prediction of protein function using statistics-informed graph networks
Source: Nat Commun. 2024 Aug 4;15:6601. doi: 10.1038/s41467-024-50955-0 (PMC11297950; doi:10.1038/s41467-024-50955-0)
Supplement: Supplementary file 4 — Source Data [file 41467_2024_50955_MOESM4_ESM.zip › Source data/Figure4 2FE3-A_GO_0046872.txt]

H	0.195
E	0.183
L	0.166
K	0.151
E	0.127
A	0.111
L	0.099
E	0.097
T	0.095
L	0.090
K	0.081
E	0.071
T	0.061
G	0.055
V	0.000
R	0.024
I	0.039
T	0.129
P	0.148
Q	0.155
R	0.134
H	0.128
A	0.148
I	0.130
L	0.181
E	0.208
Y	0.273
L	0.162
V	0.115
N	0.116
S	0.223
M	0.300
A	0.288
H	0.256
P	0.210
T	0.194
A	0.194
D	0.245
D	0.268
I	0.315
Y	0.278
K	0.289
A	0.271
L	0.377
E	0.431
G	0.470
K	0.382
F	0.387
P	0.364
N	0.304
M	0.225
S	0.168
V	0.185
A	0.181
T	0.186
V	0.186
Y	0.185
N	0.183
N	0.183
L	0.184
R	0.219
V	0.226
F	0.225
R	0.227
E	0.217
S	0.247
G	0.210
L	0.259
V	0.213
K	0.209
E	0.156
L	0.169
T	0.170
Y	0.178
G	0.191
D	0.190
A	0.194
S	0.190
S	0.192
R	0.223
F	0.153
D	0.211
F	0.314
V	0.513
T	0.627
S	0.627
D	0.519
H	0.443
Y	0.377
H	0.450
A	0.490
I	0.565
C	0.744
E	0.823
N	1.000
C	0.956
G	0.858
K	0.697
I	0.503
V	0.376
D	0.253
F	0.194
H	0.212
Y	0.223
P	0.290
G	0.355
L	0.394
D	0.437
E	0.441
V	0.441
E	0.414
Q	0.408
L	0.374
A	0.396
A	0.417
H	0.426
V	0.400
T	0.425
G	0.420
F	0.418
K	0.363
V	0.324
S	0.280
H	0.264
H	0.314
R	0.404
L	0.547
E	0.655
I	0.754
Y	0.709
G	0.751
V	0.744
C	0.918
Q	0.876
E	0.854
C	0.862
S	0.852
K	0.820
K	0.610
E	0.559
N	0.493
