# Supplementary material for: Accurate prediction of protein function using statistics-informed graph networks
Source: Nat Commun. 2024 Aug 4;15:6601. doi: 10.1038/s41467-024-50955-0 (PMC11297950; doi:10.1038/s41467-024-50955-0)
Supplement: Supplementary file 4 — Source Data [file 41467_2024_50955_MOESM4_ESM.zip › Source data/Figure S1 4DU6-A-GO_0003934.txt]

S	0.164
S	0.222
L	0.218
S	0.215
K	0.142
E	0.095
A	0.069
E	0.079
L	0.133
V	0.075
H	0.065
Q	0.000
A	0.026
L	0.067
L	0.125
A	0.172
R	0.122
G	0.091
L	0.051
E	0.064
T	0.043
P	0.064
L	0.079
R	0.068
K	0.075
P	0.093
E	0.162
L	0.175
D	0.169
A	0.158
E	0.173
T	0.211
R	0.273
K	0.298
T	0.330
R	0.325
I	0.345
Q	0.369
A	0.282
H	0.252
M	0.232
T	0.305
E	0.367
V	0.371
M	0.393
H	0.397
L	0.400
L	0.496
N	0.452
L	0.349
D	0.219
L	0.216
T	0.259
D	0.236
D	0.257
S	0.290
L	0.266
A	0.261
D	0.330
T	0.449
P	0.449
R	0.499
R	0.506
I	0.573
A	0.559
K	0.569
M	0.559
Y	0.474
V	0.470
D	0.426
E	0.458
I	0.469
F	0.451
S	0.432
G	0.387
L	0.348
D	0.340
Y	0.240
E	0.262
N	0.235
F	0.266
P	0.289
K	0.335
I	0.480
T	0.530
L	0.564
I	0.598
Q	0.576
N	0.556
K	0.430
M	0.431
K	0.422
V	0.438
D	0.413
E	0.380
M	0.443
V	0.441
T	0.546
V	0.543
R	0.637
D	0.682
I	0.794
T	0.831
L	0.802
T	0.741
S	0.740
T	0.824
C	0.731
E	0.764
H	0.810
H	0.772
F	0.665
V	0.477
T	0.587
I	0.595
D	0.612
G	0.555
K	0.623
A	0.600
T	0.624
V	0.544
A	0.634
Y	0.557
I	0.640
P	0.617
K	0.794
D	0.799
S	0.940
V	0.870
I	0.820
G	0.698
L	0.700
S	0.749
K	0.685
I	0.734
N	0.763
R	0.808
I	0.772
V	0.661
Q	0.584
F	0.515
F	0.482
A	0.393
Q	0.325
R	0.332
P	0.396
Q	0.510
V	0.604
Q	0.608
E	0.557
R	0.435
L	0.596
T	0.635
Q	0.738
Q	0.564
I	0.474
L	0.360
L	0.364
A	0.357
L	0.371
Q	0.310
T	0.370
L	0.388
L	0.427
G	0.398
T	0.449
N	0.438
N	0.483
V	0.409
A	0.516
V	0.422
S	0.577
I	0.533
D	0.773
A	0.836
V	1.000
H	0.895
Y	0.889
C	0.872
V	0.894
K	0.875
A	0.814
R	0.831
G	0.772
I	0.726
R	0.615
D	0.498
A	0.426
T	0.461
S	0.565
A	0.697
T	0.659
T	0.567
T	0.397
T	0.370
S	0.336
L	0.351
G	0.308
G	0.301
L	0.294
F	0.301
K	0.278
S	0.285
S	0.418
Q	0.459
N	0.424
T	0.279
R	0.258
Q	0.274
E	0.292
F	0.293
L	0.285
R	0.286
A	0.288
V	0.284
R	0.329
H	0.301
H	0.326
G	0.253
