# Supplementary material for: Accurate prediction of protein function using statistics-informed graph networks
Source: Nat Commun. 2024 Aug 4;15:6601. doi: 10.1038/s41467-024-50955-0 (PMC11297950; doi:10.1038/s41467-024-50955-0)
Supplement: Supplementary file 4 — Source Data [file 41467_2024_50955_MOESM4_ESM.zip › Source data/Figure S19 4ZM4-A_Layer2.txt]

-0.8359806275916145,-0.7173531284294653,-1.2209688343053262,-0.9901667371811946,-0.9673765805158429,-0.9440882265676334,-0.8904572510937824,-0.8284210923892309,-0.767259385442586,-0.6195638382570237,-0.5887351850897236,-0.5023615029119919,-0.4933713795599086,-0.2874493869889324,-0.17084878735834375,-0.2164849276748598,-0.16446341966880468,-0.0966104794233337,-0.15338715914905407,-0.06498495082561291,-0.06498495082561291,0.0011757734992874616,-0.06498495082561291,-0.0020022504244170303,0.08898182944031292,0.09011187368316434,0.20863692450296878,0.1788418319215739,0.3304211102817249,0.5910088096420185,0.9050310275893769,0.8858324129500337,0.9357091637930451,1.0375596861863874,0.9889542053580146,1.0972477695829361,0.7471655574695916,0.9543118664671985,0.90887484641734,0.6587348515680551,0.8379963854539977,0.8031594465495064,0.749135334407317,0.8408238300259014,0.8777227360804479,0.8060241904101589,0.7222641770410803,0.627169447859632,0.656475209595593,0.5522248433520762,0.6323151865304059,0.5257521213640942,0.5574306115981449,0.4324272742286884,0.21822676862829668,0.07734330194351696,-0.002978942647745802,0.22161067896419356,0.34144482661171566,0.37568338867838175,0.31235768976529954,0.4833771087050712,0.5803067021516899,0.4596902779885513,0.5034542973135789,0.5034542973135789,0.48038291703224606,0.6344250173775254,0.5204680353908133,0.6016008622935306,0.5194891794025833,0.5194891794025833,0.35182535133051496,0.35182535133051496,0.4641746702073116,0.2633031645343346,0.19159206632090686,0.21546183986290363,0.27723109620198083,0.14873574966024217,0.07661057448597541,0.18954802104817967,-0.08291361913915549,-0.08291361913915549,-0.13727307862469693,-0.09565765493464543,-0.09565765493464543,-0.1467147303180232,-0.2177366025355604,-0.06477944545739213,-0.043549256472715445,-0.05685470404754427,0.08616852883402265,0.06328644814052423,0.21406151856343583,0.21922060476565242,0.3890754139378923,0.32892301933466567,0.2622521023949492,0.34695635900734345,0.2513431586300905,0.02456103000955756,0.3530976798118514,0.14798817306135656,-0.06626596519299782,0.07734637819945397,-0.15227188180647513,-0.1380741392832699,-0.2047211745539861,-0.3494862242240143,-0.17745574505166414,-0.08576418753480863,0.01290009288519859,0.01290009288519859,0.16193501853852868,-0.006731908211827027,0.10953821060372428,-0.33000882744559856,-0.3916763143352466,-0.12481546465108359,-0.39971180898417397,-0.3139934772071448,-0.2279342693663972,-0.4974143578592783,-0.32379320212697743,-0.36072314801596955,-0.4063308825060469,-0.47456240777472547,-0.5047285826732945,-0.25889751109536346,-0.399108424330104,-0.5276585045572949,-0.551913112159998,-0.37948899101122274,-0.3824372282173999,-0.3824372282173999,-0.29617313749618573,-0.29921002547631664,-0.29921002547631664,-0.30190196527348406,-0.41202586250099504,-0.41493538472634633,-0.41012699246929823,-0.2803328778817678,-0.3549369673455953,-0.18124820456164625,-0.22852119308328558,-0.22627611965251665,-0.34986964492353007,-0.11391649517126819,-0.2557898260385408,-0.23540513105215619,-0.23474991612199497,-0.26770312839438476,-0.27034978984872926,-0.2317168387920611,-0.2317168387920611,-0.21813912142596792,-0.27557014386778705,-0.33345686169042715,-0.3037416780731621,-0.3324210311277627,-0.3972515781866335,-0.3309710453705499,-0.32412830518999264,-0.27276590509440124,-0.27276590509440124,-0.27276590509440124,-0.2792622695925619,-0.18174061694800087,0.02198930639539013,0.0020506670388656125,-0.015473583818924521,0.04654618655142719,0.12430956935641432,0.12430956935641432,0.2876941012212303,0.2460975772216089,0.2892489572543347,0.2432776218730549,0.2663148090792842,0.18261496481432882,0.2388194385980254,0.20267642068464584,0.1589421752924356,-0.06722203386453643,-0.04771649003441958,-0.20744145915254208,-0.15709996025274078,-0.16111662538036042,-0.2443170436495241,-0.2443170436495241,-0.28022073432057176,-0.28022073432057176,-0.28022073432057176,-0.2607224098173608,-0.47053784070483656,-0.46661226303253894,-0.5234839573099549,-0.5188294453352564,-0.4978758107307302,-0.46302122706695836,-0.6116134009004633,-0.5932513034889504,-0.5292809883327162,-0.5672270503649453,-0.6200197007912005,-0.645179720728996,-0.6666677710868375,-0.6616956777949915,-0.5873276104300881,-0.4605205224788272,-0.3470255140230201,-0.42478540456798475,-0.4219151458298135,-0.333355929231527,-0.21247697998020684,-0.19574745157468168,-0.059589911151032376,-0.1358098054792459,-0.20640868770661483,-0.08132978178023778,-0.10620660862361353,-0.15636905102953202,-0.19279321905587907,-0.3054706087902402,-0.27270695993543637,-0.5542966680357652,-0.4945757848512864,-0.581254670326346,-0.581254670326346,-0.5309974559260171,-0.5309974559260171,-0.5155144508727454,-0.47212818495208625,-0.42774702234500783,-0.4767113212948962,-0.3562751634140274,-0.41356463169067476,-0.42722540754514043,-0.3286495053729274,-0.40973994780244544,-0.44638605042925633,-0.37428951456638654,-0.42091332594896325,-0.3344338015439157,-0.3833606270235883,-0.3418532179893396,-0.16064886812579884,-0.1991316446956045,-0.07731939474001862,-0.027226784253531186,-0.11409622486214079,-0.11655209838096735,-0.27029560193368685,-0.5712008101162448,-0.43924508152179564,-0.47208806623984934,-0.42485158433987424,-0.3988646301352088,-0.4225457562737054,-0.44728788605626413,-0.5037668901616243,-0.46432571740597933,-0.496562547645869,-0.40068047815088104,-0.419911182862958,-0.4354454852257706,-0.4589437314878997,-0.4521785866698053,-0.4055681296865496,-0.3914913883799015,-0.33686506449023895,-0.29915255903405524,-0.2865707027971235,-0.2516249592198227,-0.3106071306834842,-0.18016292682481963,0.06467832151532849,-0.16835107877929686,-0.20832603452863468,-0.10291942971461189,-0.31744909297752966,-0.32139896817741265,-0.3761588369520516,-0.16700391506373144,-0.01998890463405082,-0.19131655830690114,-0.25599494686237106,-0.24532198483486622,-0.11036216966528274,-0.07859342480537264,-0.16277526509396442,-0.23026180897780238,-0.15533644921286158,-0.08929745857458858,-0.026652094472023442,0.0008865436638099978,0.11583995703268049,0.07480871785759988,0.2560098675982256,0.06885520499685047,0.23374916008847677,0.23374916008847677,0.23374916008847677,0.4463810013242493,0.7648196347181819,0.9882023845273701,1.5033850076209545,1.6846833635855465,1.5368672749233416,1.5368672749233416,1.627272864769709,1.843775886703768,1.8095202292987949,1.2593410007244248,1.3163922950249087,1.286864529769364,0.89552888009824,1.1702960376185718,1.1851811827843741,0.5464377186935567,1.0517587946522033,0.5396356589929145,0.2901036280983506,0.5465113670819108,0.369460010477031,0.06181929481440575,0.06181929481440575,0.04938556836487352,0.007365054109760288,0.12151477786062259,0.318142576727393,0.20196827950042176,0.30672943828288374,0.2121436490095206,0.31526378388402765,0.2513307764711836,0.47080825124376463,0.4757950774930491,0.21221700610313157,0.15228241554389746,0.4342641417126555,0.1757730046353705,-0.07743968629674736,-0.15599579945075812,-0.00952751278179601,0.014054662825058212,-0.20430328841062384,-0.2627435284801377,-0.20839530642698975,-0.32108012879538,-0.38602692793983895,-0.38602692793983895,-0.3855295115429163,-0.3516582942900167,-0.3549567658494347,-0.3072824061309248,-0.24427959903443416,-0.24427959903443416,-0.053041132655439506,-0.06298344865724823,0.36295442297519304,0.4025115861947792,0.26939790426486854,0.26939790426486854,0.26939790426486854,0.26939790426486854,0.2038517349569325,0.43743627092516063,0.21521306581165917,0.2773107678046366,0.1381649961505009,0.5323409418753917,0.18291587814218024,0.18291587814218024,0.15112910202568935,-0.22012733774594095,-0.41444821519275404,-0.34934134075124446,-0.28565085400227175,-0.28565085400227175,-0.28565085400227175,0.12123325601380927,0.10456537477799349,0.08693466559305807,0.08693466559305807,0.08693466559305807,0.08693466559305807,0.16156768399396584,0.16156768399396584,0.2471861416519562,-0.12802048127396443,0.36703754804290106,0.2033038715304709,0.2033038715304709,0.2033038715304709,0.23351850464277787,-0.147624005814297,-0.003948673437926213,0.0014638958146526,0.02013480186692242,0.1759706762997775,0.11448967925671776,0.28890472344297136,-0.11053581694565619,0.12437180601682075,0.17485517242125795,-0.07685868816512813,-0.45530517248738456,-0.09357924798428886,-0.22466282205687804,-0.19615844756312525,0.06755876175598165,0.31917563498995805,0.5287183574467467,0.6870012255802844,0.7426689031752827,1.0295922784478237,0.7910585335314646,0.6867664888136276,0.9421868504168395,0.8383258999914187,0.554208102284618,0.5506104265162398,0.3857475099884614,0.23358563511727876,-0.1478353463738307,-0.05130282359773434,-0.14142529613172025,-0.22164324891492365,-0.20077902821095156,0.028594483005825046,-0.24485812519004968,0.042535184240512086,-0.20826787865550758,-0.28729351179213053,-0.09552834488312813,-0.22176753239877903,-0.19408294258355593,-0.19856711601666258,-0.09978253759814552,-0.2765430422702732,-0.3291791524230644,-0.26113942202919277,-0.4127367840197027,-0.4623082208208054,-0.5034831796554312,-0.6939692146163038
-0.9117565851167451,-0.9229519865889122,-1.4473794476203812,-1.2411016050461108,-1.1676422980989012,-1.1947698578626653,-1.1948345525329098,-0.8862739332639705,-0.8128654316761375,-0.8877899047147221,-0.6742192943539479,-0.6282800984667826,-0.735992039685882,-0.6035227365758208,-0.12656371607711459,-1.0832532931966288,-0.48158259484711036,-0.40922244710996364,-0.4714557466272838,-0.5734843835150374,-0.46693560108734433,1.11098265311912,0.4241451736124762,0.11991198624704813,0.2057875115481254,0.9014805204122168,0.9284684122928918,1.3213745406878932,0.9696844553214504,1.1044885742267794,1.8653525566342426,1.4095626395296477,1.8293456258828242,2.0764019699354526,0.4498060730232936,0.8820184529935708,1.3156994747373785,0.4973158730748256,-0.04972892471844793,0.727094754103178,1.5673910581787913,0.9570116759571549,1.2447260891235397,1.1065956756764133,1.4700436600479492,1.3459652684266135,0.7322464346906271,0.9146063976536029,1.1013959383732816,0.4543255724152226,0.878313940385621,0.6046376974692763,0.1390055512998984,0.026562524168872694,-0.4947397335178515,-0.45079255915002875,0.687081679618124,-0.4444522174260449,0.09946940541703558,-0.08148437459230352,0.2626776398875723,0.4084466251618,1.1258582373518022,1.001505444773358,1.5667951735666723,1.419682979430322,0.9550990421771661,1.2835575373032415,0.729761993349373,1.3849855979906918,0.6818952093479568,0.33723843653005486,0.7061061614403663,0.49863789396854236,0.7794862057811686,1.3605345180183848,1.4296880758792232,-0.4985986985582506,-0.37434353075749666,-0.1418231381058625,0.6118164520611981,-0.4650920654098514,-0.3120934260073516,-0.22171116638833804,-0.006353163138267094,-0.6074374542366561,-0.3898753446278585,-0.08318430508835906,-0.18511717156067897,0.1027910911661633,-0.1535577881964169,-0.13881381024704423,0.6635351723346564,-0.04763011042340249,0.27619461847131366,0.5118282310696314,0.8600080822339857,0.2859656440970678,-0.2527997437938269,-0.19155495115017676,0.2878425020048533,0.07752541617779495,-0.10294694495571208,-0.06816662590372818,-0.26491732473538027,-0.5202764457119794,-0.06816662590372818,-0.493869260926854,-0.047879364768218136,-0.4670881313550562,-0.4947452338332129,0.01592572704114797,-0.35558094017195235,-0.22953314200032068,-0.26075045190997537,1.1745858428209937,0.010299501447437348,-0.4943249198239078,-0.06315231624734403,-0.3426372601908096,-0.3774615393725066,-0.32143949335389554,-0.1293310253813568,-0.21632001202992546,-0.37454091172267784,-0.3500049968060759,-0.2288643973943535,-0.29220417316374075,-0.40544608014648575,-0.3797058925966613,-0.42318409823534436,-0.47388516868485836,-0.33331712674953096,-0.41365647502448266,-0.39899071469645897,-0.612901158969861,-0.44089331116581143,-0.4228886811305359,-0.2121616204220874,-0.3175698672427774,-0.19152085765486493,-0.25384451009119297,-0.19573095026010767,-0.221680747958833,-0.20179823583980344,-0.14705412401973994,-0.26540058075667083,-0.2799449425128391,-0.15054918268943135,-0.09136792315929383,-0.12342490577057146,-0.10138214199384675,-0.12646735561318126,-0.23520450770025741,-0.2804658218170235,-0.22916931814440444,-0.30030051963342647,-0.30030051963342647,-0.30030051963342647,-0.30030051963342647,-0.2667857064588866,-0.2673418676338258,-0.30030051963342647,-0.6075586118320976,-0.7958347381933588,-0.5961005580824049,-0.013769979892056767,0.4501560996088076,-0.28691965858830787,-0.29617704014789303,-0.6581807610179068,-0.3691052001798954,-0.028971805585112365,-0.08086268422531656,0.19558557156962134,0.03368545309866146,0.7392252976085675,0.17236441135662758,0.41835460667084917,0.1031601488565745,-0.09150514826867748,-0.2729242873614113,0.612671332854616,0.5222429712566807,0.1741707519708743,-0.12267053875462662,-0.5295882114486341,0.5270666252212642,-0.45529677002516694,-0.34682821196851354,0.10640546752050851,-0.8466444860425293,-0.013994041330357636,-0.013994041330357636,-0.013994041330357636,-0.39970711431118366,-0.0007742910795231698,-0.2547232417844286,-1.0816886367417053,-1.0200061872073458,-0.6330428077957486,-0.7588995912233755,-0.9183960159920643,-0.7988599256629769,-0.5902753313445159,-0.7566071655844444,-0.9426455178020522,-0.8793981655348696,-0.4296216775316358,-0.7874980178975957,-1.0771777437675667,-0.8187254454038417,-0.47836163966006384,-0.22486460733695135,-0.5679400193299922,-0.9355608867775159,-0.8917716370779238,0.0014792981870926398,-0.4766369069328068,-0.614556592298405,-0.08028080362500459,0.01022905582885996,-0.043063301825076,-0.26702240600587024,0.0882472269406333,-0.6255126846468427,-0.2537690561072151,-0.7254193896508232,-0.8077668252737386,-0.35510350024304355,-0.7845760098536764,-0.9705791342452291,-0.8155656436210144,-0.5537807636879398,-0.39659459963806704,-0.166351764019318,-0.31009510914588967,-0.6300319588297805,-0.8612300915647253,-0.6312485516532043,-0.41864246299898394,-0.22604066589531235,-0.29944615500760247,-0.9394437075469391,0.2431637756393522,-0.6192675923709369,0.26137033014682504,-0.2564196120023551,-0.5295078072968092,0.21304606983917124,-0.18408236772104575,-0.04169605586430033,0.006413116932486938,0.008564739505827491,-0.1761613911130348,-0.6271753405258021,-0.8719019624895273,-0.5796368551223923,-0.34533859815944334,-0.5303816158111604,-0.3830989673379817,-0.2515649581245032,-0.6012122175473512,-0.7677265232643766,-0.5730463410070101,-0.23387429225578,-0.5512251165509737,-0.5908882340896003,-0.11675528921315702,-0.6767537872005543,-0.9718964354176641,-0.7801456322174062,-0.4873052502527288,0.21629423274981255,-0.4854686627356755,-0.2857063468218676,0.11682184239940002,-0.09216974719432093,-0.18452840518106176,-0.1756336686759963,0.10477840601316234,-0.024411300768444374,-0.9263817059422503,-0.4990026427850851,-0.7788098801967859,-0.28626419460531616,-0.22356696403307785,0.058520698639222136,-0.38896531110953203,-0.10510924591767284,0.026355267961277386,0.10651897694742271,0.132370362390625,-0.09151104387279033,-0.26709281229981596,-0.48070795744531536,-0.0508460502665691,0.1732457998804876,0.1825253369190076,-0.13702176330070426,0.553591730443105,0.1228993132687456,0.11349036269864718,0.19848660517404704,0.3986007483868415,0.07146789357750256,0.91715429231505,1.1268434957039684,0.7255434312901283,1.5744441942110725,0.9937763525089933,2.8161025542788916,1.7708403446605023,2.3220377443232443,2.5475529827772587,0.7205158478323548,1.1814201759317127,0.9662098859247978,1.8152532131049404,1.1547762863061921,1.5845400381212464,1.5464906889550736,1.413412384697986,0.20878264981620645,0.670539583544567,0.1984265669033609,-0.30976498518918355,0.15449818109089328,0.02303736997166452,0.06914997715255372,-0.6322151371764214,0.4124298781297165,0.3123859068284878,-0.4221268080805515,0.9072198842581423,1.047872129948295,0.0035492462773647686,-0.2679610212733827,1.1009836131948023,0.8894123927526919,-0.7863711518167462,0.1105892491175972,1.351495433998661,-0.4385339533494427,-0.7513900438451666,-0.2239463938796599,0.17299864239787247,-0.5512544595535631,-0.08892683307840982,-0.15968916751828138,-0.3454929011922972,-0.44822041964200765,-0.427796125083191,-0.4324778343469201,-0.40509059726993,-0.28646514852396004,-0.2821631479295046,-0.12013490266503508,0.17193809702023694,0.17635861839200875,0.21018960028404196,0.0999595186972082,0.16777071447502942,0.2765144576688506,0.249719912259578,0.39526816125219194,0.41010520250531135,0.249719912259578,0.2595668686158847,0.2541060331850375,0.31092580018842697,0.5040392167603719,0.31939651872259617,0.39251392018863984,0.2952997765868801,0.012420267103640447,0.02562397777878542,-0.3030991063011265,-0.6275222663937903,-0.5821282461984583,-0.6150712767815472,-0.25861525547882497,-0.5899785436783294,0.1566337470157796,0.1566337470157796,0.1566337470157796,0.1566337470157796,0.1566337470157796,0.1566337470157796,0.25818546131829134,0.3349618190378224,0.3349618190378224,0.020920251345260345,0.4307436158692288,0.20649618567273675,-0.03906612751118468,-0.00394388372406758,0.10348475490823116,-0.12935895536545702,-0.12347577523838661,0.09758524838189778,0.16072800341141374,0.058297071984963006,-0.02989247215113659,0.14997488676176457,0.1260115226686269,0.049490424144616865,-0.07744570012913221,0.012781231773726313,-0.042006699660114076,-0.18818676472916554,-0.033410247748586745,0.06517470852658595,0.04404698160022656,0.18124221597629428,0.1393305980890294,0.09411000794966229,0.2603899816268097,0.37013172906748243,0.36092683120529784,0.3298796379476984,0.3802668062103551,0.36213398331512237,0.21078473303005274,0.3466945458752836,0.2806594154141459,0.2551801593694149,0.10567478721102429,0.13029812010066463,-0.01509127930793867,-0.07569124015825011,0.24161414089536304,0.10934776572292686,0.05343766793638251,0.25971869514736784,0.2835391350757051,-0.1482690866170773,0.17321775524998081,-0.0520493717670878,-0.011090563380258755,-0.15998110737869792,-0.017507682872359123,-0.3312425607244248,-0.4697900985398306,-0.3930034269340689,-0.6297253231123696,-0.7031492480390943,-0.5528740988252828,-0.8604199752910565
0.8203732570823098
