# Supplementary material for: Accurate prediction of protein function using statistics-informed graph networks
Source: Nat Commun. 2024 Aug 4;15:6601. doi: 10.1038/s41467-024-50955-0 (PMC11297950; doi:10.1038/s41467-024-50955-0)
Supplement: Supplementary file 4 — Source Data [file 41467_2024_50955_MOESM4_ESM.zip › Source data/Figure4 1MQ0-A_GO_0008270.txt]

E	0.010
C	0.000
V	0.004
Q	0.001
Q	0.010
L	0.031
L	0.052
V	0.062
C	0.046
S	0.178
Q	0.156
E	0.190
A	0.165
K	0.276
Q	0.271
S	0.333
A	0.402
Y	0.541
C	0.608
P	0.684
Y	0.776
S	0.826
H	0.814
F	0.932
P	1.000
V	0.982
G	0.877
A	0.688
A	0.791
L	0.701
L	0.725
T	0.583
Q	0.433
E	0.319
G	0.198
R	0.247
I	0.281
F	0.229
K	0.300
G	0.386
C	0.653
N	0.718
I	0.788
E	0.762
N	0.711
A	0.637
C	0.589
Y	0.600
P	0.567
L	0.533
G	0.538
I	0.686
C	0.816
A	0.888
E	0.774
R	0.817
T	0.821
A	0.893
I	0.654
Q	0.494
K	0.487
A	0.610
V	0.591
S	0.498
E	0.501
G	0.570
Y	0.634
K	0.586
D	0.548
F	0.478
R	0.467
A	0.394
I	0.329
A	0.348
I	0.331
A	0.240
S	0.100
D	0.114
M	0.131
Q	0.180
D	0.226
D	0.276
F	0.303
I	0.392
S	0.430
P	0.526
C	0.543
G	0.614
A	0.569
C	0.686
R	0.731
Q	0.764
V	0.661
M	0.489
R	0.445
E	0.428
F	0.570
G	0.637
T	0.562
N	0.447
W	0.369
P	0.406
V	0.376
Y	0.294
M	0.189
T	0.169
K	0.126
P	0.106
D	0.071
G	0.114
T	0.108
Y	0.093
I	0.070
V	0.041
M	0.124
T	0.057
V	0.112
Q	0.125
E	0.214
L	0.294
L	0.282
P	0.272
S	0.245
S	0.264
F	0.275
G	0.171
P	0.148
E	0.153
D	0.216
L	0.209
