# Supplementary material for: Accurate prediction of protein function using statistics-informed graph networks
Source: Nat Commun. 2024 Aug 4;15:6601. doi: 10.1038/s41467-024-50955-0 (PMC11297950; doi:10.1038/s41467-024-50955-0)
Supplement: Supplementary file 4 — Source Data [file 41467_2024_50955_MOESM4_ESM.zip › Source data/Figure S8d_Precision_Recall.txt]

T/0.2	0.7970125592331021,0.8043715616469392,0.8080019702412465,0.8115199405500273,0.8136910197315564,0.8152962159265735,0.8166265376999369,0.8173306431422654,0.8180742491448212,0.8189861469576858,0.8200249343262126,0.820813901394763,0.8206170261172601,0.8215934714112421,0.8217053370701211,0.8218241859024547,0.8215624168858783,0.821820537464322,0.8226148219202147,0.8224887442669214,0.8219998127228886,0.…	0.8608230751915603,0.8509643088515497,0.845229730093401,0.8410343233665408,0.8383523319566006,0.8357148300144264,0.833789509559944,0.8314369396253619,0.8291681583618227,0.8269713745080087,0.8260764190693464,0.8251899934332713,0.8232662721580776,0.8226866658394418,0.8212337260703235,0.8197519943046712,0.8186134533920775,0.8175787184058133,0.8165926827456158,0.814941338075726,0.8134223375869674,0.8…	0.7420093848764566,0.7626161316411074,0.7739152253827893,0.7840068215039445,0.7904391413544274,0.7958515616907524,0.8001558902869444,0.8036950206400404,0.807273283823454,0.8111536551516475,0.8140614660224474,0.8164839785086944,0.8179847757725642,0.8205031784233798,0.8221774900465303,0.8239068803352202,0.8245327038179198,0.8261066014819359,0.8287264441398762,0.8301772546650359,0.8307601133526157,0…
T/0.4	0.5823958257775314,0.6330935755354032,0.6609246615862354,0.6808616697127459,0.6966657892008691,0.7084747431909804,0.717233597757866,0.7257775306794984,0.7313635397882937,0.7349460543351015,0.7413020225354741,0.7467697153973433,0.7500935387806792,0.7540180949489302,0.7579989803316404,0.7612511851093413,0.7627711706097905,0.7651179238865387,0.7665873905740059,0.7691308282976519,0.7708657569701272,0…	0.9460281033450582,0.930751877412193,0.9205636976729957,0.9119809776283372,0.9050110727885534,0.8979567257081195,0.8901739463951434,0.8850545440440032,0.8801024828641908,0.8738797356806547,0.8706572989802132,0.865738452711047,0.8614386104395285,0.858439110446906,0.855194456309618,0.852560758470277,0.8484085740486099,0.8453665362226569,0.8420967827426182,0.8385593749453065,0.8351468915045602,0.832…	0.4206913689123589,0.47968752127098185,0.5155243526803674,0.5432007139065927,0.5662969000436554,0.5850257635953967,0.6005588159115439,0.6150850244216634,0.6256307833404674,0.6341291030559871,0.645411900340389,0.6565477174217798,0.6642376384779349,0.6722457449919195,0.6806419344552798,0.6876081023799747,0.6928369874502784,0.698784035811145,0.7035052650510759,0.7103198746266721,0.7157728267998192,0…
T/0.6	0.6822851239088382,0.7116078724057915,0.728504489665383,0.7388351135851872,0.7468453966413221,0.7526697643717094,0.7580733913298282,0.7629709599216482,0.7652513558540421,0.7680707336365439,0.7706131323817281,0.7732168304427713,0.7764531734608043,0.7788447143676579,0.7815780936345623,0.7830699280287995,0.7840139424774836,0.7856674034049155,0.7871120124604171,0.7886577884740619,0.7885784308574855,0…	0.9133083676865481,0.9052058323977016,0.8977348039649221,0.8894419415825106,0.884506687358038,0.8792078344242628,0.8758142707623203,0.8719698121108153,0.8668960468557985,0.862938301077334,0.858962509168468,0.8564926103223004,0.8547249317013315,0.8513438631437715,0.8495401590356584,0.8462201997644396,0.8440805771400903,0.8419575785704004,0.8389043282238478,0.8372984726181008,0.8339177571885488,0.8…	0.5445420772888072,0.5862298628228978,0.6129570911194632,0.6318462721724327,0.6462633949813532,0.6579725063997268,0.6682381891751772,0.6781945935486494,0.6849411174055082,0.6919958164559928,0.698743254045986,0.7046996987298494,0.7113142981213845,0.7177243962054988,0.7236843249864648,0.7286904641108065,0.7319283103609056,0.7364322613457925,0.7413429460046985,0.7453581396278574,0.747914994094297,0.…
T/0.8	0.7848842462788279,0.7938918738673576,0.801070890684827,0.8029634651926422,0.805345933233509,0.8076589686978455,0.8083759014827079,0.8098196617143241,0.8113026437871603,0.8137278924153222,0.814181620171488,0.8147448638009098,0.8144487006304286,0.81515806262951,0.8161123839598843,0.8161558904053225,0.8164372712517204,0.8165376705933779,0.8166779673733168,0.8172313191988141,0.8176107708233339,0.818…	0.8815141601411568,0.8710009191203111,0.8655954145877155,0.8603238504925568,0.85692426110144,0.8550486804402712,0.8504507476849488,0.8487365997083053,0.8477147165066395,0.846119747295117,0.8450109773773569,0.8437551700566582,0.8414642364974254,0.8400350594862361,0.8389037943193777,0.8376945607819922,0.8366526295650609,0.8350441119972737,0.8341026835905282,0.8329484989103785,0.8318929093654936,0.8…	0.7073462852304111,0.7293252658489973,0.7454987911147634,0.7527737681827219,0.7596241080061915,0.7652464050876004,0.7702679839491055,0.7743151543557183,0.7778897767379204,0.7837246963988963,0.7855226340439944,0.7876631349050456,0.7891138928618974,0.7917121129366452,0.7945266165779874,0.7956970533143587,0.7971757604796996,0.7988337320337977,0.7999663714510457,0.8020962997991563,0.8038107535203711,…
