# Supplementary material for: Accurate prediction of protein function using statistics-informed graph networks
Source: Nat Commun. 2024 Aug 4;15:6601. doi: 10.1038/s41467-024-50955-0 (PMC11297950; doi:10.1038/s41467-024-50955-0)
Supplement: Supplementary file 4 — Source Data [file 41467_2024_50955_MOESM4_ESM.zip › Source data/Figure S9c.csv]

0.152079047	30	DeepGO
0.141510126	30	DeepGO
0.128135856	30	DeepGO
0.167992526	30	DeepGO
0.137895373	30	DeepGO
0.146857101	30	DeepGO
0.154089105	30	DeepGO
0.136445695	30	DeepGO
0.135548028	30	DeepGO
0.149021989	30	DeepGO
0.17520111	30	DeepGO
0.129307057	30	DeepGO
0.171338102	30	DeepGO
0.141140779	30	DeepGO
0.12601656	30	DeepGO
0.180917605	30	DeepGO
0.152204659	30	DeepGO
0.148157061	30	DeepGO
0.145108714	30	DeepGO
0.187601011	30	DeepGO
0.160305753	30	DeepGO
0.139879346	30	DeepGO
0.142371592	30	DeepGO
0.161399122	30	DeepGO
0.15568258	30	DeepGO
0.125314435	30	DeepGO
0.157073508	30	DeepGO
0.163126971	30	DeepGO
0.171910509	30	DeepGO
0.141846736	30	DeepGO
0.141824482	30	DeepGO
0.131288932	30	DeepGO
0.159865895	30	DeepGO
0.12776516	30	DeepGO
0.156479526	30	DeepGO
0.120723817	30	DeepGO
0.151891114	30	DeepGO
0.135825012	30	DeepGO
0.140983661	30	DeepGO
0.136633469	30	DeepGO
0.148400182	30	DeepGO
0.184445105	30	DeepGO
0.157577756	30	DeepGO
0.191141323	30	DeepGO
0.138386862	30	DeepGO
0.155015125	30	DeepGO
0.139643485	30	DeepGO
0.195235863	30	DeepGO
0.143430276	30	DeepGO
0.179451776	30	DeepGO
0.197319035	40	DeepGO
0.188686142	40	DeepGO
0.186458513	40	DeepGO
0.180481853	40	DeepGO
0.179590497	40	DeepGO
0.216135068	40	DeepGO
0.202121107	40	DeepGO
0.174055386	40	DeepGO
0.198725451	40	DeepGO
0.216696516	40	DeepGO
0.207607134	40	DeepGO
0.202169667	40	DeepGO
0.190367682	40	DeepGO
0.178943223	40	DeepGO
0.192823843	40	DeepGO
0.192413816	40	DeepGO
0.197607204	40	DeepGO
0.181071255	40	DeepGO
0.183135406	40	DeepGO
0.178793233	40	DeepGO
0.184767634	40	DeepGO
0.204112455	40	DeepGO
0.188010743	40	DeepGO
0.197402267	40	DeepGO
0.18530227	40	DeepGO
0.202863322	40	DeepGO
0.195818749	40	DeepGO
0.187826454	40	DeepGO
0.198452745	40	DeepGO
0.203830861	40	DeepGO
0.19194075	40	DeepGO
0.211414739	40	DeepGO
0.168883267	40	DeepGO
0.202529789	40	DeepGO
0.209986924	40	DeepGO
0.182345644	40	DeepGO
0.199233706	40	DeepGO
0.213477097	40	DeepGO
0.180835564	40	DeepGO
0.1944371	40	DeepGO
0.198377967	40	DeepGO
0.164038583	40	DeepGO
0.170566853	40	DeepGO
0.180936531	40	DeepGO
0.182652316	40	DeepGO
0.183994333	40	DeepGO
0.193607932	40	DeepGO
0.186460083	40	DeepGO
0.175468176	40	DeepGO
0.215348878	40	DeepGO
0.243741306	50	DeepGO
0.237575728	50	DeepGO
0.237545756	50	DeepGO
0.236546288	50	DeepGO
0.248634175	50	DeepGO
0.23801518	50	DeepGO
0.258139059	50	DeepGO
0.259124709	50	DeepGO
0.223916336	50	DeepGO
0.227666388	50	DeepGO
0.254917743	50	DeepGO
0.240838142	50	DeepGO
0.243832151	50	DeepGO
0.236629654	50	DeepGO
0.243665203	50	DeepGO
0.218064409	50	DeepGO
0.247634753	50	DeepGO
0.226524386	50	DeepGO
0.215212361	50	DeepGO
0.239358634	50	DeepGO
0.237999967	50	DeepGO
0.246240695	50	DeepGO
0.250978544	50	DeepGO
0.229052764	50	DeepGO
0.247540152	50	DeepGO
0.256218749	50	DeepGO
0.243020102	50	DeepGO
0.250745108	50	DeepGO
0.241648254	50	DeepGO
0.221981834	50	DeepGO
0.231268375	50	DeepGO
0.247000378	50	DeepGO
0.242868499	50	DeepGO
0.246178585	50	DeepGO
0.236127507	50	DeepGO
0.238342984	50	DeepGO
0.246376903	50	DeepGO
0.236386581	50	DeepGO
0.245375331	50	DeepGO
0.228567045	50	DeepGO
0.24241728	50	DeepGO
0.227566742	50	DeepGO
0.22291688	50	DeepGO
0.240820653	50	DeepGO
0.275597273	50	DeepGO
0.255555814	50	DeepGO
0.253420309	50	DeepGO
0.24074987	50	DeepGO
0.253384865	50	DeepGO
0.254441484	50	DeepGO
0.30385195	70	DeepGO
0.29325226	70	DeepGO
0.30983786	70	DeepGO
0.281595981	70	DeepGO
0.306359307	70	DeepGO
0.29866987	70	DeepGO
0.308404121	70	DeepGO
0.297802941	70	DeepGO
0.293381367	70	DeepGO
0.295127164	70	DeepGO
0.296988341	70	DeepGO
0.299592113	70	DeepGO
0.293920845	70	DeepGO
0.312820375	70	DeepGO
0.29000023	70	DeepGO
0.285092186	70	DeepGO
0.313436175	70	DeepGO
0.327812828	70	DeepGO
0.304800233	70	DeepGO
0.28007763	70	DeepGO
0.291419822	70	DeepGO
0.290321407	70	DeepGO
0.309334792	70	DeepGO
0.309453476	70	DeepGO
0.304644798	70	DeepGO
0.29995592	70	DeepGO
0.286786581	70	DeepGO
0.27884171	70	DeepGO
0.302767718	70	DeepGO
0.301421604	70	DeepGO
0.288493885	70	DeepGO
0.295867926	70	DeepGO
0.295258256	70	DeepGO
0.290496021	70	DeepGO
0.300418699	70	DeepGO
0.296054688	70	DeepGO
0.303242726	70	DeepGO
0.272602817	70	DeepGO
0.282789007	70	DeepGO
0.32038255	70	DeepGO
0.29268327	70	DeepGO
0.278585991	70	DeepGO
0.296739888	70	DeepGO
0.287563346	70	DeepGO
0.26257512	70	DeepGO
0.306961603	70	DeepGO
0.284132096	70	DeepGO
0.317789701	70	DeepGO
0.289489206	70	DeepGO
0.288348656	70	DeepGO
0.378384987	95	DeepGO
0.359955381	95	DeepGO
0.362237041	95	DeepGO
0.374212203	95	DeepGO
0.376712014	95	DeepGO
0.374565609	95	DeepGO
0.366677232	95	DeepGO
0.346184919	95	DeepGO
0.34920314	95	DeepGO
0.358402084	95	DeepGO
0.353653986	95	DeepGO
0.374877127	95	DeepGO
0.360539678	95	DeepGO
0.382445988	95	DeepGO
0.380202151	95	DeepGO
0.37400805	95	DeepGO
0.359744558	95	DeepGO
0.378640412	95	DeepGO
0.346380179	95	DeepGO
0.374735436	95	DeepGO
0.391260567	95	DeepGO
0.356041789	95	DeepGO
0.370578572	95	DeepGO
0.367737868	95	DeepGO
0.370257871	95	DeepGO
0.362603635	95	DeepGO
0.363605158	95	DeepGO
0.361917546	95	DeepGO
0.379940713	95	DeepGO
0.33764371	95	DeepGO
0.38651854	95	DeepGO
0.369259754	95	DeepGO
0.361340852	95	DeepGO
0.374209573	95	DeepGO
0.372757304	95	DeepGO
0.38470442	95	DeepGO
0.376588814	95	DeepGO
0.365054386	95	DeepGO
0.363775604	95	DeepGO
0.341363446	95	DeepGO
0.36265685	95	DeepGO
0.359976161	95	DeepGO
0.352477991	95	DeepGO
0.368560044	95	DeepGO
0.350196065	95	DeepGO
0.372729428	95	DeepGO
0.362646954	95	DeepGO
0.353930019	95	DeepGO
0.376429636	95	DeepGO
0.353719358	95	DeepGO
0.251316278	30	DeepFRI
0.260260122	30	DeepFRI
0.273242208	30	DeepFRI
0.288659794	30	DeepFRI
0.282335505	30	DeepFRI
0.303106846	30	DeepFRI
0.306429026	30	DeepFRI
0.293122011	30	DeepFRI
0.310560785	30	DeepFRI
0.298061433	30	DeepFRI
0.274427049	30	DeepFRI
0.260036917	30	DeepFRI
0.311799953	30	DeepFRI
0.317076277	30	DeepFRI
0.27360216	30	DeepFRI
0.311622053	30	DeepFRI
0.292551012	30	DeepFRI
0.289931718	30	DeepFRI
0.310056103	30	DeepFRI
0.307419977	30	DeepFRI
0.283433227	30	DeepFRI
0.333753721	30	DeepFRI
0.292936877	30	DeepFRI
0.294474054	30	DeepFRI
0.326746145	30	DeepFRI
0.327004999	30	DeepFRI
0.247798545	30	DeepFRI
0.294059711	30	DeepFRI
0.347320026	30	DeepFRI
0.309760413	30	DeepFRI
0.34399546	30	DeepFRI
0.321297635	30	DeepFRI
0.330298722	30	DeepFRI
0.298102659	30	DeepFRI
0.333312382	30	DeepFRI
0.323600265	30	DeepFRI
0.330044264	30	DeepFRI
0.336974636	30	DeepFRI
0.299476826	30	DeepFRI
0.289676138	30	DeepFRI
0.264562257	30	DeepFRI
0.335204984	30	DeepFRI
0.280916526	30	DeepFRI
0.322737833	30	DeepFRI
0.298788266	30	DeepFRI
0.287991906	30	DeepFRI
0.293467124	30	DeepFRI
0.263376059	30	DeepFRI
0.277697779	30	DeepFRI
0.30495068	30	DeepFRI
0.406838458	40	DeepFRI
0.431224965	40	DeepFRI
0.417775908	40	DeepFRI
0.421700525	40	DeepFRI
0.391221006	40	DeepFRI
0.421125233	40	DeepFRI
0.427491353	40	DeepFRI
0.432214017	40	DeepFRI
0.421554935	40	DeepFRI
0.412315327	40	DeepFRI
0.420468167	40	DeepFRI
0.399467383	40	DeepFRI
0.450523831	40	DeepFRI
0.420314381	40	DeepFRI
0.471277703	40	DeepFRI
0.456747288	40	DeepFRI
0.42281252	40	DeepFRI
0.425758599	40	DeepFRI
0.408618522	40	DeepFRI
0.436165491	40	DeepFRI
0.427406654	40	DeepFRI
0.44191682	40	DeepFRI
0.397752784	40	DeepFRI
0.427659568	40	DeepFRI
0.404279654	40	DeepFRI
0.399773766	40	DeepFRI
0.424814753	40	DeepFRI
0.410874468	40	DeepFRI
0.401963285	40	DeepFRI
0.416941094	40	DeepFRI
0.413736777	40	DeepFRI
0.429613102	40	DeepFRI
0.418133536	40	DeepFRI
0.39079784	40	DeepFRI
0.421388782	40	DeepFRI
0.441367882	40	DeepFRI
0.450644164	40	DeepFRI
0.423776986	40	DeepFRI
0.434120937	40	DeepFRI
0.427422324	40	DeepFRI
0.427512407	40	DeepFRI
0.404571802	40	DeepFRI
0.441539301	40	DeepFRI
0.414212891	40	DeepFRI
0.424338352	40	DeepFRI
0.421245874	40	DeepFRI
0.433117174	40	DeepFRI
0.431324408	40	DeepFRI
0.411971789	40	DeepFRI
0.427311757	40	DeepFRI
0.498866796	50	DeepFRI
0.527457757	50	DeepFRI
0.499546966	50	DeepFRI
0.484014183	50	DeepFRI
0.494321112	50	DeepFRI
0.507512421	50	DeepFRI
0.49397752	50	DeepFRI
0.494643459	50	DeepFRI
0.521370563	50	DeepFRI
0.513488607	50	DeepFRI
0.498498166	50	DeepFRI
0.48875167	50	DeepFRI
0.519810574	50	DeepFRI
0.518436094	50	DeepFRI
0.53985953	50	DeepFRI
0.497706301	50	DeepFRI
0.495811271	50	DeepFRI
0.488425307	50	DeepFRI
0.496220009	50	DeepFRI
0.517561388	50	DeepFRI
0.527433394	50	DeepFRI
0.493951432	50	DeepFRI
0.522069013	50	DeepFRI
0.53154393	50	DeepFRI
0.528757308	50	DeepFRI
0.510419485	50	DeepFRI
0.492754642	50	DeepFRI
0.508703395	50	DeepFRI
0.507077887	50	DeepFRI
0.504533815	50	DeepFRI
0.515376204	50	DeepFRI
0.495688335	50	DeepFRI
0.485351112	50	DeepFRI
0.495290982	50	DeepFRI
0.497929585	50	DeepFRI
0.510610509	50	DeepFRI
0.504799212	50	DeepFRI
0.50634584	50	DeepFRI
0.502373097	50	DeepFRI
0.505751177	50	DeepFRI
0.510150923	50	DeepFRI
0.50300363	50	DeepFRI
0.536608576	50	DeepFRI
0.510064949	50	DeepFRI
0.50889924	50	DeepFRI
0.485560413	50	DeepFRI
0.514586827	50	DeepFRI
0.515479497	50	DeepFRI
0.496643499	50	DeepFRI
0.495683311	50	DeepFRI
0.620975068	70	DeepFRI
0.596563933	70	DeepFRI
0.595192148	70	DeepFRI
0.616560336	70	DeepFRI
0.615331187	70	DeepFRI
0.623051823	70	DeepFRI
0.587937458	70	DeepFRI
0.602991039	70	DeepFRI
0.597973426	70	DeepFRI
0.604872218	70	DeepFRI
0.62815858	70	DeepFRI
0.609022944	70	DeepFRI
0.609078705	70	DeepFRI
0.593184604	70	DeepFRI
0.60036313	70	DeepFRI
0.597872424	70	DeepFRI
0.598471661	70	DeepFRI
0.585874898	70	DeepFRI
0.584558619	70	DeepFRI
0.59704413	70	DeepFRI
0.601961106	70	DeepFRI
0.589763455	70	DeepFRI
0.615388444	70	DeepFRI
0.582181323	70	DeepFRI
0.608731336	70	DeepFRI
0.589423591	70	DeepFRI
0.601947172	70	DeepFRI
0.61297955	70	DeepFRI
0.585050239	70	DeepFRI
0.610024437	70	DeepFRI
0.591230736	70	DeepFRI
0.594686414	70	DeepFRI
0.608159938	70	DeepFRI
0.596224468	70	DeepFRI
0.635057142	70	DeepFRI
0.616409031	70	DeepFRI
0.610670931	70	DeepFRI
0.598415427	70	DeepFRI
0.604954499	70	DeepFRI
0.627411325	70	DeepFRI
0.645751095	70	DeepFRI
0.616385971	70	DeepFRI
0.613627275	70	DeepFRI
0.606387836	70	DeepFRI
0.573383396	70	DeepFRI
0.594417594	70	DeepFRI
0.598798925	70	DeepFRI
0.602124628	70	DeepFRI
0.588228624	70	DeepFRI
0.607666022	70	DeepFRI
0.682385842	95	DeepFRI
0.690307526	95	DeepFRI
0.686484338	95	DeepFRI
0.694578646	95	DeepFRI
0.682936551	95	DeepFRI
0.675864348	95	DeepFRI
0.693761923	95	DeepFRI
0.694173477	95	DeepFRI
0.6900779	95	DeepFRI
0.682876357	95	DeepFRI
0.667445804	95	DeepFRI
0.687032799	95	DeepFRI
0.694053156	95	DeepFRI
0.686850462	95	DeepFRI
0.699524086	95	DeepFRI
0.695700771	95	DeepFRI
0.683238884	95	DeepFRI
0.684761556	95	DeepFRI
0.675851525	95	DeepFRI
0.69915867	95	DeepFRI
0.692618893	95	DeepFRI
0.695156485	95	DeepFRI
0.70279813	95	DeepFRI
0.686000806	95	DeepFRI
0.693050781	95	DeepFRI
0.68420068	95	DeepFRI
0.701026507	95	DeepFRI
0.695496287	95	DeepFRI
0.679579218	95	DeepFRI
0.688353192	95	DeepFRI
0.687906805	95	DeepFRI
0.689898298	95	DeepFRI
0.703089924	95	DeepFRI
0.68607625	95	DeepFRI
0.687603649	95	DeepFRI
0.689989596	95	DeepFRI
0.684632191	95	DeepFRI
0.68777472	95	DeepFRI
0.693564566	95	DeepFRI
0.681628764	95	DeepFRI
0.678725264	95	DeepFRI
0.683062945	95	DeepFRI
0.685841048	95	DeepFRI
0.698780085	95	DeepFRI
0.693375103	95	DeepFRI
0.688575475	95	DeepFRI
0.679716405	95	DeepFRI
0.671012915	95	DeepFRI
0.690748858	95	DeepFRI
0.699302906	95	DeepFRI
0.613957548	30	PhiGnet w/o RCs
0.578795595	30	PhiGnet w/o RCs
0.538551603	30	PhiGnet w/o RCs
0.562684073	30	PhiGnet w/o RCs
0.519642239	30	PhiGnet w/o RCs
0.593197948	30	PhiGnet w/o RCs
0.567726219	30	PhiGnet w/o RCs
0.562747241	30	PhiGnet w/o RCs
0.56290383	30	PhiGnet w/o RCs
0.597772329	30	PhiGnet w/o RCs
0.533007664	30	PhiGnet w/o RCs
0.614598624	30	PhiGnet w/o RCs
0.551381991	30	PhiGnet w/o RCs
0.582143695	30	PhiGnet w/o RCs
0.543841332	30	PhiGnet w/o RCs
0.537824135	30	PhiGnet w/o RCs
0.571077107	30	PhiGnet w/o RCs
0.546232702	30	PhiGnet w/o RCs
0.587209929	30	PhiGnet w/o RCs
0.489530097	30	PhiGnet w/o RCs
0.542337169	30	PhiGnet w/o RCs
0.55354375	30	PhiGnet w/o RCs
0.531715489	30	PhiGnet w/o RCs
0.591615661	30	PhiGnet w/o RCs
0.565374811	30	PhiGnet w/o RCs
0.598281668	30	PhiGnet w/o RCs
0.536969595	30	PhiGnet w/o RCs
0.595214451	30	PhiGnet w/o RCs
0.537585949	30	PhiGnet w/o RCs
0.531961113	30	PhiGnet w/o RCs
0.565366459	30	PhiGnet w/o RCs
0.547288853	30	PhiGnet w/o RCs
0.52739222	30	PhiGnet w/o RCs
0.524880861	30	PhiGnet w/o RCs
0.54543722	30	PhiGnet w/o RCs
0.531844445	30	PhiGnet w/o RCs
0.54066903	30	PhiGnet w/o RCs
0.53971312	30	PhiGnet w/o RCs
0.580866672	30	PhiGnet w/o RCs
0.549655881	30	PhiGnet w/o RCs
0.578888315	30	PhiGnet w/o RCs
0.574710107	30	PhiGnet w/o RCs
0.543998899	30	PhiGnet w/o RCs
0.55702368	30	PhiGnet w/o RCs
0.630673047	30	PhiGnet w/o RCs
0.559740787	30	PhiGnet w/o RCs
0.581175337	30	PhiGnet w/o RCs
0.574023975	30	PhiGnet w/o RCs
0.55092673	30	PhiGnet w/o RCs
0.517102819	30	PhiGnet w/o RCs
0.66844777	40	PhiGnet w/o RCs
0.695825651	40	PhiGnet w/o RCs
0.68458115	40	PhiGnet w/o RCs
0.663595812	40	PhiGnet w/o RCs
0.67836018	40	PhiGnet w/o RCs
0.657131784	40	PhiGnet w/o RCs
0.675238143	40	PhiGnet w/o RCs
0.686545842	40	PhiGnet w/o RCs
0.702676098	40	PhiGnet w/o RCs
0.69365822	40	PhiGnet w/o RCs
0.664933528	40	PhiGnet w/o RCs
0.664451815	40	PhiGnet w/o RCs
0.694673024	40	PhiGnet w/o RCs
0.703557985	40	PhiGnet w/o RCs
0.691626867	40	PhiGnet w/o RCs
0.682389329	40	PhiGnet w/o RCs
0.691723656	40	PhiGnet w/o RCs
0.688271307	40	PhiGnet w/o RCs
0.686890198	40	PhiGnet w/o RCs
0.676338395	40	PhiGnet w/o RCs
0.680597693	40	PhiGnet w/o RCs
0.697866779	40	PhiGnet w/o RCs
0.702911453	40	PhiGnet w/o RCs
0.71223309	40	PhiGnet w/o RCs
0.652565578	40	PhiGnet w/o RCs
0.707631615	40	PhiGnet w/o RCs
0.671959405	40	PhiGnet w/o RCs
0.672842891	40	PhiGnet w/o RCs
0.661528702	40	PhiGnet w/o RCs
0.700493703	40	PhiGnet w/o RCs
0.681800591	40	PhiGnet w/o RCs
0.684188028	40	PhiGnet w/o RCs
0.651036144	40	PhiGnet w/o RCs
0.713809897	40	PhiGnet w/o RCs
0.658709314	40	PhiGnet w/o RCs
0.665944368	40	PhiGnet w/o RCs
0.67051629	40	PhiGnet w/o RCs
0.684817723	40	PhiGnet w/o RCs
0.649436906	40	PhiGnet w/o RCs
0.678978126	40	PhiGnet w/o RCs
0.676275705	40	PhiGnet w/o RCs
0.707664078	40	PhiGnet w/o RCs
0.69682318	40	PhiGnet w/o RCs
0.689018792	40	PhiGnet w/o RCs
0.713540886	40	PhiGnet w/o RCs
0.697709382	40	PhiGnet w/o RCs
0.65513022	40	PhiGnet w/o RCs
0.651821319	40	PhiGnet w/o RCs
0.697290094	40	PhiGnet w/o RCs
0.688913003	40	PhiGnet w/o RCs
0.741832536	50	PhiGnet w/o RCs
0.725953153	50	PhiGnet w/o RCs
0.76616436	50	PhiGnet w/o RCs
0.73054823	50	PhiGnet w/o RCs
0.754204774	50	PhiGnet w/o RCs
0.734683743	50	PhiGnet w/o RCs
0.73098346	50	PhiGnet w/o RCs
0.753003527	50	PhiGnet w/o RCs
0.749952409	50	PhiGnet w/o RCs
0.770858187	50	PhiGnet w/o RCs
0.753442634	50	PhiGnet w/o RCs
0.769999798	50	PhiGnet w/o RCs
0.744213368	50	PhiGnet w/o RCs
0.755112385	50	PhiGnet w/o RCs
0.732258167	50	PhiGnet w/o RCs
0.757330482	50	PhiGnet w/o RCs
0.764074551	50	PhiGnet w/o RCs
0.742729015	50	PhiGnet w/o RCs
0.750689092	50	PhiGnet w/o RCs
0.765014	50	PhiGnet w/o RCs
0.766792966	50	PhiGnet w/o RCs
0.737993178	50	PhiGnet w/o RCs
0.745538152	50	PhiGnet w/o RCs
0.741890791	50	PhiGnet w/o RCs
0.738507542	50	PhiGnet w/o RCs
0.738314746	50	PhiGnet w/o RCs
0.763988686	50	PhiGnet w/o RCs
0.75397052	50	PhiGnet w/o RCs
0.754484355	50	PhiGnet w/o RCs
0.735440519	50	PhiGnet w/o RCs
0.759588985	50	PhiGnet w/o RCs
0.750095325	50	PhiGnet w/o RCs
0.726682252	50	PhiGnet w/o RCs
0.760992008	50	PhiGnet w/o RCs
0.745547231	50	PhiGnet w/o RCs
0.734200608	50	PhiGnet w/o RCs
0.748067038	50	PhiGnet w/o RCs
0.745511951	50	PhiGnet w/o RCs
0.749538344	50	PhiGnet w/o RCs
0.736740515	50	PhiGnet w/o RCs
0.759910641	50	PhiGnet w/o RCs
0.749905574	50	PhiGnet w/o RCs
0.748066506	50	PhiGnet w/o RCs
0.763066842	50	PhiGnet w/o RCs
0.756509262	50	PhiGnet w/o RCs
0.74572516	50	PhiGnet w/o RCs
0.746832076	50	PhiGnet w/o RCs
0.760434664	50	PhiGnet w/o RCs
0.756499452	50	PhiGnet w/o RCs
0.758497565	50	PhiGnet w/o RCs
0.796008012	70	PhiGnet w/o RCs
0.78155509	70	PhiGnet w/o RCs
0.795155609	70	PhiGnet w/o RCs
0.798984386	70	PhiGnet w/o RCs
0.799202679	70	PhiGnet w/o RCs
0.801531901	70	PhiGnet w/o RCs
0.79022298	70	PhiGnet w/o RCs
0.806732766	70	PhiGnet w/o RCs
0.801248147	70	PhiGnet w/o RCs
0.807831264	70	PhiGnet w/o RCs
0.79736174	70	PhiGnet w/o RCs
0.808915119	70	PhiGnet w/o RCs
0.806196042	70	PhiGnet w/o RCs
0.803612393	70	PhiGnet w/o RCs
0.802092303	70	PhiGnet w/o RCs
0.812344191	70	PhiGnet w/o RCs
0.795456148	70	PhiGnet w/o RCs
0.807943557	70	PhiGnet w/o RCs
0.815263244	70	PhiGnet w/o RCs
0.808644797	70	PhiGnet w/o RCs
0.802858631	70	PhiGnet w/o RCs
0.79498973	70	PhiGnet w/o RCs
0.805038654	70	PhiGnet w/o RCs
0.792832523	70	PhiGnet w/o RCs
0.807663166	70	PhiGnet w/o RCs
0.787866823	70	PhiGnet w/o RCs
0.815558503	70	PhiGnet w/o RCs
0.82402363	70	PhiGnet w/o RCs
0.800613376	70	PhiGnet w/o RCs
0.802079768	70	PhiGnet w/o RCs
0.790194992	70	PhiGnet w/o RCs
0.804276758	70	PhiGnet w/o RCs
0.806224346	70	PhiGnet w/o RCs
0.802620835	70	PhiGnet w/o RCs
0.809664653	70	PhiGnet w/o RCs
0.795859785	70	PhiGnet w/o RCs
0.799570836	70	PhiGnet w/o RCs
0.8199934	70	PhiGnet w/o RCs
0.816225616	70	PhiGnet w/o RCs
0.796932521	70	PhiGnet w/o RCs
0.813803848	70	PhiGnet w/o RCs
0.816396078	70	PhiGnet w/o RCs
0.808445391	70	PhiGnet w/o RCs
0.808467803	70	PhiGnet w/o RCs
0.795065502	70	PhiGnet w/o RCs
0.802645019	70	PhiGnet w/o RCs
0.798383166	70	PhiGnet w/o RCs
0.799819889	70	PhiGnet w/o RCs
0.80106709	70	PhiGnet w/o RCs
0.793970411	70	PhiGnet w/o RCs
0.849871599	95	PhiGnet w/o RCs
0.842801592	95	PhiGnet w/o RCs
0.835117243	95	PhiGnet w/o RCs
0.843667532	95	PhiGnet w/o RCs
0.833560185	95	PhiGnet w/o RCs
0.839652681	95	PhiGnet w/o RCs
0.834598515	95	PhiGnet w/o RCs
0.825921662	95	PhiGnet w/o RCs
0.837544207	95	PhiGnet w/o RCs
0.835690478	95	PhiGnet w/o RCs
0.843106007	95	PhiGnet w/o RCs
0.833408204	95	PhiGnet w/o RCs
0.845862042	95	PhiGnet w/o RCs
0.842780701	95	PhiGnet w/o RCs
0.829190008	95	PhiGnet w/o RCs
0.835450652	95	PhiGnet w/o RCs
0.835374793	95	PhiGnet w/o RCs
0.843504627	95	PhiGnet w/o RCs
0.829468925	95	PhiGnet w/o RCs
0.842347464	95	PhiGnet w/o RCs
0.843288193	95	PhiGnet w/o RCs
0.821665819	95	PhiGnet w/o RCs
0.847339682	95	PhiGnet w/o RCs
0.840385479	95	PhiGnet w/o RCs
0.83855314	95	PhiGnet w/o RCs
0.834194622	95	PhiGnet w/o RCs
0.839188016	95	PhiGnet w/o RCs
0.837594038	95	PhiGnet w/o RCs
0.837547636	95	PhiGnet w/o RCs
0.838655088	95	PhiGnet w/o RCs
0.848952646	95	PhiGnet w/o RCs
0.840434761	95	PhiGnet w/o RCs
0.833769946	95	PhiGnet w/o RCs
0.828640988	95	PhiGnet w/o RCs
0.825847742	95	PhiGnet w/o RCs
0.839306319	95	PhiGnet w/o RCs
0.835676797	95	PhiGnet w/o RCs
0.833768415	95	PhiGnet w/o RCs
0.830312504	95	PhiGnet w/o RCs
0.831643655	95	PhiGnet w/o RCs
0.845401416	95	PhiGnet w/o RCs
0.845805506	95	PhiGnet w/o RCs
0.839602588	95	PhiGnet w/o RCs
0.838142928	95	PhiGnet w/o RCs
0.822836839	95	PhiGnet w/o RCs
0.843895964	95	PhiGnet w/o RCs
0.850217863	95	PhiGnet w/o RCs
0.840927321	95	PhiGnet w/o RCs
0.838180726	95	PhiGnet w/o RCs
0.835173613	95	PhiGnet w/o RCs
0.56879067	30	PhiGnet w/o EVCs
0.571007225	30	PhiGnet w/o EVCs
0.578865616	30	PhiGnet w/o EVCs
0.557922663	30	PhiGnet w/o EVCs
0.491921416	30	PhiGnet w/o EVCs
0.495027287	30	PhiGnet w/o EVCs
0.571485428	30	PhiGnet w/o EVCs
0.50416793	30	PhiGnet w/o EVCs
0.516592928	30	PhiGnet w/o EVCs
0.552016899	30	PhiGnet w/o EVCs
0.557357712	30	PhiGnet w/o EVCs
0.580524199	30	PhiGnet w/o EVCs
0.567297298	30	PhiGnet w/o EVCs
0.569385523	30	PhiGnet w/o EVCs
0.558026688	30	PhiGnet w/o EVCs
0.567886533	30	PhiGnet w/o EVCs
0.606209244	30	PhiGnet w/o EVCs
0.526586713	30	PhiGnet w/o EVCs
0.55294569	30	PhiGnet w/o EVCs
0.558240255	30	PhiGnet w/o EVCs
0.53771417	30	PhiGnet w/o EVCs
0.516939717	30	PhiGnet w/o EVCs
0.567770727	30	PhiGnet w/o EVCs
0.507583645	30	PhiGnet w/o EVCs
0.549452538	30	PhiGnet w/o EVCs
0.544176544	30	PhiGnet w/o EVCs
0.529656188	30	PhiGnet w/o EVCs
0.567949005	30	PhiGnet w/o EVCs
0.585620721	30	PhiGnet w/o EVCs
0.519892398	30	PhiGnet w/o EVCs
0.616249022	30	PhiGnet w/o EVCs
0.560059858	30	PhiGnet w/o EVCs
0.579441998	30	PhiGnet w/o EVCs
0.504931591	30	PhiGnet w/o EVCs
0.566134308	30	PhiGnet w/o EVCs
0.548733073	30	PhiGnet w/o EVCs
0.577055081	30	PhiGnet w/o EVCs
0.57179672	30	PhiGnet w/o EVCs
0.578016091	30	PhiGnet w/o EVCs
0.549007427	30	PhiGnet w/o EVCs
0.590533508	30	PhiGnet w/o EVCs
0.606701781	30	PhiGnet w/o EVCs
0.580776507	30	PhiGnet w/o EVCs
0.543137706	30	PhiGnet w/o EVCs
0.568486295	30	PhiGnet w/o EVCs
0.588173283	30	PhiGnet w/o EVCs
0.549009438	30	PhiGnet w/o EVCs
0.594643296	30	PhiGnet w/o EVCs
0.563997749	30	PhiGnet w/o EVCs
0.561596828	30	PhiGnet w/o EVCs
0.69851836	40	PhiGnet w/o EVCs
0.707768618	40	PhiGnet w/o EVCs
0.679356058	40	PhiGnet w/o EVCs
0.656392802	40	PhiGnet w/o EVCs
0.67133454	40	PhiGnet w/o EVCs
0.623283107	40	PhiGnet w/o EVCs
0.671743936	40	PhiGnet w/o EVCs
0.659520422	40	PhiGnet w/o EVCs
0.679221038	40	PhiGnet w/o EVCs
0.651428961	40	PhiGnet w/o EVCs
0.680832722	40	PhiGnet w/o EVCs
0.708995231	40	PhiGnet w/o EVCs
0.666282636	40	PhiGnet w/o EVCs
0.690357623	40	PhiGnet w/o EVCs
0.680507382	40	PhiGnet w/o EVCs
0.665391326	40	PhiGnet w/o EVCs
0.668463482	40	PhiGnet w/o EVCs
0.669205772	40	PhiGnet w/o EVCs
0.704017477	40	PhiGnet w/o EVCs
0.666856241	40	PhiGnet w/o EVCs
0.686515507	40	PhiGnet w/o EVCs
0.676959527	40	PhiGnet w/o EVCs
0.68657509	40	PhiGnet w/o EVCs
0.66870898	40	PhiGnet w/o EVCs
0.710016131	40	PhiGnet w/o EVCs
0.662732166	40	PhiGnet w/o EVCs
0.645052516	40	PhiGnet w/o EVCs
0.661113834	40	PhiGnet w/o EVCs
0.660330383	40	PhiGnet w/o EVCs
0.647640739	40	PhiGnet w/o EVCs
0.674915998	40	PhiGnet w/o EVCs
0.680128972	40	PhiGnet w/o EVCs
0.671644106	40	PhiGnet w/o EVCs
0.693114638	40	PhiGnet w/o EVCs
0.659119095	40	PhiGnet w/o EVCs
0.638668768	40	PhiGnet w/o EVCs
0.663124121	40	PhiGnet w/o EVCs
0.646754197	40	PhiGnet w/o EVCs
0.685973119	40	PhiGnet w/o EVCs
0.67778773	40	PhiGnet w/o EVCs
0.679111498	40	PhiGnet w/o EVCs
0.68671594	40	PhiGnet w/o EVCs
0.661667745	40	PhiGnet w/o EVCs
0.642416206	40	PhiGnet w/o EVCs
0.655175942	40	PhiGnet w/o EVCs
0.691848572	40	PhiGnet w/o EVCs
0.664960012	40	PhiGnet w/o EVCs
0.666193246	40	PhiGnet w/o EVCs
0.693286788	40	PhiGnet w/o EVCs
0.668422192	40	PhiGnet w/o EVCs
0.748895482	50	PhiGnet w/o EVCs
0.74518923	50	PhiGnet w/o EVCs
0.747017444	50	PhiGnet w/o EVCs
0.757471325	50	PhiGnet w/o EVCs
0.745845101	50	PhiGnet w/o EVCs
0.74092381	50	PhiGnet w/o EVCs
0.748564188	50	PhiGnet w/o EVCs
0.750786145	50	PhiGnet w/o EVCs
0.745453649	50	PhiGnet w/o EVCs
0.725111101	50	PhiGnet w/o EVCs
0.739958748	50	PhiGnet w/o EVCs
0.751578811	50	PhiGnet w/o EVCs
0.726559085	50	PhiGnet w/o EVCs
0.720780112	50	PhiGnet w/o EVCs
0.754691634	50	PhiGnet w/o EVCs
0.756046957	50	PhiGnet w/o EVCs
0.730123292	50	PhiGnet w/o EVCs
0.762565937	50	PhiGnet w/o EVCs
0.749900427	50	PhiGnet w/o EVCs
0.743467549	50	PhiGnet w/o EVCs
0.733674733	50	PhiGnet w/o EVCs
0.714410756	50	PhiGnet w/o EVCs
0.753390339	50	PhiGnet w/o EVCs
0.744213925	50	PhiGnet w/o EVCs
0.754559829	50	PhiGnet w/o EVCs
0.749693026	50	PhiGnet w/o EVCs
0.726711621	50	PhiGnet w/o EVCs
0.75836685	50	PhiGnet w/o EVCs
0.741270611	50	PhiGnet w/o EVCs
0.754976715	50	PhiGnet w/o EVCs
0.744684974	50	PhiGnet w/o EVCs
0.759497654	50	PhiGnet w/o EVCs
0.727731456	50	PhiGnet w/o EVCs
0.728722455	50	PhiGnet w/o EVCs
0.752572765	50	PhiGnet w/o EVCs
0.725537117	50	PhiGnet w/o EVCs
0.753969148	50	PhiGnet w/o EVCs
0.746976077	50	PhiGnet w/o EVCs
0.737984077	50	PhiGnet w/o EVCs
0.737305328	50	PhiGnet w/o EVCs
0.752454577	50	PhiGnet w/o EVCs
0.733649638	50	PhiGnet w/o EVCs
0.728801144	50	PhiGnet w/o EVCs
0.750679367	50	PhiGnet w/o EVCs
0.765676256	50	PhiGnet w/o EVCs
0.727241741	50	PhiGnet w/o EVCs
0.757026437	50	PhiGnet w/o EVCs
0.758711397	50	PhiGnet w/o EVCs
0.733066149	50	PhiGnet w/o EVCs
0.745660045	50	PhiGnet w/o EVCs
0.79029576	70	PhiGnet w/o EVCs
0.801603255	70	PhiGnet w/o EVCs
0.79883674	70	PhiGnet w/o EVCs
0.804744048	70	PhiGnet w/o EVCs
0.79522719	70	PhiGnet w/o EVCs
0.791966622	70	PhiGnet w/o EVCs
0.809814471	70	PhiGnet w/o EVCs
0.798469676	70	PhiGnet w/o EVCs
0.80008231	70	PhiGnet w/o EVCs
0.789063959	70	PhiGnet w/o EVCs
0.795716239	70	PhiGnet w/o EVCs
0.808417913	70	PhiGnet w/o EVCs
0.803706471	70	PhiGnet w/o EVCs
0.811517384	70	PhiGnet w/o EVCs
0.796984294	70	PhiGnet w/o EVCs
0.801059636	70	PhiGnet w/o EVCs
0.804092599	70	PhiGnet w/o EVCs
0.809901648	70	PhiGnet w/o EVCs
0.780254091	70	PhiGnet w/o EVCs
0.792627487	70	PhiGnet w/o EVCs
0.789719496	70	PhiGnet w/o EVCs
0.807636875	70	PhiGnet w/o EVCs
0.805868264	70	PhiGnet w/o EVCs
0.806120971	70	PhiGnet w/o EVCs
0.804903114	70	PhiGnet w/o EVCs
0.79926503	70	PhiGnet w/o EVCs
0.801863068	70	PhiGnet w/o EVCs
0.806435003	70	PhiGnet w/o EVCs
0.793327212	70	PhiGnet w/o EVCs
0.798734238	70	PhiGnet w/o EVCs
0.792142173	70	PhiGnet w/o EVCs
0.800820923	70	PhiGnet w/o EVCs
0.807412672	70	PhiGnet w/o EVCs
0.806724872	70	PhiGnet w/o EVCs
0.809639795	70	PhiGnet w/o EVCs
0.812277454	70	PhiGnet w/o EVCs
0.805899429	70	PhiGnet w/o EVCs
0.814413915	70	PhiGnet w/o EVCs
0.78860039	70	PhiGnet w/o EVCs
0.799176009	70	PhiGnet w/o EVCs
0.803279592	70	PhiGnet w/o EVCs
0.79690832	70	PhiGnet w/o EVCs
0.79563698	70	PhiGnet w/o EVCs
0.789332593	70	PhiGnet w/o EVCs
0.805031257	70	PhiGnet w/o EVCs
0.808713397	70	PhiGnet w/o EVCs
0.802628688	70	PhiGnet w/o EVCs
0.794906386	70	PhiGnet w/o EVCs
0.786751324	70	PhiGnet w/o EVCs
0.802058185	70	PhiGnet w/o EVCs
0.825089975	95	PhiGnet w/o EVCs
0.836511907	95	PhiGnet w/o EVCs
0.836919839	95	PhiGnet w/o EVCs
0.83155275	95	PhiGnet w/o EVCs
0.84944315	95	PhiGnet w/o EVCs
0.844725425	95	PhiGnet w/o EVCs
0.833088013	95	PhiGnet w/o EVCs
0.838375523	95	PhiGnet w/o EVCs
0.842117343	95	PhiGnet w/o EVCs
0.840659904	95	PhiGnet w/o EVCs
0.850192226	95	PhiGnet w/o EVCs
0.834491653	95	PhiGnet w/o EVCs
0.837419421	95	PhiGnet w/o EVCs
0.831125739	95	PhiGnet w/o EVCs
0.836294587	95	PhiGnet w/o EVCs
0.849226128	95	PhiGnet w/o EVCs
0.821959249	95	PhiGnet w/o EVCs
0.845473167	95	PhiGnet w/o EVCs
0.82642583	95	PhiGnet w/o EVCs
0.837919753	95	PhiGnet w/o EVCs
0.841211097	95	PhiGnet w/o EVCs
0.832394876	95	PhiGnet w/o EVCs
0.83729669	95	PhiGnet w/o EVCs
0.834638702	95	PhiGnet w/o EVCs
0.834779003	95	PhiGnet w/o EVCs
0.827364265	95	PhiGnet w/o EVCs
0.844166391	95	PhiGnet w/o EVCs
0.850248002	95	PhiGnet w/o EVCs
0.839622367	95	PhiGnet w/o EVCs
0.82818321	95	PhiGnet w/o EVCs
0.833136596	95	PhiGnet w/o EVCs
0.836333201	95	PhiGnet w/o EVCs
0.846691057	95	PhiGnet w/o EVCs
0.837753737	95	PhiGnet w/o EVCs
0.835691435	95	PhiGnet w/o EVCs
0.829131969	95	PhiGnet w/o EVCs
0.843273361	95	PhiGnet w/o EVCs
0.85193084	95	PhiGnet w/o EVCs
0.842633204	95	PhiGnet w/o EVCs
0.831715588	95	PhiGnet w/o EVCs
0.828520983	95	PhiGnet w/o EVCs
0.849097539	95	PhiGnet w/o EVCs
0.833715855	95	PhiGnet w/o EVCs
0.830298829	95	PhiGnet w/o EVCs
0.845075075	95	PhiGnet w/o EVCs
0.826896273	95	PhiGnet w/o EVCs
0.829861742	95	PhiGnet w/o EVCs
0.842748622	95	PhiGnet w/o EVCs
0.827901957	95	PhiGnet w/o EVCs
0.828075686	95	PhiGnet w/o EVCs
0.615872702	30	PhiGnet
0.593217053	30	PhiGnet
0.654501978	30	PhiGnet
0.629090115	30	PhiGnet
0.631633179	30	PhiGnet
0.609507222	30	PhiGnet
0.632653616	30	PhiGnet
0.558810879	30	PhiGnet
0.657818188	30	PhiGnet
0.555672099	30	PhiGnet
0.634463312	30	PhiGnet
0.644175192	30	PhiGnet
0.632844763	30	PhiGnet
0.663668034	30	PhiGnet
0.596576176	30	PhiGnet
0.622922621	30	PhiGnet
0.63838079	30	PhiGnet
0.624636645	30	PhiGnet
0.620419687	30	PhiGnet
0.618261497	30	PhiGnet
0.578580513	30	PhiGnet
0.626853394	30	PhiGnet
0.6517564	30	PhiGnet
0.612014276	30	PhiGnet
0.620073779	30	PhiGnet
0.624516662	30	PhiGnet
0.621730212	30	PhiGnet
0.604727172	30	PhiGnet
0.618043661	30	PhiGnet
0.646454747	30	PhiGnet
0.635790693	30	PhiGnet
0.627382006	30	PhiGnet
0.607907878	30	PhiGnet
0.604788836	30	PhiGnet
0.609598242	30	PhiGnet
0.621848269	30	PhiGnet
0.628102044	30	PhiGnet
0.648463873	30	PhiGnet
0.634261571	30	PhiGnet
0.620638143	30	PhiGnet
0.593332696	30	PhiGnet
0.602918009	30	PhiGnet
0.675622103	30	PhiGnet
0.603696172	30	PhiGnet
0.602302817	30	PhiGnet
0.596298995	30	PhiGnet
0.593772846	30	PhiGnet
0.635865854	30	PhiGnet
0.618842694	30	PhiGnet
0.603876496	30	PhiGnet
0.703361232	40	PhiGnet
0.736793976	40	PhiGnet
0.741102406	40	PhiGnet
0.713748949	40	PhiGnet
0.69618677	40	PhiGnet
0.702822118	40	PhiGnet
0.700648681	40	PhiGnet
0.726766211	40	PhiGnet
0.732173557	40	PhiGnet
0.722361788	40	PhiGnet
0.67892256	40	PhiGnet
0.743469654	40	PhiGnet
0.733690721	40	PhiGnet
0.703432613	40	PhiGnet
0.735214466	40	PhiGnet
0.72179314	40	PhiGnet
0.71142126	40	PhiGnet
0.720619371	40	PhiGnet
0.728452884	40	PhiGnet
0.687409427	40	PhiGnet
0.696610497	40	PhiGnet
0.742626428	40	PhiGnet
0.728495206	40	PhiGnet
0.731134573	40	PhiGnet
0.720153737	40	PhiGnet
0.719609946	40	PhiGnet
0.721558634	40	PhiGnet
0.712194508	40	PhiGnet
0.711730901	40	PhiGnet
0.721392675	40	PhiGnet
0.725807368	40	PhiGnet
0.682328616	40	PhiGnet
0.716332523	40	PhiGnet
0.72544213	40	PhiGnet
0.71663592	40	PhiGnet
0.678351779	40	PhiGnet
0.717896562	40	PhiGnet
0.725146353	40	PhiGnet
0.71066889	40	PhiGnet
0.712805703	40	PhiGnet
0.717493113	40	PhiGnet
0.715226064	40	PhiGnet
0.694784298	40	PhiGnet
0.71000143	40	PhiGnet
0.719899816	40	PhiGnet
0.724584443	40	PhiGnet
0.698978511	40	PhiGnet
0.74867995	40	PhiGnet
0.738587055	40	PhiGnet
0.708842551	40	PhiGnet
0.758755151	50	PhiGnet
0.770197732	50	PhiGnet
0.79734764	50	PhiGnet
0.789814341	50	PhiGnet
0.757562011	50	PhiGnet
0.786873481	50	PhiGnet
0.811813681	50	PhiGnet
0.771339109	50	PhiGnet
0.774118966	50	PhiGnet
0.798305014	50	PhiGnet
0.780904882	50	PhiGnet
0.797370886	50	PhiGnet
0.777932384	50	PhiGnet
0.772811056	50	PhiGnet
0.747964048	50	PhiGnet
0.773596872	50	PhiGnet
0.80146742	50	PhiGnet
0.77751949	50	PhiGnet
0.782100352	50	PhiGnet
0.758897635	50	PhiGnet
0.773603815	50	PhiGnet
0.780344473	50	PhiGnet
0.786627774	50	PhiGnet
0.762755439	50	PhiGnet
0.788892565	50	PhiGnet
0.772843601	50	PhiGnet
0.782918145	50	PhiGnet
0.789945138	50	PhiGnet
0.798541179	50	PhiGnet
0.783838996	50	PhiGnet
0.774855145	50	PhiGnet
0.77779779	50	PhiGnet
0.77515491	50	PhiGnet
0.770566208	50	PhiGnet
0.792701629	50	PhiGnet
0.785168676	50	PhiGnet
0.803188259	50	PhiGnet
0.781887482	50	PhiGnet
0.797495809	50	PhiGnet
0.772298817	50	PhiGnet
0.800251566	50	PhiGnet
0.791080479	50	PhiGnet
0.755673355	50	PhiGnet
0.797823252	50	PhiGnet
0.789012182	50	PhiGnet
0.791081172	50	PhiGnet
0.78363896	50	PhiGnet
0.808234772	50	PhiGnet
0.791640844	50	PhiGnet
0.800011126	50	PhiGnet
0.844960689	70	PhiGnet
0.860245888	70	PhiGnet
0.840320045	70	PhiGnet
0.844371755	70	PhiGnet
0.856847983	70	PhiGnet
0.843157899	70	PhiGnet
0.831429762	70	PhiGnet
0.842678591	70	PhiGnet
0.833740182	70	PhiGnet
0.845756285	70	PhiGnet
0.847331022	70	PhiGnet
0.848479406	70	PhiGnet
0.837969427	70	PhiGnet
0.839528073	70	PhiGnet
0.837229756	70	PhiGnet
0.856334589	70	PhiGnet
0.847667497	70	PhiGnet
0.830603885	70	PhiGnet
0.843566137	70	PhiGnet
0.840441768	70	PhiGnet
0.836845829	70	PhiGnet
0.857396796	70	PhiGnet
0.826291654	70	PhiGnet
0.827862604	70	PhiGnet
0.842283042	70	PhiGnet
0.837209151	70	PhiGnet
0.841920213	70	PhiGnet
0.836771773	70	PhiGnet
0.852136705	70	PhiGnet
0.845784935	70	PhiGnet
0.847296005	70	PhiGnet
0.854004931	70	PhiGnet
0.843044918	70	PhiGnet
0.843306587	70	PhiGnet
0.847420985	70	PhiGnet
0.823807117	70	PhiGnet
0.840765226	70	PhiGnet
0.836363053	70	PhiGnet
0.836744411	70	PhiGnet
0.850434096	70	PhiGnet
0.844420815	70	PhiGnet
0.855235172	70	PhiGnet
0.851346537	70	PhiGnet
0.839358952	70	PhiGnet
0.843629672	70	PhiGnet
0.839492674	70	PhiGnet
0.848807929	70	PhiGnet
0.846977124	70	PhiGnet
0.837333208	70	PhiGnet
0.850339723	70	PhiGnet
0.88324839	95	PhiGnet
0.886965131	95	PhiGnet
0.885716914	95	PhiGnet
0.883004774	95	PhiGnet
0.891286854	95	PhiGnet
0.878446883	95	PhiGnet
0.885693229	95	PhiGnet
0.882982668	95	PhiGnet
0.880117956	95	PhiGnet
0.895302279	95	PhiGnet
0.887568825	95	PhiGnet
0.888076988	95	PhiGnet
0.873296593	95	PhiGnet
0.878573752	95	PhiGnet
0.883912569	95	PhiGnet
0.891852844	95	PhiGnet
0.878958398	95	PhiGnet
0.887933534	95	PhiGnet
0.881133032	95	PhiGnet
0.888528711	95	PhiGnet
0.887343005	95	PhiGnet
0.881725171	95	PhiGnet
0.877970227	95	PhiGnet
0.861727438	95	PhiGnet
0.879964376	95	PhiGnet
0.885419627	95	PhiGnet
0.881268363	95	PhiGnet
0.871981462	95	PhiGnet
0.881413607	95	PhiGnet
0.873796967	95	PhiGnet
0.887848069	95	PhiGnet
0.885617524	95	PhiGnet
0.880047293	95	PhiGnet
0.883563645	95	PhiGnet
0.878317	95	PhiGnet
0.888665256	95	PhiGnet
0.887749021	95	PhiGnet
0.878647582	95	PhiGnet
0.881821677	95	PhiGnet
0.878840756	95	PhiGnet
0.871350909	95	PhiGnet
0.872471544	95	PhiGnet
0.881095071	95	PhiGnet
0.889022805	95	PhiGnet
0.880525573	95	PhiGnet
0.884323794	95	PhiGnet
0.890263975	95	PhiGnet
0.884691434	95	PhiGnet
0.887320819	95	PhiGnet
0.876987415	95	PhiGnet
