# Supplementary material for: Accurate prediction of protein function using statistics-informed graph networks
Source: Nat Commun. 2024 Aug 4;15:6601. doi: 10.1038/s41467-024-50955-0 (PMC11297950; doi:10.1038/s41467-024-50955-0)
Supplement: Supplementary file 4 — Source Data [file 41467_2024_50955_MOESM4_ESM.zip › Source data/Figure S2 1MOW-A.txt]

0.41795783601587716
0.3563375864035985
0.3123798742013247
0.2765860464811421
0.23955772343527476
0.2498699799066344
0.20740967411552153
0.10151023074392837
0.0
0.08608933776486624
0.12708531675423734
0.1907992715972844
0.22298147027977214
0.32830699986314543
0.3657992530539086
0.27834927181552005
0.2675341367222102
0.1434032828477441
0.14674555863911456
0.24741045671985984
0.47260584723675025
0.7215070414014892
0.7520747754730376
0.8569041936584709
0.8018574304118155
0.7539193138798456
0.6712761302724664
0.667576816924365
0.7494136074802565
0.7768635721108726
0.6594532284538909
0.6320647303121012
0.593625668604318
0.557771000880676
0.49685494446173234
0.4497054193404479
0.5287367611415169
0.5570200222329609
0.6315573126263607
0.5930718082580778
0.48027143944259615
0.3204256602815189
0.26578931587304433
0.20573374301575573
0.17064354701617385
0.14571095425592093
0.20616596472675208
0.19026525783464796
0.2013896757510621
0.22333295221155144
0.3722231394421112
0.2881952606423367
0.2464927893765387
0.15555361561800593
0.30461976544842956
0.37041122555629563
0.36449929591762364
0.3353245934310179
0.28318932045288875
0.29373582334907
0.27759973526619675
0.25496341232371134
0.3708738199871072
0.46352205764697896
0.5768355652598534
0.6487111912003699
0.7736723974977074
0.8530981413884268
0.8054779011675184
0.6804836920938725
0.7124896474401292
0.729920007009071
0.7367419598352962
0.6907754754962615
0.6662006295214568
0.6449873621796096
0.621452198222346
0.5240281916878435
0.5232598132955992
0.453274435552716
0.4103881433530791
0.32268773345463747
0.1889579306299432
0.13417124746413425
0.14357383536229928
0.26090454445481503
0.3289931904675417
0.39912140687407466
0.4273399508450716
0.47020259026698896
0.4789115170182696
0.5244977602010413
0.5163515591549662
0.4852209457119903
0.4667143315646558
0.46685972345168747
0.40284698532567076
0.2809190675085649
0.22313524879638497
0.16159348125190678
0.16300224589389298
0.14988811045225436
0.17146619322576467
0.21755933399321747
0.18784377368685395
0.23834171533815232
0.27107634408896714
0.41507190162212815
0.5878904433005432
0.5734474851138286
0.5103136823165932
0.4666148385961074
0.4719543970190195
0.463867475673226
0.35161258648464266
0.4223817092419769
0.43298297641560674
0.5011883555649497
0.43644963910350026
0.5248009791186133
0.49374238785187186
0.4954280826669782
0.4269717429360443
0.3611995738492868
0.3722101487361073
0.38980878463868995
0.4401803476428176
0.4692814440090539
0.5313147011443313
0.598700471947089
0.6367036653262214
0.5660247801026758
0.5945196986842977
0.47528948595938875
0.5426821362807035
0.37875747638254337
0.46224866112615426
0.3190421205409088
0.4048215608177825
0.25782342440784567
0.1754967355930891
0.11601828578396574
0.1544157866889194
0.22736054980213957
0.20099896756098076
0.2720767111946165
0.37653126654155933
0.3137882044407216
0.2501088510937162
0.2723999569580912
0.4454655673255115
0.4177277031176155
0.30873093973310356
0.26852758884786665
0.3108345002879218
0.3344679633453932
0.3752008480318695
0.45186103728311056
0.43834396536625775
0.4730425784603403
0.5733382993528113
0.7256592209264977
0.7859953410233643
0.7119503972054638
0.7928743158384546
0.8072196959741574
0.9646408349196489
1.0
0.9896888546536307
0.9488906145408619
0.8515308168462258
0.8378741687178225
0.648429958373032
0.6246384791573623
0.5641945799364344
0.7282172907047512
0.5978876603757103
0.48312153414516795
0.34383439239945823
0.3929632803066958
0.45863498714565804
0.44772546553056386
0.4298256083712961
0.40120006168043953
0.3886308857646399
0.3930662012140442
0.4314599313863179
0.447651150181477
0.4759698372473465
0.4825090442249703
0.5000238256522195
0.5116218428650409
0.5205638930956741
0.5187141063963586
0.5310873578790241
0.5401013711834988
0.5612189635713919
0.5556133143542548
0.5541383077500794
0.5341744177165002
0.5195993893221592
0.491231269014699
0.48747415352614354
0.4762684107168207
0.478236272177076
0.438446638043555
0.4419324853682496
0.4318651373934272
0.4836347084039966
0.4382116469285803
0.4497486704717201
0.41919656307290815
0.42279213990063647
0.3854128904854849
0.3275175100960851
0.3018330639726992
0.28682669449301895
0.27750937952762195
0.20987587513393674
0.20086525430682614
0.2197130074671471
0.2563713613526727
0.22529697792649442
0.2358824292997301
0.23912070852019773
0.2191765586859148
0.23558603079832208
0.24276779899375403
0.25924134992076275
0.2419753895684743
0.2678880773135426
0.30568766294843763
0.3051990871056182
0.30929981208719176
0.3106899003729577
0.316348493513836
0.3218400869327644
0.3290717493684533
0.3335638858585861
0.33530395487534653
0.3380560223487189
0.3368759012246882
0.33844784757402985
0.3365053765018513
0.33837913513180917
0.3391014491188695
0.363491588294751
0.39155086313681586
