# Supplementary material for: Accurate prediction of protein function using statistics-informed graph networks
Source: Nat Commun. 2024 Aug 4;15:6601. doi: 10.1038/s41467-024-50955-0 (PMC11297950; doi:10.1038/s41467-024-50955-0)
Supplement: Supplementary file 4 — Source Data [file 41467_2024_50955_MOESM4_ESM.zip › Source data/Figure S10_BP_Fmax_box.csv]

0.421316233	30	DeepGO
0.409643311	30	DeepGO
0.394392918	30	DeepGO
0.406348529	30	DeepGO
0.417358093	30	DeepGO
0.415270006	30	DeepGO
0.408573134	30	DeepGO
0.405429271	30	DeepGO
0.397185364	30	DeepGO
0.415822847	30	DeepGO
0.40652633	30	DeepGO
0.420549867	30	DeepGO
0.41027543	30	DeepGO
0.415839782	30	DeepGO
0.415573196	30	DeepGO
0.411037655	30	DeepGO
0.423394491	30	DeepGO
0.417514049	30	DeepGO
0.400303098	30	DeepGO
0.402104179	30	DeepGO
0.410966283	30	DeepGO
0.407469117	30	DeepGO
0.409659747	30	DeepGO
0.400590199	30	DeepGO
0.39996835	30	DeepGO
0.40621768	30	DeepGO
0.406657153	30	DeepGO
0.410163298	30	DeepGO
0.4104399	30	DeepGO
0.40121852	30	DeepGO
0.40278871	30	DeepGO
0.419399777	30	DeepGO
0.417412447	30	DeepGO
0.408011159	30	DeepGO
0.413682914	30	DeepGO
0.399217464	30	DeepGO
0.424715426	30	DeepGO
0.400326075	30	DeepGO
0.425077824	30	DeepGO
0.415746411	30	DeepGO
0.413834585	30	DeepGO
0.413331099	30	DeepGO
0.414146837	30	DeepGO
0.419648199	30	DeepGO
0.402561876	30	DeepGO
0.390840196	30	DeepGO
0.40769652	30	DeepGO
0.403579945	30	DeepGO
0.399789382	30	DeepGO
0.400861285	30	DeepGO
0.430787605	40	DeepGO
0.42767331	40	DeepGO
0.435580089	40	DeepGO
0.437963915	40	DeepGO
0.436778757	40	DeepGO
0.435108067	40	DeepGO
0.439258379	40	DeepGO
0.42221517	40	DeepGO
0.428531265	40	DeepGO
0.426898358	40	DeepGO
0.428075433	40	DeepGO
0.421170127	40	DeepGO
0.432597052	40	DeepGO
0.436412355	40	DeepGO
0.433392484	40	DeepGO
0.428040533	40	DeepGO
0.416288814	40	DeepGO
0.42607272	40	DeepGO
0.428410339	40	DeepGO
0.432554205	40	DeepGO
0.435198297	40	DeepGO
0.432244544	40	DeepGO
0.436679369	40	DeepGO
0.429738544	40	DeepGO
0.432207067	40	DeepGO
0.436030865	40	DeepGO
0.432845532	40	DeepGO
0.425573311	40	DeepGO
0.441839458	40	DeepGO
0.4386025	40	DeepGO
0.428226722	40	DeepGO
0.424226987	40	DeepGO
0.432558278	40	DeepGO
0.442957067	40	DeepGO
0.419255046	40	DeepGO
0.435646494	40	DeepGO
0.431551054	40	DeepGO
0.440295941	40	DeepGO
0.417208756	40	DeepGO
0.430835785	40	DeepGO
0.427987793	40	DeepGO
0.42393649	40	DeepGO
0.432599562	40	DeepGO
0.41890197	40	DeepGO
0.419887449	40	DeepGO
0.429722079	40	DeepGO
0.43124796	40	DeepGO
0.425488181	40	DeepGO
0.42906426	40	DeepGO
0.422466718	40	DeepGO
0.433299026	50	DeepGO
0.447981246	50	DeepGO
0.438389025	50	DeepGO
0.435937018	50	DeepGO
0.431932569	50	DeepGO
0.445716242	50	DeepGO
0.440727901	50	DeepGO
0.446899742	50	DeepGO
0.426220589	50	DeepGO
0.447223138	50	DeepGO
0.443717289	50	DeepGO
0.449200887	50	DeepGO
0.43891397	50	DeepGO
0.433475146	50	DeepGO
0.445003228	50	DeepGO
0.44444558	50	DeepGO
0.433574509	50	DeepGO
0.44075142	50	DeepGO
0.448659383	50	DeepGO
0.441003771	50	DeepGO
0.451995305	50	DeepGO
0.44937114	50	DeepGO
0.449637283	50	DeepGO
0.448880941	50	DeepGO
0.447699529	50	DeepGO
0.442967679	50	DeepGO
0.453116327	50	DeepGO
0.441972906	50	DeepGO
0.441644276	50	DeepGO
0.445760514	50	DeepGO
0.45570506	50	DeepGO
0.442495924	50	DeepGO
0.436760413	50	DeepGO
0.435228316	50	DeepGO
0.443216922	50	DeepGO
0.441158248	50	DeepGO
0.442018199	50	DeepGO
0.441211091	50	DeepGO
0.442537268	50	DeepGO
0.445519418	50	DeepGO
0.446233946	50	DeepGO
0.4420017	50	DeepGO
0.435268399	50	DeepGO
0.43907726	50	DeepGO
0.440071053	50	DeepGO
0.445523885	50	DeepGO
0.441520003	50	DeepGO
0.443305409	50	DeepGO
0.447796295	50	DeepGO
0.435188155	50	DeepGO
0.453301515	70	DeepGO
0.444210003	70	DeepGO
0.451179872	70	DeepGO
0.449948166	70	DeepGO
0.463030615	70	DeepGO
0.455834704	70	DeepGO
0.459571821	70	DeepGO
0.449109654	70	DeepGO
0.460681983	70	DeepGO
0.452219223	70	DeepGO
0.446998531	70	DeepGO
0.446040155	70	DeepGO
0.453770017	70	DeepGO
0.4581143	70	DeepGO
0.448950363	70	DeepGO
0.449213009	70	DeepGO
0.453426717	70	DeepGO
0.454266773	70	DeepGO
0.459255771	70	DeepGO
0.457489939	70	DeepGO
0.453913347	70	DeepGO
0.465026491	70	DeepGO
0.452349625	70	DeepGO
0.449580058	70	DeepGO
0.454443696	70	DeepGO
0.445174672	70	DeepGO
0.456601131	70	DeepGO
0.441571426	70	DeepGO
0.46961298	70	DeepGO
0.455922202	70	DeepGO
0.451689907	70	DeepGO
0.457906406	70	DeepGO
0.462485148	70	DeepGO
0.448464739	70	DeepGO
0.450741246	70	DeepGO
0.455604151	70	DeepGO
0.452884823	70	DeepGO
0.455741576	70	DeepGO
0.45723861	70	DeepGO
0.455399316	70	DeepGO
0.454396616	70	DeepGO
0.451184677	70	DeepGO
0.455849208	70	DeepGO
0.44272813	70	DeepGO
0.454858533	70	DeepGO
0.455328856	70	DeepGO
0.457276533	70	DeepGO
0.457078042	70	DeepGO
0.452406108	70	DeepGO
0.444106074	70	DeepGO
0.462094239	95	DeepGO
0.45870704	95	DeepGO
0.457105997	95	DeepGO
0.460539163	95	DeepGO
0.463374894	95	DeepGO
0.458591982	95	DeepGO
0.454582886	95	DeepGO
0.458314896	95	DeepGO
0.449944191	95	DeepGO
0.455072746	95	DeepGO
0.462872266	95	DeepGO
0.456734164	95	DeepGO
0.454263475	95	DeepGO
0.455892208	95	DeepGO
0.460912106	95	DeepGO
0.45001362	95	DeepGO
0.457489922	95	DeepGO
0.451803185	95	DeepGO
0.463778163	95	DeepGO
0.457628971	95	DeepGO
0.454594734	95	DeepGO
0.456222988	95	DeepGO
0.464312526	95	DeepGO
0.456630383	95	DeepGO
0.46694095	95	DeepGO
0.471533129	95	DeepGO
0.462745505	95	DeepGO
0.462189962	95	DeepGO
0.455995076	95	DeepGO
0.467282238	95	DeepGO
0.463170139	95	DeepGO
0.457795981	95	DeepGO
0.459455242	95	DeepGO
0.463430491	95	DeepGO
0.457872852	95	DeepGO
0.457372215	95	DeepGO
0.455241217	95	DeepGO
0.449934139	95	DeepGO
0.458726882	95	DeepGO
0.460711495	95	DeepGO
0.453666528	95	DeepGO
0.45291521	95	DeepGO
0.454974132	95	DeepGO
0.458145754	95	DeepGO
0.450142562	95	DeepGO
0.46007678	95	DeepGO
0.461080069	95	DeepGO
0.457224114	95	DeepGO
0.4616388	95	DeepGO
0.461033127	95	DeepGO
0.432062054	30	DeepFRI
0.43851092	30	DeepFRI
0.412265327	30	DeepFRI
0.447250796	30	DeepFRI
0.446469276	30	DeepFRI
0.426080353	30	DeepFRI
0.430702337	30	DeepFRI
0.432482869	30	DeepFRI
0.428329828	30	DeepFRI
0.423690067	30	DeepFRI
0.426910889	30	DeepFRI
0.43500756	30	DeepFRI
0.421048054	30	DeepFRI
0.41519694	30	DeepFRI
0.425877815	30	DeepFRI
0.43456037	30	DeepFRI
0.417671621	30	DeepFRI
0.431549721	30	DeepFRI
0.424041819	30	DeepFRI
0.436696735	30	DeepFRI
0.431244331	30	DeepFRI
0.438794687	30	DeepFRI
0.434796951	30	DeepFRI
0.433003173	30	DeepFRI
0.440227526	30	DeepFRI
0.431217435	30	DeepFRI
0.437254636	30	DeepFRI
0.43633847	30	DeepFRI
0.428059103	30	DeepFRI
0.439337013	30	DeepFRI
0.440919588	30	DeepFRI
0.42922738	30	DeepFRI
0.4374834	30	DeepFRI
0.42025532	30	DeepFRI
0.442956414	30	DeepFRI
0.438704066	30	DeepFRI
0.429622607	30	DeepFRI
0.431218346	30	DeepFRI
0.431883978	30	DeepFRI
0.431026994	30	DeepFRI
0.431348955	30	DeepFRI
0.440902677	30	DeepFRI
0.428337371	30	DeepFRI
0.45001066	30	DeepFRI
0.440826688	30	DeepFRI
0.420664441	30	DeepFRI
0.431897392	30	DeepFRI
0.436503094	30	DeepFRI
0.4415219	30	DeepFRI
0.436651571	30	DeepFRI
0.463350612	40	DeepFRI
0.458281817	40	DeepFRI
0.456914786	40	DeepFRI
0.47188566	40	DeepFRI
0.453710652	40	DeepFRI
0.451199063	40	DeepFRI
0.465108572	40	DeepFRI
0.460107155	40	DeepFRI
0.460519044	40	DeepFRI
0.446727857	40	DeepFRI
0.466597104	40	DeepFRI
0.461366662	40	DeepFRI
0.461417987	40	DeepFRI
0.461802448	40	DeepFRI
0.455073817	40	DeepFRI
0.463639665	40	DeepFRI
0.46007278	40	DeepFRI
0.463671493	40	DeepFRI
0.455367303	40	DeepFRI
0.464224113	40	DeepFRI
0.465124753	40	DeepFRI
0.465290208	40	DeepFRI
0.452601448	40	DeepFRI
0.460826077	40	DeepFRI
0.460697726	40	DeepFRI
0.463167651	40	DeepFRI
0.46476975	40	DeepFRI
0.465427101	40	DeepFRI
0.465812866	40	DeepFRI
0.443980236	40	DeepFRI
0.468876526	40	DeepFRI
0.459672537	40	DeepFRI
0.467412041	40	DeepFRI
0.462608081	40	DeepFRI
0.462751822	40	DeepFRI
0.456646348	40	DeepFRI
0.464698314	40	DeepFRI
0.447851164	40	DeepFRI
0.464252855	40	DeepFRI
0.468423914	40	DeepFRI
0.464632041	40	DeepFRI
0.470885427	40	DeepFRI
0.464999726	40	DeepFRI
0.461048538	40	DeepFRI
0.459172281	40	DeepFRI
0.456059893	40	DeepFRI
0.460664478	40	DeepFRI
0.466852494	40	DeepFRI
0.476609473	40	DeepFRI
0.460079074	40	DeepFRI
0.471040524	50	DeepFRI
0.487782971	50	DeepFRI
0.488817371	50	DeepFRI
0.477426956	50	DeepFRI
0.477739998	50	DeepFRI
0.471129044	50	DeepFRI
0.476776295	50	DeepFRI
0.475030569	50	DeepFRI
0.486427065	50	DeepFRI
0.467657675	50	DeepFRI
0.485523668	50	DeepFRI
0.480043362	50	DeepFRI
0.473034194	50	DeepFRI
0.484377471	50	DeepFRI
0.482089982	50	DeepFRI
0.487115553	50	DeepFRI
0.490830722	50	DeepFRI
0.48777191	50	DeepFRI
0.481853413	50	DeepFRI
0.48553953	50	DeepFRI
0.478625415	50	DeepFRI
0.477770762	50	DeepFRI
0.475688255	50	DeepFRI
0.483245482	50	DeepFRI
0.478343485	50	DeepFRI
0.476481445	50	DeepFRI
0.47774312	50	DeepFRI
0.483182211	50	DeepFRI
0.477983546	50	DeepFRI
0.477829795	50	DeepFRI
0.487704384	50	DeepFRI
0.482034698	50	DeepFRI
0.476790835	50	DeepFRI
0.479551491	50	DeepFRI
0.47813785	50	DeepFRI
0.481288309	50	DeepFRI
0.487191677	50	DeepFRI
0.474161213	50	DeepFRI
0.483672757	50	DeepFRI
0.478288292	50	DeepFRI
0.483496516	50	DeepFRI
0.483308988	50	DeepFRI
0.479326281	50	DeepFRI
0.477915791	50	DeepFRI
0.478599425	50	DeepFRI
0.472777803	50	DeepFRI
0.480033182	50	DeepFRI
0.480890341	50	DeepFRI
0.478525914	50	DeepFRI
0.482567694	50	DeepFRI
0.517177512	70	DeepFRI
0.513298303	70	DeepFRI
0.505008027	70	DeepFRI
0.512125851	70	DeepFRI
0.512515478	70	DeepFRI
0.500078052	70	DeepFRI
0.498874728	70	DeepFRI
0.504721041	70	DeepFRI
0.503576289	70	DeepFRI
0.50440778	70	DeepFRI
0.4970631	70	DeepFRI
0.509437258	70	DeepFRI
0.497142122	70	DeepFRI
0.49472756	70	DeepFRI
0.505987503	70	DeepFRI
0.49662829	70	DeepFRI
0.49772374	70	DeepFRI
0.517962428	70	DeepFRI
0.506736619	70	DeepFRI
0.503138875	70	DeepFRI
0.504919876	70	DeepFRI
0.516621596	70	DeepFRI
0.496496821	70	DeepFRI
0.510753994	70	DeepFRI
0.511026773	70	DeepFRI
0.503539294	70	DeepFRI
0.501684629	70	DeepFRI
0.510079685	70	DeepFRI
0.509462657	70	DeepFRI
0.50647049	70	DeepFRI
0.501926793	70	DeepFRI
0.500677375	70	DeepFRI
0.500495832	70	DeepFRI
0.502884837	70	DeepFRI
0.506477559	70	DeepFRI
0.506421855	70	DeepFRI
0.493786009	70	DeepFRI
0.492158252	70	DeepFRI
0.511302022	70	DeepFRI
0.49867942	70	DeepFRI
0.509731463	70	DeepFRI
0.499281356	70	DeepFRI
0.510767529	70	DeepFRI
0.494962516	70	DeepFRI
0.49481492	70	DeepFRI
0.500902546	70	DeepFRI
0.50358426	70	DeepFRI
0.507114015	70	DeepFRI
0.504042378	70	DeepFRI
0.507323896	70	DeepFRI
0.530196122	95	DeepFRI
0.526961534	95	DeepFRI
0.527612308	95	DeepFRI
0.525359455	95	DeepFRI
0.523063111	95	DeepFRI
0.515759829	95	DeepFRI
0.527526832	95	DeepFRI
0.526835312	95	DeepFRI
0.520748469	95	DeepFRI
0.525935531	95	DeepFRI
0.518955033	95	DeepFRI
0.525051914	95	DeepFRI
0.533035201	95	DeepFRI
0.525415392	95	DeepFRI
0.522772733	95	DeepFRI
0.51844978	95	DeepFRI
0.530224789	95	DeepFRI
0.527026531	95	DeepFRI
0.523280477	95	DeepFRI
0.533809432	95	DeepFRI
0.521741248	95	DeepFRI
0.528346594	95	DeepFRI
0.523745785	95	DeepFRI
0.527794479	95	DeepFRI
0.521183955	95	DeepFRI
0.518439163	95	DeepFRI
0.527042406	95	DeepFRI
0.52433857	95	DeepFRI
0.528180225	95	DeepFRI
0.523508327	95	DeepFRI
0.533703666	95	DeepFRI
0.529778966	95	DeepFRI
0.526094167	95	DeepFRI
0.530195796	95	DeepFRI
0.52337867	95	DeepFRI
0.528511509	95	DeepFRI
0.533763504	95	DeepFRI
0.525941898	95	DeepFRI
0.532373256	95	DeepFRI
0.528300403	95	DeepFRI
0.536190752	95	DeepFRI
0.527268887	95	DeepFRI
0.533036935	95	DeepFRI
0.533103142	95	DeepFRI
0.526312973	95	DeepFRI
0.525578632	95	DeepFRI
0.525320222	95	DeepFRI
0.531914158	95	DeepFRI
0.519374694	95	DeepFRI
0.531837677	95	DeepFRI
0.519888828	30	PhiGnet w/o RCs
0.537116737	30	PhiGnet w/o RCs
0.524015726	30	PhiGnet w/o RCs
0.525536914	30	PhiGnet w/o RCs
0.531279145	30	PhiGnet w/o RCs
0.524514643	30	PhiGnet w/o RCs
0.549597315	30	PhiGnet w/o RCs
0.527426636	30	PhiGnet w/o RCs
0.544792754	30	PhiGnet w/o RCs
0.530447357	30	PhiGnet w/o RCs
0.515269611	30	PhiGnet w/o RCs
0.54067149	30	PhiGnet w/o RCs
0.550556457	30	PhiGnet w/o RCs
0.537039264	30	PhiGnet w/o RCs
0.54028423	30	PhiGnet w/o RCs
0.532219586	30	PhiGnet w/o RCs
0.542671297	30	PhiGnet w/o RCs
0.519227474	30	PhiGnet w/o RCs
0.513997533	30	PhiGnet w/o RCs
0.540847958	30	PhiGnet w/o RCs
0.542313122	30	PhiGnet w/o RCs
0.531261941	30	PhiGnet w/o RCs
0.531179199	30	PhiGnet w/o RCs
0.543318881	30	PhiGnet w/o RCs
0.531650955	30	PhiGnet w/o RCs
0.539256226	30	PhiGnet w/o RCs
0.536028169	30	PhiGnet w/o RCs
0.531706588	30	PhiGnet w/o RCs
0.540431754	30	PhiGnet w/o RCs
0.536142849	30	PhiGnet w/o RCs
0.532666976	30	PhiGnet w/o RCs
0.552089377	30	PhiGnet w/o RCs
0.544948182	30	PhiGnet w/o RCs
0.535088538	30	PhiGnet w/o RCs
0.530689838	30	PhiGnet w/o RCs
0.539390498	30	PhiGnet w/o RCs
0.536541761	30	PhiGnet w/o RCs
0.528459495	30	PhiGnet w/o RCs
0.531728507	30	PhiGnet w/o RCs
0.516812657	30	PhiGnet w/o RCs
0.540680462	30	PhiGnet w/o RCs
0.534495962	30	PhiGnet w/o RCs
0.541767092	30	PhiGnet w/o RCs
0.522653309	30	PhiGnet w/o RCs
0.54596999	30	PhiGnet w/o RCs
0.541182536	30	PhiGnet w/o RCs
0.552580319	30	PhiGnet w/o RCs
0.537070607	30	PhiGnet w/o RCs
0.537127968	30	PhiGnet w/o RCs
0.547888065	30	PhiGnet w/o RCs
0.565459727	40	PhiGnet w/o RCs
0.571151721	40	PhiGnet w/o RCs
0.572247444	40	PhiGnet w/o RCs
0.564155094	40	PhiGnet w/o RCs
0.575052162	40	PhiGnet w/o RCs
0.577465381	40	PhiGnet w/o RCs
0.585788977	40	PhiGnet w/o RCs
0.577770293	40	PhiGnet w/o RCs
0.58816472	40	PhiGnet w/o RCs
0.570230183	40	PhiGnet w/o RCs
0.574298709	40	PhiGnet w/o RCs
0.571463825	40	PhiGnet w/o RCs
0.584384261	40	PhiGnet w/o RCs
0.581229568	40	PhiGnet w/o RCs
0.570606036	40	PhiGnet w/o RCs
0.576591992	40	PhiGnet w/o RCs
0.578417047	40	PhiGnet w/o RCs
0.579864984	40	PhiGnet w/o RCs
0.588814391	40	PhiGnet w/o RCs
0.585935352	40	PhiGnet w/o RCs
0.593491355	40	PhiGnet w/o RCs
0.593745986	40	PhiGnet w/o RCs
0.589273206	40	PhiGnet w/o RCs
0.57580705	40	PhiGnet w/o RCs
0.57258329	40	PhiGnet w/o RCs
0.586471344	40	PhiGnet w/o RCs
0.567672788	40	PhiGnet w/o RCs
0.577737159	40	PhiGnet w/o RCs
0.574143951	40	PhiGnet w/o RCs
0.587071867	40	PhiGnet w/o RCs
0.577365575	40	PhiGnet w/o RCs
0.577866235	40	PhiGnet w/o RCs
0.581483156	40	PhiGnet w/o RCs
0.58522055	40	PhiGnet w/o RCs
0.570724431	40	PhiGnet w/o RCs
0.578045025	40	PhiGnet w/o RCs
0.579934662	40	PhiGnet w/o RCs
0.589543565	40	PhiGnet w/o RCs
0.579026017	40	PhiGnet w/o RCs
0.574725903	40	PhiGnet w/o RCs
0.580860131	40	PhiGnet w/o RCs
0.569572128	40	PhiGnet w/o RCs
0.572753609	40	PhiGnet w/o RCs
0.58543807	40	PhiGnet w/o RCs
0.57544813	40	PhiGnet w/o RCs
0.589993198	40	PhiGnet w/o RCs
0.575168803	40	PhiGnet w/o RCs
0.588437263	40	PhiGnet w/o RCs
0.594877327	40	PhiGnet w/o RCs
0.554645815	40	PhiGnet w/o RCs
0.607688431	50	PhiGnet w/o RCs
0.603247078	50	PhiGnet w/o RCs
0.599034973	50	PhiGnet w/o RCs
0.580034331	50	PhiGnet w/o RCs
0.595940203	50	PhiGnet w/o RCs
0.614555545	50	PhiGnet w/o RCs
0.585949259	50	PhiGnet w/o RCs
0.603489609	50	PhiGnet w/o RCs
0.585163143	50	PhiGnet w/o RCs
0.60853409	50	PhiGnet w/o RCs
0.612346685	50	PhiGnet w/o RCs
0.599400363	50	PhiGnet w/o RCs
0.591488834	50	PhiGnet w/o RCs
0.614335509	50	PhiGnet w/o RCs
0.5995965	50	PhiGnet w/o RCs
0.612591306	50	PhiGnet w/o RCs
0.594620571	50	PhiGnet w/o RCs
0.58964229	50	PhiGnet w/o RCs
0.604287738	50	PhiGnet w/o RCs
0.602301954	50	PhiGnet w/o RCs
0.603691175	50	PhiGnet w/o RCs
0.606171182	50	PhiGnet w/o RCs
0.608941982	50	PhiGnet w/o RCs
0.602121648	50	PhiGnet w/o RCs
0.607691483	50	PhiGnet w/o RCs
0.600723565	50	PhiGnet w/o RCs
0.590365236	50	PhiGnet w/o RCs
0.608761349	50	PhiGnet w/o RCs
0.595881245	50	PhiGnet w/o RCs
0.606054944	50	PhiGnet w/o RCs
0.591113975	50	PhiGnet w/o RCs
0.609437449	50	PhiGnet w/o RCs
0.6105633	50	PhiGnet w/o RCs
0.598337205	50	PhiGnet w/o RCs
0.604021161	50	PhiGnet w/o RCs
0.589711837	50	PhiGnet w/o RCs
0.608077576	50	PhiGnet w/o RCs
0.599035744	50	PhiGnet w/o RCs
0.596054129	50	PhiGnet w/o RCs
0.596511056	50	PhiGnet w/o RCs
0.608471661	50	PhiGnet w/o RCs
0.600493471	50	PhiGnet w/o RCs
0.597124879	50	PhiGnet w/o RCs
0.597424935	50	PhiGnet w/o RCs
0.612193653	50	PhiGnet w/o RCs
0.60842008	50	PhiGnet w/o RCs
0.583416901	50	PhiGnet w/o RCs
0.615256385	50	PhiGnet w/o RCs
0.588270445	50	PhiGnet w/o RCs
0.618605934	50	PhiGnet w/o RCs
0.622571443	70	PhiGnet w/o RCs
0.634069156	70	PhiGnet w/o RCs
0.624155824	70	PhiGnet w/o RCs
0.625325264	70	PhiGnet w/o RCs
0.614253946	70	PhiGnet w/o RCs
0.613697006	70	PhiGnet w/o RCs
0.631875919	70	PhiGnet w/o RCs
0.620436146	70	PhiGnet w/o RCs
0.627316673	70	PhiGnet w/o RCs
0.621267225	70	PhiGnet w/o RCs
0.631614888	70	PhiGnet w/o RCs
0.630806053	70	PhiGnet w/o RCs
0.619649926	70	PhiGnet w/o RCs
0.620632193	70	PhiGnet w/o RCs
0.622431534	70	PhiGnet w/o RCs
0.631265411	70	PhiGnet w/o RCs
0.622372505	70	PhiGnet w/o RCs
0.624154416	70	PhiGnet w/o RCs
0.627826581	70	PhiGnet w/o RCs
0.621347894	70	PhiGnet w/o RCs
0.632340113	70	PhiGnet w/o RCs
0.63327889	70	PhiGnet w/o RCs
0.625331518	70	PhiGnet w/o RCs
0.629920702	70	PhiGnet w/o RCs
0.619548391	70	PhiGnet w/o RCs
0.619001108	70	PhiGnet w/o RCs
0.617251829	70	PhiGnet w/o RCs
0.619637313	70	PhiGnet w/o RCs
0.632174077	70	PhiGnet w/o RCs
0.630739665	70	PhiGnet w/o RCs
0.626010362	70	PhiGnet w/o RCs
0.62801701	70	PhiGnet w/o RCs
0.623986779	70	PhiGnet w/o RCs
0.633116547	70	PhiGnet w/o RCs
0.630942348	70	PhiGnet w/o RCs
0.612824989	70	PhiGnet w/o RCs
0.626530049	70	PhiGnet w/o RCs
0.612286286	70	PhiGnet w/o RCs
0.617479035	70	PhiGnet w/o RCs
0.617189908	70	PhiGnet w/o RCs
0.626171238	70	PhiGnet w/o RCs
0.620775047	70	PhiGnet w/o RCs
0.619592687	70	PhiGnet w/o RCs
0.62609485	70	PhiGnet w/o RCs
0.621418883	70	PhiGnet w/o RCs
0.62487057	70	PhiGnet w/o RCs
0.625424085	70	PhiGnet w/o RCs
0.623855296	70	PhiGnet w/o RCs
0.624441548	70	PhiGnet w/o RCs
0.63523182	70	PhiGnet w/o RCs
0.626211446	95	PhiGnet w/o RCs
0.638860893	95	PhiGnet w/o RCs
0.636328447	95	PhiGnet w/o RCs
0.636314329	95	PhiGnet w/o RCs
0.641033136	95	PhiGnet w/o RCs
0.625507391	95	PhiGnet w/o RCs
0.630345024	95	PhiGnet w/o RCs
0.642178872	95	PhiGnet w/o RCs
0.626344485	95	PhiGnet w/o RCs
0.635790408	95	PhiGnet w/o RCs
0.636656861	95	PhiGnet w/o RCs
0.643168377	95	PhiGnet w/o RCs
0.631871117	95	PhiGnet w/o RCs
0.633543698	95	PhiGnet w/o RCs
0.636449658	95	PhiGnet w/o RCs
0.628035351	95	PhiGnet w/o RCs
0.635646752	95	PhiGnet w/o RCs
0.637589224	95	PhiGnet w/o RCs
0.643635053	95	PhiGnet w/o RCs
0.629970619	95	PhiGnet w/o RCs
0.631701694	95	PhiGnet w/o RCs
0.632231496	95	PhiGnet w/o RCs
0.632355265	95	PhiGnet w/o RCs
0.631971141	95	PhiGnet w/o RCs
0.627267008	95	PhiGnet w/o RCs
0.64385182	95	PhiGnet w/o RCs
0.62913203	95	PhiGnet w/o RCs
0.633547751	95	PhiGnet w/o RCs
0.638201712	95	PhiGnet w/o RCs
0.635072459	95	PhiGnet w/o RCs
0.634861061	95	PhiGnet w/o RCs
0.641244993	95	PhiGnet w/o RCs
0.630803925	95	PhiGnet w/o RCs
0.633704857	95	PhiGnet w/o RCs
0.63659996	95	PhiGnet w/o RCs
0.626366811	95	PhiGnet w/o RCs
0.63421089	95	PhiGnet w/o RCs
0.630592355	95	PhiGnet w/o RCs
0.632448028	95	PhiGnet w/o RCs
0.630112358	95	PhiGnet w/o RCs
0.630878483	95	PhiGnet w/o RCs
0.625009136	95	PhiGnet w/o RCs
0.646602848	95	PhiGnet w/o RCs
0.635532516	95	PhiGnet w/o RCs
0.634481581	95	PhiGnet w/o RCs
0.633198404	95	PhiGnet w/o RCs
0.634264323	95	PhiGnet w/o RCs
0.633272593	95	PhiGnet w/o RCs
0.640960427	95	PhiGnet w/o RCs
0.644836839	95	PhiGnet w/o RCs
0.5403041	30	PhiGnet w/o EVCs
0.533451815	30	PhiGnet w/o EVCs
0.521316203	30	PhiGnet w/o EVCs
0.526590187	30	PhiGnet w/o EVCs
0.509216399	30	PhiGnet w/o EVCs
0.534833781	30	PhiGnet w/o EVCs
0.522133193	30	PhiGnet w/o EVCs
0.527750013	30	PhiGnet w/o EVCs
0.523776702	30	PhiGnet w/o EVCs
0.537007612	30	PhiGnet w/o EVCs
0.520053211	30	PhiGnet w/o EVCs
0.523766536	30	PhiGnet w/o EVCs
0.5244133	30	PhiGnet w/o EVCs
0.526556511	30	PhiGnet w/o EVCs
0.53551752	30	PhiGnet w/o EVCs
0.530002955	30	PhiGnet w/o EVCs
0.530997163	30	PhiGnet w/o EVCs
0.522095264	30	PhiGnet w/o EVCs
0.509450259	30	PhiGnet w/o EVCs
0.520489493	30	PhiGnet w/o EVCs
0.534210918	30	PhiGnet w/o EVCs
0.536770398	30	PhiGnet w/o EVCs
0.530900175	30	PhiGnet w/o EVCs
0.525130002	30	PhiGnet w/o EVCs
0.530146841	30	PhiGnet w/o EVCs
0.52460253	30	PhiGnet w/o EVCs
0.530444188	30	PhiGnet w/o EVCs
0.525751629	30	PhiGnet w/o EVCs
0.52617067	30	PhiGnet w/o EVCs
0.516395798	30	PhiGnet w/o EVCs
0.532245572	30	PhiGnet w/o EVCs
0.529054385	30	PhiGnet w/o EVCs
0.518164459	30	PhiGnet w/o EVCs
0.532122152	30	PhiGnet w/o EVCs
0.513444958	30	PhiGnet w/o EVCs
0.521674184	30	PhiGnet w/o EVCs
0.526845619	30	PhiGnet w/o EVCs
0.537300248	30	PhiGnet w/o EVCs
0.521894661	30	PhiGnet w/o EVCs
0.517784192	30	PhiGnet w/o EVCs
0.536096702	30	PhiGnet w/o EVCs
0.524060678	30	PhiGnet w/o EVCs
0.519138855	30	PhiGnet w/o EVCs
0.527297535	30	PhiGnet w/o EVCs
0.544904555	30	PhiGnet w/o EVCs
0.525435079	30	PhiGnet w/o EVCs
0.521087742	30	PhiGnet w/o EVCs
0.539573684	30	PhiGnet w/o EVCs
0.50965999	30	PhiGnet w/o EVCs
0.534968633	30	PhiGnet w/o EVCs
0.567151418	40	PhiGnet w/o EVCs
0.579202367	40	PhiGnet w/o EVCs
0.57322553	40	PhiGnet w/o EVCs
0.578715687	40	PhiGnet w/o EVCs
0.570016142	40	PhiGnet w/o EVCs
0.57657965	40	PhiGnet w/o EVCs
0.565974566	40	PhiGnet w/o EVCs
0.562729765	40	PhiGnet w/o EVCs
0.565489062	40	PhiGnet w/o EVCs
0.55667359	40	PhiGnet w/o EVCs
0.570668766	40	PhiGnet w/o EVCs
0.576167778	40	PhiGnet w/o EVCs
0.577802472	40	PhiGnet w/o EVCs
0.578349812	40	PhiGnet w/o EVCs
0.573434486	40	PhiGnet w/o EVCs
0.561737249	40	PhiGnet w/o EVCs
0.580563586	40	PhiGnet w/o EVCs
0.573206996	40	PhiGnet w/o EVCs
0.579454837	40	PhiGnet w/o EVCs
0.573037763	40	PhiGnet w/o EVCs
0.557308759	40	PhiGnet w/o EVCs
0.567036764	40	PhiGnet w/o EVCs
0.564267473	40	PhiGnet w/o EVCs
0.566054141	40	PhiGnet w/o EVCs
0.570585388	40	PhiGnet w/o EVCs
0.566012543	40	PhiGnet w/o EVCs
0.568329583	40	PhiGnet w/o EVCs
0.574573151	40	PhiGnet w/o EVCs
0.564137241	40	PhiGnet w/o EVCs
0.56802755	40	PhiGnet w/o EVCs
0.57352138	40	PhiGnet w/o EVCs
0.575707163	40	PhiGnet w/o EVCs
0.565196824	40	PhiGnet w/o EVCs
0.577855257	40	PhiGnet w/o EVCs
0.569019645	40	PhiGnet w/o EVCs
0.573664421	40	PhiGnet w/o EVCs
0.566729771	40	PhiGnet w/o EVCs
0.55928488	40	PhiGnet w/o EVCs
0.567325044	40	PhiGnet w/o EVCs
0.579303686	40	PhiGnet w/o EVCs
0.573503877	40	PhiGnet w/o EVCs
0.576340174	40	PhiGnet w/o EVCs
0.573614989	40	PhiGnet w/o EVCs
0.559815971	40	PhiGnet w/o EVCs
0.581867563	40	PhiGnet w/o EVCs
0.569932856	40	PhiGnet w/o EVCs
0.581788244	40	PhiGnet w/o EVCs
0.564283986	40	PhiGnet w/o EVCs
0.571315881	40	PhiGnet w/o EVCs
0.560837263	40	PhiGnet w/o EVCs
0.581286097	50	PhiGnet w/o EVCs
0.602822583	50	PhiGnet w/o EVCs
0.592716819	50	PhiGnet w/o EVCs
0.608556665	50	PhiGnet w/o EVCs
0.59023466	50	PhiGnet w/o EVCs
0.593677177	50	PhiGnet w/o EVCs
0.598084234	50	PhiGnet w/o EVCs
0.605719955	50	PhiGnet w/o EVCs
0.593185495	50	PhiGnet w/o EVCs
0.605131579	50	PhiGnet w/o EVCs
0.60392262	50	PhiGnet w/o EVCs
0.609221255	50	PhiGnet w/o EVCs
0.602190662	50	PhiGnet w/o EVCs
0.600336879	50	PhiGnet w/o EVCs
0.600476997	50	PhiGnet w/o EVCs
0.615685229	50	PhiGnet w/o EVCs
0.609819446	50	PhiGnet w/o EVCs
0.583496372	50	PhiGnet w/o EVCs
0.607578935	50	PhiGnet w/o EVCs
0.590686394	50	PhiGnet w/o EVCs
0.611192253	50	PhiGnet w/o EVCs
0.609295248	50	PhiGnet w/o EVCs
0.600838239	50	PhiGnet w/o EVCs
0.608753398	50	PhiGnet w/o EVCs
0.601064207	50	PhiGnet w/o EVCs
0.594270567	50	PhiGnet w/o EVCs
0.60119162	50	PhiGnet w/o EVCs
0.602276035	50	PhiGnet w/o EVCs
0.610047861	50	PhiGnet w/o EVCs
0.609221722	50	PhiGnet w/o EVCs
0.597069727	50	PhiGnet w/o EVCs
0.604932868	50	PhiGnet w/o EVCs
0.605188934	50	PhiGnet w/o EVCs
0.607719738	50	PhiGnet w/o EVCs
0.610046315	50	PhiGnet w/o EVCs
0.612505644	50	PhiGnet w/o EVCs
0.60478156	50	PhiGnet w/o EVCs
0.596452439	50	PhiGnet w/o EVCs
0.600526479	50	PhiGnet w/o EVCs
0.599132842	50	PhiGnet w/o EVCs
0.599362427	50	PhiGnet w/o EVCs
0.604221801	50	PhiGnet w/o EVCs
0.602399428	50	PhiGnet w/o EVCs
0.597147195	50	PhiGnet w/o EVCs
0.60763001	50	PhiGnet w/o EVCs
0.59869574	50	PhiGnet w/o EVCs
0.596867778	50	PhiGnet w/o EVCs
0.599948662	50	PhiGnet w/o EVCs
0.601729935	50	PhiGnet w/o EVCs
0.601161489	50	PhiGnet w/o EVCs
0.618180127	70	PhiGnet w/o EVCs
0.62213357	70	PhiGnet w/o EVCs
0.619840195	70	PhiGnet w/o EVCs
0.61604009	70	PhiGnet w/o EVCs
0.63032975	70	PhiGnet w/o EVCs
0.623380591	70	PhiGnet w/o EVCs
0.61562608	70	PhiGnet w/o EVCs
0.630645814	70	PhiGnet w/o EVCs
0.630647477	70	PhiGnet w/o EVCs
0.610460116	70	PhiGnet w/o EVCs
0.620240792	70	PhiGnet w/o EVCs
0.624394392	70	PhiGnet w/o EVCs
0.623897949	70	PhiGnet w/o EVCs
0.621062298	70	PhiGnet w/o EVCs
0.627721711	70	PhiGnet w/o EVCs
0.616494567	70	PhiGnet w/o EVCs
0.630449983	70	PhiGnet w/o EVCs
0.623474952	70	PhiGnet w/o EVCs
0.628298731	70	PhiGnet w/o EVCs
0.620988039	70	PhiGnet w/o EVCs
0.614372184	70	PhiGnet w/o EVCs
0.625461939	70	PhiGnet w/o EVCs
0.630286684	70	PhiGnet w/o EVCs
0.620467566	70	PhiGnet w/o EVCs
0.60284733	70	PhiGnet w/o EVCs
0.616676545	70	PhiGnet w/o EVCs
0.630543638	70	PhiGnet w/o EVCs
0.621232742	70	PhiGnet w/o EVCs
0.617878661	70	PhiGnet w/o EVCs
0.61326283	70	PhiGnet w/o EVCs
0.613686705	70	PhiGnet w/o EVCs
0.626770253	70	PhiGnet w/o EVCs
0.604960696	70	PhiGnet w/o EVCs
0.637629433	70	PhiGnet w/o EVCs
0.623672997	70	PhiGnet w/o EVCs
0.61891813	70	PhiGnet w/o EVCs
0.618976994	70	PhiGnet w/o EVCs
0.629663411	70	PhiGnet w/o EVCs
0.620967739	70	PhiGnet w/o EVCs
0.615518724	70	PhiGnet w/o EVCs
0.630091751	70	PhiGnet w/o EVCs
0.621288104	70	PhiGnet w/o EVCs
0.623580111	70	PhiGnet w/o EVCs
0.631358732	70	PhiGnet w/o EVCs
0.613375102	70	PhiGnet w/o EVCs
0.6193849	70	PhiGnet w/o EVCs
0.619074577	70	PhiGnet w/o EVCs
0.627740987	70	PhiGnet w/o EVCs
0.62586631	70	PhiGnet w/o EVCs
0.627004667	70	PhiGnet w/o EVCs
0.639288058	95	PhiGnet w/o EVCs
0.629361395	95	PhiGnet w/o EVCs
0.629587558	95	PhiGnet w/o EVCs
0.63833962	95	PhiGnet w/o EVCs
0.635942578	95	PhiGnet w/o EVCs
0.630346078	95	PhiGnet w/o EVCs
0.626976533	95	PhiGnet w/o EVCs
0.628363469	95	PhiGnet w/o EVCs
0.62717942	95	PhiGnet w/o EVCs
0.632589358	95	PhiGnet w/o EVCs
0.627470072	95	PhiGnet w/o EVCs
0.640461269	95	PhiGnet w/o EVCs
0.640616023	95	PhiGnet w/o EVCs
0.631437125	95	PhiGnet w/o EVCs
0.644069784	95	PhiGnet w/o EVCs
0.632438897	95	PhiGnet w/o EVCs
0.628208774	95	PhiGnet w/o EVCs
0.632187513	95	PhiGnet w/o EVCs
0.636843107	95	PhiGnet w/o EVCs
0.631965655	95	PhiGnet w/o EVCs
0.627704479	95	PhiGnet w/o EVCs
0.633581339	95	PhiGnet w/o EVCs
0.637269964	95	PhiGnet w/o EVCs
0.62864711	95	PhiGnet w/o EVCs
0.624139433	95	PhiGnet w/o EVCs
0.625983848	95	PhiGnet w/o EVCs
0.630460727	95	PhiGnet w/o EVCs
0.627903606	95	PhiGnet w/o EVCs
0.638385662	95	PhiGnet w/o EVCs
0.635695624	95	PhiGnet w/o EVCs
0.626495058	95	PhiGnet w/o EVCs
0.638547996	95	PhiGnet w/o EVCs
0.629383172	95	PhiGnet w/o EVCs
0.638099301	95	PhiGnet w/o EVCs
0.634915345	95	PhiGnet w/o EVCs
0.633255239	95	PhiGnet w/o EVCs
0.63825079	95	PhiGnet w/o EVCs
0.629458618	95	PhiGnet w/o EVCs
0.625610267	95	PhiGnet w/o EVCs
0.631862396	95	PhiGnet w/o EVCs
0.641257734	95	PhiGnet w/o EVCs
0.633329492	95	PhiGnet w/o EVCs
0.634130174	95	PhiGnet w/o EVCs
0.622473291	95	PhiGnet w/o EVCs
0.631203254	95	PhiGnet w/o EVCs
0.627965501	95	PhiGnet w/o EVCs
0.638948371	95	PhiGnet w/o EVCs
0.637570565	95	PhiGnet w/o EVCs
0.633158039	95	PhiGnet w/o EVCs
0.634736409	95	PhiGnet w/o EVCs
0.590219137	30	PhiGnet
0.606596534	30	PhiGnet
0.598971599	30	PhiGnet
0.601519732	30	PhiGnet
0.620278837	30	PhiGnet
0.62003855	30	PhiGnet
0.614578929	30	PhiGnet
0.583446486	30	PhiGnet
0.607201021	30	PhiGnet
0.598143495	30	PhiGnet
0.581868292	30	PhiGnet
0.586217464	30	PhiGnet
0.613753434	30	PhiGnet
0.598869525	30	PhiGnet
0.616464794	30	PhiGnet
0.596399037	30	PhiGnet
0.600431868	30	PhiGnet
0.59596351	30	PhiGnet
0.602221435	30	PhiGnet
0.599315816	30	PhiGnet
0.595777473	30	PhiGnet
0.599353169	30	PhiGnet
0.603882402	30	PhiGnet
0.60414351	30	PhiGnet
0.600317288	30	PhiGnet
0.596049613	30	PhiGnet
0.599578038	30	PhiGnet
0.59841916	30	PhiGnet
0.621291373	30	PhiGnet
0.621702281	30	PhiGnet
0.597794109	30	PhiGnet
0.591037002	30	PhiGnet
0.596541519	30	PhiGnet
0.602775358	30	PhiGnet
0.598801695	30	PhiGnet
0.594483905	30	PhiGnet
0.595115848	30	PhiGnet
0.599880689	30	PhiGnet
0.604927572	30	PhiGnet
0.610534338	30	PhiGnet
0.586773342	30	PhiGnet
0.607713838	30	PhiGnet
0.598019953	30	PhiGnet
0.619546838	30	PhiGnet
0.603978772	30	PhiGnet
0.593227565	30	PhiGnet
0.590636246	30	PhiGnet
0.614708642	30	PhiGnet
0.610802742	30	PhiGnet
0.585659411	30	PhiGnet
0.656921242	40	PhiGnet
0.682723335	40	PhiGnet
0.660408031	40	PhiGnet
0.667039362	40	PhiGnet
0.648989433	40	PhiGnet
0.649320702	40	PhiGnet
0.656344512	40	PhiGnet
0.662452437	40	PhiGnet
0.660124894	40	PhiGnet
0.675714177	40	PhiGnet
0.654120363	40	PhiGnet
0.6508416	40	PhiGnet
0.673901371	40	PhiGnet
0.655495048	40	PhiGnet
0.667765085	40	PhiGnet
0.655289523	40	PhiGnet
0.661018358	40	PhiGnet
0.667279541	40	PhiGnet
0.669064742	40	PhiGnet
0.663511856	40	PhiGnet
0.662597364	40	PhiGnet
0.651374725	40	PhiGnet
0.670797813	40	PhiGnet
0.665721973	40	PhiGnet
0.656121525	40	PhiGnet
0.663079404	40	PhiGnet
0.674846341	40	PhiGnet
0.659261922	40	PhiGnet
0.647650377	40	PhiGnet
0.667194498	40	PhiGnet
0.658162781	40	PhiGnet
0.649012546	40	PhiGnet
0.661908832	40	PhiGnet
0.651772772	40	PhiGnet
0.662541734	40	PhiGnet
0.671268451	40	PhiGnet
0.671567085	40	PhiGnet
0.655684308	40	PhiGnet
0.657691004	40	PhiGnet
0.661067145	40	PhiGnet
0.64776199	40	PhiGnet
0.666236317	40	PhiGnet
0.672003931	40	PhiGnet
0.665683128	40	PhiGnet
0.659549944	40	PhiGnet
0.664614035	40	PhiGnet
0.668933108	40	PhiGnet
0.650372178	40	PhiGnet
0.656782653	40	PhiGnet
0.680356237	40	PhiGnet
0.688444758	50	PhiGnet
0.699053202	50	PhiGnet
0.705352967	50	PhiGnet
0.693599499	50	PhiGnet
0.696258495	50	PhiGnet
0.699518956	50	PhiGnet
0.697752189	50	PhiGnet
0.7009949	50	PhiGnet
0.69891578	50	PhiGnet
0.701096877	50	PhiGnet
0.69670703	50	PhiGnet
0.690539756	50	PhiGnet
0.706059076	50	PhiGnet
0.700603751	50	PhiGnet
0.683403244	50	PhiGnet
0.698409018	50	PhiGnet
0.700960783	50	PhiGnet
0.692556863	50	PhiGnet
0.69285226	50	PhiGnet
0.701639464	50	PhiGnet
0.697141034	50	PhiGnet
0.692577823	50	PhiGnet
0.703481833	50	PhiGnet
0.687614175	50	PhiGnet
0.700491087	50	PhiGnet
0.696468998	50	PhiGnet
0.688194695	50	PhiGnet
0.692750628	50	PhiGnet
0.693417865	50	PhiGnet
0.690300701	50	PhiGnet
0.695188284	50	PhiGnet
0.69532462	50	PhiGnet
0.681796276	50	PhiGnet
0.690909702	50	PhiGnet
0.692179354	50	PhiGnet
0.699715558	50	PhiGnet
0.702070071	50	PhiGnet
0.698565554	50	PhiGnet
0.700775713	50	PhiGnet
0.696576224	50	PhiGnet
0.681653591	50	PhiGnet
0.697371914	50	PhiGnet
0.690898274	50	PhiGnet
0.69614437	50	PhiGnet
0.700357837	50	PhiGnet
0.701663252	50	PhiGnet
0.692479705	50	PhiGnet
0.692197248	50	PhiGnet
0.684081206	50	PhiGnet
0.694634527	50	PhiGnet
0.721714063	70	PhiGnet
0.725049454	70	PhiGnet
0.726910882	70	PhiGnet
0.733789791	70	PhiGnet
0.731683689	70	PhiGnet
0.72569171	70	PhiGnet
0.736912304	70	PhiGnet
0.732586712	70	PhiGnet
0.721883106	70	PhiGnet
0.727914587	70	PhiGnet
0.726999162	70	PhiGnet
0.729698205	70	PhiGnet
0.731169337	70	PhiGnet
0.721026359	70	PhiGnet
0.731341167	70	PhiGnet
0.724787674	70	PhiGnet
0.727648068	70	PhiGnet
0.724998575	70	PhiGnet
0.716436916	70	PhiGnet
0.732417818	70	PhiGnet
0.720604953	70	PhiGnet
0.731953109	70	PhiGnet
0.735935358	70	PhiGnet
0.72997925	70	PhiGnet
0.713899618	70	PhiGnet
0.73085778	70	PhiGnet
0.719262758	70	PhiGnet
0.729270871	70	PhiGnet
0.728153858	70	PhiGnet
0.733006321	70	PhiGnet
0.721885839	70	PhiGnet
0.719540775	70	PhiGnet
0.725974332	70	PhiGnet
0.730265746	70	PhiGnet
0.727810624	70	PhiGnet
0.72527869	70	PhiGnet
0.734056501	70	PhiGnet
0.722151559	70	PhiGnet
0.719813579	70	PhiGnet
0.723365029	70	PhiGnet
0.730635986	70	PhiGnet
0.717270695	70	PhiGnet
0.725363053	70	PhiGnet
0.731128765	70	PhiGnet
0.721870111	70	PhiGnet
0.723389359	70	PhiGnet
0.717715192	70	PhiGnet
0.733425382	70	PhiGnet
0.735882731	70	PhiGnet
0.716407737	70	PhiGnet
0.744980156	95	PhiGnet
0.755474989	95	PhiGnet
0.744250861	95	PhiGnet
0.745491353	95	PhiGnet
0.756456334	95	PhiGnet
0.750973244	95	PhiGnet
0.751648351	95	PhiGnet
0.751948316	95	PhiGnet
0.753385241	95	PhiGnet
0.750156545	95	PhiGnet
0.759549176	95	PhiGnet
0.753864244	95	PhiGnet
0.752941729	95	PhiGnet
0.759237893	95	PhiGnet
0.745505875	95	PhiGnet
0.756530188	95	PhiGnet
0.744554994	95	PhiGnet
0.763020943	95	PhiGnet
0.740718847	95	PhiGnet
0.745910629	95	PhiGnet
0.748119413	95	PhiGnet
0.752946093	95	PhiGnet
0.744155379	95	PhiGnet
0.755272358	95	PhiGnet
0.743234617	95	PhiGnet
0.744845099	95	PhiGnet
0.750350846	95	PhiGnet
0.75628911	95	PhiGnet
0.755757029	95	PhiGnet
0.745234175	95	PhiGnet
0.751303231	95	PhiGnet
0.755440124	95	PhiGnet
0.746283465	95	PhiGnet
0.756619139	95	PhiGnet
0.750310692	95	PhiGnet
0.756071644	95	PhiGnet
0.756856874	95	PhiGnet
0.755356853	95	PhiGnet
0.754916937	95	PhiGnet
0.751908633	95	PhiGnet
0.747536804	95	PhiGnet
0.75669666	95	PhiGnet
0.748918062	95	PhiGnet
0.756907091	95	PhiGnet
0.75016354	95	PhiGnet
0.7593781	95	PhiGnet
0.747733902	95	PhiGnet
0.762161149	95	PhiGnet
0.753597663	95	PhiGnet
0.751258669	95	PhiGnet
