# Supplementary material for: Accurate prediction of protein function using statistics-informed graph networks
Source: Nat Commun. 2024 Aug 4;15:6601. doi: 10.1038/s41467-024-50955-0 (PMC11297950; doi:10.1038/s41467-024-50955-0)
Supplement: Supplementary file 4 — Source Data [file 41467_2024_50955_MOESM4_ESM.zip › Source data/Figure S9b.csv]

Methods	Fmax	AUPR
DeepGO	0.359452349	0.207631202
DeepGO	0.36977999	0.208194047
DeepGO	0.388790399	0.227464818
DeepGO	0.371493119	0.211328443
DeepGO	0.363506434	0.203587041
DeepGO	0.371615041	0.216101348
DeepGO	0.395985993	0.218041326
DeepGO	0.373952962	0.219669374
DeepGO	0.344836138	0.217720607
DeepGO	0.371498432	0.218171216
DeepFRI	0.688016161	0.685213437
DeepFRI	0.678919313	0.693937574
DeepFRI	0.687325806	0.689172394
DeepFRI	0.684412269	0.676124879
DeepFRI	0.681776297	0.691136063
DeepFRI	0.674385059	0.695431449
DeepFRI	0.693671661	0.703225229
DeepFRI	0.682758839	0.69738745
DeepFRI	0.681757887	0.708333812
DeepFRI	0.696568474	0.706595738
PhiGnet w/o RCs	0.835339694	0.845020515
PhiGnet w/o RCs	0.840261031	0.858590319
PhiGnet w/o RCs	0.840558128	0.850676547
PhiGnet w/o RCs	0.833963987	0.85564775
PhiGnet w/o RCs	0.842658658	0.856829729
PhiGnet w/o RCs	0.831434994	0.853972512
PhiGnet w/o RCs	0.84488604	0.856710938
PhiGnet w/o RCs	0.841899957	0.865468325
PhiGnet w/o RCs	0.844366127	0.852433926
PhiGnet w/o RCs	0.842454106	0.8448187
PhiGnet w/o EVCs	0.829201904	0.863714778
PhiGnet w/o EVCs	0.835965824	0.867744004
PhiGnet w/o EVCs	0.83712263	0.859066614
PhiGnet w/o EVCs	0.829846336	0.86839068
PhiGnet w/o EVCs	0.837839907	0.874683138
PhiGnet w/o EVCs	0.83779391	0.87293862
PhiGnet w/o EVCs	0.839913079	0.869049698
PhiGnet w/o EVCs	0.850765122	0.873725025
PhiGnet w/o EVCs	0.828917093	0.860571165
PhiGnet w/o EVCs	0.839969316	0.855003882
PhiGnet	0.880722748	0.882198814
PhiGnet	0.881028849	0.883037088
PhiGnet	0.884032521	0.892476068
PhiGnet	0.866506879	0.880577705
PhiGnet	0.888367731	0.890260598
PhiGnet	0.881049815	0.883341768
PhiGnet	0.881729461	0.904548191
PhiGnet	0.87129863	0.873670484
PhiGnet	0.881517917	0.890786264
PhiGnet	0.882787833	0.894010342
