# Supplementary material for: Accurate prediction of protein function using statistics-informed graph networks
Source: Nat Commun. 2024 Aug 4;15:6601. doi: 10.1038/s41467-024-50955-0 (PMC11297950; doi:10.1038/s41467-024-50955-0)
Supplement: Supplementary file 4 — Source Data [file 41467_2024_50955_MOESM4_ESM.zip › Source data/Figure S5a.csv]

0.290513459	30	BLAST
0.312103796	30	BLAST
0.300098715	30	BLAST
0.282430426	30	BLAST
0.303432867	30	BLAST
0.311321563	30	BLAST
0.298508861	30	BLAST
0.304492788	30	BLAST
0.315513877	30	BLAST
0.304895946	30	BLAST
0.301534683	30	BLAST
0.300906045	30	BLAST
0.311473971	30	BLAST
0.318411274	30	BLAST
0.314947382	30	BLAST
0.305287679	30	BLAST
0.308213187	30	BLAST
0.310012123	30	BLAST
0.321833703	30	BLAST
0.299910682	30	BLAST
0.301570186	30	BLAST
0.303294082	30	BLAST
0.296227331	30	BLAST
0.298291791	30	BLAST
0.275928959	30	BLAST
0.296150583	30	BLAST
0.310435595	30	BLAST
0.290939369	30	BLAST
0.291792991	30	BLAST
0.304163905	30	BLAST
0.299881738	30	BLAST
0.323335431	30	BLAST
0.294876395	30	BLAST
0.288329623	30	BLAST
0.328581424	30	BLAST
0.290510788	30	BLAST
0.317482783	30	BLAST
0.295192992	30	BLAST
0.314481442	30	BLAST
0.301315247	30	BLAST
0.286367095	30	BLAST
0.291351255	30	BLAST
0.289712991	30	BLAST
0.319855979	30	BLAST
0.304390904	30	BLAST
0.290079327	30	BLAST
0.30180234	30	BLAST
0.302421597	30	BLAST
0.321390079	30	BLAST
0.286964867	30	BLAST
0.343546831	40	BLAST
0.334055078	40	BLAST
0.340804508	40	BLAST
0.331304648	40	BLAST
0.340067113	40	BLAST
0.346607161	40	BLAST
0.329839738	40	BLAST
0.328708757	40	BLAST
0.330620727	40	BLAST
0.338885648	40	BLAST
0.342178887	40	BLAST
0.352074427	40	BLAST
0.336840998	40	BLAST
0.334681341	40	BLAST
0.34160832	40	BLAST
0.352301532	40	BLAST
0.335692629	40	BLAST
0.340586636	40	BLAST
0.338326245	40	BLAST
0.32718885	40	BLAST
0.334687073	40	BLAST
0.324083767	40	BLAST
0.338629663	40	BLAST
0.342780338	40	BLAST
0.338249501	40	BLAST
0.338470032	40	BLAST
0.329345767	40	BLAST
0.325588329	40	BLAST
0.337970459	40	BLAST
0.33797203	40	BLAST
0.348355181	40	BLAST
0.357318972	40	BLAST
0.344193949	40	BLAST
0.333931152	40	BLAST
0.346068539	40	BLAST
0.331399212	40	BLAST
0.321287986	40	BLAST
0.326869159	40	BLAST
0.351824805	40	BLAST
0.337422005	40	BLAST
0.337204917	40	BLAST
0.351931464	40	BLAST
0.331098343	40	BLAST
0.33929161	40	BLAST
0.347628327	40	BLAST
0.329994628	40	BLAST
0.350090888	40	BLAST
0.333390633	40	BLAST
0.34318282	40	BLAST
0.353887414	40	BLAST
0.335428172	50	BLAST
0.350025393	50	BLAST
0.367941485	50	BLAST
0.371873511	50	BLAST
0.352961283	50	BLAST
0.339691792	50	BLAST
0.354141006	50	BLAST
0.345581857	50	BLAST
0.350559502	50	BLAST
0.357530345	50	BLAST
0.34914343	50	BLAST
0.354004799	50	BLAST
0.356208802	50	BLAST
0.35428033	50	BLAST
0.344908733	50	BLAST
0.33963687	50	BLAST
0.34331487	50	BLAST
0.341592271	50	BLAST
0.339938382	50	BLAST
0.359448689	50	BLAST
0.353977554	50	BLAST
0.361646693	50	BLAST
0.355031366	50	BLAST
0.345833395	50	BLAST
0.346542962	50	BLAST
0.344007342	50	BLAST
0.348590891	50	BLAST
0.346939672	50	BLAST
0.346693091	50	BLAST
0.34462438	50	BLAST
0.370060247	50	BLAST
0.333235232	50	BLAST
0.351699744	50	BLAST
0.346858781	50	BLAST
0.343089755	50	BLAST
0.358975945	50	BLAST
0.340397816	50	BLAST
0.344831076	50	BLAST
0.35452694	50	BLAST
0.360788861	50	BLAST
0.355779988	50	BLAST
0.343121599	50	BLAST
0.345025258	50	BLAST
0.355017925	50	BLAST
0.345143715	50	BLAST
0.335168501	50	BLAST
0.352499987	50	BLAST
0.340632988	50	BLAST
0.365128569	50	BLAST
0.339896634	50	BLAST
0.359717639	70	BLAST
0.368969893	70	BLAST
0.360843718	70	BLAST
0.369429097	70	BLAST
0.379914528	70	BLAST
0.360629129	70	BLAST
0.362145906	70	BLAST
0.365662178	70	BLAST
0.373088058	70	BLAST
0.367897688	70	BLAST
0.355987326	70	BLAST
0.357898774	70	BLAST
0.362653524	70	BLAST
0.369214577	70	BLAST
0.365120063	70	BLAST
0.361247675	70	BLAST
0.369221484	70	BLAST
0.372139715	70	BLAST
0.349935018	70	BLAST
0.361671195	70	BLAST
0.368523767	70	BLAST
0.364131323	70	BLAST
0.36844296	70	BLAST
0.364891167	70	BLAST
0.366242308	70	BLAST
0.347984584	70	BLAST
0.363521323	70	BLAST
0.365495346	70	BLAST
0.367639908	70	BLAST
0.358384965	70	BLAST
0.360521734	70	BLAST
0.356770089	70	BLAST
0.360858459	70	BLAST
0.364619752	70	BLAST
0.360106538	70	BLAST
0.361610829	70	BLAST
0.355805736	70	BLAST
0.362728944	70	BLAST
0.356854549	70	BLAST
0.372856875	70	BLAST
0.358949281	70	BLAST
0.365015807	70	BLAST
0.358016196	70	BLAST
0.360061892	70	BLAST
0.35423472	70	BLAST
0.362793176	70	BLAST
0.362543771	70	BLAST
0.360390312	70	BLAST
0.362875544	70	BLAST
0.361411717	70	BLAST
0.370952346	95	BLAST
0.367579644	95	BLAST
0.368610303	95	BLAST
0.366568017	95	BLAST
0.368963054	95	BLAST
0.366671363	95	BLAST
0.360839421	95	BLAST
0.367287878	95	BLAST
0.372468605	95	BLAST
0.369728444	95	BLAST
0.370662852	95	BLAST
0.363948402	95	BLAST
0.381587914	95	BLAST
0.370231872	95	BLAST
0.369384985	95	BLAST
0.370763204	95	BLAST
0.363248072	95	BLAST
0.368044311	95	BLAST
0.366313633	95	BLAST
0.362933329	95	BLAST
0.367078036	95	BLAST
0.370944291	95	BLAST
0.366622216	95	BLAST
0.357170757	95	BLAST
0.377791482	95	BLAST
0.371747145	95	BLAST
0.363733967	95	BLAST
0.363568625	95	BLAST
0.361648229	95	BLAST
0.369327315	95	BLAST
0.358931004	95	BLAST
0.374299434	95	BLAST
0.374229903	95	BLAST
0.368621032	95	BLAST
0.368581811	95	BLAST
0.372243406	95	BLAST
0.369227781	95	BLAST
0.367528168	95	BLAST
0.359317018	95	BLAST
0.361077028	95	BLAST
0.36868207	95	BLAST
0.376631103	95	BLAST
0.372544641	95	BLAST
0.364793524	95	BLAST
0.376544113	95	BLAST
0.369374815	95	BLAST
0.355407042	95	BLAST
0.370281394	95	BLAST
0.372088259	95	BLAST
0.355677415	95	BLAST
0.441645558	30	DeepGO
0.435942717	30	DeepGO
0.443470764	30	DeepGO
0.430295722	30	DeepGO
0.430831583	30	DeepGO
0.415062578	30	DeepGO
0.428899174	30	DeepGO
0.429052561	30	DeepGO
0.426058337	30	DeepGO
0.439751409	30	DeepGO
0.431316803	30	DeepGO
0.438803741	30	DeepGO
0.420593811	30	DeepGO
0.450785673	30	DeepGO
0.440153665	30	DeepGO
0.4506359	30	DeepGO
0.441984029	30	DeepGO
0.426698331	30	DeepGO
0.421967829	30	DeepGO
0.42572166	30	DeepGO
0.451469882	30	DeepGO
0.420379803	30	DeepGO
0.422971731	30	DeepGO
0.414218977	30	DeepGO
0.430005078	30	DeepGO
0.43504385	30	DeepGO
0.439094236	30	DeepGO
0.440560697	30	DeepGO
0.429681352	30	DeepGO
0.422609423	30	DeepGO
0.427859473	30	DeepGO
0.42390486	30	DeepGO
0.426021075	30	DeepGO
0.421095187	30	DeepGO
0.427836528	30	DeepGO
0.410070291	30	DeepGO
0.434719883	30	DeepGO
0.42690465	30	DeepGO
0.42396961	30	DeepGO
0.432711329	30	DeepGO
0.42444273	30	DeepGO
0.429143822	30	DeepGO
0.432738456	30	DeepGO
0.40664743	30	DeepGO
0.428804785	30	DeepGO
0.435543798	30	DeepGO
0.440626473	30	DeepGO
0.41038627	30	DeepGO
0.449698455	30	DeepGO
0.43213669	30	DeepGO
0.44168664	40	DeepGO
0.458982702	40	DeepGO
0.438845221	40	DeepGO
0.452599651	40	DeepGO
0.447222037	40	DeepGO
0.451148731	40	DeepGO
0.448709043	40	DeepGO
0.453307954	40	DeepGO
0.460866377	40	DeepGO
0.447023827	40	DeepGO
0.443103889	40	DeepGO
0.441022876	40	DeepGO
0.453086379	40	DeepGO
0.457265814	40	DeepGO
0.451045823	40	DeepGO
0.449025185	40	DeepGO
0.453084186	40	DeepGO
0.441024774	40	DeepGO
0.454091497	40	DeepGO
0.446382538	40	DeepGO
0.453410544	40	DeepGO
0.4432697	40	DeepGO
0.450360558	40	DeepGO
0.463944545	40	DeepGO
0.45618718	40	DeepGO
0.443388776	40	DeepGO
0.442095638	40	DeepGO
0.442075403	40	DeepGO
0.442177991	40	DeepGO
0.448829166	40	DeepGO
0.451193518	40	DeepGO
0.444781362	40	DeepGO
0.442554941	40	DeepGO
0.459243934	40	DeepGO
0.440253682	40	DeepGO
0.449583097	40	DeepGO
0.453125471	40	DeepGO
0.446139247	40	DeepGO
0.445936093	40	DeepGO
0.435679772	40	DeepGO
0.451114226	40	DeepGO
0.45326904	40	DeepGO
0.442074116	40	DeepGO
0.451503953	40	DeepGO
0.444305436	40	DeepGO
0.460100449	40	DeepGO
0.448788121	40	DeepGO
0.446544457	40	DeepGO
0.454687648	40	DeepGO
0.441713706	40	DeepGO
0.454555604	50	DeepGO
0.449178705	50	DeepGO
0.454331981	50	DeepGO
0.452968738	50	DeepGO
0.459618913	50	DeepGO
0.460706406	50	DeepGO
0.450109816	50	DeepGO
0.452695981	50	DeepGO
0.453347031	50	DeepGO
0.461236268	50	DeepGO
0.462712093	50	DeepGO
0.461050121	50	DeepGO
0.468107998	50	DeepGO
0.465144467	50	DeepGO
0.455359411	50	DeepGO
0.457218644	50	DeepGO
0.451151799	50	DeepGO
0.463003086	50	DeepGO
0.456167591	50	DeepGO
0.468132681	50	DeepGO
0.458363763	50	DeepGO
0.454046329	50	DeepGO
0.448554987	50	DeepGO
0.44400901	50	DeepGO
0.459234106	50	DeepGO
0.461068597	50	DeepGO
0.459068535	50	DeepGO
0.467535055	50	DeepGO
0.466040517	50	DeepGO
0.454218296	50	DeepGO
0.4622101	50	DeepGO
0.464839036	50	DeepGO
0.463673457	50	DeepGO
0.471227362	50	DeepGO
0.459615267	50	DeepGO
0.454552007	50	DeepGO
0.455998902	50	DeepGO
0.45491819	50	DeepGO
0.457732322	50	DeepGO
0.457923792	50	DeepGO
0.458158814	50	DeepGO
0.47097502	50	DeepGO
0.464650682	50	DeepGO
0.444776288	50	DeepGO
0.453263156	50	DeepGO
0.462582863	50	DeepGO
0.458026577	50	DeepGO
0.45404425	50	DeepGO
0.468286316	50	DeepGO
0.454301677	50	DeepGO
0.478243366	70	DeepGO
0.476425205	70	DeepGO
0.469675533	70	DeepGO
0.473196104	70	DeepGO
0.468511381	70	DeepGO
0.473816929	70	DeepGO
0.472130155	70	DeepGO
0.485396235	70	DeepGO
0.473785654	70	DeepGO
0.47731207	70	DeepGO
0.474350729	70	DeepGO
0.463119626	70	DeepGO
0.475085909	70	DeepGO
0.471710442	70	DeepGO
0.469121703	70	DeepGO
0.477596003	70	DeepGO
0.478030646	70	DeepGO
0.470947789	70	DeepGO
0.465814306	70	DeepGO
0.466048805	70	DeepGO
0.472134595	70	DeepGO
0.478217779	70	DeepGO
0.479980074	70	DeepGO
0.486896262	70	DeepGO
0.470426928	70	DeepGO
0.468550688	70	DeepGO
0.471618858	70	DeepGO
0.470689397	70	DeepGO
0.468446865	70	DeepGO
0.476625117	70	DeepGO
0.472154245	70	DeepGO
0.468273659	70	DeepGO
0.468464992	70	DeepGO
0.472878238	70	DeepGO
0.47043418	70	DeepGO
0.465934884	70	DeepGO
0.464642133	70	DeepGO
0.472702718	70	DeepGO
0.477734015	70	DeepGO
0.465329047	70	DeepGO
0.472506671	70	DeepGO
0.470654813	70	DeepGO
0.471529675	70	DeepGO
0.469468912	70	DeepGO
0.477984975	70	DeepGO
0.470637456	70	DeepGO
0.470003621	70	DeepGO
0.48158111	70	DeepGO
0.472725856	70	DeepGO
0.486406296	70	DeepGO
0.481027924	95	DeepGO
0.487002011	95	DeepGO
0.493201006	95	DeepGO
0.481161059	95	DeepGO
0.490710199	95	DeepGO
0.489577742	95	DeepGO
0.469628618	95	DeepGO
0.480521298	95	DeepGO
0.484047433	95	DeepGO
0.479893566	95	DeepGO
0.485878787	95	DeepGO
0.487221393	95	DeepGO
0.477174013	95	DeepGO
0.475435213	95	DeepGO
0.477820054	95	DeepGO
0.469261109	95	DeepGO
0.484791292	95	DeepGO
0.483714551	95	DeepGO
0.487029701	95	DeepGO
0.468788016	95	DeepGO
0.483624181	95	DeepGO
0.479791244	95	DeepGO
0.486362972	95	DeepGO
0.479310111	95	DeepGO
0.477154557	95	DeepGO
0.487757937	95	DeepGO
0.4820577	95	DeepGO
0.478431203	95	DeepGO
0.463439806	95	DeepGO
0.47956318	95	DeepGO
0.474956674	95	DeepGO
0.475659495	95	DeepGO
0.481626706	95	DeepGO
0.478080536	95	DeepGO
0.479022683	95	DeepGO
0.481495186	95	DeepGO
0.481928198	95	DeepGO
0.485123089	95	DeepGO
0.483679214	95	DeepGO
0.486869186	95	DeepGO
0.481598506	95	DeepGO
0.47836295	95	DeepGO
0.479611889	95	DeepGO
0.475396638	95	DeepGO
0.490829508	95	DeepGO
0.480208973	95	DeepGO
0.481974719	95	DeepGO
0.48471241	95	DeepGO
0.478623575	95	DeepGO
0.47705919	95	DeepGO
0.482061681	30	DeepFRI
0.453889269	30	DeepFRI
0.482176095	30	DeepFRI
0.456242804	30	DeepFRI
0.480132401	30	DeepFRI
0.473580057	30	DeepFRI
0.474290341	30	DeepFRI
0.478489411	30	DeepFRI
0.466222706	30	DeepFRI
0.490768415	30	DeepFRI
0.451166112	30	DeepFRI
0.452652257	30	DeepFRI
0.474594528	30	DeepFRI
0.473799108	30	DeepFRI
0.458962272	30	DeepFRI
0.459553311	30	DeepFRI
0.449047869	30	DeepFRI
0.472176976	30	DeepFRI
0.480710097	30	DeepFRI
0.469706106	30	DeepFRI
0.486951559	30	DeepFRI
0.462098808	30	DeepFRI
0.481367303	30	DeepFRI
0.466233379	30	DeepFRI
0.470115998	30	DeepFRI
0.462791573	30	DeepFRI
0.475363742	30	DeepFRI
0.454915918	30	DeepFRI
0.469768626	30	DeepFRI
0.468140865	30	DeepFRI
0.458259343	30	DeepFRI
0.463850218	30	DeepFRI
0.471810179	30	DeepFRI
0.475526008	30	DeepFRI
0.460481258	30	DeepFRI
0.463400137	30	DeepFRI
0.488189078	30	DeepFRI
0.454696813	30	DeepFRI
0.480923913	30	DeepFRI
0.447644083	30	DeepFRI
0.470629208	30	DeepFRI
0.474039767	30	DeepFRI
0.489567143	30	DeepFRI
0.467275306	30	DeepFRI
0.490311172	30	DeepFRI
0.474301809	30	DeepFRI
0.453791111	30	DeepFRI
0.474145438	30	DeepFRI
0.460159082	30	DeepFRI
0.4714798	30	DeepFRI
0.494932357	40	DeepFRI
0.497295722	40	DeepFRI
0.50532685	40	DeepFRI
0.48615249	40	DeepFRI
0.515211971	40	DeepFRI
0.504505956	40	DeepFRI
0.505819266	40	DeepFRI
0.516124934	40	DeepFRI
0.502110997	40	DeepFRI
0.507415458	40	DeepFRI
0.497308404	40	DeepFRI
0.496072346	40	DeepFRI
0.494928612	40	DeepFRI
0.492183896	40	DeepFRI
0.497755473	40	DeepFRI
0.502084673	40	DeepFRI
0.489097094	40	DeepFRI
0.503259715	40	DeepFRI
0.501135737	40	DeepFRI
0.492680474	40	DeepFRI
0.486317211	40	DeepFRI
0.500425389	40	DeepFRI
0.486470786	40	DeepFRI
0.493167728	40	DeepFRI
0.505458558	40	DeepFRI
0.50296578	40	DeepFRI
0.50251943	40	DeepFRI
0.491240612	40	DeepFRI
0.51860654	40	DeepFRI
0.503019963	40	DeepFRI
0.504476982	40	DeepFRI
0.509661644	40	DeepFRI
0.505986863	40	DeepFRI
0.500773174	40	DeepFRI
0.497181409	40	DeepFRI
0.489910211	40	DeepFRI
0.499795668	40	DeepFRI
0.493696972	40	DeepFRI
0.51308959	40	DeepFRI
0.513130252	40	DeepFRI
0.492385964	40	DeepFRI
0.505090584	40	DeepFRI
0.503749662	40	DeepFRI
0.49135447	40	DeepFRI
0.486849122	40	DeepFRI
0.505007203	40	DeepFRI
0.502322181	40	DeepFRI
0.487110428	40	DeepFRI
0.503059982	40	DeepFRI
0.49229909	40	DeepFRI
0.510338774	50	DeepFRI
0.519557742	50	DeepFRI
0.521544648	50	DeepFRI
0.519197259	50	DeepFRI
0.530053586	50	DeepFRI
0.523017049	50	DeepFRI
0.537445228	50	DeepFRI
0.515868167	50	DeepFRI
0.516042203	50	DeepFRI
0.517542681	50	DeepFRI
0.531482423	50	DeepFRI
0.528336555	50	DeepFRI
0.507551109	50	DeepFRI
0.524580674	50	DeepFRI
0.53246827	50	DeepFRI
0.530496921	50	DeepFRI
0.513832017	50	DeepFRI
0.532075085	50	DeepFRI
0.525637803	50	DeepFRI
0.521612014	50	DeepFRI
0.532150733	50	DeepFRI
0.521311786	50	DeepFRI
0.509909237	50	DeepFRI
0.519916317	50	DeepFRI
0.51217183	50	DeepFRI
0.534195322	50	DeepFRI
0.506874736	50	DeepFRI
0.528803324	50	DeepFRI
0.520580596	50	DeepFRI
0.51448661	50	DeepFRI
0.516660657	50	DeepFRI
0.519039484	50	DeepFRI
0.519331224	50	DeepFRI
0.529725775	50	DeepFRI
0.512212934	50	DeepFRI
0.524961243	50	DeepFRI
0.521902088	50	DeepFRI
0.521734265	50	DeepFRI
0.516241578	50	DeepFRI
0.524968939	50	DeepFRI
0.505086548	50	DeepFRI
0.519791982	50	DeepFRI
0.531180229	50	DeepFRI
0.528462533	50	DeepFRI
0.513474522	50	DeepFRI
0.521915489	50	DeepFRI
0.517347226	50	DeepFRI
0.524943643	50	DeepFRI
0.521346	50	DeepFRI
0.514803932	50	DeepFRI
0.554124056	70	DeepFRI
0.551910468	70	DeepFRI
0.540300777	70	DeepFRI
0.539849762	70	DeepFRI
0.555490874	70	DeepFRI
0.551546361	70	DeepFRI
0.54856623	70	DeepFRI
0.537546989	70	DeepFRI
0.545730493	70	DeepFRI
0.548002445	70	DeepFRI
0.548307395	70	DeepFRI
0.538301981	70	DeepFRI
0.539727519	70	DeepFRI
0.551416468	70	DeepFRI
0.550130025	70	DeepFRI
0.547959008	70	DeepFRI
0.532427401	70	DeepFRI
0.552116064	70	DeepFRI
0.544392409	70	DeepFRI
0.542896606	70	DeepFRI
0.551078591	70	DeepFRI
0.555809011	70	DeepFRI
0.545906332	70	DeepFRI
0.544765907	70	DeepFRI
0.558073795	70	DeepFRI
0.546840779	70	DeepFRI
0.544380254	70	DeepFRI
0.543585189	70	DeepFRI
0.546792097	70	DeepFRI
0.542290157	70	DeepFRI
0.551269591	70	DeepFRI
0.529521031	70	DeepFRI
0.540161657	70	DeepFRI
0.536689661	70	DeepFRI
0.551658427	70	DeepFRI
0.540880965	70	DeepFRI
0.544714002	70	DeepFRI
0.552754748	70	DeepFRI
0.553894217	70	DeepFRI
0.541593653	70	DeepFRI
0.545044857	70	DeepFRI
0.547211935	70	DeepFRI
0.554854728	70	DeepFRI
0.54455534	70	DeepFRI
0.549799049	70	DeepFRI
0.544488562	70	DeepFRI
0.540541525	70	DeepFRI
0.546914613	70	DeepFRI
0.550672513	70	DeepFRI
0.537054292	70	DeepFRI
0.578211474	95	DeepFRI
0.566324047	95	DeepFRI
0.568098648	95	DeepFRI
0.566145189	95	DeepFRI
0.573656142	95	DeepFRI
0.566770854	95	DeepFRI
0.573799699	95	DeepFRI
0.570744341	95	DeepFRI
0.561179971	95	DeepFRI
0.579144198	95	DeepFRI
0.56527138	95	DeepFRI
0.571931566	95	DeepFRI
0.57009146	95	DeepFRI
0.566073558	95	DeepFRI
0.569291656	95	DeepFRI
0.57559123	95	DeepFRI
0.571042957	95	DeepFRI
0.561782799	95	DeepFRI
0.573088599	95	DeepFRI
0.571183055	95	DeepFRI
0.568408129	95	DeepFRI
0.569697417	95	DeepFRI
0.582297275	95	DeepFRI
0.577466561	95	DeepFRI
0.577068254	95	DeepFRI
0.561096779	95	DeepFRI
0.568146493	95	DeepFRI
0.578621346	95	DeepFRI
0.57220314	95	DeepFRI
0.582024484	95	DeepFRI
0.570568354	95	DeepFRI
0.576235195	95	DeepFRI
0.569386323	95	DeepFRI
0.564880393	95	DeepFRI
0.573849511	95	DeepFRI
0.572592541	95	DeepFRI
0.573371558	95	DeepFRI
0.570665103	95	DeepFRI
0.565486255	95	DeepFRI
0.575209659	95	DeepFRI
0.568613933	95	DeepFRI
0.558170508	95	DeepFRI
0.576134677	95	DeepFRI
0.569268552	95	DeepFRI
0.566751881	95	DeepFRI
0.56770316	95	DeepFRI
0.570351073	95	DeepFRI
0.567318091	95	DeepFRI
0.560424954	95	DeepFRI
0.571158229	95	DeepFRI
0.312030919	30	Pannzer
0.306363777	30	Pannzer
0.29237558	30	Pannzer
0.291938986	30	Pannzer
0.314543418	30	Pannzer
0.315908848	30	Pannzer
0.31272165	30	Pannzer
0.301842953	30	Pannzer
0.307393737	30	Pannzer
0.302741007	30	Pannzer
0.305004487	30	Pannzer
0.309993364	30	Pannzer
0.310051202	30	Pannzer
0.299708225	30	Pannzer
0.299958369	30	Pannzer
0.300838292	30	Pannzer
0.316292975	30	Pannzer
0.301884488	30	Pannzer
0.309920762	30	Pannzer
0.312791481	30	Pannzer
0.290277278	30	Pannzer
0.304865054	30	Pannzer
0.301208556	30	Pannzer
0.305933792	30	Pannzer
0.295429804	30	Pannzer
0.30370877	30	Pannzer
0.306452295	30	Pannzer
0.303227772	30	Pannzer
0.309865455	30	Pannzer
0.313428508	30	Pannzer
0.298076548	30	Pannzer
0.311567888	30	Pannzer
0.308152291	30	Pannzer
0.294179009	30	Pannzer
0.29501304	30	Pannzer
0.311511239	30	Pannzer
0.317675336	30	Pannzer
0.314348824	30	Pannzer
0.297779126	30	Pannzer
0.299274562	30	Pannzer
0.304527912	30	Pannzer
0.29779307	30	Pannzer
0.305530621	30	Pannzer
0.306893399	30	Pannzer
0.307556489	30	Pannzer
0.300610871	30	Pannzer
0.297881045	30	Pannzer
0.307991522	30	Pannzer
0.315024351	30	Pannzer
0.318396975	30	Pannzer
0.306813963	40	Pannzer
0.31163987	40	Pannzer
0.299913686	40	Pannzer
0.295668628	40	Pannzer
0.314738322	40	Pannzer
0.295834743	40	Pannzer
0.305611197	40	Pannzer
0.300184892	40	Pannzer
0.305906441	40	Pannzer
0.302582615	40	Pannzer
0.307993744	40	Pannzer
0.301775962	40	Pannzer
0.310312821	40	Pannzer
0.299390444	40	Pannzer
0.306295016	40	Pannzer
0.298654486	40	Pannzer
0.300736215	40	Pannzer
0.306712805	40	Pannzer
0.302779497	40	Pannzer
0.302763736	40	Pannzer
0.303802691	40	Pannzer
0.306132014	40	Pannzer
0.290381038	40	Pannzer
0.299060844	40	Pannzer
0.311117358	40	Pannzer
0.311294018	40	Pannzer
0.310200052	40	Pannzer
0.298201805	40	Pannzer
0.302498366	40	Pannzer
0.300459412	40	Pannzer
0.295516519	40	Pannzer
0.303189245	40	Pannzer
0.315087779	40	Pannzer
0.299535755	40	Pannzer
0.304960128	40	Pannzer
0.303276909	40	Pannzer
0.301479224	40	Pannzer
0.297737947	40	Pannzer
0.299451253	40	Pannzer
0.292527355	40	Pannzer
0.302981973	40	Pannzer
0.314753146	40	Pannzer
0.304201828	40	Pannzer
0.299504065	40	Pannzer
0.292053512	40	Pannzer
0.298515224	40	Pannzer
0.299513887	40	Pannzer
0.30787811	40	Pannzer
0.290604046	40	Pannzer
0.300062581	40	Pannzer
0.31250212	50	Pannzer
0.303748794	50	Pannzer
0.303368802	50	Pannzer
0.302692424	50	Pannzer
0.311886009	50	Pannzer
0.305295185	50	Pannzer
0.300070393	50	Pannzer
0.303058827	50	Pannzer
0.305482556	50	Pannzer
0.301229275	50	Pannzer
0.308961617	50	Pannzer
0.304546338	50	Pannzer
0.31039383	50	Pannzer
0.306662846	50	Pannzer
0.31299036	50	Pannzer
0.304504863	50	Pannzer
0.30264264	50	Pannzer
0.306241607	50	Pannzer
0.300457582	50	Pannzer
0.305821141	50	Pannzer
0.301482017	50	Pannzer
0.299392023	50	Pannzer
0.296814943	50	Pannzer
0.304366619	50	Pannzer
0.300214092	50	Pannzer
0.316280318	50	Pannzer
0.299418235	50	Pannzer
0.300294581	50	Pannzer
0.309524603	50	Pannzer
0.310233329	50	Pannzer
0.296883613	50	Pannzer
0.296928164	50	Pannzer
0.307028806	50	Pannzer
0.297388158	50	Pannzer
0.300647135	50	Pannzer
0.303663629	50	Pannzer
0.306898582	50	Pannzer
0.300150033	50	Pannzer
0.296144376	50	Pannzer
0.310692355	50	Pannzer
0.300083216	50	Pannzer
0.305107412	50	Pannzer
0.30503915	50	Pannzer
0.306551406	50	Pannzer
0.303613425	50	Pannzer
0.301351235	50	Pannzer
0.303859873	50	Pannzer
0.304902464	50	Pannzer
0.304245119	50	Pannzer
0.306802428	50	Pannzer
0.302943522	70	Pannzer
0.301273556	70	Pannzer
0.297798382	70	Pannzer
0.302203411	70	Pannzer
0.308590424	70	Pannzer
0.303021201	70	Pannzer
0.29580349	70	Pannzer
0.30058038	70	Pannzer
0.302070815	70	Pannzer
0.310395443	70	Pannzer
0.299524069	70	Pannzer
0.305265566	70	Pannzer
0.302485047	70	Pannzer
0.30259426	70	Pannzer
0.290680674	70	Pannzer
0.299771088	70	Pannzer
0.303486062	70	Pannzer
0.301380831	70	Pannzer
0.297500492	70	Pannzer
0.304313218	70	Pannzer
0.304225275	70	Pannzer
0.301206862	70	Pannzer
0.309464574	70	Pannzer
0.2991112	70	Pannzer
0.302055184	70	Pannzer
0.300854986	70	Pannzer
0.301073328	70	Pannzer
0.308875817	70	Pannzer
0.301392874	70	Pannzer
0.304261901	70	Pannzer
0.296568212	70	Pannzer
0.304488867	70	Pannzer
0.297721177	70	Pannzer
0.303650036	70	Pannzer
0.295283124	70	Pannzer
0.302409451	70	Pannzer
0.30811221	70	Pannzer
0.302852861	70	Pannzer
0.299096399	70	Pannzer
0.29953779	70	Pannzer
0.300036359	70	Pannzer
0.300273105	70	Pannzer
0.295502457	70	Pannzer
0.312955918	70	Pannzer
0.306484434	70	Pannzer
0.309372522	70	Pannzer
0.301126799	70	Pannzer
0.308449531	70	Pannzer
0.298747176	70	Pannzer
0.303919666	70	Pannzer
0.301854856	95	Pannzer
0.298473142	95	Pannzer
0.307215166	95	Pannzer
0.301317846	95	Pannzer
0.305669385	95	Pannzer
0.304784098	95	Pannzer
0.300805231	95	Pannzer
0.297166948	95	Pannzer
0.299466438	95	Pannzer
0.297715914	95	Pannzer
0.306632676	95	Pannzer
0.301074868	95	Pannzer
0.303313486	95	Pannzer
0.301445251	95	Pannzer
0.299874117	95	Pannzer
0.29798864	95	Pannzer
0.301256006	95	Pannzer
0.29808495	95	Pannzer
0.302728871	95	Pannzer
0.301811573	95	Pannzer
0.303659994	95	Pannzer
0.305045265	95	Pannzer
0.302808716	95	Pannzer
0.303430288	95	Pannzer
0.307886831	95	Pannzer
0.306761647	95	Pannzer
0.297455315	95	Pannzer
0.29832445	95	Pannzer
0.303253434	95	Pannzer
0.303274595	95	Pannzer
0.305809573	95	Pannzer
0.299862199	95	Pannzer
0.301812464	95	Pannzer
0.296847094	95	Pannzer
0.303864066	95	Pannzer
0.298992564	95	Pannzer
0.301155676	95	Pannzer
0.303929742	95	Pannzer
0.301399892	95	Pannzer
0.299338839	95	Pannzer
0.301479666	95	Pannzer
0.299793627	95	Pannzer
0.299734064	95	Pannzer
0.303365205	95	Pannzer
0.296045583	95	Pannzer
0.301438697	95	Pannzer
0.299246827	95	Pannzer
0.296364286	95	Pannzer
0.293214635	95	Pannzer
0.306532981	95	Pannzer
0.430058547	30	FunFams
0.429455655	30	FunFams
0.412992245	30	FunFams
0.40582609	30	FunFams
0.437779797	30	FunFams
0.439112809	30	FunFams
0.435581819	30	FunFams
0.468643736	30	FunFams
0.434690782	30	FunFams
0.440531168	30	FunFams
0.444464914	30	FunFams
0.439371503	30	FunFams
0.411569849	30	FunFams
0.434219771	30	FunFams
0.433089	30	FunFams
0.438161742	30	FunFams
0.434502366	30	FunFams
0.444093845	30	FunFams
0.429549049	30	FunFams
0.450940153	30	FunFams
0.424140414	30	FunFams
0.434045118	30	FunFams
0.439021993	30	FunFams
0.437388582	30	FunFams
0.452182849	30	FunFams
0.435156589	30	FunFams
0.417338234	30	FunFams
0.432958688	30	FunFams
0.452461636	30	FunFams
0.464934875	30	FunFams
0.44940018	30	FunFams
0.448848538	30	FunFams
0.433897371	30	FunFams
0.439271851	30	FunFams
0.463272088	30	FunFams
0.432519787	30	FunFams
0.451218821	30	FunFams
0.436377312	30	FunFams
0.445872966	30	FunFams
0.439997047	30	FunFams
0.469790432	30	FunFams
0.445159308	30	FunFams
0.402917909	30	FunFams
0.445182515	30	FunFams
0.436029937	30	FunFams
0.438318079	30	FunFams
0.445310258	30	FunFams
0.465278761	30	FunFams
0.444295576	30	FunFams
0.430795559	30	FunFams
0.457235782	40	FunFams
0.488283585	40	FunFams
0.487088936	40	FunFams
0.485360069	40	FunFams
0.468863027	40	FunFams
0.460910613	40	FunFams
0.491552919	40	FunFams
0.480314946	40	FunFams
0.480377999	40	FunFams
0.506537918	40	FunFams
0.485713542	40	FunFams
0.477445037	40	FunFams
0.479990561	40	FunFams
0.477540101	40	FunFams
0.482134234	40	FunFams
0.47545648	40	FunFams
0.494886992	40	FunFams
0.480945026	40	FunFams
0.46576771	40	FunFams
0.463942679	40	FunFams
0.489921512	40	FunFams
0.48268668	40	FunFams
0.472776649	40	FunFams
0.472674866	40	FunFams
0.472794753	40	FunFams
0.488001878	40	FunFams
0.480959672	40	FunFams
0.478011643	40	FunFams
0.467086834	40	FunFams
0.487666136	40	FunFams
0.487639356	40	FunFams
0.479050776	40	FunFams
0.470244298	40	FunFams
0.489632518	40	FunFams
0.491760645	40	FunFams
0.508965766	40	FunFams
0.488221679	40	FunFams
0.48453571	40	FunFams
0.483032613	40	FunFams
0.499923433	40	FunFams
0.483156353	40	FunFams
0.48793456	40	FunFams
0.484749238	40	FunFams
0.483570327	40	FunFams
0.483164131	40	FunFams
0.477835586	40	FunFams
0.485818026	40	FunFams
0.481421487	40	FunFams
0.484126013	40	FunFams
0.459343914	40	FunFams
0.497500461	50	FunFams
0.486613053	50	FunFams
0.518997398	50	FunFams
0.519465686	50	FunFams
0.517537083	50	FunFams
0.513587944	50	FunFams
0.513805403	50	FunFams
0.494788064	50	FunFams
0.513617129	50	FunFams
0.521881053	50	FunFams
0.502348575	50	FunFams
0.515797227	50	FunFams
0.519369713	50	FunFams
0.504833339	50	FunFams
0.513826881	50	FunFams
0.514827954	50	FunFams
0.5067143	50	FunFams
0.524898669	50	FunFams
0.517494376	50	FunFams
0.496785209	50	FunFams
0.517262869	50	FunFams
0.502142489	50	FunFams
0.502938991	50	FunFams
0.518571351	50	FunFams
0.497878292	50	FunFams
0.498822947	50	FunFams
0.522809886	50	FunFams
0.501062361	50	FunFams
0.517678274	50	FunFams
0.508419506	50	FunFams
0.509926724	50	FunFams
0.511793206	50	FunFams
0.511606814	50	FunFams
0.481014228	50	FunFams
0.503263515	50	FunFams
0.500983569	50	FunFams
0.507990428	50	FunFams
0.505590374	50	FunFams
0.520142655	50	FunFams
0.516885378	50	FunFams
0.51141149	50	FunFams
0.508956838	50	FunFams
0.498392864	50	FunFams
0.504844066	50	FunFams
0.516163208	50	FunFams
0.506040105	50	FunFams
0.503511917	50	FunFams
0.516607505	50	FunFams
0.505233016	50	FunFams
0.502741595	50	FunFams
0.542454467	70	FunFams
0.531619032	70	FunFams
0.541188973	70	FunFams
0.532497479	70	FunFams
0.529130139	70	FunFams
0.530752297	70	FunFams
0.540908548	70	FunFams
0.535462792	70	FunFams
0.539174215	70	FunFams
0.537890265	70	FunFams
0.535327451	70	FunFams
0.549139989	70	FunFams
0.534206083	70	FunFams
0.545549903	70	FunFams
0.542841771	70	FunFams
0.53412383	70	FunFams
0.542912226	70	FunFams
0.533095232	70	FunFams
0.545171259	70	FunFams
0.533605005	70	FunFams
0.538877659	70	FunFams
0.539537693	70	FunFams
0.5245291	70	FunFams
0.540257852	70	FunFams
0.545446841	70	FunFams
0.536736908	70	FunFams
0.538186969	70	FunFams
0.541342336	70	FunFams
0.540877295	70	FunFams
0.539224386	70	FunFams
0.547104462	70	FunFams
0.529966478	70	FunFams
0.535735073	70	FunFams
0.534174984	70	FunFams
0.531480856	70	FunFams
0.537532547	70	FunFams
0.539644683	70	FunFams
0.540535837	70	FunFams
0.534409704	70	FunFams
0.535512255	70	FunFams
0.530593788	70	FunFams
0.534820404	70	FunFams
0.537591377	70	FunFams
0.534966425	70	FunFams
0.552026128	70	FunFams
0.547701058	70	FunFams
0.546499827	70	FunFams
0.531251048	70	FunFams
0.52562846	70	FunFams
0.5442844	70	FunFams
0.551804815	95	FunFams
0.551412179	95	FunFams
0.55915312	95	FunFams
0.557081611	95	FunFams
0.547087857	95	FunFams
0.556625967	95	FunFams
0.55113602	95	FunFams
0.54056723	95	FunFams
0.555596253	95	FunFams
0.549023489	95	FunFams
0.55695676	95	FunFams
0.552127717	95	FunFams
0.55633655	95	FunFams
0.556072904	95	FunFams
0.54512257	95	FunFams
0.555038781	95	FunFams
0.565026213	95	FunFams
0.555456769	95	FunFams
0.550969744	95	FunFams
0.548324102	95	FunFams
0.553662573	95	FunFams
0.552562365	95	FunFams
0.544680499	95	FunFams
0.555114362	95	FunFams
0.55242156	95	FunFams
0.546685171	95	FunFams
0.558950899	95	FunFams
0.55749981	95	FunFams
0.558946868	95	FunFams
0.552941101	95	FunFams
0.557533592	95	FunFams
0.56667713	95	FunFams
0.562224696	95	FunFams
0.551033888	95	FunFams
0.548995481	95	FunFams
0.548148273	95	FunFams
0.557703857	95	FunFams
0.549871058	95	FunFams
0.555140555	95	FunFams
0.554616457	95	FunFams
0.550832587	95	FunFams
0.544275187	95	FunFams
0.545295912	95	FunFams
0.551183464	95	FunFams
0.552399938	95	FunFams
0.557736254	95	FunFams
0.54199507	95	FunFams
0.54721753	95	FunFams
0.560959509	95	FunFams
0.554575936	95	FunFams
0.355355667	30	DeepGOWeb
0.381274301	30	DeepGOWeb
0.377039794	30	DeepGOWeb
0.341598797	30	DeepGOWeb
0.358303119	30	DeepGOWeb
0.353434735	30	DeepGOWeb
0.375443284	30	DeepGOWeb
0.366623977	30	DeepGOWeb
0.365232063	30	DeepGOWeb
0.348518731	30	DeepGOWeb
0.352352783	30	DeepGOWeb
0.370976355	30	DeepGOWeb
0.369463165	30	DeepGOWeb
0.377592176	30	DeepGOWeb
0.362789401	30	DeepGOWeb
0.386663016	30	DeepGOWeb
0.329629497	30	DeepGOWeb
0.3665484	30	DeepGOWeb
0.381781425	30	DeepGOWeb
0.375713941	30	DeepGOWeb
0.358287939	30	DeepGOWeb
0.355533328	30	DeepGOWeb
0.382829534	30	DeepGOWeb
0.372005855	30	DeepGOWeb
0.346318604	30	DeepGOWeb
0.350358256	30	DeepGOWeb
0.360455561	30	DeepGOWeb
0.383079045	30	DeepGOWeb
0.344357476	30	DeepGOWeb
0.359676351	30	DeepGOWeb
0.38770001	30	DeepGOWeb
0.384815989	30	DeepGOWeb
0.353583832	30	DeepGOWeb
0.386672916	30	DeepGOWeb
0.349979999	30	DeepGOWeb
0.346887928	30	DeepGOWeb
0.352226835	30	DeepGOWeb
0.393542909	30	DeepGOWeb
0.397090045	30	DeepGOWeb
0.353435211	30	DeepGOWeb
0.38269361	30	DeepGOWeb
0.361482237	30	DeepGOWeb
0.351931204	30	DeepGOWeb
0.346861528	30	DeepGOWeb
0.352289869	30	DeepGOWeb
0.380000087	30	DeepGOWeb
0.363420634	30	DeepGOWeb
0.382115984	30	DeepGOWeb
0.363498434	30	DeepGOWeb
0.38008385	30	DeepGOWeb
0.39051868	40	DeepGOWeb
0.385805694	40	DeepGOWeb
0.390151272	40	DeepGOWeb
0.382190003	40	DeepGOWeb
0.397361682	40	DeepGOWeb
0.372462256	40	DeepGOWeb
0.380722331	40	DeepGOWeb
0.378247359	40	DeepGOWeb
0.385732138	40	DeepGOWeb
0.378203695	40	DeepGOWeb
0.390016734	40	DeepGOWeb
0.379759468	40	DeepGOWeb
0.371807614	40	DeepGOWeb
0.407307328	40	DeepGOWeb
0.381578013	40	DeepGOWeb
0.390457151	40	DeepGOWeb
0.384233298	40	DeepGOWeb
0.370294485	40	DeepGOWeb
0.382499345	40	DeepGOWeb
0.387138475	40	DeepGOWeb
0.376454448	40	DeepGOWeb
0.377744909	40	DeepGOWeb
0.374354653	40	DeepGOWeb
0.377440704	40	DeepGOWeb
0.395527212	40	DeepGOWeb
0.400198843	40	DeepGOWeb
0.389387627	40	DeepGOWeb
0.382841593	40	DeepGOWeb
0.391137551	40	DeepGOWeb
0.395636102	40	DeepGOWeb
0.396193462	40	DeepGOWeb
0.383923943	40	DeepGOWeb
0.400602283	40	DeepGOWeb
0.407919013	40	DeepGOWeb
0.391163657	40	DeepGOWeb
0.366269514	40	DeepGOWeb
0.393012222	40	DeepGOWeb
0.392225272	40	DeepGOWeb
0.385293104	40	DeepGOWeb
0.385502115	40	DeepGOWeb
0.411339789	40	DeepGOWeb
0.38982367	40	DeepGOWeb
0.386899499	40	DeepGOWeb
0.395863714	40	DeepGOWeb
0.386510812	40	DeepGOWeb
0.396963238	40	DeepGOWeb
0.412537385	40	DeepGOWeb
0.385534875	40	DeepGOWeb
0.408746009	40	DeepGOWeb
0.3880195	40	DeepGOWeb
0.402033787	50	DeepGOWeb
0.39182766	50	DeepGOWeb
0.400716916	50	DeepGOWeb
0.391893808	50	DeepGOWeb
0.395333666	50	DeepGOWeb
0.380992589	50	DeepGOWeb
0.3773532	50	DeepGOWeb
0.378726314	50	DeepGOWeb
0.372128586	50	DeepGOWeb
0.389704486	50	DeepGOWeb
0.396722302	50	DeepGOWeb
0.407411087	50	DeepGOWeb
0.387099287	50	DeepGOWeb
0.387279024	50	DeepGOWeb
0.385343961	50	DeepGOWeb
0.405382024	50	DeepGOWeb
0.38258534	50	DeepGOWeb
0.400494672	50	DeepGOWeb
0.376961049	50	DeepGOWeb
0.397095779	50	DeepGOWeb
0.398366505	50	DeepGOWeb
0.374973755	50	DeepGOWeb
0.418049664	50	DeepGOWeb
0.393594774	50	DeepGOWeb
0.389643787	50	DeepGOWeb
0.390815015	50	DeepGOWeb
0.367475554	50	DeepGOWeb
0.397470624	50	DeepGOWeb
0.403771211	50	DeepGOWeb
0.389896883	50	DeepGOWeb
0.407739156	50	DeepGOWeb
0.396453056	50	DeepGOWeb
0.398100257	50	DeepGOWeb
0.3907863	50	DeepGOWeb
0.39029184	50	DeepGOWeb
0.395444454	50	DeepGOWeb
0.381746046	50	DeepGOWeb
0.398894113	50	DeepGOWeb
0.399621598	50	DeepGOWeb
0.402865829	50	DeepGOWeb
0.378063498	50	DeepGOWeb
0.37974301	50	DeepGOWeb
0.401055983	50	DeepGOWeb
0.397712933	50	DeepGOWeb
0.401184638	50	DeepGOWeb
0.384774337	50	DeepGOWeb
0.387658806	50	DeepGOWeb
0.389300909	50	DeepGOWeb
0.383834966	50	DeepGOWeb
0.389725625	50	DeepGOWeb
0.392371726	70	DeepGOWeb
0.387633479	70	DeepGOWeb
0.403855349	70	DeepGOWeb
0.409212028	70	DeepGOWeb
0.416430457	70	DeepGOWeb
0.399358366	70	DeepGOWeb
0.393448093	70	DeepGOWeb
0.395608923	70	DeepGOWeb
0.395936122	70	DeepGOWeb
0.408249497	70	DeepGOWeb
0.386014818	70	DeepGOWeb
0.406865401	70	DeepGOWeb
0.406302302	70	DeepGOWeb
0.391671182	70	DeepGOWeb
0.401104942	70	DeepGOWeb
0.374793082	70	DeepGOWeb
0.394698501	70	DeepGOWeb
0.398550035	70	DeepGOWeb
0.390862948	70	DeepGOWeb
0.407917283	70	DeepGOWeb
0.391394477	70	DeepGOWeb
0.395205418	70	DeepGOWeb
0.394244392	70	DeepGOWeb
0.407439862	70	DeepGOWeb
0.387145549	70	DeepGOWeb
0.382348119	70	DeepGOWeb
0.377692096	70	DeepGOWeb
0.389288925	70	DeepGOWeb
0.3981654	70	DeepGOWeb
0.38695645	70	DeepGOWeb
0.394419877	70	DeepGOWeb
0.395581347	70	DeepGOWeb
0.396144881	70	DeepGOWeb
0.394347066	70	DeepGOWeb
0.388366403	70	DeepGOWeb
0.392214075	70	DeepGOWeb
0.39249118	70	DeepGOWeb
0.400765972	70	DeepGOWeb
0.39519338	70	DeepGOWeb
0.400616012	70	DeepGOWeb
0.390580945	70	DeepGOWeb
0.388839521	70	DeepGOWeb
0.406202393	70	DeepGOWeb
0.386963357	70	DeepGOWeb
0.387373254	70	DeepGOWeb
0.389115052	70	DeepGOWeb
0.387945061	70	DeepGOWeb
0.386087015	70	DeepGOWeb
0.3944596	70	DeepGOWeb
0.406079771	70	DeepGOWeb
0.405141038	95	DeepGOWeb
0.402032376	95	DeepGOWeb
0.390438261	95	DeepGOWeb
0.397361635	95	DeepGOWeb
0.402838602	95	DeepGOWeb
0.407541107	95	DeepGOWeb
0.393829638	95	DeepGOWeb
0.399697398	95	DeepGOWeb
0.401317893	95	DeepGOWeb
0.400652469	95	DeepGOWeb
0.398425746	95	DeepGOWeb
0.391622339	95	DeepGOWeb
0.39426687	95	DeepGOWeb
0.389544754	95	DeepGOWeb
0.392707442	95	DeepGOWeb
0.387350761	95	DeepGOWeb
0.40275104	95	DeepGOWeb
0.393681618	95	DeepGOWeb
0.396432663	95	DeepGOWeb
0.390671282	95	DeepGOWeb
0.391333978	95	DeepGOWeb
0.404045005	95	DeepGOWeb
0.401124957	95	DeepGOWeb
0.38824557	95	DeepGOWeb
0.387852468	95	DeepGOWeb
0.39178946	95	DeepGOWeb
0.392418562	95	DeepGOWeb
0.405851407	95	DeepGOWeb
0.395899139	95	DeepGOWeb
0.401555004	95	DeepGOWeb
0.399228427	95	DeepGOWeb
0.401659144	95	DeepGOWeb
0.400264787	95	DeepGOWeb
0.398618232	95	DeepGOWeb
0.39762181	95	DeepGOWeb
0.411366408	95	DeepGOWeb
0.38705807	95	DeepGOWeb
0.38906117	95	DeepGOWeb
0.396963271	95	DeepGOWeb
0.400376384	95	DeepGOWeb
0.401803633	95	DeepGOWeb
0.383882487	95	DeepGOWeb
0.39713227	95	DeepGOWeb
0.402101369	95	DeepGOWeb
0.387583128	95	DeepGOWeb
0.394588217	95	DeepGOWeb
0.389732688	95	DeepGOWeb
0.387160626	95	DeepGOWeb
0.388024373	95	DeepGOWeb
0.395741246	95	DeepGOWeb
0.581850281	30	ProteInfer
0.564468512	30	ProteInfer
0.58845307	30	ProteInfer
0.56670503	30	ProteInfer
0.578924923	30	ProteInfer
0.590672792	30	ProteInfer
0.600464322	30	ProteInfer
0.592768707	30	ProteInfer
0.600334203	30	ProteInfer
0.592916244	30	ProteInfer
0.583884693	30	ProteInfer
0.571220852	30	ProteInfer
0.566144739	30	ProteInfer
0.568647768	30	ProteInfer
0.613337646	30	ProteInfer
0.60849103	30	ProteInfer
0.604676196	30	ProteInfer
0.590933877	30	ProteInfer
0.571756426	30	ProteInfer
0.608677426	30	ProteInfer
0.583011288	30	ProteInfer
0.604199507	30	ProteInfer
0.570007547	30	ProteInfer
0.582604104	30	ProteInfer
0.587441023	30	ProteInfer
0.572786247	30	ProteInfer
0.594144035	30	ProteInfer
0.597953252	30	ProteInfer
0.592540791	30	ProteInfer
0.575739205	30	ProteInfer
0.592443025	30	ProteInfer
0.564131524	30	ProteInfer
0.567469148	30	ProteInfer
0.604930072	30	ProteInfer
0.577307748	30	ProteInfer
0.568483599	30	ProteInfer
0.61078637	30	ProteInfer
0.585879511	30	ProteInfer
0.584261169	30	ProteInfer
0.563387215	30	ProteInfer
0.592791661	30	ProteInfer
0.588861706	30	ProteInfer
0.608100508	30	ProteInfer
0.568853807	30	ProteInfer
0.59834443	30	ProteInfer
0.600477718	30	ProteInfer
0.584831928	30	ProteInfer
0.614071502	30	ProteInfer
0.566745053	30	ProteInfer
0.621032317	30	ProteInfer
0.621338662	40	ProteInfer
0.637749436	40	ProteInfer
0.629804607	40	ProteInfer
0.640391005	40	ProteInfer
0.623217307	40	ProteInfer
0.631189171	40	ProteInfer
0.63149397	40	ProteInfer
0.649855475	40	ProteInfer
0.650664294	40	ProteInfer
0.650115541	40	ProteInfer
0.633144664	40	ProteInfer
0.657703482	40	ProteInfer
0.630181842	40	ProteInfer
0.651003663	40	ProteInfer
0.641810734	40	ProteInfer
0.634597453	40	ProteInfer
0.628196609	40	ProteInfer
0.630433499	40	ProteInfer
0.652014365	40	ProteInfer
0.630698809	40	ProteInfer
0.632551098	40	ProteInfer
0.619067853	40	ProteInfer
0.62577194	40	ProteInfer
0.629549963	40	ProteInfer
0.625274707	40	ProteInfer
0.63343677	40	ProteInfer
0.661184792	40	ProteInfer
0.627550872	40	ProteInfer
0.634443505	40	ProteInfer
0.630018827	40	ProteInfer
0.659983527	40	ProteInfer
0.633284883	40	ProteInfer
0.63399111	40	ProteInfer
0.637137052	40	ProteInfer
0.637588839	40	ProteInfer
0.646378631	40	ProteInfer
0.648035751	40	ProteInfer
0.648520223	40	ProteInfer
0.618411445	40	ProteInfer
0.638724255	40	ProteInfer
0.648539676	40	ProteInfer
0.643222658	40	ProteInfer
0.637010551	40	ProteInfer
0.624872077	40	ProteInfer
0.622257762	40	ProteInfer
0.646048798	40	ProteInfer
0.625487629	40	ProteInfer
0.643359286	40	ProteInfer
0.64480787	40	ProteInfer
0.638512154	40	ProteInfer
0.654273452	50	ProteInfer
0.662733423	50	ProteInfer
0.66193514	50	ProteInfer
0.67201391	50	ProteInfer
0.682445689	50	ProteInfer
0.674147497	50	ProteInfer
0.668171367	50	ProteInfer
0.677392569	50	ProteInfer
0.673756369	50	ProteInfer
0.657288365	50	ProteInfer
0.668010751	50	ProteInfer
0.670880361	50	ProteInfer
0.663878033	50	ProteInfer
0.672438241	50	ProteInfer
0.672225991	50	ProteInfer
0.668287441	50	ProteInfer
0.673230414	50	ProteInfer
0.661980328	50	ProteInfer
0.67309478	50	ProteInfer
0.667627696	50	ProteInfer
0.667646156	50	ProteInfer
0.665618144	50	ProteInfer
0.66287698	50	ProteInfer
0.683091289	50	ProteInfer
0.67562689	50	ProteInfer
0.677767035	50	ProteInfer
0.669280288	50	ProteInfer
0.676792352	50	ProteInfer
0.681179704	50	ProteInfer
0.652556016	50	ProteInfer
0.671894438	50	ProteInfer
0.673880409	50	ProteInfer
0.682058799	50	ProteInfer
0.680748927	50	ProteInfer
0.665914142	50	ProteInfer
0.661042036	50	ProteInfer
0.666657156	50	ProteInfer
0.665296376	50	ProteInfer
0.664320007	50	ProteInfer
0.667595849	50	ProteInfer
0.66694728	50	ProteInfer
0.682215342	50	ProteInfer
0.671774413	50	ProteInfer
0.667292646	50	ProteInfer
0.674406384	50	ProteInfer
0.674725001	50	ProteInfer
0.669419722	50	ProteInfer
0.662452374	50	ProteInfer
0.671669882	50	ProteInfer
0.668786041	50	ProteInfer
0.692373007	70	ProteInfer
0.700729324	70	ProteInfer
0.688681008	70	ProteInfer
0.699574935	70	ProteInfer
0.704995449	70	ProteInfer
0.700928511	70	ProteInfer
0.707142466	70	ProteInfer
0.693953585	70	ProteInfer
0.702341939	70	ProteInfer
0.697620321	70	ProteInfer
0.699419081	70	ProteInfer
0.692539968	70	ProteInfer
0.699255306	70	ProteInfer
0.683396548	70	ProteInfer
0.703028581	70	ProteInfer
0.679430966	70	ProteInfer
0.698612159	70	ProteInfer
0.709999544	70	ProteInfer
0.697207962	70	ProteInfer
0.694338367	70	ProteInfer
0.696682416	70	ProteInfer
0.693466997	70	ProteInfer
0.69836067	70	ProteInfer
0.695379632	70	ProteInfer
0.701915559	70	ProteInfer
0.709218832	70	ProteInfer
0.69100892	70	ProteInfer
0.698992261	70	ProteInfer
0.695276042	70	ProteInfer
0.692401923	70	ProteInfer
0.698376223	70	ProteInfer
0.69811186	70	ProteInfer
0.698635543	70	ProteInfer
0.705020134	70	ProteInfer
0.682133791	70	ProteInfer
0.702967515	70	ProteInfer
0.69270721	70	ProteInfer
0.687806356	70	ProteInfer
0.678282409	70	ProteInfer
0.707893713	70	ProteInfer
0.694238895	70	ProteInfer
0.701465905	70	ProteInfer
0.716252674	70	ProteInfer
0.693905975	70	ProteInfer
0.692324855	70	ProteInfer
0.686569062	70	ProteInfer
0.688946551	70	ProteInfer
0.689338391	70	ProteInfer
0.707088688	70	ProteInfer
0.69387304	70	ProteInfer
0.702792059	95	ProteInfer
0.710357251	95	ProteInfer
0.720239344	95	ProteInfer
0.715684431	95	ProteInfer
0.704243811	95	ProteInfer
0.713970749	95	ProteInfer
0.709403298	95	ProteInfer
0.713442175	95	ProteInfer
0.713553964	95	ProteInfer
0.713487448	95	ProteInfer
0.707096164	95	ProteInfer
0.712363359	95	ProteInfer
0.706808727	95	ProteInfer
0.716190236	95	ProteInfer
0.715031117	95	ProteInfer
0.699208151	95	ProteInfer
0.713660719	95	ProteInfer
0.70333195	95	ProteInfer
0.713152004	95	ProteInfer
0.714154052	95	ProteInfer
0.708514098	95	ProteInfer
0.716625515	95	ProteInfer
0.710629233	95	ProteInfer
0.715791299	95	ProteInfer
0.712077865	95	ProteInfer
0.715648188	95	ProteInfer
0.709501314	95	ProteInfer
0.714199449	95	ProteInfer
0.71881673	95	ProteInfer
0.707542566	95	ProteInfer
0.719482365	95	ProteInfer
0.717785188	95	ProteInfer
0.710828094	95	ProteInfer
0.714616093	95	ProteInfer
0.700418979	95	ProteInfer
0.716826561	95	ProteInfer
0.719898734	95	ProteInfer
0.718734655	95	ProteInfer
0.704598719	95	ProteInfer
0.695016515	95	ProteInfer
0.706109211	95	ProteInfer
0.684551938	95	ProteInfer
0.713166664	95	ProteInfer
0.708929255	95	ProteInfer
0.721089808	95	ProteInfer
0.712860713	95	ProteInfer
0.705677356	95	ProteInfer
0.717542723	95	ProteInfer
0.706316329	95	ProteInfer
0.714700178	95	ProteInfer
0.630578573	30	SPROF-GO
0.633937827	30	SPROF-GO
0.625977493	30	SPROF-GO
0.626262815	30	SPROF-GO
0.624635852	30	SPROF-GO
0.617227367	30	SPROF-GO
0.608745311	30	SPROF-GO
0.628349738	30	SPROF-GO
0.633885909	30	SPROF-GO
0.617739544	30	SPROF-GO
0.633554311	30	SPROF-GO
0.609860207	30	SPROF-GO
0.635683205	30	SPROF-GO
0.6273094	30	SPROF-GO
0.638867234	30	SPROF-GO
0.627560675	30	SPROF-GO
0.624297645	30	SPROF-GO
0.619427678	30	SPROF-GO
0.631254451	30	SPROF-GO
0.629027468	30	SPROF-GO
0.624177551	30	SPROF-GO
0.609924046	30	SPROF-GO
0.625343239	30	SPROF-GO
0.630564914	30	SPROF-GO
0.62800887	30	SPROF-GO
0.629157637	30	SPROF-GO
0.618295016	30	SPROF-GO
0.636573562	30	SPROF-GO
0.617697147	30	SPROF-GO
0.627938962	30	SPROF-GO
0.603522743	30	SPROF-GO
0.611689636	30	SPROF-GO
0.636265819	30	SPROF-GO
0.632731989	30	SPROF-GO
0.60193869	30	SPROF-GO
0.626098954	30	SPROF-GO
0.625106507	30	SPROF-GO
0.620014511	30	SPROF-GO
0.637695614	30	SPROF-GO
0.60975103	30	SPROF-GO
0.637615625	30	SPROF-GO
0.62075279	30	SPROF-GO
0.623073578	30	SPROF-GO
0.611908548	30	SPROF-GO
0.626544366	30	SPROF-GO
0.619951903	30	SPROF-GO
0.611773007	30	SPROF-GO
0.622429099	30	SPROF-GO
0.633819129	30	SPROF-GO
0.630166305	30	SPROF-GO
0.640945807	40	SPROF-GO
0.63969922	40	SPROF-GO
0.624869088	40	SPROF-GO
0.649118957	40	SPROF-GO
0.631267251	40	SPROF-GO
0.64361471	40	SPROF-GO
0.638322185	40	SPROF-GO
0.638211662	40	SPROF-GO
0.643210854	40	SPROF-GO
0.644822244	40	SPROF-GO
0.653096549	40	SPROF-GO
0.645728235	40	SPROF-GO
0.642065958	40	SPROF-GO
0.645196503	40	SPROF-GO
0.629215046	40	SPROF-GO
0.640492322	40	SPROF-GO
0.644035671	40	SPROF-GO
0.64671624	40	SPROF-GO
0.652037854	40	SPROF-GO
0.662447618	40	SPROF-GO
0.64352946	40	SPROF-GO
0.647594903	40	SPROF-GO
0.637897699	40	SPROF-GO
0.643828484	40	SPROF-GO
0.646665507	40	SPROF-GO
0.641366886	40	SPROF-GO
0.650110729	40	SPROF-GO
0.639663665	40	SPROF-GO
0.635503429	40	SPROF-GO
0.641629155	40	SPROF-GO
0.642928613	40	SPROF-GO
0.645396357	40	SPROF-GO
0.646246412	40	SPROF-GO
0.652967926	40	SPROF-GO
0.651331539	40	SPROF-GO
0.636457863	40	SPROF-GO
0.640129392	40	SPROF-GO
0.641108117	40	SPROF-GO
0.645347405	40	SPROF-GO
0.641036777	40	SPROF-GO
0.639825086	40	SPROF-GO
0.650086686	40	SPROF-GO
0.642913701	40	SPROF-GO
0.642506558	40	SPROF-GO
0.636889198	40	SPROF-GO
0.650103756	40	SPROF-GO
0.632893627	40	SPROF-GO
0.638717777	40	SPROF-GO
0.642821897	40	SPROF-GO
0.645171975	40	SPROF-GO
0.638133731	50	SPROF-GO
0.657317554	50	SPROF-GO
0.665343386	50	SPROF-GO
0.656148128	50	SPROF-GO
0.657162159	50	SPROF-GO
0.650243489	50	SPROF-GO
0.653927823	50	SPROF-GO
0.65741956	50	SPROF-GO
0.656483667	50	SPROF-GO
0.655426708	50	SPROF-GO
0.652405705	50	SPROF-GO
0.647613017	50	SPROF-GO
0.639332111	50	SPROF-GO
0.65558659	50	SPROF-GO
0.638594868	50	SPROF-GO
0.655999468	50	SPROF-GO
0.634184747	50	SPROF-GO
0.654651281	50	SPROF-GO
0.655310241	50	SPROF-GO
0.638418141	50	SPROF-GO
0.652223827	50	SPROF-GO
0.653268813	50	SPROF-GO
0.656070856	50	SPROF-GO
0.644689862	50	SPROF-GO
0.649069578	50	SPROF-GO
0.648610946	50	SPROF-GO
0.647554288	50	SPROF-GO
0.648502583	50	SPROF-GO
0.650761277	50	SPROF-GO
0.647207006	50	SPROF-GO
0.649431176	50	SPROF-GO
0.644797459	50	SPROF-GO
0.648556894	50	SPROF-GO
0.656394969	50	SPROF-GO
0.645456963	50	SPROF-GO
0.64720337	50	SPROF-GO
0.648074966	50	SPROF-GO
0.646952833	50	SPROF-GO
0.657616194	50	SPROF-GO
0.656405858	50	SPROF-GO
0.657532687	50	SPROF-GO
0.648400248	50	SPROF-GO
0.647997173	50	SPROF-GO
0.649177249	50	SPROF-GO
0.64811884	50	SPROF-GO
0.650115241	50	SPROF-GO
0.647056533	50	SPROF-GO
0.645292018	50	SPROF-GO
0.644105411	50	SPROF-GO
0.644972481	50	SPROF-GO
0.666787577	70	SPROF-GO
0.654579775	70	SPROF-GO
0.660778457	70	SPROF-GO
0.651637666	70	SPROF-GO
0.662766964	70	SPROF-GO
0.655633754	70	SPROF-GO
0.656094706	70	SPROF-GO
0.659413649	70	SPROF-GO
0.656031386	70	SPROF-GO
0.656648322	70	SPROF-GO
0.662743872	70	SPROF-GO
0.66462937	70	SPROF-GO
0.665918452	70	SPROF-GO
0.6565661	70	SPROF-GO
0.655215965	70	SPROF-GO
0.659434214	70	SPROF-GO
0.660084681	70	SPROF-GO
0.651053892	70	SPROF-GO
0.652128742	70	SPROF-GO
0.654576757	70	SPROF-GO
0.657481032	70	SPROF-GO
0.660756304	70	SPROF-GO
0.653450827	70	SPROF-GO
0.660563592	70	SPROF-GO
0.660967135	70	SPROF-GO
0.651575051	70	SPROF-GO
0.662308165	70	SPROF-GO
0.657241518	70	SPROF-GO
0.653074997	70	SPROF-GO
0.661909517	70	SPROF-GO
0.645963636	70	SPROF-GO
0.660775403	70	SPROF-GO
0.656565363	70	SPROF-GO
0.661899923	70	SPROF-GO
0.663155704	70	SPROF-GO
0.656824133	70	SPROF-GO
0.666521164	70	SPROF-GO
0.661935917	70	SPROF-GO
0.653291014	70	SPROF-GO
0.6585383	70	SPROF-GO
0.652789298	70	SPROF-GO
0.659960754	70	SPROF-GO
0.649502439	70	SPROF-GO
0.656286763	70	SPROF-GO
0.658983211	70	SPROF-GO
0.650675374	70	SPROF-GO
0.659355215	70	SPROF-GO
0.654429569	70	SPROF-GO
0.652106224	70	SPROF-GO
0.660827491	70	SPROF-GO
0.660055484	95	SPROF-GO
0.656440824	95	SPROF-GO
0.656126214	95	SPROF-GO
0.655060334	95	SPROF-GO
0.658018237	95	SPROF-GO
0.652995985	95	SPROF-GO
0.661135771	95	SPROF-GO
0.661658844	95	SPROF-GO
0.659359464	95	SPROF-GO
0.658080333	95	SPROF-GO
0.654598101	95	SPROF-GO
0.656207038	95	SPROF-GO
0.659679119	95	SPROF-GO
0.655858135	95	SPROF-GO
0.66772844	95	SPROF-GO
0.66588682	95	SPROF-GO
0.662092897	95	SPROF-GO
0.664912833	95	SPROF-GO
0.664153564	95	SPROF-GO
0.657827984	95	SPROF-GO
0.662475649	95	SPROF-GO
0.656783247	95	SPROF-GO
0.661267508	95	SPROF-GO
0.666063373	95	SPROF-GO
0.655437674	95	SPROF-GO
0.662203048	95	SPROF-GO
0.660906227	95	SPROF-GO
0.655277026	95	SPROF-GO
0.663491528	95	SPROF-GO
0.654582879	95	SPROF-GO
0.660629231	95	SPROF-GO
0.666227222	95	SPROF-GO
0.659487596	95	SPROF-GO
0.662075068	95	SPROF-GO
0.663425013	95	SPROF-GO
0.660072206	95	SPROF-GO
0.667304534	95	SPROF-GO
0.669277629	95	SPROF-GO
0.668744252	95	SPROF-GO
0.662436551	95	SPROF-GO
0.667476493	95	SPROF-GO
0.657199192	95	SPROF-GO
0.655807299	95	SPROF-GO
0.662421234	95	SPROF-GO
0.663503473	95	SPROF-GO
0.657729411	95	SPROF-GO
0.657482334	95	SPROF-GO
0.659265505	95	SPROF-GO
0.653858185	95	SPROF-GO
0.665496468	95	SPROF-GO
[truncated: 500 more rows]
