# Supplementary material for: Accurate prediction of protein function using statistics-informed graph networks
Source: Nat Commun. 2024 Aug 4;15:6601. doi: 10.1038/s41467-024-50955-0 (PMC11297950; doi:10.1038/s41467-024-50955-0)
Supplement: Supplementary file 4 — Source Data [file 41467_2024_50955_MOESM4_ESM.zip › Source data/Figure 3e_Fmax.txt]

GO-ontology	BLAST	DeepGO	DeepFRI	Pannzer	FunFams	DeepGOWeb	ProteInfer	SPROF-GO	ATGO+	PhiGnet
CC	0.43193265761728555	0.6163553709083044	0.6901551624886361	0.33207224652771056	0.5347888927560006	0.6207729063531767	0.3709576197338463	0.7162771206622496	0.569470333381061	0.8240450599377658
BP	0.34946533340051866	0.45863253834584417	0.5257515237543495	0.149788495248247	0.48774392973042546	0.4953788291192519	0.6022281247191809	0.5852039209767429	0.5393124567625416	0.7505770680166876
MF	0.3673279168522101	0.4796396381474668	0.5697409799686145	0.3013525201266938	0.5528501667439482	0.3963356333621139	0.7115766759243631	0.6611909663558609	0.5902238429112556	0.8113867209463091
