# Supplementary material for: Accurate prediction of protein function using statistics-informed graph networks
Source: Nat Commun. 2024 Aug 4;15:6601. doi: 10.1038/s41467-024-50955-0 (PMC11297950; doi:10.1038/s41467-024-50955-0)
Supplement: Supplementary file 4 — Source Data [file 41467_2024_50955_MOESM4_ESM.zip › Source data/Figure S19 4ZM4-A_Layer3.txt]

-0.6774844062444687,-0.5197387393153862,-1.009177417664711,-0.7813516961005703,-0.7955757428773594,-0.7902416580835394,-0.7453285930259346,-0.7069370467376979,-0.6493114627503807,-0.5101454956542182,-0.4867048253155521,-0.41306932162100796,-0.39295853837268635,-0.25123546357871795,-0.17863103118510104,-0.19809298026972222,-0.16249695669828265,-0.12572324549906155,-0.15691956733473378,-0.10839814814623767,-0.10839814814623767,-0.07263153721450855,-0.10839814814623767,-0.07441719191165086,-0.022600432326984974,-0.021911153631227424,0.051926448890880286,0.020410713702945723,0.1163617408645107,0.30910586925475986,0.5164820864863988,0.5167115359320994,0.5718332941139692,0.6478338657465214,0.6432138293219406,0.7092438388751938,0.49168741793701076,0.6182672934634805,0.586975710676571,0.3682850224470194,0.4667497430345261,0.42822007177079136,0.3918467132702048,0.47497084580948706,0.49674475230760623,0.4459768917403969,0.40943629847425783,0.3538150146421529,0.3817757725394582,0.32672325802170754,0.37814671188899707,0.320288466213817,0.34660664324785845,0.27983019525925135,0.15036278373855125,0.06351055766998812,-0.009264218764748013,0.1134368934981103,0.17386609680220136,0.16885090355668797,0.10385982087378083,0.18738670534663993,0.24359195700727906,0.16030398879573116,0.17014356253391302,0.17014356253391302,0.1513495484538264,0.23884640588383282,0.16991092332103708,0.19437668380551434,0.1541729316363111,0.1541729316363111,0.06497028796926978,0.06497028796926978,0.16809948264990532,0.13233957791573853,0.10554355528969973,0.17374483740684357,0.23526360945967167,0.16623251235870518,0.11446539512292193,0.19914524817885662,0.017332934146203894,0.017332934146203894,-0.008057439703963524,0.025749517705707797,0.025749517705707797,-0.01324973552798827,-0.09783554926009243,-0.007205522059361926,-0.006717661291042697,-0.030008265733437085,0.055624617337278054,0.02648521574832497,0.1353100138735291,0.1140907735386488,0.23817932504938338,0.21696521473104638,0.17714881513576122,0.24085655351223959,0.18602183899083163,0.04718242273894855,0.30038265356291216,0.19075369020512573,0.024219785491459114,0.11421409079208523,-0.037995440407378935,-0.04503870853812481,-0.0901892121421067,-0.23211713332224512,-0.10899525204097857,-0.06526518965385947,0.00585075613832914,0.00585075613832914,0.11900490355718055,-0.017787890282891943,0.0931614687672625,-0.19951114228659866,-0.2430491398886984,0.03454439999740483,-0.25621525173786575,-0.16526119712897192,-0.06983275309321736,-0.29048932043444087,-0.16854719994520267,-0.20153992366124557,-0.20752639854930915,-0.2624793795982876,-0.31647677201085184,-0.17051818039239477,-0.29101666251328095,-0.3235786090379555,-0.35801173516762336,-0.2984653012978143,-0.32800722828848794,-0.32800722828848794,-0.2793954272120767,-0.281218689258885,-0.281218689258885,-0.27341909999224173,-0.29427784296727577,-0.25550465750755114,-0.26474277638681437,-0.17095441025296124,-0.2374812862056348,-0.15298697018918683,-0.1922235615192742,-0.18493162819902065,-0.27766326778880235,-0.06044093625673107,-0.11164755350269481,-0.08923095068723005,-0.0896040394300571,-0.09736042925836448,-0.09745899506828423,-0.055435364861978614,-0.055435364861978614,-0.03628421060618375,-0.08354932424894272,-0.1342520085364349,-0.10744919514018766,-0.13147507572737185,-0.18504303405141576,-0.14254139706477098,-0.1498935967861239,-0.11295444765673691,-0.11295444765673691,-0.11295444765673691,-0.12153841768963124,-0.04212075051098225,0.10327609696414959,0.07937367946265272,0.05472770653604547,0.10760192553047337,0.16085817675872702,0.16085817675872702,0.2784921748496795,0.24407322070582788,0.2772957279539694,0.24599662312803777,0.2769544894697695,0.20328436788087875,0.2375574609387736,0.2273690181074204,0.2309532028385528,0.07020107101101684,0.0878523191078996,-0.0353612875734539,0.011692574216037248,0.0008299147441366,-0.08943499366230426,-0.08943499366230426,-0.13224080037556074,-0.13224080037556074,-0.13224080037556074,-0.12570230420095452,-0.3512923189241849,-0.32138681774724187,-0.3524430255436769,-0.3407252851097386,-0.3151137069387673,-0.23550594533141822,-0.3802445940258972,-0.3588781251908064,-0.30963912420893136,-0.3360447757111446,-0.40601330735792984,-0.42760050836190305,-0.44073677325365623,-0.42473157087587865,-0.3521146886202838,-0.239047603166486,-0.16107736394997776,-0.2132328755240724,-0.21077348360318265,-0.14707302050416945,-0.054956402949810385,-0.04972909085776093,0.06818574565175511,-0.0046981569578583,-0.07095160895939065,0.03729756530019218,0.005387279721057457,-0.04207112395348841,-0.0724610499746143,-0.16298181166804235,-0.1377936445302855,-0.37855228184787465,-0.3478870335713501,-0.4225403343493693,-0.4225403343493693,-0.39710871766161665,-0.39710871766161665,-0.38723268548787654,-0.3608295525229724,-0.3047821063982541,-0.28073508770099664,-0.1864256670882513,-0.21798257132405638,-0.23302589934406867,-0.10564646548908381,-0.19556910915313624,-0.2376108775089949,-0.1467122324185569,-0.27084640386385,-0.11978593909526626,-0.22772561374554817,-0.1622193222292543,0.009402810328356239,-0.02749972238961376,0.06105388992975895,0.09658674417211859,0.04139831454583142,0.025192586235083435,-0.12012893984525982,-0.3745734656304866,-0.2512569021204881,-0.28366394366273806,-0.2407812320107516,-0.2056189568246317,-0.21992871685623838,-0.23168431367690068,-0.2763986663284254,-0.23533387767381828,-0.27393830344759923,-0.22497294203874355,-0.24655240705679024,-0.25782723350453074,-0.28576858600065574,-0.2440889333395648,-0.2060652965091379,-0.1939342288628487,-0.1397786840456334,-0.16101038124774786,-0.10465851141481841,-0.08752394669067601,-0.1610813644275478,-0.04268500409063222,0.15209087824746648,-0.09126463173152989,-0.12600327714301626,-0.03706099211627036,-0.1496454340485974,-0.13620010213518646,-0.19717823722821548,-0.022334467929271715,0.0676418667319273,-0.08932939319035041,-0.09148896270778091,-0.12931159906288,-0.01231480366925037,0.052451394829275924,-0.024827582253975206,-0.084898487296076,-0.008859367333313283,0.05186659944342206,0.08302634810404554,0.08374350933936425,0.15194311231766336,0.10482902328867591,0.19099966480264002,0.03697142221270985,0.19480212669274583,0.19480212669274583,0.19480212669274583,0.3619313544524774,0.5508429892999136,0.7055542392262264,1.071373859261478,1.1569506436183525,1.0404071439206768,1.0404071439206768,1.1244281325128798,1.2448474380186523,1.2074986113455202,0.8927604616209339,0.924896987905241,0.8753477918281841,0.5801686743114901,0.7887203424947331,0.7629818598561628,0.36935450570309836,0.7069180908702283,0.404504217745359,0.2061092520723318,0.3931922931661052,0.3091720981804871,0.11202749980835983,0.11202749980835983,0.12872984560283704,0.10003392938603577,0.15204518845894258,0.2669114768065181,0.18680162578069906,0.18560080782819874,0.13829925031535573,0.21249341820282738,0.2244214862705479,0.20178692604211973,0.2114836467585466,0.1652122529599921,0.10439572318317548,0.18860437039025196,0.05347966412667679,-0.048259119027099374,-0.16310416149055623,-0.06005666912687549,-0.031273999427043245,-0.16546266859530817,-0.2184714397792592,-0.18755973522870217,-0.23641141106056357,-0.2800042528415627,-0.2800042528415627,-0.2591468669197868,-0.22556883679330628,-0.21903477096141663,-0.18781049385908624,-0.1525959587201417,-0.1525959587201417,-0.05605499552724564,-0.07605854420763251,0.1613346757965615,0.19953860433077594,0.10220326713412993,0.10220326713412993,0.10220326713412993,0.10220326713412993,0.05997725438067238,0.18705566178131763,-0.013152924377762474,0.034004866852222725,-0.06584824951500258,0.18835783131882589,-0.021291475246513744,-0.021291475246513744,-0.02037825481985201,-0.17737318640987376,-0.2832881312694985,-0.24573170779587566,-0.20852686061655104,-0.20852686061655104,-0.20852686061655104,0.02706912823190576,0.004215678760249052,-0.026344423126925656,-0.026344423126925656,-0.026344423126925656,-0.026344423126925656,0.013202789280013012,0.013202789280013012,0.07808821915430342,-0.17540702233172067,0.20378347925030618,0.1350020829607858,0.1350020829607858,0.1350020829607858,0.18270508117559073,-0.07809925286332264,0.02098513398016127,-0.02024896777814447,0.03747630326685722,0.10972697194114349,0.062154105021826174,0.19535215650715537,-0.11714150359670675,0.06015922475752093,0.09300886851455174,-0.08238761971587641,-0.3302179462746857,-0.09922185791639497,-0.23785228167996267,-0.18638951187516115,0.03922742083542933,0.2384271235007541,0.3338085903118563,0.4239554718727191,0.39531275974633023,0.6060479277937977,0.4497785594467623,0.36548474463097824,0.5617360029564575,0.5125641039506494,0.352662694457205,0.3497681776476629,0.24674849206767652,0.1384746362899468,-0.1519542415522404,-0.1445163116547897,-0.1637693843283844,-0.16373344866046508,-0.17103066234078518,-0.03286549968067347,-0.19510537820740828,0.017360484309831434,-0.19294698977887761,-0.2303041035786807,-0.0582443355202486,-0.18428812614581616,-0.15556478772110935,-0.15232789769170235,-0.09485912782570312,-0.2149727500479315,-0.25022801414690937,-0.19570428222881273,-0.31928261740318137,-0.348807914581923,-0.3533320582541735,-0.44987820465381523
-0.8929809596304743,-0.9073923322220936,-1.4940555676033025,-1.3463504604742436,-1.2440478821621945,-1.187664030985998,-1.2071783412880557,-0.8685310171894987,-0.8223920472539139,-0.9032149586726967,-0.6158367207034774,-0.5783225424106708,-0.7249186523021379,-0.5766378867261348,-0.042185577945724737,-1.098541854828688,-0.49864352069883905,-0.3247270178134645,-0.47323830368865727,-0.5231614285561009,-0.4792047555972058,1.1128792215929544,0.41304555732140485,0.12452389935837538,0.09750409417760075,0.7105575614215275,0.7815581643715495,1.0310494738234257,0.8710915631855239,1.0973587229282042,1.8941791695614503,1.4607664829020406,1.858157577271454,2.1060786631326716,0.45519594488514686,0.8452596264566857,1.2071014329620406,0.4282028762178609,-0.10350340244290097,0.5151393504867589,1.2587801675510721,0.7512932422165179,0.9451044837836761,0.8330959046069568,1.1911444378953335,1.3823379768299306,0.9236573418944741,0.8322189357767805,1.1612614910188597,0.38085879611440493,0.7007004101746293,0.4374431466104586,0.015645892216183063,-0.1724867292695566,-0.6413031650994501,-0.6051887545048489,0.572966898563711,-0.5711994556441077,0.012553915000558056,-0.2952275607616934,0.14993410252501055,0.2008422275101553,0.9438616048420743,0.6643785553123435,1.5447788514741696,1.346164011054422,0.8457874987356643,1.0810166156539736,0.5330875134111994,1.1836336596101869,0.42031209633023436,0.21005778303097947,0.4110714745299108,0.22242045532698693,0.6459122255584573,1.3122241874683447,1.33633912364899,-0.4028261296644769,-0.4661364543963684,-0.23925556895180686,0.6785566214659342,-0.4287970600873082,-0.31810711025663496,-0.13443539079415154,0.0010698620175603889,-0.5457109478750244,-0.3623937604927605,0.010075049246671658,-0.15226343550755778,0.1666584357179765,-0.14465689676942195,-0.12254810251834163,0.5972009964123353,-0.05162918164575276,0.2526167568678992,0.4153900221716816,0.8668043489693542,0.224899583499583,-0.3217128009112671,-0.26412789339044873,0.22464248897254227,-0.0006311659126640273,-0.13908802347990543,-0.08995901879224368,-0.24218266670221003,-0.4506982800636284,-0.08995901879224368,-0.483767185190795,-0.029583563291396175,-0.42752160831091035,-0.5157254121950688,-0.059193919238827115,-0.3765092681312764,-0.24963212568267673,-0.3014752774238223,1.3990570760587255,-0.01280076099079822,-0.44121160132903664,-0.0588959731937153,-0.2409581611225638,-0.2919048401172041,-0.21682474275235475,-0.011026660571296674,-0.10312166231921711,-0.2736127967876707,-0.24819752057492353,-0.12601810851932782,-0.1796516150813386,-0.3060191874559977,-0.2793897186720311,-0.331372149853139,-0.37478215186984937,-0.31734657837566577,-0.35803517976521065,-0.4033031762107621,-0.6563604061948274,-0.44576483079876295,-0.4352892337656621,-0.2875305020859424,-0.33516386312207097,-0.20564233737890567,-0.250225543695386,-0.1688235369403811,-0.21161040455742475,-0.1810245533149379,-0.12246434193796515,-0.24894362096325676,-0.23224767199355822,-0.08822517865985759,-0.032606165215894774,-0.013905638422157083,0.005406149721821144,-0.014546520297118936,-0.1230546608528971,-0.1659657077920144,-0.11975058266917396,-0.1883691078460961,-0.1883691078460961,-0.1883691078460961,-0.1883691078460961,-0.15503035984484215,-0.15510555857568636,-0.1883691078460961,-0.5801462414482565,-0.6634193798273426,-0.5333782972024328,0.17655239246453833,0.6849471923894678,-0.22219709834360368,-0.22337443593086415,-0.5805290503773194,-0.3737531767979093,0.03468300639530137,-0.05974214054053871,0.2783683145203482,0.11816104855207225,0.7789864948354887,0.2459861196184755,0.4704492284043724,0.16170353565994952,-0.008072171408312854,-0.18555567388660074,0.7099754271177631,0.5040079361892079,0.19596541764692227,-0.08166109503026532,-0.4722178353471848,0.6187864544994096,-0.4257977162757921,-0.29735361755850964,0.261557184497251,-0.8453341495739203,0.06668345856291479,0.06668345856291479,0.06668345856291479,-0.3836950814049854,-0.1923247021798372,-0.2402217734769414,-1.0249318046364881,-1.0128926805439487,-0.626172449464762,-0.6574770111594689,-0.9043517589104995,-0.730632605390708,-0.4816424573407356,-0.7446008539390706,-0.9314641175178658,-0.8657839796278121,-0.4421611222175949,-0.7088270015993079,-1.052716887555784,-0.7543221060391833,-0.4796080322084299,-0.17601898365882612,-0.4881263313741551,-0.8941056285638427,-0.8229062951265048,0.1278723982720786,-0.4085177937725577,-0.5768150261712366,-0.018795213412715447,0.053322775208673186,-0.01656323549388159,-0.24209663544310148,0.2154231552267154,-0.6143743528713315,-0.08645112272581926,-0.7181105325969293,-0.8374203089354421,-0.39215893397970986,-0.8129032039027889,-0.9271151808586715,-0.7391857339432052,-0.5365377472042854,-0.39144002145046186,-0.14701319586969416,-0.33910578431101795,-0.6133092679087547,-0.863354834426676,-0.58101402641221,-0.3803729252502363,-0.1003351645098267,-0.16182870522725437,-0.9208814553328056,0.270217196093643,-0.5801197879825337,0.20393419209994149,-0.24959430925204473,-0.3471295450408845,0.36146728293610786,-0.17139973337107978,-0.03399281343065545,0.04967129270999597,0.062096094828597494,0.028700982020898838,-0.47347678397795573,-0.82509122056943,-0.5609914106135232,-0.4211956402501379,-0.6000823066979715,-0.34994529902569393,-0.3232629380356927,-0.5986199110832844,-0.7566152619381213,-0.5999423147230176,-0.29283199330431453,-0.5556692539030998,-0.5319669897369367,-0.11478868954132637,-0.6690711074187895,-0.8968161373663402,-0.7097719363933962,-0.42776509404510654,0.2386753177147599,-0.4107878555786466,-0.3824355207528924,0.19103588433678967,-0.023702640970716806,-0.15049001373275234,-0.2405546842421943,0.06792671711562716,0.0094393749292337,-0.9056860308889404,-0.4479484187805825,-0.773405677836148,-0.27340642968241824,-0.19827408993390075,0.1876322897571339,-0.3640131841682894,-0.13099422582109066,-0.04499706904581594,0.08882146669133437,0.14288657590314904,-0.0715029344952707,-0.3113646427904719,-0.4549052220769882,-0.011670869482384879,0.11780618190772474,0.309484247311069,-0.15805709348525293,0.572464247791068,0.12751211629719028,0.1375334711871459,0.15100852687092026,0.4771504847813625,0.11653262601272643,0.8284741193694828,1.0888204980088436,0.6738228577854013,1.4348939062967925,0.9053936120125132,2.72543468945208,1.6778362867878471,2.1738060193667654,2.3325991595599267,0.696401240050041,1.0826793590450345,0.9019103405635005,1.6556896390781561,1.1318686674645049,1.6182216591810699,1.5609101045398834,1.5237079423058824,0.25532284109225206,0.6217078003077026,0.16385341183544655,-0.3062328920262454,0.23311052988925932,0.07876334374284832,0.16924996200909517,-0.5942318819078054,0.5052987875139433,0.4333433974007775,-0.40738885360867283,0.8605609307930194,1.038603295260948,0.09180980850818135,-0.2111856507428171,1.1757744985807985,1.0381253562488881,-0.7088352016425005,0.1977890691945717,1.3580581995018373,-0.5070157892652444,-0.700191979272697,-0.26215801288458784,0.16757947783225935,-0.4892550140987859,-0.05243039645209835,-0.12769171867335527,-0.40573611035102775,-0.3970337668489275,-0.3648722799091772,-0.37699558703927605,-0.34389987658959964,-0.2201877379646924,-0.21136991412051942,-0.0591514568363188,0.191557602092744,0.19202173798298236,0.2063693486594117,0.10644067104799378,0.1554794583608556,0.2415531629163053,0.21435083686069417,0.3815964207735032,0.35480046744911237,0.21435083686069417,0.1966514643410036,0.19265752946334325,0.21471068494213566,0.4262413861733375,0.20824624201104666,0.2638399653072252,0.15308580115917939,-0.06844232234396394,-0.06089470067500534,-0.2693143578856291,-0.6165470263061196,-0.6488756197576148,-0.6769949650651661,-0.2291278326341562,-0.5444044682080267,0.14085073246239366,0.14085073246239366,0.14085073246239366,0.14085073246239366,0.14085073246239366,0.14085073246239366,0.21619508646400715,0.2876371996196884,0.2876371996196884,-0.029166955414798516,0.3399493188848237,0.1550546902233251,-0.07399750310652214,-0.03254577306091258,0.11642641860925078,-0.08806537604263454,-0.11036176925618466,0.10297585781879365,0.1606099482960395,0.05325448737839745,-0.04588468673594051,0.1694637083699133,0.17058654413597488,0.055084560213214714,-0.0848257672357607,0.06937786934330686,0.007020288152468977,-0.11671521076282208,-0.038452081095561606,0.07451926378710436,0.03963191202276505,0.09126473563816474,0.028924659312426635,-0.043732502166469955,0.09295072858124338,0.20277993950145098,0.2051982942699376,0.2120708924409421,0.26037595251170587,0.2304377556151269,0.11902479998318398,0.2555805901998631,0.21432305871816373,0.2093843945570108,0.09195963642197447,0.075071785738189,0.003213470714639992,-0.03487008308948424,0.2137646339531475,0.09701783625853504,0.09813772014371905,0.2952761684985347,0.251655402130007,-0.08948485774827736,0.23113187131186871,0.01115427134491931,0.05155996002323712,-0.09104662969013029,0.06073987982777574,-0.2512470359107057,-0.3927987624830746,-0.3239343085700768,-0.5640699602323174,-0.7030396518313496,-0.5348350484021623,-0.7992542986046717
0.7572225021447131
