# Supplementary material for: Accurate prediction of protein function using statistics-informed graph networks
Source: Nat Commun. 2024 Aug 4;15:6601. doi: 10.1038/s41467-024-50955-0 (PMC11297950; doi:10.1038/s41467-024-50955-0)
Supplement: Supplementary file 4 — Source Data [file 41467_2024_50955_MOESM4_ESM.zip › Source data/Figure S8a_Precision_Recall.txt]

T/0.2	0.8778492546575593,0.8812306972847022,0.8837283733947778,0.8859424625694823,0.8866425785907365,0.8869251258541268,0.8870040028891136,0.887228989936607,0.8876806239069837,0.8885139038014648,0.8888410283113063,0.8894060453934705,0.8893377144674717,0.8889288974212762,0.8900231292334261,0.8894822589244228,0.8894155894844916,0.8888247750490391,0.8882988473826757,0.888637897489274,0.8880153389086436,0.…	0.9010353750299134,0.8913405225470769,0.8868049554990967,0.8839737637403976,0.881420210044838,0.8787100147452681,0.8767446059402366,0.8732104166935349,0.8714554396282302,0.8698962780020378,0.8679267314942591,0.8662716503952853,0.8649062084886319,0.8635407665819784,0.8624937128412801,0.8603576551441497,0.8595301145946629,0.8578454784760645,0.8566455446793084,0.8557864787755555,0.854296905786479,0.…	0.8558264835052692,0.8713476367400607,0.8806730645881838,0.8879199499537213,0.8919272005043961,0.8952952937019715,0.8975063473797659,0.901705017233205,0.9045214473150425,0.9079458716251176,0.9107881501340885,0.9138099851271212,0.915189604623519,0.9158550707602965,0.919367877778372,0.9206477886374799,0.9214541346568169,0.9221254068928492,0.9223810979501618,0.9241121615862551,0.9245048238438599,0.9…
T/0.4	0.8615596326388858,0.8705115538248108,0.8722448724405873,0.8751055117796042,0.8783556692770713,0.87980492479539,0.8794727075880581,0.8801133145741383,0.8797353303690477,0.8802782617627674,0.8803204926329847,0.8803991024095008,0.8812689936697112,0.8814138625092911,0.8821356450240442,0.8826084921614575,0.8824075541634647,0.8828940203382455,0.883226277624281,0.8829337382097395,0.8822602198538928,0.8…	0.9034307466780158,0.8979601125455148,0.8916914928831513,0.8892206932425403,0.8873587270061948,0.8835638624864046,0.8798606185274507,0.8778035891615831,0.8749397077599658,0.8731522201730741,0.8712104553837424,0.8695878848063556,0.8678707381661701,0.8666412493497895,0.8653999385255591,0.8648324821487682,0.8634085213032581,0.8630981935972004,0.8626016692675083,0.8615093157421855,0.8593577103135196,…	0.8233977891803674,0.8446912992236544,0.8536283589622835,0.8614314471887209,0.8695334649708722,0.8760778348435794,0.8790851385405104,0.8824352270086759,0.8845838131804826,0.8875215757167233,0.8896230661040796,0.8914825268168742,0.8950874224478292,0.8966988318943633,0.8995314096737591,0.9011305835568305,0.9022615353741189,0.9036192284536662,0.9048613041732313,0.9054509213774151,0.9064168908670193,…
T/0.6	0.861145355083815,0.8692265347985455,0.8740859527790019,0.8761056771090432,0.8782853029023802,0.8793393866906851,0.8800106197306478,0.8808807960515295,0.8819361270594274,0.8816375380440923,0.8816388539536124,0.8818621857762143,0.8823642967536506,0.8826890709074576,0.8828620564897389,0.8832431672756437,0.8831580577446306,0.882961644491503,0.883347008822454,0.8834175704066467,0.8831368701872241,0.8…	0.9011360949543673,0.891705643468305,0.8874292112499661,0.8831015503309448,0.8802465354352149,0.8771018813471644,0.8752310486049316,0.8737828526433294,0.8722381102842872,0.8703830402191873,0.8679693802831838,0.866666003917742,0.8659212174232037,0.8651764309286655,0.8643488903791786,0.8632021556177467,0.8619608447935163,0.8607727330046101,0.8598624384001744,0.858745258658367,0.8568330488886599,0.8…	0.824553220409111,0.8478529145443496,0.8611380051165,0.869219774415854,0.8763327903858217,0.8815883370771167,0.8848426792505749,0.8880950003985996,0.8918522241999407,0.8931869014567191,0.8957457723878299,0.8976007801479505,0.8994439430438413,0.9009253292885013,0.9021856336756497,0.9042368844777873,0.9054241129241136,0.9063247923047828,0.9081504210482655,0.9095495217925849,0.9111068363773159,0.911…
T/0.8	0.869423376622991,0.8748468713501945,0.876496082047577,0.8797325803026138,0.8799159628094776,0.8803392287554245,0.8803521161263954,0.880236209082625,0.8804876733504375,0.8811134590923886,0.8808989245980924,0.8821729200729047,0.8819001384759021,0.8816182055836133,0.8814229312917706,0.882153046167768,0.881366618250182,0.880997610903417,0.8810319149330683,0.880736460640344,0.8812970979939672,0.88047…	0.9036800298344491,0.894283468104223,0.886914595665837,0.8851560719981773,0.8809011343395654,0.8773994556144508,0.8745562627265706,0.8721701874755501,0.8706185489452621,0.8691289759561857,0.8673911408022631,0.8667153160201821,0.8653498741135287,0.8634948040484288,0.8624852045780548,0.8616162870010934,0.8590175947301073,0.8569763280413729,0.8556522631621938,0.854375665435745,0.854375665435745,0.85…	0.8376690635171339,0.8562371827662021,0.8663194973738545,0.8743751450569645,0.8789329923861248,0.8832987678531222,0.8862253025084136,0.8884528160175704,0.8905831112767095,0.8934330732064956,0.8948340740793579,0.8981918994170147,0.8990958113594806,0.9005186802069791,0.9012109657889713,0.9036927033080884,0.9049096124044793,0.9064043755718991,0.907963169671868,0.9087757076428553,0.909970321774446,0.…
