# Supplementary material for: Accurate prediction of protein function using statistics-informed graph networks
Source: Nat Commun. 2024 Aug 4;15:6601. doi: 10.1038/s41467-024-50955-0 (PMC11297950; doi:10.1038/s41467-024-50955-0)
Supplement: Supplementary file 4 — Source Data [file 41467_2024_50955_MOESM4_ESM.zip › Source data/Figure S1 2AP1-A-GO_0009254.txt]

N	0.418
A	0.376
M	0.359
Y	0.309
Y	0.263
G	0.223
F	0.241
D	0.256
I	0.218
G	0.275
G	0.305
T	0.416
K	0.399
I	0.344
A	0.235
L	0.089
G	0.045
V	0.000
F	0.088
D	0.212
S	0.285
T	0.320
R	0.296
R	0.269
L	0.170
Q	0.186
W	0.276
E	0.344
K	0.267
R	0.246
V	0.281
P	0.253
T	0.269
P	0.268
H	0.304
T	0.284
S	0.320
Y	0.385
S	0.385
A	0.315
F	0.232
L	0.189
D	0.211
A	0.205
V	0.257
C	0.215
E	0.263
L	0.190
V	0.127
E	0.133
E	0.176
A	0.162
D	0.070
Q	0.049
R	0.119
F	0.215
G	0.253
V	0.335
K	0.294
G	0.278
S	0.248
V	0.238
G	0.179
I	0.121
G	0.049
I	0.050
P	0.084
G	0.210
M	0.344
P	0.372
E	0.348
T	0.328
E	0.352
D	0.403
G	0.419
T	0.447
L	0.474
Y	0.491
A	0.519
A	0.513
N	0.475
V	0.452
P	0.454
A	0.514
A	0.517
S	0.539
G	0.508
K	0.456
P	0.374
L	0.307
R	0.363
A	0.390
D	0.387
L	0.320
S	0.359
A	0.349
R	0.361
L	0.344
D	0.391
R	0.383
D	0.360
V	0.299
R	0.286
L	0.292
D	0.296
N	0.346
D	0.381
A	0.417
N	0.313
C	0.316
F	0.335
A	0.441
L	0.405
S	0.398
E	0.360
A	0.401
W	0.448
D	0.459
D	0.409
E	0.379
F	0.386
T	0.391
Q	0.396
Y	0.401
P	0.493
L	0.514
V	0.558
M	0.481
G	0.410
L	0.351
I	0.371
L	0.395
G	0.362
T	0.362
G	0.317
V	0.379
G	0.363
G	0.422
G	0.399
L	0.419
V	0.374
L	0.421
N	0.444
G	0.498
K	0.530
P	0.466
I	0.511
T	0.562
G	0.626
Q	0.603
S	0.626
Y	0.699
I	0.815
T	0.760
G	0.620
E	0.520
F	0.504
G	0.661
H	0.800
M	0.995
R	1.000
L	0.960
P	0.860
V	0.791
D	0.736
A	0.606
L	0.552
T	0.478
L	0.476
M	0.430
G	0.418
F	0.361
D	0.406
F	0.409
P	0.514
L	0.574
R	0.674
R	0.739
C	0.789
G	0.830
C	0.839
G	0.832
Q	0.795
M	0.779
G	0.799
C	0.778
I	0.759
E	0.755
N	0.781
Y	0.680
L	0.748
S	0.776
G	0.958
R	0.926
G	0.995
F	0.931
A	0.839
W	0.609
L	0.522
Y	0.435
Q	0.454
H	0.402
Y	0.388
Y	0.413
D	0.435
Q	0.488
S	0.462
L	0.422
Q	0.397
A	0.494
P	0.517
E	0.525
I	0.392
I	0.372
A	0.337
L	0.331
W	0.360
E	0.346
Q	0.357
G	0.345
D	0.424
E	0.391
Q	0.331
A	0.265
H	0.291
A	0.306
H	0.295
V	0.299
E	0.328
R	0.331
Y	0.343
L	0.334
D	0.420
L	0.367
L	0.331
A	0.347
V	0.409
C	0.448
L	0.346
G	0.509
N	0.616
I	0.708
L	0.498
T	0.379
I	0.296
V	0.389
D	0.329
P	0.244
D	0.212
L	0.265
L	0.307
V	0.281
I	0.307
G	0.342
G	0.354
G	0.394
L	0.252
S	0.329
N	0.353
F	0.490
T	0.362
A	0.230
I	0.194
T	0.211
T	0.261
Q	0.278
L	0.215
A	0.163
E	0.178
R	0.285
L	0.343
P	0.387
R	0.365
H	0.430
L	0.420
L	0.428
P	0.415
V	0.446
A	0.483
R	0.462
A	0.412
P	0.333
R	0.326
I	0.294
E	0.317
R	0.330
A	0.435
R	0.489
H	0.497
G	0.401
D	0.358
A	0.319
G	0.333
G	0.335
M	0.369
R	0.407
G	0.413
A	0.371
A	0.395
F	0.399
L	0.419
H	0.379
L	0.398
T	0.397
D	0.389
