# Supplementary material for: Accurate prediction of protein function using statistics-informed graph networks
Source: Nat Commun. 2024 Aug 4;15:6601. doi: 10.1038/s41467-024-50955-0 (PMC11297950; doi:10.1038/s41467-024-50955-0)
Supplement: Supplementary file 4 — Source Data [file 41467_2024_50955_MOESM4_ESM.zip › Source data/Figure S10_MF_Precision_Recall.txt]

DeepGO	0.13563968760354284,0.1876792615704372,0.2260895699022604,0.2565768983706766,0.2823934212111378,0.3055413398466262,0.3257964971090665,0.34412563599798274,0.35999127393894403,0.3752459034561237,0.38817212090342723,0.4001628047999272,0.41156224835625044,0.4207671238360113,0.4305060128892974,0.43854984462923347,0.4452175515356507,0.4509991110814501,0.45627756834465316,0.4610968990758556,0.4643441568…	0.9051996391982886,0.870687182574395,0.8409983810502134,0.813062721739652,0.7893289087954912,0.7681980423627166,0.7486180757955423,0.7284091172266608,0.7092442473713607,0.692656275105757,0.6749833976542369,0.6599534862079418,0.6456556300597258,0.6312058307013648,0.6190664692601807,0.6058903140488193,0.5934121940782711,0.580955397430377,0.5704896304455755,0.5593649814072642,0.547264673171517,0.537…	0.07331260973496269,0.10517502894104096,0.13059964486682718,0.15232253874449844,0.17195665609432975,0.19069371110412422,0.2082029115486642,0.2252771799509862,0.2412115356818824,0.2573260195963659,0.27241753777033784,0.28713293041367954,0.30204919723487805,0.31556155844673295,0.3299937495105281,0.34364009913907473,0.35625011940657664,0.3685554391597386,0.38016792448321574,0.39219661023765795,0.403…
DeepFRI	0.30788048592040196,0.3620661207087857,0.3955093296353612,0.4196854101356182,0.4392153337416329,0.45460589864746315,0.4680937419035851,0.47935518791799914,0.48956482229378223,0.49814109370330795,0.5061307249263067,0.5131323662718823,0.5192988717884574,0.5248253866385416,0.5297469720463651,0.5337990301581035,0.537834419154769,0.5418044808150833,0.5465786548901451,0.5506612512414796,0.5545261964592…	0.8992020150756727,0.8674682298048111,0.8433686561407636,0.8220759903283341,0.8060823957872885,0.7915384266070266,0.7780264683984737,0.7657544598488272,0.7544089494663744,0.7438664403853192,0.7339550838267004,0.7251348476103754,0.7158576862048806,0.7068591210902434,0.6987182100131816,0.6898590552108872,0.6817489930759831,0.6743400012219147,0.6678752906888229,0.6620501390168642,0.6560719589227904,…	0.18573792706169273,0.22877678095588283,0.2583278679742755,0.2817662053581235,0.30184058326185204,0.31887221933850196,0.3347453862259691,0.348873327074558,0.362355622707791,0.3744477743503319,0.3862395078722463,0.3970497692561924,0.4074280644356534,0.41734795055697343,0.42658563721138143,0.43532070999341427,0.4440889586952245,0.452808920906872,0.4625688848865093,0.4713562999886567,0.4802013967140…
PhiGnet w/o RCs	0.3613592604059037,0.43487420950102734,0.480913002137823,0.5150204334882945,0.5423938979819368,0.5635279733388502,0.5824152758177125,0.5979563505961737,0.6110992130830035,0.6224670680668675,0.6319155805107863,0.6409224807153269,0.6485564905945617,0.6556602301094153,0.6615166649446291,0.6676519913463824,0.6734944809343985,0.6775683509564775,0.6820757443440874,0.6863304589993742,0.6890524955689756,…	0.9515920114583323,0.933681406598512,0.9183134802830931,0.9069352422245684,0.8965657391431353,0.8868043316860557,0.8773446485587206,0.8690003913927259,0.8622340589507297,0.8540001917870709,0.8466466688195425,0.8404403485689231,0.8338111812897846,0.8276945666682769,0.8214653639389186,0.816387818278066,0.8122083351961643,0.8068429430256308,0.802233520195609,0.7983220942319238,0.7924573870410767,0.7…	0.22302572499146073,0.2834465576708378,0.32575374027906406,0.3596182494282324,0.3888040094970004,0.4129799375357525,0.43588693103595916,0.45579302703665964,0.47325783272532856,0.489701226039136,0.5040705042304301,0.5179603416674194,0.5306562298102004,0.5428335704711909,0.5537041381863534,0.5647597126954871,0.5752498334646687,0.5839985064817679,0.5932233183141814,0.6018944366420446,0.6095186205171…
PhiGnet w/o EVCs	0.3911272369944476,0.4638668174135142,0.5091040031592422,0.5418578250854993,0.567947491903485,0.5886682412646806,0.6043117834317387,0.6180171622118066,0.6295305240253851,0.6404147690205645,0.6502570385725197,0.6584965222414643,0.6651466251257384,0.6719544715377483,0.6776088141892936,0.6830534216464826,0.6872922108788824,0.6912062400848311,0.6958848510404536,0.699578842508209,0.7024812960327906,0.…	0.9482944479807054,0.9293510847877509,0.9144256562872581,0.9035594857798139,0.8936393397466469,0.884384228177627,0.8752735217489762,0.8659131743144849,0.8583374633771166,0.8504677216443185,0.8445920822243983,0.8385307585056393,0.8318618310902068,0.8259093109982797,0.8201791347414967,0.8150416583545359,0.809034711036611,0.8029211244991366,0.7986334711648422,0.7940758588111383,0.7892103748650359,0.…	0.24637212451520002,0.3090652450786366,0.3527476501646525,0.38695630476315523,0.41624476339248234,0.4411565234428744,0.4614568416680427,0.48046757850246535,0.4970357495785114,0.5135704590503983,0.5286241282090062,0.5421054042734362,0.5540985512270221,0.5663779559136789,0.5772640097162601,0.5878557756476058,0.5973967223720653,0.6067813711041574,0.6165608785532642,0.6251807653924786,0.6329267675266…
PhiGnet	0.7365666743797264,0.7634205100915593,0.7753020149755446,0.7837252721698248,0.7903850463137826,0.7938310843460464,0.796741570738387,0.7993131183278223,0.8013565226686681,0.8034757584355198,0.8049370658904467,0.8055661506165412,0.8068006866987739,0.8074641001775229,0.8081314238670361,0.8083463765998121,0.8095500820786353,0.8094118260668586,0.8095364337387226,0.8101784881832488,0.8107445689865228,0…	0.9013904873649763,0.88679767396012,0.8755504951990379,0.8680447567689822,0.8628034807949524,0.8568751015938224,0.8519773642973412,0.8476868493182834,0.8435125999354494,0.8404750019844703,0.836724709218407,0.8329383051026127,0.8302425403391956,0.8270446493476885,0.8241132103497211,0.8208207416258808,0.8188296005924116,0.8158738915148007,0.8131365912382118,0.8112296235924189,0.8088976903023684,0.8…	0.6227023904836531,0.6701805541482494,0.6956515432358549,0.7143365780691722,0.7291819812910052,0.7394281487528029,0.7482318544274673,0.7561622883361557,0.7632135371962963,0.769596706801404,0.7754762847317648,0.7799357739569711,0.7846462420961051,0.7887892597116967,0.7927577055198387,0.7962454921847812,0.8004785300317432,0.8030513207890634,0.8059680150682774,0.8091300732266715,0.812599900573084,0.…
