# Supplementary material for: Accurate prediction of protein function using statistics-informed graph networks
Source: Nat Commun. 2024 Aug 4;15:6601. doi: 10.1038/s41467-024-50955-0 (PMC11297950; doi:10.1038/s41467-024-50955-0)
Supplement: Supplementary file 4 — Source Data [file 41467_2024_50955_MOESM4_ESM.zip › Source data/Figure S19 6I3U-A_Layer3.txt]

-0.060473217724427354,0.05237680877804182,-0.013973487729137965,0.0005258665589316545,-0.0717663945219737,0.0016445819376650736,0.003911175883764269,0.01834568197393716,-0.016216915275025254,0.0696969708086253,0.0010119870388543943,-0.03893988866828452,0.0675335963094405,-0.0011084267697764826,-0.0032436094994472524,-0.020415769950904626,-0.0032436094994472524,-0.11118036745764248,-0.008009988857183242,-0.02023316229136497,-0.06498706352472997,-0.20030780771780904,-0.08608717989421243,-0.11637243096763937,-0.1017930153687542,-0.23202476895147758,-0.26149921306618995,-0.07286719416178199,-0.22154507352223338,-0.22486506245311477,-0.09195415053702685,-0.3470098340745728,-0.22088856464349657,0.04667939543044969,-0.08963658550460621,-0.4709879222794208,-0.054458676355333725,-0.13472213563322585,-0.26991778503566655,-0.2661055182817188,-0.2722366598800946,-0.24127822242132638,-0.06403565180183343,-0.032174970085223534,-0.2840607971353479,-0.2041447714544915,-0.058464458934582554,-0.19374328492234072,-0.019069852587626755,-0.38003174044131294,0.00999865204439608,-0.1541569856910411,-0.15055833842530197,-0.20043990738908196,-0.04510717069606719,-0.18771675561069912,-0.20111449732128198,-0.08159580933407563,-0.01293034744019988,0.09946853132585531,-0.344789611366871,-0.39363277353782666,-0.2901079517642853,-0.17003928666433593,-0.022855162080250978,-0.12703762482550887,0.2638289198575131,0.021442221562135263,-0.03030438421409313,-0.1406823946927361,-0.2717166614291056,0.05047326403675568,-0.13056798721897933,0.14703128146062336,-0.2938146106519691,-0.45496537070417165,-0.34421314681352944,-0.2924576548899226,0.04135215611998211,-0.17702718056675595,-0.267327879502613,-0.04238839441998241,0.24452836493738367,-0.19442381712407042,-0.1943045595214897,0.10914879071330685,-0.08439332925124883,-0.3227039121089459,-1.2746846065543571,-0.22089317153399393,-0.2991834763865456,-0.1441034882688344,-0.28460179400526375,-0.3700668986795004,-0.35832730740676255,-0.07031647228395516,-0.0814340511423794,-0.01171111983321677,-0.024461984049763554,-0.04782214633981672,-0.2919262384556455,-0.25698951100304357,-0.07885001433226203,-0.2722677081166604,-0.20553328792870604,-0.022311553649613042,-0.2999698415703349,-0.2933577438864694,-0.27864380853219883,-0.3823529092522991,-0.029981257362691378,-0.3571130485720468,-0.14345365587229159,-0.06224606303214046,-0.015687804137199814,0.022906062583659733,-0.1896323473263588,-0.0075457940951640275,-0.1806613677134129,-0.18275920943773588,-0.30727373655678036,-0.22101894160831737,-0.21644450106242002,-0.26710252011994756,0.01882330521594669,-0.03484846116145934,-0.2033645826098724,-0.29837895053179325,0.19557454218810674,0.16698841806431455,-0.027560420427009038,-0.1614703441226317,0.12971882472512308,0.15542819451007778,0.02379139563694162,-0.26446066360504167,-0.01886586697007824,-0.14770039151241063,0.0174451309901228,0.09970194960715555,0.0024036096124172863,-0.16235264735420224,-0.35013423388437104,-0.42106315956501583,-0.3413584000814076,-0.14016164320706334,-0.0851661955844164,-0.23293258552625667,-0.1256442627372318,-0.1599881783666104,-0.0805376285098772,-0.06888797195504387,-0.09139200256412829,-0.07427096386755486,-0.06647330861013505,-0.1399971666819918,-0.12446984135392274,-0.08972238870362628,-0.07388948217240802,-0.08482686525269631,-0.08579903074767489,-0.08888363362456893,-0.07790953605019435,-0.05314056071153282,-0.06563862865044295,-0.07093552443721816,-0.10850950409881147,-0.09132898597211857,-0.10505889547291558,-0.09698825223932428,-0.08544747173064977,-0.09181614291570232,-0.08341039663300598,-0.0976166368970823,-0.02233938254953768,-0.0308430335648872,-0.20054106948543282,-0.11065683031494591,-0.15656844054538263,-0.1151117934903367,-0.08189876198121585,-0.06208228540785436,-0.17065793598327175,-0.0940017040475874,-0.08769977342957642,-0.11638250556238082,-0.1262347158869577,-0.055517259154065454,-0.0677890448011509,-0.09882939657132603,-0.08755394687514284,-0.08755394687514284,-0.09268590784468012,-0.10459038854258047,-0.09877236314328004,-0.122883601109013,-0.1019238106171117,-0.08194967078028027,-0.09228283234098605,-0.06415017452071503,-0.0934745271560576,-0.0808232278191773,-0.09683251305589548,-0.10191977883478051,-0.08085570685555853,-0.1227807200822508,-0.3574237657548867,-0.17798572535927037,-0.34927444204854724,-0.1207597414257648,-0.23419110753565703,-0.3080328114365234,-0.004093843309978478,-0.20906433349031528,-0.19437276460699862,-0.26277954711752527,0.036140676785396286,0.22772286193934008,-0.1819189670684158,-0.45944155332807723,-0.18216869214621195,-0.39542279448305895,-0.249821072383732,-0.17866146749421447,0.10166573647420936,-0.03408302919272803,-0.07003983891905138,0.10999169970406264,-0.18959091358608124,-0.2114674280166832,0.012663023468782465,-0.08223333761608234,-0.23197688981877057,-0.21354102571232927,-0.05908085259618588,-0.32819084987411457,-0.32819084987411457,-0.10998488978710388,-0.15675098055540004,-0.04653917374825578,-0.14591181278165383,-0.07552750072144268,-0.11631329354510522,-0.13451231231689006,-0.014245301722445725,-0.21003855144844327,-0.10483419096733322,-0.1867410257147997,-0.1581584887132751,-0.13530560864212354,-0.225309477661931,0.09011084056382422,-0.29000613418549476,-0.3425429172024123,-0.06201671034572959,-0.3220177269562381,-0.3526101150464271,-0.33708955355084275,0.026393728925531577,-0.3640083946065712,-0.4132938168553414,-0.4382181233670512,-0.3680816625241327,-0.3357682432038112,-0.2063587763295172,-0.041266077451101744,-0.26186534525199784,-0.1927112783224298,-0.1939753668585765,-0.1898063788514019,-0.07854424409894312,0.06582150088222616,0.11149305954098894,-0.21575354071857347,-0.022943846115312017,-0.14084626231343103,0.18557184124857753,0.0809456816007366,0.10130750926772113,-0.1945316581951086,-0.04788430159448539,0.1595689767855329,-0.017117769201870532,-0.09513278530915908,-0.17181377223205563,-0.22892170642835885,-0.061129374419504535,-0.18084845958808302,0.0728851310303361,0.055108684097270905,0.06871892344091231,-0.21800833993020213,-0.35612310473325276,0.24232891783950217,0.3396351577625088,0.17457982682237655,0.2375292028413579,-0.026119350949820513,0.03620559263064449,-0.10713521802372585,0.1681555043741706,-0.10403692369885784,0.08666293930087035,-0.03755410991783442,0.03746061355403262,-0.043587737273526515,-0.03804682430030344,0.2659988916902148,0.004938202628881143,-0.13168296206094374,0.051280500478750164,0.09879185111275915,-0.07914402440646524,-0.10457030781205655,-0.15407046380299821,-0.026283871163748813,-0.007732386256226439,-0.020041584721212435,-0.020041584721212435,0.22317180200523,-0.02727415391935476,0.005921511514210693,0.10960676146658269,0.08514136601159018,0.05586801435059366,0.0663025534474566,0.42802840854991486,0.001166915329726675,0.046514085340986805,-0.04546738744329528,0.18736982556301512,0.29460320553030783,0.07032283369408247,0.2509163839116567,0.15565746119893803,0.294857585740262,0.0418446274520658,0.0023743162510778478,0.1541329820140451,0.6328496961540445,0.3184592974539108,0.30132737911726776,0.5570342795068142,0.24012837391626832,0.37705118678150923,0.39032544695815785,0.8853656196787723,0.2611352361736371,0.8762235726005859,0.00017288064984029533,0.1720092558571625,0.35440639309713684,0.8762235726005859,-0.1382918881615663,0.5165876761544252,0.14022127419609162,0.1890148837637207,0.2831533904718745,0.16808661898933294,-0.2365313708989597,-0.20857307026872515,-0.2730955964499536,0.004439506386632019,-0.2786233786374894,0.27767507481449855,-0.2906143702844395,-0.07171807326578113,0.23217709947599727,0.22985325584105035,0.4317042240272646,0.9123518846515707,-0.09136914848036025,1.761555415554275,0.13187558513578018,0.3429959128177424,-0.3179944562628852,0.3429959128177424,0.19940203432349718,1.0972960674586245,0.0992035880606579,0.403358299841382,0.14769119419469837,0.06090818476265938,0.5180981812710254,0.1705063815529031,0.5403397817763761,0.0003281125954076325,0.07976724516928752,0.09225823773435061,-0.14048468690188617,-0.13604663826426014,0.090877119535347,-0.006024061103963676,-0.1996353693512673,0.09946853132585531,0.06691281662737364,-0.09625173698360567,-0.12535676056431405,-0.10406525374726383,0.07979546072554917,0.20646803431539598,0.018996129713094174,-0.004099000951000761,0.3162485177763797,-0.03175818568169619,-0.12197949523944508,0.48322821981795994,0.2166155438588909,0.429979897018469,0.07568705768081897,0.08573617176320039,-0.15680264356667226,0.03733193334409478,0.23802020555916562,0.3361943803598667,0.02031587981157379,0.21668177759573096,0.1788988710948342,0.37843927509615954,0.4166880716436944,-0.0323532798453761,0.1482756491083539,0.2885608331171069,0.02585548251523597,-0.23425827601642588,-0.010470624717279244,0.160783207267786,0.02585548251523597,-0.06133671786827852,0.1872931678023851,0.05827384767720781,-0.02251615397158934,0.10671173119581841,0.049317175285930624,0.06609593151785936,0.3323944807785703,-0.26419044568120914,-0.062421065235291805,0.11246049377217109,-0.03641724447851902,-0.08709774486181604,0.11982601228125753,0.05038090686820842,0.2778236622968712,0.34823312552681535,0.32098663183596626,0.04278199741523697,-0.2568208709682992,0.15814481361275215,-0.029626220179209795,0.2687434523548318,0.09521029447501883,0.02472901207232435,0.08946185136854118,-0.10467972441886152,-0.1922787188822072,-0.015500873753745013,0.014047918689234152,-0.005494914521865877,0.13156635734912323,-0.3212889933986759,-0.002142682128908874,-0.020093081598797677,0.2573009223718703,0.026752027689668317,-0.06549614628825938,0.13108246460438286,-0.20374471070057054,-0.035326371270648436,-0.24301315196930595,0.03399356311018036,0.096750817804624,-0.05402601706045451,0.1920658525148495,-0.07019810315019122,0.015625877918076146,0.0019072462951657467,0.03457700581131094,0.16180286243905,0.29311870684471536,0.052696591918456256,0.14515164060292204,-0.07453752531396284,0.2770358636530024,0.10731595973991448,0.0014301598240638695,0.09249546832806621,0.0737424463648713,0.0530416427992186,0.024990984051110797,-0.3700560636048502,-0.12516793810687196,0.36215515044799723,0.10637922861161776,0.055129658779142963,0.4731494935620768,0.17757639786433427,-0.012810243815165278,-0.13887728374525304,0.23972839517867692,0.22307028454205452,-0.05680850466269869,-0.15132000037123514,0.4556079823438038,0.6466471012046956,0.48242313723171315,0.1611628285619267,0.4512402277326063,0.2673491896042423,0.4619455550250541,0.3808613143839575,0.4392134581810889,0.4950292125857853,0.35624788765702514,0.30052314340254416,0.37767466632271296,0.031909568705300484,0.24765340020383156,0.1621159387537088,-0.02685872621948992,-0.2823187975780331,0.08672490641781305,0.11689511904145594,0.06331747877280176,0.19590221952730222,-0.07907362473356007,-0.20590178173719542,0.15895369887480915,-0.1366295247007045,-0.0952366974093569,0.2612188718815237,-0.22400182993336543,0.09228105921990366,0.18667370652119017,0.04005299195023088,-0.044987345278867844,0.18166346534430355,-0.1697318560163188,0.10439129221232182,-0.03847570024251007,-0.21228965817514628,0.28479739889774597,-0.028700527552383483,-0.2189324856027228,0.08182193468729262,-0.30568389416291425,0.07705208014556027,-0.15223411481594767,0.0802208117915761,-0.09404109728827618,0.04155921980906025,0.02838165542078812,0.013178677200569762,-0.15654746261316066,-0.12979489296931343,0.3204755261104403,-0.10791439405029675,0.05377441944668408,-0.16955676123501778,-0.22591229081754316,0.0807253242272025,0.23625229183022606,-0.04926949533021139,-0.11114468979361611,-0.09353350363236995,0.2025930222550006,0.09059360294020379,-0.18798992838154144,-0.11018327431226341,0.0378752956921414,0.013607448297990926,-0.13493622869048605,-0.1578087665890726,-0.008201353893107848,0.0851036990996634,-0.30889787000798397,-0.06359694919977156,0.09774569739139592,-0.003486720579840302,-0.1330932903516598,0.2827842128039317,0.47007019745696466,0.1591082797935735,-0.01729512858934417,0.16096772821011499,0.00678302688748576,-0.15003922248576243,0.166461751685041,0.10431342818861991,-0.1552298992715148,0.18004593128672525,0.36018996847094326,-0.37521025891533905,0.20271566192423104,0.04145712492083596,0.34085041006344685,-0.11616689259967335,0.15126521427991738,0.4460519651397443,0.04746663049089732,-0.2393153671021411,0.5405301382767081,0.5118288254767067,0.3537010995180228,0.8112404832885434,0.7596904475295971,0.6063676853837957,0.6336117422168229,0.6782021499378504,0.5484781397080707,0.7192804365766609,0.679029308901471,0.5798769679873457,0.5810255401996424,0.5484781397080707,-0.3607152708089875,-0.5121945490399138
0.2022699318318776,0.26686375857958466,0.10044961717478713,0.2312790722966147,0.22919871907808181,0.20660261218136766,0.10435386265167766,0.2823204384318474,0.12132563684756753,0.2775593537826439,0.10297808513357809,0.07555294326665847,0.1316202749257156,0.024539868327601445,0.06247167728935927,-0.018720525904865722,0.015771198145960195,-0.010221898592692987,0.10667856456417289,0.09022631385242322,-0.011639499810127104,-0.1378251669574358,-0.7160247110495165,-1.0014652805533313,0.09931290537747785,-0.1320798526525396,-0.3208004250643302,-0.13710177294966636,-0.12441071818944965,-0.09448598631076133,-0.23693264433914218,-0.16092952934018248,-0.20896180516697918,-0.23786408758784688,-0.18998983522855328,-0.15262812110886576,0.47386517812311507,0.6354653648799715,-0.3578983372568173,-0.47934251414356877,-0.017692205302448687,-0.2744682152184646,-0.16540041424479598,-0.24196664255732786,-0.46139109906642883,-0.21624087232162867,-1.0073297020204395,-0.6468999744364163,0.14286111252632905,-0.22541837337676368,-0.5952149489982821,-0.9625679777373307,-0.6631275751867839,-0.7707536283540066,-0.6078679659435856,-0.9005387399294243,-0.8501070809355775,-0.33840664707440615,-0.8863676626512421,0.5839054671469899,-0.00880458278218573,-0.31697784801729145,-0.18630991304717506,1.109550507537639,-0.17880310829274762,-0.5842515229856496,0.3299856190357119,-0.8327303095330351,-0.42110241564072826,-0.5833947454298015,-0.6021130731504623,-0.20817483648596974,-0.727484102988572,0.06266639217467511,-0.5910980002887016,-0.46745227222557423,-0.36191997916782903,0.21643144478841864,0.2932210411600003,-0.6296623085474813,0.26104396627062626,0.15047250328075332,0.4223155809302188,-0.34937343857311765,-0.0950613826268028,-0.37775822933245257,-0.011477954597391805,-0.8066567871190535,-1.144163325585993,-0.4141827576053939,-0.8494831318883241,-0.7674064213015493,-0.6217556562436304,-0.47964392895973273,-0.8586382276332563,-0.6760185357273105,-0.45834869860482635,0.0382927374546129,1.093193790322783,-0.14300396802111787,-0.07638171117643229,-0.3466091203807446,-0.9716173178472745,-0.3341680982573166,-0.2576696669102077,0.0026985319627894546,-0.6834574363667811,-0.4844239010081888,-0.16774039690305134,-0.41176020456568524,-0.012911038021640436,-0.5986316840946742,-0.7137999581592619,0.05144743196875589,0.22958754370606194,-0.5636343269433253,-0.383050311456325,0.4243488247623366,-0.5699174283409524,-0.2215125740197314,-0.12134685001727136,0.1634673134181918,-0.3337204308340658,-0.8989707749332584,-0.10065973255658915,-0.7371148508221116,-0.04195700702056112,-0.2748249453034805,0.4366809776513124,0.0935751830208279,1.1834974799732596,-0.33067247681243717,0.8009527435077838,0.19063212298672882,-0.4709608309060834,-0.20732657407424607,-0.38884523962754985,0.21955182828411762,-0.6245962875785125,0.17895223678374386,-0.41367310169239185,0.06752383757944572,-0.5343256539227819,-0.3303066324729738,0.06450587164927978,0.12176336859312749,0.07833991579014427,-0.27302329313732215,-0.0529258513343184,0.2983760349907292,-0.14331958908407016,-0.331244407878615,-0.7098054323087616,-0.475354344315572,-0.8153483295211905,-0.589941752780042,-0.27427850249551233,-0.18778708791901022,-0.6860474619123945,0.7005541065641329,-0.019989810132258156,0.1934663421386645,0.18242206139798753,-0.2990809867997963,-0.10983886703501816,1.1365655712663305,0.08587349709717398,-0.13318712621436843,0.046469814162131765,0.03893162798322169,0.4178128610833914,0.0376567118234711,-0.1987488281692978,-0.8259945451676582,-0.37932422732592924,0.5014420136459437,-0.11987241451681412,0.3076649916808481,-0.6050770282106045,-0.09808206210326696,0.34894643161316136,0.2659931170428654,0.14391819502031894,-0.500695571612815,-0.08818630094937498,0.44244937948640684,-0.3345509861682857,-0.038927192712131915,-0.33852038845641297,0.534469111068481,-0.4032123988421835,-0.043666119056664905,0.20845565034254193,-0.30266652256045123,-0.19552564296219185,-0.38962186963137735,-0.4840259629156181,-0.4320019310787299,-0.6869176896942253,-0.7760221904895988,-0.48448315921973467,-0.6522386612205786,-0.9482934616759512,-0.5236281978743705,-0.8985948536279257,-0.6646851658150632,-0.4896976869506338,-0.3474209313206703,-0.3191255861287657,-0.6928265005514942,-0.5490861141026797,0.28074401528778054,-0.13827291942801773,-0.7438876136979575,-0.6059835569026295,-0.29840179399095434,-0.812182583894933,-0.8074794990629102,-1.1043806269747873,-0.25896049593659914,0.030199911808963,-0.5554259598671653,-0.4902228253969879,-0.8680862025815536,-0.5631396292090659,-0.43968588628664673,-0.7114735157317819,-0.10026777192845787,-0.3466605044396412,-0.48377960891036453,-1.0120449950595864,-0.9209919929141772,-0.031024393994325057,-0.6410024275309494,-0.04531874364189779,-0.7358699540724823,-0.36642261927545117,-0.16766022517854662,0.10047372926234115,0.1747866009593658,-0.29378769723962683,0.03388656404866912,-0.487301559577884,-0.41016127135533975,-0.47207339734596193,-0.15233128895943004,0.3698746107088645,-0.3988162057429126,-0.7255303170465989,-0.14088318579927503,-0.6770362328354826,-0.799623578872514,-0.46015982808328126,-0.9059091130033269,-0.48173173241704176,-0.7671898838075604,-0.6438807078501211,-0.46767843488640604,-0.4376953838443301,-0.8902156293370594,-0.2929969254900945,-0.5694743376034159,-0.7715280550665291,-0.9155074406369207,-0.5662032398274159,-0.5600050634441737,-0.556577844426102,-0.2526133895201898,-0.17955464944455568,-0.17806320098788522,0.20267511180075867,-0.2773674913897549,1.4084956399782873,0.6679685635215553,-0.2188499282311145,-0.05471383281297399,-0.15220762358540937,-0.16802911435353518,-0.25580834698648025,-0.12561208517468866,-0.36685150917262344,-0.21712979828650744,-0.3841934631469989,-0.7054048704013623,-0.22092762944784788,0.03173248322857982,0.5102416940016044,-0.4639323798415664,-0.18873756271777056,0.1881996221497624,-0.4588026338008266,-0.027958554759181867,-0.18765968583541975,0.19246363048533457,-0.5903516620727681,1.5913835548623259,0.8024343522005903,-0.11544812884520228,0.39474997987544574,-0.41443396749077716,0.40335596612907654,0.6818612917181424,-0.13890361198157428,0.7023967662362813,-0.44277760727373827,0.14314819406473236,-0.5737207315360845,-0.2754460831660368,-0.2345664534964999,-0.22407344388931993,-0.6034140369149716,0.17931096143098738,-0.20684255670413915,0.6259825324208053,-0.14323040980717036,0.3266201626687885,-0.25406282382178386,0.5799311342866876,-0.20771830097275631,0.5486409048160779,0.01998935424848799,0.4576980854316365,0.14395992020878565,0.2983268601346083,0.5546418157583708,0.2870705280524991,0.19018880825749265,0.12962732906192811,-0.07995070436937225,-0.48255409590036474,0.026022761836471606,1.0001376557598385,-0.4554978311356933,0.14611057424702012,-0.26284391060213463,-0.12104801464389868,0.43397113167355433,0.01366402268788506,-0.25509975906888105,0.6302270931564767,0.0707810854958978,0.7485487032479515,1.474493794505228,1.8916656344720353,1.5715130413064224,0.5151788208607029,0.6435289739665987,1.2006732669496807,0.7735582876014976,-0.05213912175416494,0.054589551824581035,2.6071903226576714,1.9811299479126125,0.06261350648823803,1.6392310649208668,1.649878829913725,-0.5090280806682667,1.0559253918222054,-0.5846102792004061,-0.11861845675920271,-0.651445248723515,0.7170198042355976,-0.24081051936718917,-0.1869503593379558,-0.05250184139619621,-0.2976629315750243,0.16642444366625034,1.2392615498572577,0.5779957090442129,0.49977617864562673,1.259733553012124,1.1943179071633871,2.297640395404513,0.40141678218504545,0.2703313918196411,-0.091120795108511,0.2104150580766618,-0.061850085640222194,1.442330567786997,0.6108042493090682,1.0658725638427742,-0.04991559454813964,0.8344883396130467,0.9295535311912868,0.38427733220262816,0.908233283450057,-0.2071306934428362,0.7250661558896039,-0.3444414779885153,-0.6171930033542882,-0.5346077438761204,0.9584406273425146,0.29909961657876294,-0.6707590185621357,-0.44035414688919255,0.5414149796026954,-0.6611358458567578,-0.633876836247032,0.26365862031231474,0.04808453679363458,-0.35790429867941403,0.544483265887093,-0.4782229671994554,-0.17287920587913663,-0.23753060375315932,0.36561756841337867,0.17059984200843695,0.27763166149979773,1.6386329745161345,0.1733508040622714,0.4624630552687906,-0.6020096727326885,0.4039343662816535,0.20652563780801647,0.179843876698522,-0.38755534923336,-0.5583474839670532,0.2645434349037213,1.8756257780081664,1.2690669218673738,0.8080128590052266,1.7216261557890264,2.5358051560660817,-0.5513862306588517,0.2367594743830485,0.34549987244000063,-0.19157476890341651,0.543552368599985,1.5465019167192942,0.12079133489690455,2.238022127563891,0.9342148004841406,0.15274305518687467,1.0279560513586274,0.36191596836643253,0.5173146941327228,-0.16216270547251688,0.4531909278116931,0.5439872407246221,-0.11349437178503106,0.3663653482410219,0.037117807394626036,0.028909032128139726,0.3423467457663671,1.983957938751267,-0.12271064078492651,-0.489612022411432,-0.7381833951088657,-0.39745249697427626,0.4487990028104782,0.0761673405660299,0.9775347711735289,-0.7811570321289178,-0.5978888611738656,1.5757323345374155,-0.15092407636833718,0.023864909176189907,-0.3648363474724673,0.25424713797439086,1.2875116855113702,0.11217259471496917,0.09272904476826659,0.44400676178209286,0.29722737783709463,0.00428745009162011,0.16745888077413848,-0.14610303164755173,-0.27162374915242815,-0.2042037292447605,-0.20801843608208595,0.1958507876861781,0.16278318522720467,0.45180805046203354,-0.440641562919459,0.00012662779759148307,-0.15476288994268145,-0.3854574974084611,-0.057613931195740806,0.8932775273476322,-0.13004492025422118,-0.08303474737389359,0.26769363701718807,0.38277798737823243,2.2428365079988204,0.07998171764593039,0.13634944535131469,0.3856400122678631,-0.5845551039756735,0.23358655629301014,0.5193844578732519,0.13785063865288016,-0.9891349783378335,-0.243982260344179,-0.5266285917842808,-0.773456311165411,0.05933076444098354,0.9898453526701136,0.03080396332729207,-0.32133665775225967,0.24986601712962828,0.23910057252596295,-0.1613326129050307,0.2233449738397094,0.043085083812428884,1.3705829681919708,0.12497913248299837,1.2530733158363476,0.07349325618908514,0.03383743702849367,0.2149511165009078,0.10921380815200327,0.24325983078916552,0.29406543537619656,0.16794185367593406,0.11534028172755462,0.1885712301602509,0.5793244594159842,0.12230276101450177,0.04832034259138064,-0.09827136880965873,0.16496048716174624,-0.3231077298967433,0.533788777101849,-0.12508742929391722,-0.46820920480117334,-0.6322517196672106,-0.08279159780769543,0.7316779714210879,-0.5302848337537549,-0.3766974020009703,2.1290439209637126,0.6317807318205363,0.6832903358563738,1.1641670991430975,-0.1780428391750163,1.072430937910524,0.2027792696667949,-0.01701951320119657,-0.26341276540274106,0.5664096355444993,0.13076619983525206,-0.44454881647823996,-0.6270841502738288,-0.5697399177113114,-0.6621505494580312,-0.46487020278277474,-0.506153178517972,-0.5330594131280785,-0.32901763104621506,-0.22156939768971265,-0.49954922376576694,-0.4111373757301834,-0.10906881675089007,0.4674466965575657,0.4279914639082161,0.11153677126578855,-0.0805787083835382,1.0951053130755803,-0.5916086291669148,-0.011134662251025884,0.897168257307307,0.4717373206583088,-0.3188578737562286,0.26432221647682697,-0.3952006958093386,-0.2542211895442573,-0.27295337860745056,-0.3281636856033641,-0.11852982535358367,-0.5623930844119115,0.2204748172124737,-0.41887633345428615,-0.40081351976713175,0.08437312281697139,-0.2743223915397713,-0.46937563747751365,0.24832392527899574,-0.6855481778920658,-0.8789534229314545,0.5736678057021893,0.055102390513101465,-0.28672221809829207,-0.8896474842908477,0.6700315131745745,-0.8259983783774076,1.312857983760845,-0.243687860329798,0.49031092094885936,-0.3899216123319649,-0.8072172350168488,-0.013137215112460063,0.40331143722065704,-0.3479300741552128,-0.24327136395864904,0.2752363571644172,-0.6796261964965086,0.13311180504812845,0.19304653790717097,-0.6671239987706546,-0.37311079131461505,0.1633883087337591,-0.06376013490071657,-0.08963479002344749,1.1481078063466699,1.594857848434629,0.748382127020903,0.3443788989253643,1.6119685902121001,0.979444363976976,1.3883353316514835,0.3221170465302382,-0.23262318065549398,1.401482420543719,1.7808413578676756,0.15020218006524774,-0.6151386818315535,-0.8377151300226863
0.5169099804952704
