# Supplementary material for: Accurate prediction of protein function using statistics-informed graph networks
Source: Nat Commun. 2024 Aug 4;15:6601. doi: 10.1038/s41467-024-50955-0 (PMC11297950; doi:10.1038/s41467-024-50955-0)
Supplement: Supplementary file 4 — Source Data [file 41467_2024_50955_MOESM4_ESM.zip › Source data/Figure S19 3C87-A_Layer2.txt]

-0.8695458463472492,-0.8524500873431654,-0.8190173212014025,-0.8571269877301719,-0.8356236489842974,-0.727443218614582,-0.9297316609977486,-0.21899778965774877,-0.3332431546390978,-0.21081787826432374,-0.3686587818611646,-0.2576661584870543,-0.2576661584870543,-0.09539103842321382,-0.22606631760046256,0.04902030600794562,0.04902030600794562,-0.2514324891787414,0.22995660211334992,0.5373148627042601,0.632396055230868,-0.05482768465755676,-0.1822548058881611,0.425413081693782,-0.20196337852804438,-0.3012175358714921,-0.3012175358714921,-0.34977789445607466,-0.34977789445607466,-0.591768122071972,-0.41950020091239143,0.08234791560416457,0.062426658351802236,0.49414287349905006,0.15868502986284888,0.10294677267646948,0.7307309174878611,0.3424891626850139,0.1554149925545387,0.1554149925545387,-0.4682479329892412,-0.5015617579475665,-0.6775257106891669,-0.7939592023729898,-0.6914784665578384,-0.4005545308663898,-0.3746893672497811,-0.21001231446441027,-0.34768876082000105,0.2542955102152394,0.2542955102152394,0.06529262922487995,0.06529262922487995,0.14912975757091876,0.28086511564694244,0.28086511564694244,0.1099180026915489,0.1099180026915489,0.29092040476183845,-0.27285580267114484,0.588798798355203,0.588798798355203,0.6168985649159731,0.7302104073360695,0.9932942508419975,1.2393093912749622,1.0013132522178787,0.7830497896181986,0.43444369726323284,0.13004036416333337,0.9942126608052609,0.4830993151456848,-0.25340032678045044,0.4020679869690282,0.20630140569006603,0.20630140569006603,-0.1835913386758191,-0.4304840709056574,-0.44836927507808194,-0.4411113308024663,0.2996097193545723,0.0826358593639428,0.7736388603954502,0.0826358593639428,0.14994422312272726,-0.4795987349179662,-0.23665379918893414,-0.29179816560518185,-0.8417068191005755,-0.48708516377071415,-0.4614281493447255,-0.7659461735490916,0.10889359347573138,0.09176141518763566,0.20561381988249516,0.5197162540187922,0.06569019370164185,-0.42447863427005567,-0.5621587525458388,-0.4284077675571878,-0.5511377193437892,-0.5511377193437892,-0.5099215622870397,-0.5097231829728088,-0.5815129736928827,-0.5094830864580712,-0.617669233509383,-0.02397733702002502,0.4061148667438662,0.24175369559430288,0.24175369559430288,0.7877440935605596,0.7631727753529832,0.9349630906516128,0.4370370745912512,0.07325085909189276,0.16006818466795242,-0.1614937558370901,-0.07037401899008097,-0.01109566456679748,-0.09725214683861524,-0.09725214683861524,0.12096798542636787,0.11270831521973065,0.23270486870196802,0.011813854921105161,-0.31782920479446936,0.364053492720423,0.9416046496703327,0.5607223353028156,0.03216152199722335,1.1018633495907757,1.0295615615785465,0.6684607842266012,0.63894978600043,0.63894978600043,-0.12498473075853206,-0.03213976463007858,-0.05099690194743621,-0.042760670892011875,0.05276632814314515,0.04766799972574205,-0.0008026352017139816,-0.026860452407497105,0.0940412421758433,0.10778988490986889,0.2577716752672941,0.12818857834119876,0.17363811788900835,0.2278388242869994,0.07245594748065992,0.22098066722342183,0.2540204832154954,0.11147916405769444,0.22033921232096493,0.22033921232096493,0.15163691960213713,0.05691414945903549,0.05691414945903549,0.2508877057901243,0.14788150863893987,0.21631202071492234,0.13629388450510874,-0.023106376823684133,-0.16539336936797225,-0.11012970284113453,-0.23924609510732683,-0.24661786990596415,-0.21028841118296832,-0.1605164939676376,-0.16147614638806063,-0.2216236980241213,-0.18155371425475259,-0.2386358814745838,-0.217202354927172,-0.33715542940243465,-0.4238843449231802,-0.37308365047610204,-0.3416687462650656,-0.2894790957250492,-0.3326348558810829,-0.09057339655747938,-0.11443971695726392,-0.006235445982043714,0.10039605709868818,0.3295970388462095,0.2640922006279497,0.2986950021172393,0.2879811596202384,0.025165210044855044,-0.016113680058382065,-0.6316699658907035,-0.8024831265940284,-0.7819461378822915,-0.7033369874230672,-0.5766262302279486,-0.41729355937214974,-0.3372856413668339,0.08468402346531162,0.07126688178495888,0.01621558480177629,0.3731016820174925,0.35100312624971214,0.9199578429457375,0.3101785933640603,0.7094513086227371,1.4040569872011581,0.4927808001389538,0.4927808001389538,0.6985046036601807,0.18343426311533936,-0.1978076116808874,-0.1978076116808874,-0.1978076116808874,-0.1795857048448826,-0.4696947502721703,-0.4111697364784712,-0.3244861541292276,-0.4456884267027062,-0.562813027912703,-0.30584643121073135,-0.2822905014003379,-0.39532175089376675,-0.5107213919034638,-0.5701757499946398,-0.5039014510093645,-0.5516845893394741,-0.5516845893394741,-0.5516845893394741,0.1898000559795684,0.2129222411926625,-0.062167168979998196,0.5087807631576752,-0.12007967144502067,0.24816375370361898,-0.048619824400669046,0.14927212249672664,-0.16230683892227799,-0.1463932121425937,-0.2663806152995479,-0.4380079376496133,-0.3505529031438908,-0.1646407989764467,-0.25311963136091803,-0.13264949419989003,-0.027540863839006977,-0.12923312973905873,-0.029802778795872866,-0.07057592444530622,-0.17750268725273088,0.06845685798178493,0.28261473278198906,0.28261473278198906,0.05310852632224682,0.2230468851064399,0.714793391980651,0.44205019946950946,0.5963874792748638,0.5565849519655733,0.2908070615643692,-0.025700869736153643,-0.1734571645292037,0.14106015589969104,-0.43355875960223994,-0.14913417215383415,-0.40121179437536364,-0.3066269843636117,-0.1239024385041297,-0.19256444422853836,-0.29933994653078305,-0.2082744794599111,-0.43981180092089667,-0.5212121618892465,-0.500034709855322,-0.5979365869333175,-0.5634437851341744,-0.6324795025999815,-0.07557920322039098,-0.35645951854169067,-0.11540683925146136,0.3731016820174925,0.22790612523022138,-0.13069658948944435,0.5280222848599158,0.10482625173147371,0.05200311037810602,0.4264538300430398,-0.6527200118043608,0.04377838332007944,0.37367569138546125,0.06033755343085883,0.05647736967028044,0.3404125036697415,0.29980948529764667,-0.9056927749168232,-0.03875538295240209,-0.3166036830056101,-0.3656018369324037,-0.3166036830056101,-0.4422362898851236,-0.678045300551845,-0.6190452815400823,-0.3283407929884744,0.34547638692670796,-0.48224998324406526,0.7270322977369503,0.9935959464581114,1.0098807291971534,1.3359782190793938,1.157548381333243,1.157548381333243,1.5526859120819063,1.0185033436613706,1.0185033436613706,0.024185631400578417,0.024185631400578417,0.08974840075993146,0.08974840075993146,0.08974840075993146,0.16863781091795982,0.009943585358738592,-0.15011287869228318,-0.0499929118810038,-0.14868889624961232,0.08334135880973127,-0.13612551638948353,-0.09822517330992882,-0.38191326267736736,-0.4788608842357748,-0.5659510684568332,-0.6587016884616146,-0.720744987170662,-0.6797175229050082,-0.7195238265846859,-0.728760415353913,-0.3492293720377696,-0.3492293720377696,-0.18745646515116438,-0.18141915552929966,0.41272534269016437,0.5352962077579195,0.41272534269016437,0.5352962077579195,1.19382656569131,0.4776352064424443,0.6690560410636487,0.4776352064424443,1.2656510292931247,0.8670724727262302,0.8670724727262302,1.5147029673881256,0.7356722808715574,1.7031344307300758,0.5058186128933231,0.4290619399179785,0.8676241480104194,0.11939874839752058,-0.43575178856744173,-0.11559150084137614,-0.12574697008751315,-0.5830848450197195,-0.5715143666215434,-0.38889227687690914,-0.631737376011098,-0.5065056167788063,-0.3652506053825295,-0.3987809920724915,-0.44214885280692656,-0.28390513976518855,-0.2054265138033638,-0.17467887827309883,0.06745554180192012,0.3086034437049595,-0.0012859481022894203,0.3462052038844526,0.3951353825837248,0.16132633973862306,0.6382484585283412,0.409373038066008,0.49534671661314555,0.49534671661314555,0.5740252014742857,0.5740252014742857,0.2825325297386713,0.34346538054458203,0.4768958574504424,0.31283754994785673,0.15362233034264672,0.2904637584998702,0.20990128848312706,0.10277794750668624,0.005980693191228204,-0.09308251510751549,-0.18963854649835815,-0.33211939070729496,-0.5190976234317368,-0.7445425690763666,-0.7749765152294141,-0.8926986915127811,-0.8926986915127811,-0.9190032207485208,-0.9190032207485208,-0.9452908295455911,-0.7838125116284097,-0.961736410769405
-0.8715363837212273,-0.9714020271100569,-0.6132802035713439,-0.845243022363973,-0.8925732275827933,-0.5019907730003359,-0.9994711626786473,-0.3226761235756975,-0.3647002221090169,-0.30324618493235994,-0.39764171446124247,-0.185909137733601,-0.5967021015789004,-0.6492904359509987,-0.2227316832266345,0.15374302018969616,-0.4509289771930803,-0.059568371211941674,0.34659483917013795,0.5104542827441616,0.7309007012886127,-0.142468661317148,-0.18000362310940926,0.4901925495746976,-0.025822871613819402,-0.026296753397056997,-0.47809325754504695,-0.19487448546236177,-0.6160266172448151,-0.7789240618687461,-0.4997532992002089,0.04846108456163,-0.012935664372334307,0.530204146358848,0.164414622757868,-0.11088514983488182,0.6288456519365868,0.33554680577754503,0.11483001475354829,0.13354547076473253,-0.058808405131498556,-0.911697661975435,-0.734637463484086,-0.787760359929606,-1.0955725998155776,-0.7189898092316733,-0.31732999918222526,0.06305457186610965,-0.3916048603547562,-0.0013852824508336513,0.3632003270870288,0.664394655635157,-0.16936181107139206,0.258862869014782,-0.1254281017537503,1.4811894973903914,-0.29058252705115895,0.8313671439342815,0.09133358768261919,-0.2928489407398746,0.028373569096601384,0.75558931062404,0.5282326464215141,0.36166406724183,0.96952498711977,1.0027040849333844,0.7141988537769786,0.18648942368998578,0.7082055325701481,0.2274148384447561,1.2829362967784852,0.8198873067643804,0.01693281306600659,0.5286656314996139,0.5171083997513868,-0.3162736259481294,-0.4617444063014197,-0.6857407382690989,-0.5777061560195398,-0.6099441708512933,0.1807800247173587,0.29499075298199506,0.7419043685411599,0.522340251399587,0.20395143665560525,-0.34154767782992645,-0.21705952114006036,-0.15510949740313348,-1.0649231365415066,-0.4530874179650666,-0.2279378130032131,-0.8727888289090482,0.640386368603382,0.34394346539488774,0.4979350362884216,1.327167099235733,0.4721027170319113,-0.2096683469837453,-0.686985870495035,-0.5018992488412377,-0.76474830595051,-0.5808543212156975,-0.9187382294319928,-0.6144695148692156,-0.8660240695692576,-0.8161485012597565,-0.7592270304633854,-0.28059860664948144,0.2652931129570814,0.14827467620152981,-0.05576935000314444,0.519400595571017,1.1796905989483242,0.33167483466380915,-0.18359371579239064,0.4479735304809525,-0.24716694520553975,-0.5011235480308895,-0.4683072753521564,-0.15636732445988616,-0.44717997975316787,-0.1925625319542927,0.23593273517682276,-0.01832856635084401,0.3411202199242753,-0.33939108071781626,-0.30257483478837216,0.16902223764606905,-0.17069175272902692,0.6398446074658278,0.005112517930799805,1.2879321248185638,0.9035105288354073,0.01127119644384457,0.17216099607410806,0.5029389740312292,-0.03964439911167039,-0.282741539964964,-0.18402393935303216,-0.513567275633877,0.1955210320784019,-0.04363558508788021,-0.6428478446042685,0.2265524493354226,0.006113299166670936,-0.09837640419693337,0.1941508548233715,0.3671138572053208,0.45479341921308836,0.11949597736468315,0.013075225256269465,0.24338550773385176,-0.08232043046168208,0.04623486788439006,0.7710189052238295,0.38301026998236815,0.11442331428213874,0.16798084606957908,-0.07415377496853558,0.38996935619523004,0.7609135634068833,0.6857587836650954,-0.4906476398108945,0.2196356853349002,-0.4001749287011571,-0.29071918080370285,-0.2425047791424067,-0.2752792346625623,-0.1963674329965563,-0.16479794565404682,-0.10933643494348635,-0.16876979523561253,-0.11306452089717088,-0.1369577171980535,-0.15291402005804694,-0.20220097126353578,-0.2587390690916875,-0.1657018437821927,-0.056831371469351855,-0.15322727999294786,-0.13260475212489778,-0.19376391163880724,-0.2075366200066728,-0.19281569563681625,-0.27100899813828067,-0.2913307059416991,-0.30690412309733134,0.8356232433359632,0.048039805406201834,-0.23197808193567396,-0.7962700149313245,-0.8905036164910457,-0.8060408777857155,-0.8337881865873381,-1.006912403508946,-0.9947428762675578,-0.5500393951029566,-0.45347805724856666,0.5676655464857602,0.7634114810504136,0.2027144096843204,0.05939618107823913,-0.29554572996631057,1.6135213266091524,-0.3820873436601415,1.1092025374346486,1.459983945730129,1.013677524190658,0.0018701225613276546,0.806974268615508,0.3145973402394074,0.4572431359066115,0.06958159309676729,-0.28280094358593116,-0.42519172179541065,-0.74449613270167,-0.39668453420165267,-0.38512711317647724,-0.548858325473746,-0.613355933394319,-0.5068433112607471,-0.3367544004640062,-0.6012879845041843,-0.8699139659065585,-0.5940831527859766,-0.8886374679968075,-0.5269312050539827,-0.8615274133283204,-0.7057789796515549,-0.5767974439292146,0.08310506571912644,0.09554292571021332,0.6073103390566792,-0.01668611985213881,-0.08620605369750108,0.3037041472641262,0.4444171666175932,0.5797301036635659,-0.2758781052675518,-0.5115399346854419,-0.4392064520439465,-0.4352530886497715,-0.24640719822456392,-0.7848451923300807,0.41806835766184824,-0.30226038678326506,-0.26988807398875825,0.8727601014830687,-0.16818119797770834,-0.35192353494459916,-0.15359156793424433,0.029956201295795445,1.1995928156404256,0.29499356215406436,0.30883467030744494,2.1020186031223314,0.4738713860422639,-0.15790631302841984,1.4502461384771348,0.5964268453547473,-0.13236456350024575,-0.24462608169816236,0.12008701359495869,0.03247533822475218,0.03131805467714522,-0.21956755383783746,0.33840941393229396,-0.22173002550773022,-0.24725556357848566,0.3479687846867647,-0.5460134866217927,-0.3546822904932392,-0.41865470099644153,-0.7164093584270415,-0.38789782515340526,-0.4184240771819685,-0.9347233005471615,-0.3607099615629212,-0.7276461990376425,-0.4201370048636136,1.8192092503129411,-0.24610168166441326,0.16987381606236882,0.28445792269839576,0.3345760501696692,1.29311512110551,-0.4938063769485657,-0.8043866479769406,0.41464454818991553,0.7241216964156261,0.6723646083587558,-0.09242595107891005,0.6942361689071662,1.0110752296528067,-0.9466887447331919,0.056000026896445926,-0.289148572298844,0.1757117017322872,0.03175983269653601,-0.8395138140584898,-0.5189438686527474,-0.6714058074269854,-0.5899828628268924,0.2835969167921131,-0.07215481498043727,0.2019260951959893,0.998111758502731,1.0192145317061754,1.1192641272103365,0.7560049110680959,0.648404234446667,1.2230330697988503,0.9259245803178865,0.7549880990126262,-0.07149507215504576,-0.24271530854738105,0.30041367386726,-0.6972648445228524,-0.7040181618812463,-0.6143024032889745,-0.2067176895038244,-0.2593476303519916,0.18274612193751477,-0.4639598828272277,-0.16244375293224622,-0.0414909177963904,-0.4554700764985307,-0.7598365739607397,-0.595106738449777,-0.5195893575413648,-0.9268458117027598,-0.7172350197789537,-0.8509583143288456,-0.9394582796096653,-0.5753329963001974,-0.7461744462095302,-0.45311438184262576,-0.5644675036423102,0.9492198437552823,0.2601827394091143,0.3805053641843209,0.7766648578387803,0.9540940544077089,1.2307389761180858,0.5232071009908597,0.5378301428310158,0.3645787328770624,1.2976936160470474,0.5244853128179923,1.2979692098966498,1.9787929736670737,1.1377315762440066,2.0489676951006612,0.6339009819982916,0.9424627973609716,1.599283557937767,0.09996673529213027,-0.048247922251483305,0.3964095237540744,0.4740293466776375,-0.614318964308871,-0.22789377461278915,-0.23444021034851192,-0.5349069851377457,-1.0152276711822428,-0.520072012456536,-0.042601698983546814,-0.5233988699527578,-0.1874221245083881,-0.2356843597377317,0.2711826229714317,0.09777582198445886,-0.33048226946366044,0.7904022900308492,0.2865976366860791,0.5677077212757364,0.13416914917901587,0.8744174245657452,0.010533743662458949,0.05142268305696538,0.010533743662458949,0.009391294294063691,0.1107172239065438,0.028070276840676762,0.11119652659629596,0.09801264497988231,0.11232112253517879,0.13792425729743066,0.12251322520940282,0.12660925744660123,0.13792425729743066,0.13792425729743066,0.13792425729743066,0.13792425729743066,0.053506646809041304,-0.03313461532920807,-0.11208343527347572,-0.14992379219962992,-0.2242271250588411,-0.11339845509421388,-0.037086123561233086,0.05269395974346554,-0.18627793595789427,-0.7861902805406565,-1.1433199735559478
0.7840862293954199
