# Supplementary material for: Accurate prediction of protein function using statistics-informed graph networks
Source: Nat Commun. 2024 Aug 4;15:6601. doi: 10.1038/s41467-024-50955-0 (PMC11297950; doi:10.1038/s41467-024-50955-0)
Supplement: Supplementary file 4 — Source Data [file 41467_2024_50955_MOESM4_ESM.zip › Source data/Figure S2 2H1I-A.txt]

0.3190317223622187
0.34367257591080613
0.34339015254855093
0.3053502449355189
0.29293630556158484
0.2819924392614085
0.2867389550830557
0.28457194661122054
0.2839381846734216
0.2898698550250163
0.1507268991526148
0.12232186574797743
0.12640206176568344
0.18440404561400642
0.14607117391436616
0.1525003636199903
0.16830294384878075
0.20218889163938747
0.19693337295769067
0.17869397857426408
0.16430828577375664
0.14344298216989604
0.21270910871901313
0.2849494420615879
0.44566232804952743
0.4660202591676499
0.49911684351388513
0.4530019329478598
0.39876245604977156
0.46576791975573384
0.49394226228387833
0.4553471058890218
0.30047948750275166
0.3216366422855383
0.29052944067419256
0.2820231540957204
0.25434043321974814
0.4896507414010663
0.48423474426703045
0.3856193565750641
0.25418637702447955
0.2363564830480134
0.23374472264116963
0.20875550772230295
0.2909284499768877
0.24884267635828264
0.19163780377660278
0.09941054516765468
0.1633829172131784
0.11071117281010656
0.16089904549390363
0.08652264889278433
0.09847592600500467
0.02540601568123608
0.06484636875204888
0.1456952237753027
0.20671374035192666
0.16575198931517185
0.140666539780423
0.04480833479530209
0.07048463906912164
0.04810879366565839
0.1356826131046859
0.13319345684606673
0.1269510867707883
0.11685276803147449
0.109305892938063
0.12560126443537958
0.14189663593269614
0.18097769349246667
0.15186489333345624
0.15093527516679214
0.1409301358636724
0.2858148801890507
0.4612681575418399
0.623094830196387
0.615164533596415
0.6600725560340622
0.46891200446386566
0.37850754332238373
0.2592976501111125
0.35630782796465005
0.32572219727272034
0.25655434685166667
0.28003742198157183
0.3763598795961837
0.3912627200397142
0.35283352157260034
0.30703168540588627
0.2931449934734566
0.2545979260322054
0.2474869988525204
0.2675999059773767
0.3041987470022279
0.26319540724336193
0.19040949394748835
0.06556250889622825
0.053647690896299345
0.050923803268328266
0.131905184685209
0.16540479756124643
0.20254207324676166
0.2395037505303446
0.2757601349753577
0.31214500709328463
0.36813537840741
0.49112164383914764
0.5009507168937936
0.5425858266983649
0.6213520734747394
0.6867217330138884
0.6703885439211289
0.3697850939202509
0.3258482641942109
0.2708123990650438
0.4168182135770518
0.5355019495550829
0.49863749928913687
0.5729150987512714
0.4621981939349578
0.500959648509587
0.3674360895994568
0.2777189446476146
0.20957231816377933
0.1916315091140436
0.246241038449338
0.34557756196503175
0.3822515845113948
0.408985299943564
0.41843812513862005
0.45712385945935613
0.5732148040812285
0.6569963657831285
0.7050639260419468
0.672006031186982
0.6184908799754043
0.5641442520421309
0.32363975560756414
0.22334389858123332
0.043368430734891106
0.07706730016183742
0.15138795568296345
0.19012856982074136
0.17470314833458006
0.1751621695891063
0.1333409631897535
0.1918420046148259
0.277052312945979
0.2398284714731072
0.35831721468348315
0.34399577989660063
0.5090001017043445
0.6311085594296039
0.7959583713727055
0.9165234175345256
0.883691733570989
0.8472145610012795
0.6095342414805927
0.6237378640020096
0.4930682824127401
0.5499177192173454
0.43463724075430255
0.3204502756077331
0.19332630447659735
0.0
0.008068683480390276
0.051968078394521444
0.13097980194746278
0.19394252925767178
0.220458405416073
0.19802336324793446
0.16581879213043946
0.08127528917122902
0.09371853983985018
0.11252762953921784
0.11976869603188009
0.13258052471224313
0.09617080710752572
0.15222639693840304
0.18258286788797576
0.30784387409061875
0.37319584052419597
0.2301972443411615
0.4104615861611653
0.28547293753154995
0.46066256563671
0.42977661290801844
0.8347959998706015
0.9212849044455027
1.0
0.79947779660168
0.490628576115847
0.3220908503915536
0.26109610183695775
0.2136269952792184
0.19257306445610145
0.18639364809499875
0.1530217856791431
0.1958817389952709
0.20059753289402232
0.24203348893215215
0.23381338266543555
0.24905462501877731
0.2694134776528151
0.24898685815609073
