# Supplementary material for: Accurate prediction of protein function using statistics-informed graph networks
Source: Nat Commun. 2024 Aug 4;15:6601. doi: 10.1038/s41467-024-50955-0 (PMC11297950; doi:10.1038/s41467-024-50955-0)
Supplement: Supplementary file 4 — Source Data [file 41467_2024_50955_MOESM4_ESM.zip › Source data/Figure 3b.csv]

Methods	Fmax	AUPR
BLAST	0.322545488	0.134575836
BLAST	0.314440162	0.155381374
BLAST	0.316713708	0.167139869
BLAST	0.310220076	0.151974219
BLAST	0.320436711	0.144682573
BLAST	0.315383376	0.150105049
BLAST	0.326315613	0.148647167
BLAST	0.319695023	0.155001973
BLAST	0.324107425	0.147851767
BLAST	0.313577013	0.158337986
DeepGO	0.380737571	0.219254278
DeepGO	0.365477991	0.211659994
DeepGO	0.370539291	0.195989516
DeepGO	0.354947936	0.200473766
DeepGO	0.385816413	0.220114762
DeepGO	0.377324583	0.214888532
DeepGO	0.373270668	0.219165639
DeepGO	0.365627756	0.199127885
DeepGO	0.372544625	0.203489212
DeepGO	0.352276101	0.199296565
DeepFRI	0.699045013	0.702960509
DeepFRI	0.68627767	0.700329345
DeepFRI	0.704267904	0.691195024
DeepFRI	0.679516821	0.694311126
DeepFRI	0.683006634	0.699827589
DeepFRI	0.687037072	0.707355015
DeepFRI	0.689079955	0.706553486
DeepFRI	0.678916627	0.691712321
DeepFRI	0.687028736	0.689462014
DeepFRI	0.698225233	0.710040977
Pannzer	0.686611668	0.605594351
Pannzer	0.683421415	0.618958635
Pannzer	0.678311951	0.600796336
Pannzer	0.672225773	0.60735927
Pannzer	0.671755129	0.610526744
Pannzer	0.668374854	0.604240175
Pannzer	0.680051424	0.608678988
Pannzer	0.683626996	0.612529941
Pannzer	0.670387067	0.59232755
Pannzer	0.669312232	0.597729067
FunFams	0.81017979	0.745047058
FunFams	0.802685653	0.743235909
FunFams	0.796537022	0.728955568
FunFams	0.790412357	0.732110841
FunFams	0.811064748	0.747028295
FunFams	0.801898087	0.749810741
FunFams	0.814374032	0.748836574
FunFams	0.801251976	0.746456416
FunFams	0.806574241	0.732005453
FunFams	0.802978392	0.742444021
ProteInfer	0.687010345	0.571825517
ProteInfer	0.668599657	0.583306344
ProteInfer	0.684183168	0.578165166
ProteInfer	0.666187828	0.556075542
ProteInfer	0.675229293	0.578916838
ProteInfer	0.671335123	0.604378961
ProteInfer	0.688168197	0.58977431
ProteInfer	0.685926089	0.580705071
ProteInfer	0.683449989	0.566263985
ProteInfer	0.673311905	0.586998512
CLEAN	0.760914036	0.722207847
CLEAN	0.759279224	0.713237413
CLEAN	0.755516192	0.701386752
CLEAN	0.763171497	0.704105975
CLEAN	0.769481429	0.702572697
CLEAN	0.76532614	0.704868474
CLEAN	0.761790097	0.712799506
CLEAN	0.753680736	0.695257006
CLEAN	0.770107631	0.706581154
CLEAN	0.74188561	0.68503122
PhiGnet	0.880722748	0.882198814
PhiGnet	0.881028849	0.883037088
PhiGnet	0.884032521	0.892476068
PhiGnet	0.866506879	0.880577705
PhiGnet	0.888367731	0.890260598
PhiGnet	0.881049815	0.883341768
PhiGnet	0.881729461	0.904548191
PhiGnet	0.87129863	0.873670484
PhiGnet	0.881517917	0.890786264
PhiGnet	0.882787833	0.894010342
