# Supplementary material for: Accurate prediction of protein function using statistics-informed graph networks
Source: Nat Commun. 2024 Aug 4;15:6601. doi: 10.1038/s41467-024-50955-0 (PMC11297950; doi:10.1038/s41467-024-50955-0)
Supplement: Supplementary file 4 — Source Data [file 41467_2024_50955_MOESM4_ESM.zip › Source data/Figure S10_MF_Fmax_box.csv]

0.421006492	30	DeepGO
0.441648089	30	DeepGO
0.423229819	30	DeepGO
0.418271226	30	DeepGO
0.424309463	30	DeepGO
0.437662952	30	DeepGO
0.428864082	30	DeepGO
0.431412727	30	DeepGO
0.430887042	30	DeepGO
0.419016085	30	DeepGO
0.421066515	30	DeepGO
0.429056937	30	DeepGO
0.438576441	30	DeepGO
0.423670873	30	DeepGO
0.42824934	30	DeepGO
0.429700323	30	DeepGO
0.419612049	30	DeepGO
0.427193128	30	DeepGO
0.436991089	30	DeepGO
0.431392806	30	DeepGO
0.435824462	30	DeepGO
0.422155027	30	DeepGO
0.440295009	30	DeepGO
0.43265287	30	DeepGO
0.425912716	30	DeepGO
0.416667837	30	DeepGO
0.417473766	30	DeepGO
0.412251405	30	DeepGO
0.431620065	30	DeepGO
0.435161259	30	DeepGO
0.426469545	30	DeepGO
0.427734395	30	DeepGO
0.446506796	30	DeepGO
0.419953441	30	DeepGO
0.424279358	30	DeepGO
0.450096407	30	DeepGO
0.442037695	30	DeepGO
0.442024502	30	DeepGO
0.419916277	30	DeepGO
0.437192731	30	DeepGO
0.439620451	30	DeepGO
0.426731455	30	DeepGO
0.443778756	30	DeepGO
0.438012613	30	DeepGO
0.44065574	30	DeepGO
0.40214186	30	DeepGO
0.423564229	30	DeepGO
0.447345968	30	DeepGO
0.428013792	30	DeepGO
0.41754332	30	DeepGO
0.444289433	40	DeepGO
0.445180891	40	DeepGO
0.44527315	40	DeepGO
0.458980908	40	DeepGO
0.444158902	40	DeepGO
0.441399143	40	DeepGO
0.446837906	40	DeepGO
0.445071119	40	DeepGO
0.451646428	40	DeepGO
0.453206192	40	DeepGO
0.445335685	40	DeepGO
0.442103089	40	DeepGO
0.446188839	40	DeepGO
0.460630491	40	DeepGO
0.455661553	40	DeepGO
0.442329604	40	DeepGO
0.448184183	40	DeepGO
0.456240528	40	DeepGO
0.447014121	40	DeepGO
0.440268374	40	DeepGO
0.441206455	40	DeepGO
0.449373633	40	DeepGO
0.452277881	40	DeepGO
0.46155093	40	DeepGO
0.454321973	40	DeepGO
0.444634239	40	DeepGO
0.453444217	40	DeepGO
0.458230323	40	DeepGO
0.44932638	40	DeepGO
0.444790787	40	DeepGO
0.434848365	40	DeepGO
0.450674181	40	DeepGO
0.45057401	40	DeepGO
0.446501424	40	DeepGO
0.44524718	40	DeepGO
0.458506125	40	DeepGO
0.46104917	40	DeepGO
0.448840188	40	DeepGO
0.449650892	40	DeepGO
0.44895737	40	DeepGO
0.45457482	40	DeepGO
0.447748425	40	DeepGO
0.438338837	40	DeepGO
0.441446012	40	DeepGO
0.445459187	40	DeepGO
0.440478107	40	DeepGO
0.453521828	40	DeepGO
0.455965235	40	DeepGO
0.454744723	40	DeepGO
0.453469568	40	DeepGO
0.461201922	50	DeepGO
0.44617024	50	DeepGO
0.465886778	50	DeepGO
0.450103691	50	DeepGO
0.456516828	50	DeepGO
0.466175301	50	DeepGO
0.461119569	50	DeepGO
0.468187991	50	DeepGO
0.463531734	50	DeepGO
0.459402214	50	DeepGO
0.467258799	50	DeepGO
0.458211908	50	DeepGO
0.453333638	50	DeepGO
0.461657826	50	DeepGO
0.452730199	50	DeepGO
0.462268281	50	DeepGO
0.459090854	50	DeepGO
0.461912101	50	DeepGO
0.461524685	50	DeepGO
0.466343266	50	DeepGO
0.455282501	50	DeepGO
0.466364745	50	DeepGO
0.467579482	50	DeepGO
0.467483867	50	DeepGO
0.469104159	50	DeepGO
0.448935427	50	DeepGO
0.462635997	50	DeepGO
0.470341688	50	DeepGO
0.46504263	50	DeepGO
0.451988254	50	DeepGO
0.464398547	50	DeepGO
0.458446217	50	DeepGO
0.44208866	50	DeepGO
0.470362835	50	DeepGO
0.464370458	50	DeepGO
0.451998245	50	DeepGO
0.468071517	50	DeepGO
0.461937784	50	DeepGO
0.461670197	50	DeepGO
0.48007281	50	DeepGO
0.4628007	50	DeepGO
0.464316746	50	DeepGO
0.459010465	50	DeepGO
0.467373197	50	DeepGO
0.453546379	50	DeepGO
0.462424368	50	DeepGO
0.455599989	50	DeepGO
0.455086425	50	DeepGO
0.481750795	50	DeepGO
0.461409929	50	DeepGO
0.467083151	70	DeepGO
0.47287995	70	DeepGO
0.48258881	70	DeepGO
0.463003472	70	DeepGO
0.468787649	70	DeepGO
0.469424256	70	DeepGO
0.479631422	70	DeepGO
0.470333653	70	DeepGO
0.47686113	70	DeepGO
0.473391607	70	DeepGO
0.464344538	70	DeepGO
0.473589532	70	DeepGO
0.46603334	70	DeepGO
0.472671777	70	DeepGO
0.469014008	70	DeepGO
0.470528931	70	DeepGO
0.470812191	70	DeepGO
0.465505656	70	DeepGO
0.46987938	70	DeepGO
0.464549613	70	DeepGO
0.466277301	70	DeepGO
0.471529957	70	DeepGO
0.471343084	70	DeepGO
0.469069677	70	DeepGO
0.474496095	70	DeepGO
0.471692455	70	DeepGO
0.486009516	70	DeepGO
0.469250154	70	DeepGO
0.468198237	70	DeepGO
0.463706525	70	DeepGO
0.469036077	70	DeepGO
0.465550631	70	DeepGO
0.471635222	70	DeepGO
0.462576435	70	DeepGO
0.476257943	70	DeepGO
0.469939817	70	DeepGO
0.477244819	70	DeepGO
0.465445871	70	DeepGO
0.475042726	70	DeepGO
0.467984983	70	DeepGO
0.47156352	70	DeepGO
0.473053433	70	DeepGO
0.480012165	70	DeepGO
0.466741333	70	DeepGO
0.472134683	70	DeepGO
0.467815038	70	DeepGO
0.472256484	70	DeepGO
0.478613516	70	DeepGO
0.467470214	70	DeepGO
0.474909702	70	DeepGO
0.481454479	95	DeepGO
0.475203941	95	DeepGO
0.477659295	95	DeepGO
0.486478078	95	DeepGO
0.482006777	95	DeepGO
0.482916742	95	DeepGO
0.474928386	95	DeepGO
0.476606162	95	DeepGO
0.48491453	95	DeepGO
0.483398811	95	DeepGO
0.482707117	95	DeepGO
0.471288759	95	DeepGO
0.478153785	95	DeepGO
0.475545373	95	DeepGO
0.479260975	95	DeepGO
0.478511504	95	DeepGO
0.476159846	95	DeepGO
0.476776059	95	DeepGO
0.483765425	95	DeepGO
0.472420489	95	DeepGO
0.473851509	95	DeepGO
0.480645327	95	DeepGO
0.48212508	95	DeepGO
0.476500986	95	DeepGO
0.483857754	95	DeepGO
0.465144351	95	DeepGO
0.478763062	95	DeepGO
0.473375191	95	DeepGO
0.478790729	95	DeepGO
0.482019177	95	DeepGO
0.475601367	95	DeepGO
0.477036409	95	DeepGO
0.48403596	95	DeepGO
0.472328453	95	DeepGO
0.47878518	95	DeepGO
0.485382245	95	DeepGO
0.485205511	95	DeepGO
0.481362896	95	DeepGO
0.48106656	95	DeepGO
0.478546107	95	DeepGO
0.470513488	95	DeepGO
0.487073095	95	DeepGO
0.483479976	95	DeepGO
0.484884451	95	DeepGO
0.478064382	95	DeepGO
0.475962895	95	DeepGO
0.468106291	95	DeepGO
0.478740358	95	DeepGO
0.479709048	95	DeepGO
0.477435914	95	DeepGO
0.458616284	30	DeepFRI
0.481532226	30	DeepFRI
0.453813078	30	DeepFRI
0.471176049	30	DeepFRI
0.47179823	30	DeepFRI
0.4736013	30	DeepFRI
0.46142739	30	DeepFRI
0.460995952	30	DeepFRI
0.45922599	30	DeepFRI
0.474024284	30	DeepFRI
0.478843163	30	DeepFRI
0.475071847	30	DeepFRI
0.47898633	30	DeepFRI
0.485574268	30	DeepFRI
0.467021829	30	DeepFRI
0.473849204	30	DeepFRI
0.459862244	30	DeepFRI
0.455544584	30	DeepFRI
0.4614439	30	DeepFRI
0.465445355	30	DeepFRI
0.479452985	30	DeepFRI
0.479024557	30	DeepFRI
0.472773233	30	DeepFRI
0.472837013	30	DeepFRI
0.46446698	30	DeepFRI
0.467905394	30	DeepFRI
0.478858934	30	DeepFRI
0.467188743	30	DeepFRI
0.465623627	30	DeepFRI
0.473374062	30	DeepFRI
0.46346822	30	DeepFRI
0.461826657	30	DeepFRI
0.478782405	30	DeepFRI
0.456407425	30	DeepFRI
0.462970025	30	DeepFRI
0.463094705	30	DeepFRI
0.478219495	30	DeepFRI
0.447335705	30	DeepFRI
0.468843168	30	DeepFRI
0.494303267	30	DeepFRI
0.462882552	30	DeepFRI
0.473041893	30	DeepFRI
0.461376672	30	DeepFRI
0.458713941	30	DeepFRI
0.466809457	30	DeepFRI
0.461026751	30	DeepFRI
0.47254341	30	DeepFRI
0.468149912	30	DeepFRI
0.466498748	30	DeepFRI
0.455018009	30	DeepFRI
0.51388417	40	DeepFRI
0.493695638	40	DeepFRI
0.507621944	40	DeepFRI
0.503731177	40	DeepFRI
0.489577527	40	DeepFRI
0.49566865	40	DeepFRI
0.49852277	40	DeepFRI
0.505700492	40	DeepFRI
0.496443493	40	DeepFRI
0.498146499	40	DeepFRI
0.504234278	40	DeepFRI
0.503375957	40	DeepFRI
0.498068714	40	DeepFRI
0.512916365	40	DeepFRI
0.50868482	40	DeepFRI
0.491197243	40	DeepFRI
0.49761195	40	DeepFRI
0.51386199	40	DeepFRI
0.509774976	40	DeepFRI
0.506094039	40	DeepFRI
0.495994839	40	DeepFRI
0.513720019	40	DeepFRI
0.510528045	40	DeepFRI
0.493578776	40	DeepFRI
0.4952687	40	DeepFRI
0.494840211	40	DeepFRI
0.497972439	40	DeepFRI
0.499669245	40	DeepFRI
0.506923714	40	DeepFRI
0.492011825	40	DeepFRI
0.507414134	40	DeepFRI
0.500010949	40	DeepFRI
0.500762709	40	DeepFRI
0.497928881	40	DeepFRI
0.501240211	40	DeepFRI
0.489715611	40	DeepFRI
0.507948484	40	DeepFRI
0.491284198	40	DeepFRI
0.498870985	40	DeepFRI
0.509300205	40	DeepFRI
0.506073915	40	DeepFRI
0.494716782	40	DeepFRI
0.493600913	40	DeepFRI
0.495863131	40	DeepFRI
0.496992214	40	DeepFRI
0.490376133	40	DeepFRI
0.502420949	40	DeepFRI
0.493323535	40	DeepFRI
0.507815872	40	DeepFRI
0.499949545	40	DeepFRI
0.525304469	50	DeepFRI
0.52779984	50	DeepFRI
0.522677795	50	DeepFRI
0.530516673	50	DeepFRI
0.513258075	50	DeepFRI
0.510798218	50	DeepFRI
0.519789334	50	DeepFRI
0.526446452	50	DeepFRI
0.526937604	50	DeepFRI
0.537525182	50	DeepFRI
0.530015699	50	DeepFRI
0.52435584	50	DeepFRI
0.516333458	50	DeepFRI
0.521261181	50	DeepFRI
0.524163982	50	DeepFRI
0.515280259	50	DeepFRI
0.514015064	50	DeepFRI
0.532771682	50	DeepFRI
0.515892823	50	DeepFRI
0.541349473	50	DeepFRI
0.539316148	50	DeepFRI
0.529815827	50	DeepFRI
0.518200187	50	DeepFRI
0.512100536	50	DeepFRI
0.523036903	50	DeepFRI
0.522736529	50	DeepFRI
0.515370483	50	DeepFRI
0.534909264	50	DeepFRI
0.522266888	50	DeepFRI
0.528392222	50	DeepFRI
0.527808242	50	DeepFRI
0.5184944	50	DeepFRI
0.518628076	50	DeepFRI
0.527599066	50	DeepFRI
0.520063601	50	DeepFRI
0.533405324	50	DeepFRI
0.521637905	50	DeepFRI
0.527780349	50	DeepFRI
0.529006798	50	DeepFRI
0.525278574	50	DeepFRI
0.515887666	50	DeepFRI
0.535682861	50	DeepFRI
0.521693342	50	DeepFRI
0.50826909	50	DeepFRI
0.528290328	50	DeepFRI
0.510053009	50	DeepFRI
0.520680015	50	DeepFRI
0.530689604	50	DeepFRI
0.534238545	50	DeepFRI
0.539445265	50	DeepFRI
0.548463413	70	DeepFRI
0.544561677	70	DeepFRI
0.54696894	70	DeepFRI
0.549474031	70	DeepFRI
0.536455634	70	DeepFRI
0.556569509	70	DeepFRI
0.556877666	70	DeepFRI
0.554929374	70	DeepFRI
0.545912053	70	DeepFRI
0.545511962	70	DeepFRI
0.540837025	70	DeepFRI
0.545041636	70	DeepFRI
0.546476393	70	DeepFRI
0.529085812	70	DeepFRI
0.554973352	70	DeepFRI
0.541668943	70	DeepFRI
0.545874254	70	DeepFRI
0.555871744	70	DeepFRI
0.553933392	70	DeepFRI
0.54979827	70	DeepFRI
0.548280979	70	DeepFRI
0.54617634	70	DeepFRI
0.547895372	70	DeepFRI
0.541147652	70	DeepFRI
0.533987239	70	DeepFRI
0.545306999	70	DeepFRI
0.549183319	70	DeepFRI
0.535608607	70	DeepFRI
0.54640452	70	DeepFRI
0.547967257	70	DeepFRI
0.553308241	70	DeepFRI
0.551923902	70	DeepFRI
0.554628352	70	DeepFRI
0.541947768	70	DeepFRI
0.540183623	70	DeepFRI
0.544577252	70	DeepFRI
0.546941081	70	DeepFRI
0.551483461	70	DeepFRI
0.556195318	70	DeepFRI
0.546327722	70	DeepFRI
0.552457987	70	DeepFRI
0.558029874	70	DeepFRI
0.550359262	70	DeepFRI
0.549457393	70	DeepFRI
0.556943542	70	DeepFRI
0.559687988	70	DeepFRI
0.552782164	70	DeepFRI
0.556316009	70	DeepFRI
0.551335906	70	DeepFRI
0.557558659	70	DeepFRI
0.57472319	95	DeepFRI
0.576024072	95	DeepFRI
0.571195702	95	DeepFRI
0.572899473	95	DeepFRI
0.571635692	95	DeepFRI
0.561072469	95	DeepFRI
0.562667448	95	DeepFRI
0.573469607	95	DeepFRI
0.567830261	95	DeepFRI
0.574923646	95	DeepFRI
0.564227937	95	DeepFRI
0.57263356	95	DeepFRI
0.568295182	95	DeepFRI
0.572485184	95	DeepFRI
0.570142417	95	DeepFRI
0.580219103	95	DeepFRI
0.570231352	95	DeepFRI
0.575705621	95	DeepFRI
0.574570438	95	DeepFRI
0.557422512	95	DeepFRI
0.559312476	95	DeepFRI
0.570430401	95	DeepFRI
0.575729625	95	DeepFRI
0.568682392	95	DeepFRI
0.568487819	95	DeepFRI
0.573389939	95	DeepFRI
0.576683091	95	DeepFRI
0.576717014	95	DeepFRI
0.573941443	95	DeepFRI
0.568623215	95	DeepFRI
0.569921811	95	DeepFRI
0.561935009	95	DeepFRI
0.574563893	95	DeepFRI
0.57035247	95	DeepFRI
0.564429242	95	DeepFRI
0.566107547	95	DeepFRI
0.57607759	95	DeepFRI
0.579052597	95	DeepFRI
0.568423485	95	DeepFRI
0.560291396	95	DeepFRI
0.575309697	95	DeepFRI
0.569454584	95	DeepFRI
0.569853006	95	DeepFRI
0.571205643	95	DeepFRI
0.566766184	95	DeepFRI
0.569694382	95	DeepFRI
0.566891271	95	DeepFRI
0.576394857	95	DeepFRI
0.55817125	95	DeepFRI
0.571838867	95	DeepFRI
0.607882513	30	PhiGnet w/o RCs
0.619682719	30	PhiGnet w/o RCs
0.606692264	30	PhiGnet w/o RCs
0.622294441	30	PhiGnet w/o RCs
0.625561612	30	PhiGnet w/o RCs
0.622804142	30	PhiGnet w/o RCs
0.605374182	30	PhiGnet w/o RCs
0.612353492	30	PhiGnet w/o RCs
0.616245823	30	PhiGnet w/o RCs
0.602946617	30	PhiGnet w/o RCs
0.608993271	30	PhiGnet w/o RCs
0.623294736	30	PhiGnet w/o RCs
0.624993519	30	PhiGnet w/o RCs
0.608411935	30	PhiGnet w/o RCs
0.613501939	30	PhiGnet w/o RCs
0.621064342	30	PhiGnet w/o RCs
0.597301631	30	PhiGnet w/o RCs
0.625152308	30	PhiGnet w/o RCs
0.612301215	30	PhiGnet w/o RCs
0.605476474	30	PhiGnet w/o RCs
0.612023938	30	PhiGnet w/o RCs
0.61111951	30	PhiGnet w/o RCs
0.625742299	30	PhiGnet w/o RCs
0.591350512	30	PhiGnet w/o RCs
0.614203251	30	PhiGnet w/o RCs
0.612327917	30	PhiGnet w/o RCs
0.612447007	30	PhiGnet w/o RCs
0.616305077	30	PhiGnet w/o RCs
0.600472596	30	PhiGnet w/o RCs
0.614057274	30	PhiGnet w/o RCs
0.608261333	30	PhiGnet w/o RCs
0.595108412	30	PhiGnet w/o RCs
0.616454867	30	PhiGnet w/o RCs
0.599523223	30	PhiGnet w/o RCs
0.599091413	30	PhiGnet w/o RCs
0.608986877	30	PhiGnet w/o RCs
0.621071867	30	PhiGnet w/o RCs
0.607873662	30	PhiGnet w/o RCs
0.596712539	30	PhiGnet w/o RCs
0.604230507	30	PhiGnet w/o RCs
0.608603079	30	PhiGnet w/o RCs
0.629025608	30	PhiGnet w/o RCs
0.63619679	30	PhiGnet w/o RCs
0.617026215	30	PhiGnet w/o RCs
0.603170258	30	PhiGnet w/o RCs
0.592839906	30	PhiGnet w/o RCs
0.607189649	30	PhiGnet w/o RCs
0.599306795	30	PhiGnet w/o RCs
0.612746174	30	PhiGnet w/o RCs
0.619741967	30	PhiGnet w/o RCs
0.660739888	40	PhiGnet w/o RCs
0.674806146	40	PhiGnet w/o RCs
0.662984177	40	PhiGnet w/o RCs
0.671487084	40	PhiGnet w/o RCs
0.662408828	40	PhiGnet w/o RCs
0.673786366	40	PhiGnet w/o RCs
0.663328297	40	PhiGnet w/o RCs
0.667567686	40	PhiGnet w/o RCs
0.659257069	40	PhiGnet w/o RCs
0.654258335	40	PhiGnet w/o RCs
0.646301162	40	PhiGnet w/o RCs
0.65715849	40	PhiGnet w/o RCs
0.664668512	40	PhiGnet w/o RCs
0.64347439	40	PhiGnet w/o RCs
0.656379643	40	PhiGnet w/o RCs
0.653890853	40	PhiGnet w/o RCs
0.661592358	40	PhiGnet w/o RCs
0.679819423	40	PhiGnet w/o RCs
0.660150565	40	PhiGnet w/o RCs
0.671245685	40	PhiGnet w/o RCs
0.6647711	40	PhiGnet w/o RCs
0.674720572	40	PhiGnet w/o RCs
0.670150758	40	PhiGnet w/o RCs
0.662954067	40	PhiGnet w/o RCs
0.666528042	40	PhiGnet w/o RCs
0.654505121	40	PhiGnet w/o RCs
0.669363397	40	PhiGnet w/o RCs
0.655603863	40	PhiGnet w/o RCs
0.658155495	40	PhiGnet w/o RCs
0.661416668	40	PhiGnet w/o RCs
0.662491491	40	PhiGnet w/o RCs
0.664111934	40	PhiGnet w/o RCs
0.669495098	40	PhiGnet w/o RCs
0.654766098	40	PhiGnet w/o RCs
0.674104024	40	PhiGnet w/o RCs
0.653687731	40	PhiGnet w/o RCs
0.648007053	40	PhiGnet w/o RCs
0.669877073	40	PhiGnet w/o RCs
0.669746365	40	PhiGnet w/o RCs
0.659414191	40	PhiGnet w/o RCs
0.643092817	40	PhiGnet w/o RCs
0.670789067	40	PhiGnet w/o RCs
0.653878179	40	PhiGnet w/o RCs
0.666800981	40	PhiGnet w/o RCs
0.660052941	40	PhiGnet w/o RCs
0.680468995	40	PhiGnet w/o RCs
0.653104294	40	PhiGnet w/o RCs
0.660840573	40	PhiGnet w/o RCs
0.662424609	40	PhiGnet w/o RCs
0.668273607	40	PhiGnet w/o RCs
0.695528142	50	PhiGnet w/o RCs
0.688628417	50	PhiGnet w/o RCs
0.687291917	50	PhiGnet w/o RCs
0.689019379	50	PhiGnet w/o RCs
0.679392362	50	PhiGnet w/o RCs
0.680206081	50	PhiGnet w/o RCs
0.680382341	50	PhiGnet w/o RCs
0.677266162	50	PhiGnet w/o RCs
0.673351412	50	PhiGnet w/o RCs
0.689945243	50	PhiGnet w/o RCs
0.685795342	50	PhiGnet w/o RCs
0.679165397	50	PhiGnet w/o RCs
0.670654829	50	PhiGnet w/o RCs
0.683441656	50	PhiGnet w/o RCs
0.68311002	50	PhiGnet w/o RCs
0.676400387	50	PhiGnet w/o RCs
0.685342269	50	PhiGnet w/o RCs
0.690631709	50	PhiGnet w/o RCs
0.688852583	50	PhiGnet w/o RCs
0.68423211	50	PhiGnet w/o RCs
0.681951753	50	PhiGnet w/o RCs
0.677929212	50	PhiGnet w/o RCs
0.67443913	50	PhiGnet w/o RCs
0.686377393	50	PhiGnet w/o RCs
0.68566918	50	PhiGnet w/o RCs
0.688703708	50	PhiGnet w/o RCs
0.678357358	50	PhiGnet w/o RCs
0.681903719	50	PhiGnet w/o RCs
0.679896074	50	PhiGnet w/o RCs
0.693980744	50	PhiGnet w/o RCs
0.680789782	50	PhiGnet w/o RCs
0.678756384	50	PhiGnet w/o RCs
0.687872407	50	PhiGnet w/o RCs
0.688633327	50	PhiGnet w/o RCs
0.675394019	50	PhiGnet w/o RCs
0.691355673	50	PhiGnet w/o RCs
0.678882424	50	PhiGnet w/o RCs
0.683155471	50	PhiGnet w/o RCs
0.694694498	50	PhiGnet w/o RCs
0.678456553	50	PhiGnet w/o RCs
0.676886684	50	PhiGnet w/o RCs
0.681387324	50	PhiGnet w/o RCs
0.676926787	50	PhiGnet w/o RCs
0.678095334	50	PhiGnet w/o RCs
0.679499435	50	PhiGnet w/o RCs
0.692443115	50	PhiGnet w/o RCs
0.682283869	50	PhiGnet w/o RCs
0.6787512	50	PhiGnet w/o RCs
0.678132171	50	PhiGnet w/o RCs
0.680289692	50	PhiGnet w/o RCs
0.712545876	70	PhiGnet w/o RCs
0.710530255	70	PhiGnet w/o RCs
0.707347712	70	PhiGnet w/o RCs
0.708402049	70	PhiGnet w/o RCs
0.708308884	70	PhiGnet w/o RCs
0.710087352	70	PhiGnet w/o RCs
0.704755086	70	PhiGnet w/o RCs
0.701817336	70	PhiGnet w/o RCs
0.706531387	70	PhiGnet w/o RCs
0.712583754	70	PhiGnet w/o RCs
0.699226674	70	PhiGnet w/o RCs
0.70925043	70	PhiGnet w/o RCs
0.705259252	70	PhiGnet w/o RCs
0.712492007	70	PhiGnet w/o RCs
0.706644565	70	PhiGnet w/o RCs
0.70479311	70	PhiGnet w/o RCs
0.697793312	70	PhiGnet w/o RCs
0.710177453	70	PhiGnet w/o RCs
0.704592955	70	PhiGnet w/o RCs
0.70528104	70	PhiGnet w/o RCs
0.708784133	70	PhiGnet w/o RCs
0.710792213	70	PhiGnet w/o RCs
0.709167159	70	PhiGnet w/o RCs
0.708157839	70	PhiGnet w/o RCs
0.705870971	70	PhiGnet w/o RCs
0.702124499	70	PhiGnet w/o RCs
0.70572679	70	PhiGnet w/o RCs
0.709311089	70	PhiGnet w/o RCs
0.711570215	70	PhiGnet w/o RCs
0.706408523	70	PhiGnet w/o RCs
0.712179332	70	PhiGnet w/o RCs
0.701983554	70	PhiGnet w/o RCs
0.715349291	70	PhiGnet w/o RCs
0.705679086	70	PhiGnet w/o RCs
0.710145761	70	PhiGnet w/o RCs
0.698248431	70	PhiGnet w/o RCs
0.708315673	70	PhiGnet w/o RCs
0.700897497	70	PhiGnet w/o RCs
0.707460285	70	PhiGnet w/o RCs
0.706193945	70	PhiGnet w/o RCs
0.708915845	70	PhiGnet w/o RCs
0.703941441	70	PhiGnet w/o RCs
0.709164939	70	PhiGnet w/o RCs
0.696219357	70	PhiGnet w/o RCs
0.722905064	70	PhiGnet w/o RCs
0.700635912	70	PhiGnet w/o RCs
0.708690094	70	PhiGnet w/o RCs
0.703520349	70	PhiGnet w/o RCs
0.698703363	70	PhiGnet w/o RCs
0.707184832	70	PhiGnet w/o RCs
0.716674906	95	PhiGnet w/o RCs
0.725092564	95	PhiGnet w/o RCs
0.717874433	95	PhiGnet w/o RCs
0.722087729	95	PhiGnet w/o RCs
0.725938877	95	PhiGnet w/o RCs
0.717298458	95	PhiGnet w/o RCs
0.724629136	95	PhiGnet w/o RCs
0.715806563	95	PhiGnet w/o RCs
0.715955645	95	PhiGnet w/o RCs
0.715453732	95	PhiGnet w/o RCs
0.709164302	95	PhiGnet w/o RCs
0.715571853	95	PhiGnet w/o RCs
0.715839763	95	PhiGnet w/o RCs
0.723889882	95	PhiGnet w/o RCs
0.71468867	95	PhiGnet w/o RCs
0.725181413	95	PhiGnet w/o RCs
0.715701099	95	PhiGnet w/o RCs
0.711582377	95	PhiGnet w/o RCs
0.714569289	95	PhiGnet w/o RCs
0.722923297	95	PhiGnet w/o RCs
0.724259582	95	PhiGnet w/o RCs
0.718560737	95	PhiGnet w/o RCs
0.718146673	95	PhiGnet w/o RCs
0.721580309	95	PhiGnet w/o RCs
0.723251694	95	PhiGnet w/o RCs
0.718539213	95	PhiGnet w/o RCs
0.714228861	95	PhiGnet w/o RCs
0.711296044	95	PhiGnet w/o RCs
0.71936093	95	PhiGnet w/o RCs
0.71505318	95	PhiGnet w/o RCs
0.711144147	95	PhiGnet w/o RCs
0.724740076	95	PhiGnet w/o RCs
0.713893473	95	PhiGnet w/o RCs
0.717138389	95	PhiGnet w/o RCs
0.718396004	95	PhiGnet w/o RCs
0.714342842	95	PhiGnet w/o RCs
0.72340315	95	PhiGnet w/o RCs
0.725135949	95	PhiGnet w/o RCs
0.725689987	95	PhiGnet w/o RCs
0.718849686	95	PhiGnet w/o RCs
0.72570365	95	PhiGnet w/o RCs
0.72556922	95	PhiGnet w/o RCs
0.717087587	95	PhiGnet w/o RCs
0.722123311	95	PhiGnet w/o RCs
0.707985244	95	PhiGnet w/o RCs
0.713993942	95	PhiGnet w/o RCs
0.719998059	95	PhiGnet w/o RCs
0.717555575	95	PhiGnet w/o RCs
0.711320145	95	PhiGnet w/o RCs
0.716894567	95	PhiGnet w/o RCs
0.640194388	30	PhiGnet w/o EVCs
0.619505516	30	PhiGnet w/o EVCs
0.622378223	30	PhiGnet w/o EVCs
0.61384872	30	PhiGnet w/o EVCs
0.629137936	30	PhiGnet w/o EVCs
0.633014588	30	PhiGnet w/o EVCs
0.61941104	30	PhiGnet w/o EVCs
0.613180028	30	PhiGnet w/o EVCs
0.618058963	30	PhiGnet w/o EVCs
0.626207469	30	PhiGnet w/o EVCs
0.612512085	30	PhiGnet w/o EVCs
0.604856822	30	PhiGnet w/o EVCs
0.612618864	30	PhiGnet w/o EVCs
0.627788283	30	PhiGnet w/o EVCs
0.619585707	30	PhiGnet w/o EVCs
0.610597701	30	PhiGnet w/o EVCs
0.630149881	30	PhiGnet w/o EVCs
0.622568023	30	PhiGnet w/o EVCs
0.615675037	30	PhiGnet w/o EVCs
0.609915138	30	PhiGnet w/o EVCs
0.618118497	30	PhiGnet w/o EVCs
0.618668351	30	PhiGnet w/o EVCs
0.628299173	30	PhiGnet w/o EVCs
0.636119414	30	PhiGnet w/o EVCs
0.598383502	30	PhiGnet w/o EVCs
0.606091293	30	PhiGnet w/o EVCs
0.604923693	30	PhiGnet w/o EVCs
0.613432538	30	PhiGnet w/o EVCs
0.620090542	30	PhiGnet w/o EVCs
0.602758896	30	PhiGnet w/o EVCs
0.600609056	30	PhiGnet w/o EVCs
0.610255607	30	PhiGnet w/o EVCs
0.594042973	30	PhiGnet w/o EVCs
0.614616948	30	PhiGnet w/o EVCs
0.627834401	30	PhiGnet w/o EVCs
0.632715952	30	PhiGnet w/o EVCs
0.626014908	30	PhiGnet w/o EVCs
0.621245287	30	PhiGnet w/o EVCs
0.623441547	30	PhiGnet w/o EVCs
0.603506197	30	PhiGnet w/o EVCs
0.615524952	30	PhiGnet w/o EVCs
0.620657625	30	PhiGnet w/o EVCs
0.618989692	30	PhiGnet w/o EVCs
0.619584843	30	PhiGnet w/o EVCs
0.610367692	30	PhiGnet w/o EVCs
0.616447276	30	PhiGnet w/o EVCs
0.612058441	30	PhiGnet w/o EVCs
0.61405586	30	PhiGnet w/o EVCs
0.635854081	30	PhiGnet w/o EVCs
0.617454689	30	PhiGnet w/o EVCs
0.663290811	40	PhiGnet w/o EVCs
0.655482109	40	PhiGnet w/o EVCs
0.670024968	40	PhiGnet w/o EVCs
0.6739601	40	PhiGnet w/o EVCs
0.654578706	40	PhiGnet w/o EVCs
0.663675655	40	PhiGnet w/o EVCs
0.664081719	40	PhiGnet w/o EVCs
0.661686239	40	PhiGnet w/o EVCs
0.676349371	40	PhiGnet w/o EVCs
0.680935977	40	PhiGnet w/o EVCs
0.65903264	40	PhiGnet w/o EVCs
0.664271728	40	PhiGnet w/o EVCs
0.65934451	40	PhiGnet w/o EVCs
0.670761136	40	PhiGnet w/o EVCs
0.675969912	40	PhiGnet w/o EVCs
0.664024468	40	PhiGnet w/o EVCs
0.665556356	40	PhiGnet w/o EVCs
0.665927378	40	PhiGnet w/o EVCs
0.658504839	40	PhiGnet w/o EVCs
0.68350054	40	PhiGnet w/o EVCs
0.658488612	40	PhiGnet w/o EVCs
0.650997217	40	PhiGnet w/o EVCs
0.658441602	40	PhiGnet w/o EVCs
0.668671184	40	PhiGnet w/o EVCs
0.670958092	40	PhiGnet w/o EVCs
0.665803648	40	PhiGnet w/o EVCs
0.665586305	40	PhiGnet w/o EVCs
0.66222678	40	PhiGnet w/o EVCs
0.667697293	40	PhiGnet w/o EVCs
0.656950024	40	PhiGnet w/o EVCs
0.652972227	40	PhiGnet w/o EVCs
0.658712055	40	PhiGnet w/o EVCs
0.672762086	40	PhiGnet w/o EVCs
0.672371688	40	PhiGnet w/o EVCs
0.66783008	40	PhiGnet w/o EVCs
0.662291441	40	PhiGnet w/o EVCs
0.665424547	40	PhiGnet w/o EVCs
0.657964808	40	PhiGnet w/o EVCs
0.67749656	40	PhiGnet w/o EVCs
0.658560843	40	PhiGnet w/o EVCs
0.664167747	40	PhiGnet w/o EVCs
0.66730414	40	PhiGnet w/o EVCs
0.656718883	40	PhiGnet w/o EVCs
0.660844885	40	PhiGnet w/o EVCs
0.661713557	40	PhiGnet w/o EVCs
0.666798189	40	PhiGnet w/o EVCs
0.669370683	40	PhiGnet w/o EVCs
0.667607391	40	PhiGnet w/o EVCs
0.660947926	40	PhiGnet w/o EVCs
0.663374078	40	PhiGnet w/o EVCs
0.679595731	50	PhiGnet w/o EVCs
0.681584339	50	PhiGnet w/o EVCs
0.668876278	50	PhiGnet w/o EVCs
0.687928545	50	PhiGnet w/o EVCs
0.685407679	50	PhiGnet w/o EVCs
0.685103634	50	PhiGnet w/o EVCs
0.692804489	50	PhiGnet w/o EVCs
0.682291613	50	PhiGnet w/o EVCs
0.684859176	50	PhiGnet w/o EVCs
0.688727881	50	PhiGnet w/o EVCs
0.692020275	50	PhiGnet w/o EVCs
0.681570585	50	PhiGnet w/o EVCs
0.679147665	50	PhiGnet w/o EVCs
0.683830912	50	PhiGnet w/o EVCs
0.683264452	50	PhiGnet w/o EVCs
0.691570285	50	PhiGnet w/o EVCs
0.698297811	50	PhiGnet w/o EVCs
0.699051527	50	PhiGnet w/o EVCs
0.687821442	50	PhiGnet w/o EVCs
0.689270822	50	PhiGnet w/o EVCs
0.684404064	50	PhiGnet w/o EVCs
0.687265045	50	PhiGnet w/o EVCs
0.679230108	50	PhiGnet w/o EVCs
0.665678172	50	PhiGnet w/o EVCs
0.684121124	50	PhiGnet w/o EVCs
0.681769646	50	PhiGnet w/o EVCs
0.684118563	50	PhiGnet w/o EVCs
0.686775034	50	PhiGnet w/o EVCs
0.674137947	50	PhiGnet w/o EVCs
0.665951801	50	PhiGnet w/o EVCs
0.680358178	50	PhiGnet w/o EVCs
0.689874307	50	PhiGnet w/o EVCs
0.692313827	50	PhiGnet w/o EVCs
0.684470382	50	PhiGnet w/o EVCs
0.689426801	50	PhiGnet w/o EVCs
0.693968837	50	PhiGnet w/o EVCs
0.685590341	50	PhiGnet w/o EVCs
0.677528941	50	PhiGnet w/o EVCs
0.682492455	50	PhiGnet w/o EVCs
0.683650484	50	PhiGnet w/o EVCs
0.677081954	50	PhiGnet w/o EVCs
0.694256046	50	PhiGnet w/o EVCs
0.682986052	50	PhiGnet w/o EVCs
0.693625322	50	PhiGnet w/o EVCs
0.690125819	50	PhiGnet w/o EVCs
0.680742664	50	PhiGnet w/o EVCs
0.678015951	50	PhiGnet w/o EVCs
0.686684339	50	PhiGnet w/o EVCs
0.68455068	50	PhiGnet w/o EVCs
0.683732985	50	PhiGnet w/o EVCs
0.70938405	70	PhiGnet w/o EVCs
0.711946514	70	PhiGnet w/o EVCs
0.711064355	70	PhiGnet w/o EVCs
0.716129768	70	PhiGnet w/o EVCs
0.707963158	70	PhiGnet w/o EVCs
0.710854466	70	PhiGnet w/o EVCs
0.713226898	70	PhiGnet w/o EVCs
0.707519234	70	PhiGnet w/o EVCs
0.72089171	70	PhiGnet w/o EVCs
0.709740653	70	PhiGnet w/o EVCs
0.715632736	70	PhiGnet w/o EVCs
0.713076776	70	PhiGnet w/o EVCs
0.70091606	70	PhiGnet w/o EVCs
0.708249602	70	PhiGnet w/o EVCs
0.704925731	70	PhiGnet w/o EVCs
0.701433335	70	PhiGnet w/o EVCs
0.709055656	70	PhiGnet w/o EVCs
0.707405793	70	PhiGnet w/o EVCs
0.706803809	70	PhiGnet w/o EVCs
0.711763384	70	PhiGnet w/o EVCs
0.711640583	70	PhiGnet w/o EVCs
0.709867822	70	PhiGnet w/o EVCs
0.711525531	70	PhiGnet w/o EVCs
0.706517019	70	PhiGnet w/o EVCs
0.704411103	70	PhiGnet w/o EVCs
0.710485735	70	PhiGnet w/o EVCs
0.714786162	70	PhiGnet w/o EVCs
0.712034407	70	PhiGnet w/o EVCs
0.701256432	70	PhiGnet w/o EVCs
0.704767875	70	PhiGnet w/o EVCs
0.713945814	70	PhiGnet w/o EVCs
0.704577063	70	PhiGnet w/o EVCs
0.713169883	70	PhiGnet w/o EVCs
0.707149204	70	PhiGnet w/o EVCs
0.709917959	70	PhiGnet w/o EVCs
0.718186901	70	PhiGnet w/o EVCs
0.710750014	70	PhiGnet w/o EVCs
0.71436837	70	PhiGnet w/o EVCs
0.712191726	70	PhiGnet w/o EVCs
0.708782691	70	PhiGnet w/o EVCs
0.711201364	70	PhiGnet w/o EVCs
0.708650414	70	PhiGnet w/o EVCs
0.719213434	70	PhiGnet w/o EVCs
0.702257264	70	PhiGnet w/o EVCs
0.707677146	70	PhiGnet w/o EVCs
0.714599023	70	PhiGnet w/o EVCs
0.700075725	70	PhiGnet w/o EVCs
0.702485723	70	PhiGnet w/o EVCs
0.708531499	70	PhiGnet w/o EVCs
0.710266116	70	PhiGnet w/o EVCs
0.727750305	95	PhiGnet w/o EVCs
0.719630352	95	PhiGnet w/o EVCs
0.72165775	95	PhiGnet w/o EVCs
0.723679283	95	PhiGnet w/o EVCs
0.724113435	95	PhiGnet w/o EVCs
0.72784069	95	PhiGnet w/o EVCs
0.722387741	95	PhiGnet w/o EVCs
0.721204702	95	PhiGnet w/o EVCs
0.713637898	95	PhiGnet w/o EVCs
0.727530699	95	PhiGnet w/o EVCs
0.723357419	95	PhiGnet w/o EVCs
0.7227184	95	PhiGnet w/o EVCs
0.732884712	95	PhiGnet w/o EVCs
0.726696111	95	PhiGnet w/o EVCs
0.718999206	95	PhiGnet w/o EVCs
0.731263258	95	PhiGnet w/o EVCs
0.721945341	95	PhiGnet w/o EVCs
0.721166566	95	PhiGnet w/o EVCs
0.721190235	95	PhiGnet w/o EVCs
0.719754866	95	PhiGnet w/o EVCs
0.715766762	95	PhiGnet w/o EVCs
0.720091267	95	PhiGnet w/o EVCs
0.716074843	95	PhiGnet w/o EVCs
0.71667248	95	PhiGnet w/o EVCs
0.728436662	95	PhiGnet w/o EVCs
0.730725942	95	PhiGnet w/o EVCs
0.725244338	95	PhiGnet w/o EVCs
0.727126198	95	PhiGnet w/o EVCs
0.731118961	95	PhiGnet w/o EVCs
0.723088354	95	PhiGnet w/o EVCs
0.719323801	95	PhiGnet w/o EVCs
0.715886104	95	PhiGnet w/o EVCs
0.725020445	95	PhiGnet w/o EVCs
0.736504877	95	PhiGnet w/o EVCs
0.723545721	95	PhiGnet w/o EVCs
0.727796409	95	PhiGnet w/o EVCs
0.720916814	95	PhiGnet w/o EVCs
0.727307082	95	PhiGnet w/o EVCs
0.721962322	95	PhiGnet w/o EVCs
0.718023659	95	PhiGnet w/o EVCs
0.719046688	95	PhiGnet w/o EVCs
0.732650263	95	PhiGnet w/o EVCs
0.723178562	95	PhiGnet w/o EVCs
0.725068202	95	PhiGnet w/o EVCs
0.725450658	95	PhiGnet w/o EVCs
0.722674892	95	PhiGnet w/o EVCs
0.726583174	95	PhiGnet w/o EVCs
0.723997385	95	PhiGnet w/o EVCs
0.721258563	95	PhiGnet w/o EVCs
0.724141934	95	PhiGnet w/o EVCs
0.686449973	30	PhiGnet
0.697785347	30	PhiGnet
0.673515084	30	PhiGnet
0.685637888	30	PhiGnet
0.676932708	30	PhiGnet
0.669710764	30	PhiGnet
0.681447838	30	PhiGnet
0.665649937	30	PhiGnet
0.678504307	30	PhiGnet
0.684461948	30	PhiGnet
0.693959883	30	PhiGnet
0.678938894	30	PhiGnet
0.694854869	30	PhiGnet
0.695015212	30	PhiGnet
0.675925527	30	PhiGnet
0.702782639	30	PhiGnet
0.673235749	30	PhiGnet
0.691195479	30	PhiGnet
0.662760789	30	PhiGnet
0.683397456	30	PhiGnet
0.673953049	30	PhiGnet
0.660363977	30	PhiGnet
0.689996713	30	PhiGnet
0.673810167	30	PhiGnet
0.67412478	30	PhiGnet
0.676804194	30	PhiGnet
0.680826368	30	PhiGnet
0.692870233	30	PhiGnet
0.680967779	30	PhiGnet
0.668344791	30	PhiGnet
0.671206078	30	PhiGnet
0.66438987	30	PhiGnet
0.686854617	30	PhiGnet
0.670519102	30	PhiGnet
0.675975768	30	PhiGnet
0.660208498	30	PhiGnet
0.688261521	30	PhiGnet
0.665591891	30	PhiGnet
0.685114481	30	PhiGnet
0.681343161	30	PhiGnet
0.684182282	30	PhiGnet
0.677239365	30	PhiGnet
0.68850994	30	PhiGnet
0.670847986	30	PhiGnet
0.678216799	30	PhiGnet
0.676727009	30	PhiGnet
0.671468331	30	PhiGnet
0.655624979	30	PhiGnet
0.677178175	30	PhiGnet
0.672593633	30	PhiGnet
0.733218173	40	PhiGnet
0.731879371	40	PhiGnet
0.718577314	40	PhiGnet
0.73205096	40	PhiGnet
0.73519697	40	PhiGnet
0.742048003	40	PhiGnet
0.74093475	40	PhiGnet
0.707714125	40	PhiGnet
0.710187829	40	PhiGnet
0.723381782	40	PhiGnet
0.726598018	40	PhiGnet
0.735453014	40	PhiGnet
0.732314588	40	PhiGnet
0.733669551	40	PhiGnet
0.728698091	40	PhiGnet
0.730441191	40	PhiGnet
0.737552868	40	PhiGnet
0.731624021	40	PhiGnet
0.744409371	40	PhiGnet
0.734814386	40	PhiGnet
0.729263683	40	PhiGnet
0.729906592	40	PhiGnet
0.749713803	40	PhiGnet
0.739983311	40	PhiGnet
0.722756063	40	PhiGnet
0.727552723	40	PhiGnet
0.731925471	40	PhiGnet
0.74205021	40	PhiGnet
0.736690506	40	PhiGnet
0.733353963	40	PhiGnet
0.738954457	40	PhiGnet
0.724364899	40	PhiGnet
0.744749011	40	PhiGnet
0.720648045	40	PhiGnet
0.732093532	40	PhiGnet
0.726120105	40	PhiGnet
0.719781203	40	PhiGnet
0.719560008	40	PhiGnet
0.727161566	40	PhiGnet
0.750240476	40	PhiGnet
0.736078387	40	PhiGnet
0.73342696	40	PhiGnet
0.726932623	40	PhiGnet
0.735975059	40	PhiGnet
0.718671697	40	PhiGnet
0.731663187	40	PhiGnet
0.734678869	40	PhiGnet
0.740177826	40	PhiGnet
0.734994967	40	PhiGnet
0.741862805	40	PhiGnet
0.763047396	50	PhiGnet
0.751439049	50	PhiGnet
0.747690118	50	PhiGnet
0.749338929	50	PhiGnet
0.748954968	50	PhiGnet
0.766023493	50	PhiGnet
0.75882917	50	PhiGnet
0.762699994	50	PhiGnet
0.74309483	50	PhiGnet
0.751269071	50	PhiGnet
0.752689697	50	PhiGnet
0.754534415	50	PhiGnet
0.757317997	50	PhiGnet
0.761920665	50	PhiGnet
0.754775136	50	PhiGnet
0.767823742	50	PhiGnet
0.765285323	50	PhiGnet
0.771174117	50	PhiGnet
0.771559777	50	PhiGnet
0.761672042	50	PhiGnet
0.749789684	50	PhiGnet
0.754396031	50	PhiGnet
0.755851705	50	PhiGnet
0.756073017	50	PhiGnet
0.737284842	50	PhiGnet
0.770293147	50	PhiGnet
0.766093879	50	PhiGnet
0.762938326	50	PhiGnet
0.757507741	50	PhiGnet
0.757849771	50	PhiGnet
0.76242294	50	PhiGnet
0.756058193	50	PhiGnet
0.758247203	50	PhiGnet
0.746721187	50	PhiGnet
0.761172204	50	PhiGnet
0.762278982	50	PhiGnet
0.75872922	50	PhiGnet
0.760710719	50	PhiGnet
0.761250894	50	PhiGnet
0.764877411	50	PhiGnet
0.768432434	50	PhiGnet
0.759370664	50	PhiGnet
0.75553688	50	PhiGnet
0.748820612	50	PhiGnet
0.758694225	50	PhiGnet
0.753312552	50	PhiGnet
0.746432077	50	PhiGnet
0.761682461	50	PhiGnet
0.755035613	50	PhiGnet
0.756919885	50	PhiGnet
0.790395898	70	PhiGnet
0.786710742	70	PhiGnet
0.792063645	70	PhiGnet
0.794058074	70	PhiGnet
0.791811223	70	PhiGnet
0.796573922	70	PhiGnet
0.784054661	70	PhiGnet
0.783117716	70	PhiGnet
0.790357387	70	PhiGnet
0.788561902	70	PhiGnet
0.790824065	70	PhiGnet
0.792531082	70	PhiGnet
0.785022108	70	PhiGnet
0.792892194	70	PhiGnet
0.790216132	70	PhiGnet
0.783043893	70	PhiGnet
0.78310629	70	PhiGnet
0.796517475	70	PhiGnet
0.796584606	70	PhiGnet
0.787842451	70	PhiGnet
0.79314905	70	PhiGnet
0.789279131	70	PhiGnet
0.782625289	70	PhiGnet
0.791526039	70	PhiGnet
0.793293428	70	PhiGnet
0.79649377	70	PhiGnet
0.7839503	70	PhiGnet
0.799183857	70	PhiGnet
0.78673616	70	PhiGnet
0.802019071	70	PhiGnet
0.800197707	70	PhiGnet
0.79153149	70	PhiGnet
0.791202028	70	PhiGnet
0.793751833	70	PhiGnet
0.78824503	70	PhiGnet
0.785521526	70	PhiGnet
0.78350426	70	PhiGnet
0.793591376	70	PhiGnet
0.790324346	70	PhiGnet
0.790388118	70	PhiGnet
0.796771767	70	PhiGnet
0.789222945	70	PhiGnet
0.787517248	70	PhiGnet
0.793900939	70	PhiGnet
0.788765643	70	PhiGnet
0.788004141	70	PhiGnet
0.788919208	70	PhiGnet
0.787992606	70	PhiGnet
0.793916435	70	PhiGnet
0.789877764	70	PhiGnet
0.818064722	95	PhiGnet
0.810655996	95	PhiGnet
0.81612115	95	PhiGnet
0.812342182	95	PhiGnet
0.810891602	95	PhiGnet
0.809984691	95	PhiGnet
0.80599003	95	PhiGnet
0.806336832	95	PhiGnet
0.821001849	95	PhiGnet
0.803256195	95	PhiGnet
0.804788152	95	PhiGnet
0.806617574	95	PhiGnet
0.809686727	95	PhiGnet
0.812270139	95	PhiGnet
0.808152566	95	PhiGnet
0.8115895	95	PhiGnet
0.808786983	95	PhiGnet
0.810974012	95	PhiGnet
0.823015962	95	PhiGnet
0.807404465	95	PhiGnet
0.813336915	95	PhiGnet
0.811381084	95	PhiGnet
0.813366928	95	PhiGnet
0.816148985	95	PhiGnet
0.808754057	95	PhiGnet
0.815729976	95	PhiGnet
0.807821362	95	PhiGnet
0.820657478	95	PhiGnet
0.819757375	95	PhiGnet
0.816185156	95	PhiGnet
0.808745139	95	PhiGnet
0.808336848	95	PhiGnet
0.816259959	95	PhiGnet
0.811756644	95	PhiGnet
0.81202704	95	PhiGnet
0.814337308	95	PhiGnet
0.809069976	95	PhiGnet
0.815850706	95	PhiGnet
0.809687154	95	PhiGnet
0.819335686	95	PhiGnet
0.803474868	95	PhiGnet
0.809337624	95	PhiGnet
0.80825487	95	PhiGnet
0.814905167	95	PhiGnet
0.803653875	95	PhiGnet
0.810248487	95	PhiGnet
0.810874304	95	PhiGnet
0.815118103	95	PhiGnet
0.817830045	95	PhiGnet
0.819265222	95	PhiGnet
