# Supplementary material for: Accurate prediction of protein function using statistics-informed graph networks
Source: Nat Commun. 2024 Aug 4;15:6601. doi: 10.1038/s41467-024-50955-0 (PMC11297950; doi:10.1038/s41467-024-50955-0)
Supplement: Supplementary file 4 — Source Data [file 41467_2024_50955_MOESM4_ESM.zip › Source data/Figure 3c.csv]

0.225174482	30	BLAST
0.225635903	30	BLAST
0.237324399	30	BLAST
0.230933875	30	BLAST
0.218344973	30	BLAST
0.28974769	30	BLAST
0.259621486	30	BLAST
0.249706435	30	BLAST
0.241199697	30	BLAST
0.227985286	30	BLAST
0.238261436	30	BLAST
0.234384976	30	BLAST
0.251373295	30	BLAST
0.23553127	30	BLAST
0.224659552	30	BLAST
0.232735883	30	BLAST
0.220547154	30	BLAST
0.241887218	30	BLAST
0.246962954	30	BLAST
0.228601001	30	BLAST
0.252342898	30	BLAST
0.251299913	30	BLAST
0.228327304	30	BLAST
0.250038102	30	BLAST
0.26069272	30	BLAST
0.238765938	30	BLAST
0.219857509	30	BLAST
0.215761161	30	BLAST
0.209244065	30	BLAST
0.249419574	30	BLAST
0.262444197	30	BLAST
0.210585576	30	BLAST
0.249743352	30	BLAST
0.239026862	30	BLAST
0.242743827	30	BLAST
0.273088343	30	BLAST
0.246802382	30	BLAST
0.235657035	30	BLAST
0.258126506	30	BLAST
0.236972252	30	BLAST
0.242206757	30	BLAST
0.208848641	30	BLAST
0.257576817	30	BLAST
0.23473162	30	BLAST
0.253983324	30	BLAST
0.268931955	30	BLAST
0.231771958	30	BLAST
0.245277451	30	BLAST
0.246807937	30	BLAST
0.233391864	30	BLAST
0.322096658	40	BLAST
0.293042041	40	BLAST
0.287201614	40	BLAST
0.29798457	40	BLAST
0.295518579	40	BLAST
0.286973875	40	BLAST
0.286159658	40	BLAST
0.316525047	40	BLAST
0.282031147	40	BLAST
0.297525638	40	BLAST
0.30212587	40	BLAST
0.316373059	40	BLAST
0.281511774	40	BLAST
0.27508625	40	BLAST
0.304779365	40	BLAST
0.310636241	40	BLAST
0.293937895	40	BLAST
0.299822898	40	BLAST
0.294138737	40	BLAST
0.292341079	40	BLAST
0.316818967	40	BLAST
0.322252593	40	BLAST
0.245168481	40	BLAST
0.302976878	40	BLAST
0.338468147	40	BLAST
0.283876139	40	BLAST
0.313772835	40	BLAST
0.283373175	40	BLAST
0.294051888	40	BLAST
0.285923688	40	BLAST
0.285387874	40	BLAST
0.280647157	40	BLAST
0.283067752	40	BLAST
0.284170684	40	BLAST
0.282562809	40	BLAST
0.299270103	40	BLAST
0.305202216	40	BLAST
0.289907703	40	BLAST
0.307375971	40	BLAST
0.297090513	40	BLAST
0.291942495	40	BLAST
0.283137421	40	BLAST
0.298986736	40	BLAST
0.29671912	40	BLAST
0.299087525	40	BLAST
0.302835776	40	BLAST
0.310043814	40	BLAST
0.290744999	40	BLAST
0.283871651	40	BLAST
0.303923649	40	BLAST
0.297117497	50	BLAST
0.303198252	50	BLAST
0.301502764	50	BLAST
0.28242455	50	BLAST
0.315119013	50	BLAST
0.288645312	50	BLAST
0.288253734	50	BLAST
0.289492329	50	BLAST
0.284569702	50	BLAST
0.29128436	50	BLAST
0.292314162	50	BLAST
0.292722546	50	BLAST
0.299964425	50	BLAST
0.274909758	50	BLAST
0.28048911	50	BLAST
0.277420964	50	BLAST
0.28390027	50	BLAST
0.300764367	50	BLAST
0.295532992	50	BLAST
0.297801285	50	BLAST
0.292384423	50	BLAST
0.288129911	50	BLAST
0.286427118	50	BLAST
0.304365725	50	BLAST
0.300974196	50	BLAST
0.283404013	50	BLAST
0.288127335	50	BLAST
0.294226939	50	BLAST
0.271619102	50	BLAST
0.302737245	50	BLAST
0.295612673	50	BLAST
0.290655673	50	BLAST
0.303027844	50	BLAST
0.305426586	50	BLAST
0.293554428	50	BLAST
0.293112757	50	BLAST
0.298098231	50	BLAST
0.316344744	50	BLAST
0.285253579	50	BLAST
0.312997646	50	BLAST
0.310975131	50	BLAST
0.312112898	50	BLAST
0.28804197	50	BLAST
0.283176465	50	BLAST
0.309418772	50	BLAST
0.286517967	50	BLAST
0.30355294	50	BLAST
0.308797101	50	BLAST
0.292550435	50	BLAST
0.299983435	50	BLAST
0.3058467	70	BLAST
0.314815974	70	BLAST
0.322516979	70	BLAST
0.293594742	70	BLAST
0.305065481	70	BLAST
0.316722214	70	BLAST
0.301617366	70	BLAST
0.308554439	70	BLAST
0.304840096	70	BLAST
0.302450702	70	BLAST
0.308869207	70	BLAST
0.290486597	70	BLAST
0.302695432	70	BLAST
0.298551023	70	BLAST
0.298978716	70	BLAST
0.305134488	70	BLAST
0.302843886	70	BLAST
0.318022523	70	BLAST
0.30229411	70	BLAST
0.309636776	70	BLAST
0.306904835	70	BLAST
0.307035382	70	BLAST
0.304920045	70	BLAST
0.298718731	70	BLAST
0.313580805	70	BLAST
0.319535344	70	BLAST
0.300192939	70	BLAST
0.298963962	70	BLAST
0.300979228	70	BLAST
0.295021366	70	BLAST
0.309177945	70	BLAST
0.313369751	70	BLAST
0.296597173	70	BLAST
0.312093545	70	BLAST
0.311259555	70	BLAST
0.31835105	70	BLAST
0.316887143	70	BLAST
0.309538257	70	BLAST
0.313939855	70	BLAST
0.332207501	70	BLAST
0.299299022	70	BLAST
0.293840813	70	BLAST
0.297451404	70	BLAST
0.309780551	70	BLAST
0.305628551	70	BLAST
0.310977369	70	BLAST
0.318936431	70	BLAST
0.325084105	70	BLAST
0.316594465	70	BLAST
0.311612222	70	BLAST
0.32858477	95	BLAST
0.307262078	95	BLAST
0.3232104	95	BLAST
0.321499732	95	BLAST
0.319825049	95	BLAST
0.327487756	95	BLAST
0.310977841	95	BLAST
0.317548632	95	BLAST
0.319701565	95	BLAST
0.323859873	95	BLAST
0.330344529	95	BLAST
0.315840358	95	BLAST
0.317114346	95	BLAST
0.323054082	95	BLAST
0.324668233	95	BLAST
0.3116243	95	BLAST
0.325634122	95	BLAST
0.321328373	95	BLAST
0.321747958	95	BLAST
0.323986449	95	BLAST
0.323240348	95	BLAST
0.314817957	95	BLAST
0.312095845	95	BLAST
0.306877522	95	BLAST
0.307853847	95	BLAST
0.330603523	95	BLAST
0.309319657	95	BLAST
0.318510833	95	BLAST
0.304372715	95	BLAST
0.325484557	95	BLAST
0.323638361	95	BLAST
0.324631447	95	BLAST
0.316252391	95	BLAST
0.308266883	95	BLAST
0.326466518	95	BLAST
0.325699641	95	BLAST
0.308536042	95	BLAST
0.311982879	95	BLAST
0.309344041	95	BLAST
0.32123127	95	BLAST
0.31468013	95	BLAST
0.325989726	95	BLAST
0.332417256	95	BLAST
0.320341326	95	BLAST
0.314129085	95	BLAST
0.30214226	95	BLAST
0.308866198	95	BLAST
0.320218541	95	BLAST
0.323039771	95	BLAST
0.31789988	95	BLAST
0.166659524	30	DeepGO
0.178588683	30	DeepGO
0.143060356	30	DeepGO
0.142822154	30	DeepGO
0.183224227	30	DeepGO
0.220293501	30	DeepGO
0.165310494	30	DeepGO
0.129205103	30	DeepGO
0.145854141	30	DeepGO
0.129569293	30	DeepGO
0.155906849	30	DeepGO
0.131058835	30	DeepGO
0.152098112	30	DeepGO
0.164037217	30	DeepGO
0.150613362	30	DeepGO
0.162820519	30	DeepGO
0.130885378	30	DeepGO
0.152585301	30	DeepGO
0.142747053	30	DeepGO
0.152114489	30	DeepGO
0.166110904	30	DeepGO
0.135705482	30	DeepGO
0.16974756	30	DeepGO
0.163530576	30	DeepGO
0.127859929	30	DeepGO
0.170937682	30	DeepGO
0.192584858	30	DeepGO
0.17040807	30	DeepGO
0.14171177	30	DeepGO
0.186369786	30	DeepGO
0.150953751	30	DeepGO
0.147892907	30	DeepGO
0.161089858	30	DeepGO
0.154363812	30	DeepGO
0.132976039	30	DeepGO
0.181914121	30	DeepGO
0.131328939	30	DeepGO
0.133752373	30	DeepGO
0.17157016	30	DeepGO
0.13995059	30	DeepGO
0.171210645	30	DeepGO
0.170849893	30	DeepGO
0.145027518	30	DeepGO
0.142026994	30	DeepGO
0.152044765	30	DeepGO
0.168555591	30	DeepGO
0.188041366	30	DeepGO
0.160791219	30	DeepGO
0.1813648	30	DeepGO
0.153973714	30	DeepGO
0.177721715	40	DeepGO
0.212738282	40	DeepGO
0.203422066	40	DeepGO
0.209587648	40	DeepGO
0.20203388	40	DeepGO
0.205705402	40	DeepGO
0.178820695	40	DeepGO
0.187072968	40	DeepGO
0.182619403	40	DeepGO
0.197984462	40	DeepGO
0.182752115	40	DeepGO
0.211312219	40	DeepGO
0.175963648	40	DeepGO
0.181791572	40	DeepGO
0.171358826	40	DeepGO
0.190071564	40	DeepGO
0.205776899	40	DeepGO
0.21473338	40	DeepGO
0.181579353	40	DeepGO
0.155700163	40	DeepGO
0.2037418	40	DeepGO
0.170420287	40	DeepGO
0.20210556	40	DeepGO
0.211488269	40	DeepGO
0.179652968	40	DeepGO
0.189931305	40	DeepGO
0.200272596	40	DeepGO
0.169870212	40	DeepGO
0.193898267	40	DeepGO
0.187052944	40	DeepGO
0.160695398	40	DeepGO
0.178878881	40	DeepGO
0.191749571	40	DeepGO
0.192778775	40	DeepGO
0.185141134	40	DeepGO
0.183947623	40	DeepGO
0.195940008	40	DeepGO
0.173258194	40	DeepGO
0.21233407	40	DeepGO
0.194088838	40	DeepGO
0.200941169	40	DeepGO
0.186343806	40	DeepGO
0.194056323	40	DeepGO
0.200016908	40	DeepGO
0.177790607	40	DeepGO
0.223297688	40	DeepGO
0.204378394	40	DeepGO
0.202449705	40	DeepGO
0.176447186	40	DeepGO
0.1672356	40	DeepGO
0.233893276	50	DeepGO
0.234063846	50	DeepGO
0.238391323	50	DeepGO
0.237630426	50	DeepGO
0.235336485	50	DeepGO
0.245758183	50	DeepGO
0.243959807	50	DeepGO
0.232155152	50	DeepGO
0.25338414	50	DeepGO
0.229447827	50	DeepGO
0.227537047	50	DeepGO
0.226505375	50	DeepGO
0.234985667	50	DeepGO
0.228664376	50	DeepGO
0.256757271	50	DeepGO
0.239589034	50	DeepGO
0.23544189	50	DeepGO
0.249343333	50	DeepGO
0.22984543	50	DeepGO
0.23702446	50	DeepGO
0.257824287	50	DeepGO
0.2461773	50	DeepGO
0.228167496	50	DeepGO
0.242076884	50	DeepGO
0.268237118	50	DeepGO
0.254422739	50	DeepGO
0.23966909	50	DeepGO
0.228562536	50	DeepGO
0.22701574	50	DeepGO
0.238093671	50	DeepGO
0.239746049	50	DeepGO
0.234470566	50	DeepGO
0.236231738	50	DeepGO
0.247122392	50	DeepGO
0.25427106	50	DeepGO
0.236171501	50	DeepGO
0.255366858	50	DeepGO
0.235022292	50	DeepGO
0.224648589	50	DeepGO
0.236321874	50	DeepGO
0.2223165	50	DeepGO
0.23188535	50	DeepGO
0.220197548	50	DeepGO
0.249112534	50	DeepGO
0.234587263	50	DeepGO
0.244823395	50	DeepGO
0.254988797	50	DeepGO
0.214700536	50	DeepGO
0.22929972	50	DeepGO
0.251925889	50	DeepGO
0.311020975	70	DeepGO
0.290326193	70	DeepGO
0.275028454	70	DeepGO
0.297342101	70	DeepGO
0.286948477	70	DeepGO
0.299909852	70	DeepGO
0.318512819	70	DeepGO
0.293036181	70	DeepGO
0.296156209	70	DeepGO
0.270117762	70	DeepGO
0.321751029	70	DeepGO
0.298396287	70	DeepGO
0.290540823	70	DeepGO
0.281518106	70	DeepGO
0.300678649	70	DeepGO
0.309712573	70	DeepGO
0.297462363	70	DeepGO
0.277492893	70	DeepGO
0.311650434	70	DeepGO
0.299061547	70	DeepGO
0.286377677	70	DeepGO
0.291553235	70	DeepGO
0.318310728	70	DeepGO
0.293767104	70	DeepGO
0.302436971	70	DeepGO
0.281296985	70	DeepGO
0.30488461	70	DeepGO
0.296262435	70	DeepGO
0.289861408	70	DeepGO
0.281809193	70	DeepGO
0.313276142	70	DeepGO
0.277107188	70	DeepGO
0.290450372	70	DeepGO
0.290493488	70	DeepGO
0.305028319	70	DeepGO
0.271857112	70	DeepGO
0.30151749	70	DeepGO
0.29297335	70	DeepGO
0.281716212	70	DeepGO
0.292254113	70	DeepGO
0.275847484	70	DeepGO
0.30990778	70	DeepGO
0.289898055	70	DeepGO
0.290272133	70	DeepGO
0.295052944	70	DeepGO
0.296187876	70	DeepGO
0.309740258	70	DeepGO
0.28446705	70	DeepGO
0.284538225	70	DeepGO
0.323465499	70	DeepGO
0.369680619	95	DeepGO
0.374648872	95	DeepGO
0.35756673	95	DeepGO
0.378268684	95	DeepGO
0.366078779	95	DeepGO
0.366190707	95	DeepGO
0.359256589	95	DeepGO
0.391767805	95	DeepGO
0.367648169	95	DeepGO
0.355410507	95	DeepGO
0.366514395	95	DeepGO
0.373591676	95	DeepGO
0.376388623	95	DeepGO
0.36820511	95	DeepGO
0.376451562	95	DeepGO
0.375314259	95	DeepGO
0.387872931	95	DeepGO
0.371383069	95	DeepGO
0.368408648	95	DeepGO
0.349308604	95	DeepGO
0.379555747	95	DeepGO
0.364111239	95	DeepGO
0.375065156	95	DeepGO
0.36690748	95	DeepGO
0.382309064	95	DeepGO
0.349833118	95	DeepGO
0.376931098	95	DeepGO
0.369062144	95	DeepGO
0.371492173	95	DeepGO
0.364651866	95	DeepGO
0.370829941	95	DeepGO
0.367213095	95	DeepGO
0.368374262	95	DeepGO
0.350416747	95	DeepGO
0.359428671	95	DeepGO
0.36670735	95	DeepGO
0.371300197	95	DeepGO
0.380999483	95	DeepGO
0.366727585	95	DeepGO
0.357962668	95	DeepGO
0.35731121	95	DeepGO
0.368786774	95	DeepGO
0.383764625	95	DeepGO
0.357220452	95	DeepGO
0.360816532	95	DeepGO
0.370938814	95	DeepGO
0.384953039	95	DeepGO
0.357105743	95	DeepGO
0.381223685	95	DeepGO
0.365200649	95	DeepGO
0.310063403	30	DeepFRI
0.311628541	30	DeepFRI
0.325185852	30	DeepFRI
0.305806376	30	DeepFRI
0.281532658	30	DeepFRI
0.302153899	30	DeepFRI
0.293541066	30	DeepFRI
0.279367069	30	DeepFRI
0.279157383	30	DeepFRI
0.252584858	30	DeepFRI
0.322265489	30	DeepFRI
0.288786139	30	DeepFRI
0.341443434	30	DeepFRI
0.303684163	30	DeepFRI
0.319987095	30	DeepFRI
0.306711133	30	DeepFRI
0.292416596	30	DeepFRI
0.303123135	30	DeepFRI
0.312460118	30	DeepFRI
0.259932903	30	DeepFRI
0.322032991	30	DeepFRI
0.31043751	30	DeepFRI
0.300341665	30	DeepFRI
0.304546349	30	DeepFRI
0.303005156	30	DeepFRI
0.317843557	30	DeepFRI
0.315254062	30	DeepFRI
0.294391755	30	DeepFRI
0.293937782	30	DeepFRI
0.306844289	30	DeepFRI
0.276026515	30	DeepFRI
0.28999335	30	DeepFRI
0.310237063	30	DeepFRI
0.291555741	30	DeepFRI
0.310168069	30	DeepFRI
0.298180786	30	DeepFRI
0.296373414	30	DeepFRI
0.305981849	30	DeepFRI
0.271037524	30	DeepFRI
0.290351559	30	DeepFRI
0.313614778	30	DeepFRI
0.307987582	30	DeepFRI
0.330379701	30	DeepFRI
0.271320133	30	DeepFRI
0.320023503	30	DeepFRI
0.30309515	30	DeepFRI
0.300066612	30	DeepFRI
0.277298356	30	DeepFRI
0.332970005	30	DeepFRI
0.276424673	30	DeepFRI
0.407687372	40	DeepFRI
0.447893591	40	DeepFRI
0.41392585	40	DeepFRI
0.413372286	40	DeepFRI
0.394941993	40	DeepFRI
0.42564015	40	DeepFRI
0.392053506	40	DeepFRI
0.416668439	40	DeepFRI
0.426104333	40	DeepFRI
0.413987151	40	DeepFRI
0.457606216	40	DeepFRI
0.435647469	40	DeepFRI
0.429121025	40	DeepFRI
0.458736901	40	DeepFRI
0.432856418	40	DeepFRI
0.408790442	40	DeepFRI
0.425701043	40	DeepFRI
0.429311901	40	DeepFRI
0.446819704	40	DeepFRI
0.417430345	40	DeepFRI
0.429862278	40	DeepFRI
0.411275661	40	DeepFRI
0.455955929	40	DeepFRI
0.396942307	40	DeepFRI
0.441605609	40	DeepFRI
0.423019199	40	DeepFRI
0.41950644	40	DeepFRI
0.462621487	40	DeepFRI
0.440231532	40	DeepFRI
0.447832193	40	DeepFRI
0.409140202	40	DeepFRI
0.418557635	40	DeepFRI
0.463341533	40	DeepFRI
0.456757017	40	DeepFRI
0.40282678	40	DeepFRI
0.422407237	40	DeepFRI
0.433390243	40	DeepFRI
0.430146837	40	DeepFRI
0.414365672	40	DeepFRI
0.419031557	40	DeepFRI
0.413748435	40	DeepFRI
0.40378766	40	DeepFRI
0.392640403	40	DeepFRI
0.405538798	40	DeepFRI
0.438595677	40	DeepFRI
0.396343682	40	DeepFRI
0.409894423	40	DeepFRI
0.435864648	40	DeepFRI
0.404066163	40	DeepFRI
0.429028715	40	DeepFRI
0.518721278	50	DeepFRI
0.511058946	50	DeepFRI
0.514439038	50	DeepFRI
0.511550919	50	DeepFRI
0.532593378	50	DeepFRI
0.51607959	50	DeepFRI
0.514622581	50	DeepFRI
0.50854339	50	DeepFRI
0.499164291	50	DeepFRI
0.512592801	50	DeepFRI
0.496930928	50	DeepFRI
0.483571898	50	DeepFRI
0.521161893	50	DeepFRI
0.496091098	50	DeepFRI
0.492600521	50	DeepFRI
0.499288669	50	DeepFRI
0.52126588	50	DeepFRI
0.494577854	50	DeepFRI
0.495440873	50	DeepFRI
0.525515145	50	DeepFRI
0.506605377	50	DeepFRI
0.509705519	50	DeepFRI
0.492141107	50	DeepFRI
0.485951759	50	DeepFRI
0.526032223	50	DeepFRI
0.51229193	50	DeepFRI
0.51982699	50	DeepFRI
0.519805093	50	DeepFRI
0.489598592	50	DeepFRI
0.517553821	50	DeepFRI
0.538780779	50	DeepFRI
0.485755903	50	DeepFRI
0.523424659	50	DeepFRI
0.498155932	50	DeepFRI
0.482431272	50	DeepFRI
0.496428728	50	DeepFRI
0.524498911	50	DeepFRI
0.489638589	50	DeepFRI
0.521083609	50	DeepFRI
0.492902176	50	DeepFRI
0.516157285	50	DeepFRI
0.506642039	50	DeepFRI
0.535107309	50	DeepFRI
0.509312642	50	DeepFRI
0.486169603	50	DeepFRI
0.530805827	50	DeepFRI
0.491453814	50	DeepFRI
0.516230495	50	DeepFRI
0.483124716	50	DeepFRI
0.510123221	50	DeepFRI
0.612612879	70	DeepFRI
0.591578016	70	DeepFRI
0.595706982	70	DeepFRI
0.596535783	70	DeepFRI
0.596589127	70	DeepFRI
0.608586637	70	DeepFRI
0.615923752	70	DeepFRI
0.609832572	70	DeepFRI
0.61070665	70	DeepFRI
0.607694636	70	DeepFRI
0.61494617	70	DeepFRI
0.621185505	70	DeepFRI
0.601740834	70	DeepFRI
0.609487508	70	DeepFRI
0.607575077	70	DeepFRI
0.622201089	70	DeepFRI
0.620509497	70	DeepFRI
0.603387524	70	DeepFRI
0.590075527	70	DeepFRI
0.610778435	70	DeepFRI
0.605111605	70	DeepFRI
0.591224531	70	DeepFRI
0.620281163	70	DeepFRI
0.605799191	70	DeepFRI
0.613714158	70	DeepFRI
0.584696394	70	DeepFRI
0.6123671	70	DeepFRI
0.608550806	70	DeepFRI
0.622166321	70	DeepFRI
0.605704331	70	DeepFRI
0.627050547	70	DeepFRI
0.591263491	70	DeepFRI
0.599125362	70	DeepFRI
0.59893486	70	DeepFRI
0.601989429	70	DeepFRI
0.586561874	70	DeepFRI
0.614618824	70	DeepFRI
0.605383727	70	DeepFRI
0.5788155	70	DeepFRI
0.61174707	70	DeepFRI
0.603329649	70	DeepFRI
0.593625069	70	DeepFRI
0.592594638	70	DeepFRI
0.601432327	70	DeepFRI
0.602810733	70	DeepFRI
0.615800671	70	DeepFRI
0.596280667	70	DeepFRI
0.612929778	70	DeepFRI
0.580431368	70	DeepFRI
0.605776626	70	DeepFRI
0.686267627	95	DeepFRI
0.701249078	95	DeepFRI
0.682256165	95	DeepFRI
0.706046816	95	DeepFRI
0.695312716	95	DeepFRI
0.683093778	95	DeepFRI
0.682792555	95	DeepFRI
0.688473558	95	DeepFRI
0.680402784	95	DeepFRI
0.688326595	95	DeepFRI
0.67384391	95	DeepFRI
0.688627288	95	DeepFRI
0.684557685	95	DeepFRI
0.688427484	95	DeepFRI
0.687702671	95	DeepFRI
0.687884035	95	DeepFRI
0.68088133	95	DeepFRI
0.681000305	95	DeepFRI
0.691355432	95	DeepFRI
0.669803041	95	DeepFRI
0.696114038	95	DeepFRI
0.69742076	95	DeepFRI
0.69540007	95	DeepFRI
0.678543882	95	DeepFRI
0.688104166	95	DeepFRI
0.697164961	95	DeepFRI
0.695252288	95	DeepFRI
0.680658835	95	DeepFRI
0.690139542	95	DeepFRI
0.683814955	95	DeepFRI
0.689628417	95	DeepFRI
0.688796803	95	DeepFRI
0.687706975	95	DeepFRI
0.692545758	95	DeepFRI
0.673077874	95	DeepFRI
0.669189597	95	DeepFRI
0.684943101	95	DeepFRI
0.696780241	95	DeepFRI
0.685872405	95	DeepFRI
0.680025552	95	DeepFRI
0.682221218	95	DeepFRI
0.691531251	95	DeepFRI
0.704219142	95	DeepFRI
0.695248209	95	DeepFRI
0.675518984	95	DeepFRI
0.691682693	95	DeepFRI
0.680469313	95	DeepFRI
0.694449166	95	DeepFRI
0.683581885	95	DeepFRI
0.693881774	95	DeepFRI
0.550510509	30	Pannzer
0.524565835	30	Pannzer
0.504057304	30	Pannzer
0.550035705	30	Pannzer
0.542294322	30	Pannzer
0.58215714	30	Pannzer
0.572800404	30	Pannzer
0.57430146	30	Pannzer
0.524930021	30	Pannzer
0.566819313	30	Pannzer
0.540408562	30	Pannzer
0.580710768	30	Pannzer
0.529931965	30	Pannzer
0.565658897	30	Pannzer
0.591889969	30	Pannzer
0.611497256	30	Pannzer
0.56664349	30	Pannzer
0.603684412	30	Pannzer
0.548754774	30	Pannzer
0.524035044	30	Pannzer
0.556290713	30	Pannzer
0.515190191	30	Pannzer
0.565952821	30	Pannzer
0.514726468	30	Pannzer
0.51799741	30	Pannzer
0.568336785	30	Pannzer
0.573652808	30	Pannzer
0.530231183	30	Pannzer
0.535122077	30	Pannzer
0.594658569	30	Pannzer
0.557292383	30	Pannzer
0.50462569	30	Pannzer
0.539492629	30	Pannzer
0.544250157	30	Pannzer
0.535411696	30	Pannzer
0.534208364	30	Pannzer
0.550269629	30	Pannzer
0.505992011	30	Pannzer
0.539574139	30	Pannzer
0.52121723	30	Pannzer
0.53800095	30	Pannzer
0.588546044	30	Pannzer
0.542027272	30	Pannzer
0.551454993	30	Pannzer
0.533904503	30	Pannzer
0.590531258	30	Pannzer
0.530137289	30	Pannzer
0.549307328	30	Pannzer
0.548062616	30	Pannzer
0.583526039	30	Pannzer
0.606817317	40	Pannzer
0.662981634	40	Pannzer
0.635785855	40	Pannzer
0.645858922	40	Pannzer
0.602868464	40	Pannzer
0.58701148	40	Pannzer
0.628046128	40	Pannzer
0.63050578	40	Pannzer
0.63493844	40	Pannzer
0.647916595	40	Pannzer
0.635489441	40	Pannzer
0.64213209	40	Pannzer
0.641698234	40	Pannzer
0.662789898	40	Pannzer
0.608233795	40	Pannzer
0.644608138	40	Pannzer
0.629629968	40	Pannzer
0.653163627	40	Pannzer
0.614757952	40	Pannzer
0.594646214	40	Pannzer
0.651296389	40	Pannzer
0.63635485	40	Pannzer
0.647543554	40	Pannzer
0.633980425	40	Pannzer
0.605248444	40	Pannzer
0.615950468	40	Pannzer
0.620446429	40	Pannzer
0.62490482	40	Pannzer
0.655390086	40	Pannzer
0.645710964	40	Pannzer
0.623701228	40	Pannzer
0.612373305	40	Pannzer
0.664773662	40	Pannzer
0.652256589	40	Pannzer
0.667857565	40	Pannzer
0.659744977	40	Pannzer
0.661691104	40	Pannzer
0.634368797	40	Pannzer
0.639156893	40	Pannzer
0.661757928	40	Pannzer
0.669635744	40	Pannzer
0.657121715	40	Pannzer
0.606747979	40	Pannzer
0.635066888	40	Pannzer
0.632882612	40	Pannzer
0.621087571	40	Pannzer
0.638466382	40	Pannzer
0.631573012	40	Pannzer
0.645630677	40	Pannzer
0.647998661	40	Pannzer
0.666176283	50	Pannzer
0.665843376	50	Pannzer
0.684106804	50	Pannzer
0.68927398	50	Pannzer
0.649037206	50	Pannzer
0.669805894	50	Pannzer
0.677961857	50	Pannzer
0.675578132	50	Pannzer
0.671894224	50	Pannzer
0.641118427	50	Pannzer
0.693280016	50	Pannzer
0.67714395	50	Pannzer
0.674833204	50	Pannzer
0.644114047	50	Pannzer
0.670701302	50	Pannzer
0.645055359	50	Pannzer
0.664161423	50	Pannzer
0.683636903	50	Pannzer
0.696202856	50	Pannzer
0.678743301	50	Pannzer
0.683982372	50	Pannzer
0.662296718	50	Pannzer
0.670468117	50	Pannzer
0.676088104	50	Pannzer
0.672619299	50	Pannzer
0.676417339	50	Pannzer
0.705291042	50	Pannzer
0.659238112	50	Pannzer
0.681430709	50	Pannzer
0.664789904	50	Pannzer
0.684234559	50	Pannzer
0.659133907	50	Pannzer
0.665297717	50	Pannzer
0.654509041	50	Pannzer
0.646088423	50	Pannzer
0.669437453	50	Pannzer
0.691882561	50	Pannzer
0.670577887	50	Pannzer
0.669078756	50	Pannzer
0.673652345	50	Pannzer
0.666816316	50	Pannzer
0.634880571	50	Pannzer
0.682298492	50	Pannzer
0.671853249	50	Pannzer
0.676522737	50	Pannzer
0.660425712	50	Pannzer
0.654755266	50	Pannzer
0.672735449	50	Pannzer
0.677894752	50	Pannzer
0.688750107	50	Pannzer
0.709420938	70	Pannzer
0.707199736	70	Pannzer
0.688574358	70	Pannzer
0.716152763	70	Pannzer
0.689234902	70	Pannzer
0.693724037	70	Pannzer
0.711457455	70	Pannzer
0.708779021	70	Pannzer
0.700749747	70	Pannzer
0.708560899	70	Pannzer
0.709726783	70	Pannzer
0.725284969	70	Pannzer
0.67814464	70	Pannzer
0.706784716	70	Pannzer
0.72523151	70	Pannzer
0.705469628	70	Pannzer
0.708677826	70	Pannzer
0.694916901	70	Pannzer
0.687791323	70	Pannzer
0.701017595	70	Pannzer
0.694996488	70	Pannzer
0.708890531	70	Pannzer
0.709202018	70	Pannzer
0.711631495	70	Pannzer
0.704554484	70	Pannzer
0.714416061	70	Pannzer
0.705419128	70	Pannzer
0.709691474	70	Pannzer
0.709727499	70	Pannzer
0.706801413	70	Pannzer
0.713810675	70	Pannzer
0.710840194	70	Pannzer
0.70318727	70	Pannzer
0.703727724	70	Pannzer
0.707960958	70	Pannzer
0.714479869	70	Pannzer
0.698389554	70	Pannzer
0.704288322	70	Pannzer
0.702340035	70	Pannzer
0.707054947	70	Pannzer
0.706751397	70	Pannzer
0.732759887	70	Pannzer
0.705981102	70	Pannzer
0.69901883	70	Pannzer
0.71021781	70	Pannzer
0.706210722	70	Pannzer
0.712248248	70	Pannzer
0.713689798	70	Pannzer
0.691925134	70	Pannzer
0.699559464	70	Pannzer
0.675266528	95	Pannzer
0.68203562	95	Pannzer
0.670530452	95	Pannzer
0.682672223	95	Pannzer
0.676072538	95	Pannzer
0.663308916	95	Pannzer
0.684216247	95	Pannzer
0.663397486	95	Pannzer
0.685237315	95	Pannzer
0.661904744	95	Pannzer
0.700068311	95	Pannzer
0.68723331	95	Pannzer
0.706781641	95	Pannzer
0.672589252	95	Pannzer
0.665933395	95	Pannzer
0.682069593	95	Pannzer
0.677241377	95	Pannzer
0.677318205	95	Pannzer
0.689831533	95	Pannzer
0.669159526	95	Pannzer
0.678520165	95	Pannzer
0.681546133	95	Pannzer
0.681907209	95	Pannzer
0.657959025	95	Pannzer
0.683261646	95	Pannzer
0.683642943	95	Pannzer
0.688210556	95	Pannzer
0.684443799	95	Pannzer
0.67250293	95	Pannzer
0.674489519	95	Pannzer
0.687567548	95	Pannzer
0.676638092	95	Pannzer
0.704148305	95	Pannzer
0.675731993	95	Pannzer
0.668885571	95	Pannzer
0.677643378	95	Pannzer
0.689750516	95	Pannzer
0.683674016	95	Pannzer
0.671589042	95	Pannzer
0.666266029	95	Pannzer
0.705416009	95	Pannzer
0.683673187	95	Pannzer
0.675715654	95	Pannzer
0.677923662	95	Pannzer
0.669030528	95	Pannzer
0.685809667	95	Pannzer
0.70224048	95	Pannzer
0.676327869	95	Pannzer
0.677742829	95	Pannzer
0.682460016	95	Pannzer
0.666139367	30	FunFams
0.713919217	30	FunFams
0.654651826	30	FunFams
0.651384113	30	FunFams
0.690793882	30	FunFams
0.687555474	30	FunFams
0.695171751	30	FunFams
0.66537288	30	FunFams
0.643041646	30	FunFams
0.684834685	30	FunFams
0.66562777	30	FunFams
0.653751766	30	FunFams
0.62222494	30	FunFams
0.662836969	30	FunFams
0.682727278	30	FunFams
0.675898974	30	FunFams
0.714532125	30	FunFams
0.617230944	30	FunFams
0.635873065	30	FunFams
0.638711538	30	FunFams
0.661278718	30	FunFams
0.689001965	30	FunFams
0.648569512	30	FunFams
0.661054556	30	FunFams
0.692181066	30	FunFams
0.672712925	30	FunFams
0.662049195	30	FunFams
0.631670539	30	FunFams
0.648877071	30	FunFams
0.674708938	30	FunFams
0.696397273	30	FunFams
0.709908948	30	FunFams
0.646553907	30	FunFams
0.666179746	30	FunFams
0.683451708	30	FunFams
0.67493537	30	FunFams
0.673564499	30	FunFams
0.656902631	30	FunFams
0.68372335	30	FunFams
0.672799645	30	FunFams
0.645263172	30	FunFams
0.644538379	30	FunFams
0.672748295	30	FunFams
0.677884338	30	FunFams
0.709490998	30	FunFams
0.659992457	30	FunFams
0.706656661	30	FunFams
0.673804898	30	FunFams
0.688641588	30	FunFams
0.706910235	30	FunFams
0.717331082	40	FunFams
0.7267922	40	FunFams
0.734860344	40	FunFams
0.754000033	40	FunFams
0.760885975	40	FunFams
0.707715321	40	FunFams
0.717792795	40	FunFams
0.733786546	40	FunFams
0.718251814	40	FunFams
0.738456058	40	FunFams
0.761237877	40	FunFams
0.747032109	40	FunFams
0.75111235	40	FunFams
0.734411344	40	FunFams
0.739930223	40	FunFams
0.740027815	40	FunFams
0.720989267	40	FunFams
0.751093095	40	FunFams
0.77009988	40	FunFams
0.71756138	40	FunFams
0.731999161	40	FunFams
0.73376749	40	FunFams
0.753868944	40	FunFams
0.744728354	40	FunFams
0.724636035	40	FunFams
0.746050412	40	FunFams
0.727401756	40	FunFams
0.730130899	40	FunFams
0.746046278	40	FunFams
0.724984795	40	FunFams
0.749291759	40	FunFams
0.752545214	40	FunFams
0.731631812	40	FunFams
0.738058812	40	FunFams
0.76729935	40	FunFams
0.733969357	40	FunFams
0.733647774	40	FunFams
0.731452491	40	FunFams
0.744843358	40	FunFams
0.743596603	40	FunFams
0.722008856	40	FunFams
0.764812998	40	FunFams
0.732615902	40	FunFams
0.738288187	40	FunFams
0.731906683	40	FunFams
0.749429853	40	FunFams
0.712680736	40	FunFams
0.731264328	40	FunFams
0.75329377	40	FunFams
0.761101504	40	FunFams
0.753229232	50	FunFams
0.790019298	50	FunFams
0.770883219	50	FunFams
0.753738034	50	FunFams
0.79099286	50	FunFams
0.753789997	50	FunFams
0.772163959	50	FunFams
0.779485248	50	FunFams
0.762871111	50	FunFams
0.77003584	50	FunFams
0.77090215	50	FunFams
0.757724181	50	FunFams
0.777895334	50	FunFams
0.77103155	50	FunFams
0.764359893	50	FunFams
0.767667965	50	FunFams
0.781135046	50	FunFams
0.764726988	50	FunFams
0.7670561	50	FunFams
0.743621051	50	FunFams
0.748483247	50	FunFams
0.7846019	50	FunFams
0.756297362	50	FunFams
0.738251452	50	FunFams
0.761720755	50	FunFams
0.749914999	50	FunFams
0.749906151	50	FunFams
0.762733705	50	FunFams
0.750789649	50	FunFams
0.755934987	50	FunFams
0.747659221	50	FunFams
0.771055217	50	FunFams
0.766488083	50	FunFams
0.770339553	50	FunFams
0.753707565	50	FunFams
0.769674858	50	FunFams
0.78136722	50	FunFams
0.785024755	50	FunFams
0.771019154	50	FunFams
0.740888179	50	FunFams
0.778774282	50	FunFams
0.765953084	50	FunFams
0.772952987	50	FunFams
0.7494424	50	FunFams
0.785857019	50	FunFams
0.784828819	50	FunFams
0.781783246	50	FunFams
0.760780765	50	FunFams
0.771718724	50	FunFams
0.753324435	50	FunFams
0.779118744	70	FunFams
0.792151028	70	FunFams
0.785895251	70	FunFams
0.798196238	70	FunFams
0.792839871	70	FunFams
0.80520931	70	FunFams
0.787431042	70	FunFams
0.790877403	70	FunFams
0.796449055	70	FunFams
0.802394087	70	FunFams
0.794779081	70	FunFams
0.781709649	70	FunFams
0.782085397	70	FunFams
0.78285655	70	FunFams
0.795121946	70	FunFams
0.783736854	70	FunFams
0.80776483	70	FunFams
0.796434706	70	FunFams
0.787260469	70	FunFams
0.794359786	70	FunFams
0.801934247	70	FunFams
0.796906977	70	FunFams
0.799255731	70	FunFams
0.791168582	70	FunFams
0.774419093	70	FunFams
0.782685734	70	FunFams
0.794493792	70	FunFams
0.766046868	70	FunFams
0.788508383	70	FunFams
0.808344751	70	FunFams
0.784583582	70	FunFams
0.790845339	70	FunFams
0.795632019	70	FunFams
0.801734564	70	FunFams
0.802565887	70	FunFams
0.796020713	70	FunFams
0.801681363	70	FunFams
0.801886293	70	FunFams
0.794469656	70	FunFams
0.806401232	70	FunFams
0.786769928	70	FunFams
0.794673804	70	FunFams
0.785000861	70	FunFams
0.791401313	70	FunFams
0.788717925	70	FunFams
0.802893187	70	FunFams
0.78224378	70	FunFams
0.793907561	70	FunFams
0.797171254	70	FunFams
0.800340367	70	FunFams
0.805640912	95	FunFams
0.808785478	95	FunFams
0.802284407	95	FunFams
0.792494157	95	FunFams
0.807860487	95	FunFams
0.78891369	95	FunFams
0.800673103	95	FunFams
0.807032317	95	FunFams
0.789736958	95	FunFams
0.801109445	95	FunFams
0.815000754	95	FunFams
0.814290753	95	FunFams
0.796854056	95	FunFams
0.802187991	95	FunFams
0.809060725	95	FunFams
0.810083423	95	FunFams
0.807658542	95	FunFams
0.796406987	95	FunFams
0.803420579	95	FunFams
0.804119209	95	FunFams
0.810086436	95	FunFams
0.811050697	95	FunFams
0.795632047	95	FunFams
0.791214678	95	FunFams
0.802574637	95	FunFams
0.800298213	95	FunFams
0.805718248	95	FunFams
0.810444016	95	FunFams
0.818729684	95	FunFams
0.807893561	95	FunFams
0.802651988	95	FunFams
0.802866666	95	FunFams
0.807674341	95	FunFams
0.803600479	95	FunFams
0.801536925	95	FunFams
0.805889268	95	FunFams
0.825162056	95	FunFams
0.817893369	95	FunFams
0.813510527	95	FunFams
0.802326167	95	FunFams
0.81257845	95	FunFams
0.807089371	95	FunFams
0.815296557	95	FunFams
0.817672081	95	FunFams
0.804243341	95	FunFams
0.80216569	95	FunFams
0.803442469	95	FunFams
0.808221252	95	FunFams
0.808864387	95	FunFams
0.809945063	95	FunFams
0.516853933	30	ProteInfer
0.434684916	30	ProteInfer
0.449417244	30	ProteInfer
0.453584019	30	ProteInfer
0.414868106	30	ProteInfer
0.465116279	30	ProteInfer
0.436538979	30	ProteInfer
0.457417696	30	ProteInfer
0.447588155	30	ProteInfer
0.447588155	30	ProteInfer
0.496593427	30	ProteInfer
0.439727371	30	ProteInfer
0.440239472	30	ProteInfer
0.425837321	30	ProteInfer
0.462079722	30	ProteInfer
0.388753056	30	ProteInfer
0.414457831	30	ProteInfer
0.427207637	30	ProteInfer
0.45123659	30	ProteInfer
0.453057097	30	ProteInfer
0.424323137	30	ProteInfer
0.399026764	30	ProteInfer
0.44260355	30	ProteInfer
0.501138952	30	ProteInfer
0.444444444	30	ProteInfer
0.476851852	30	ProteInfer
0.472232835	30	ProteInfer
0.444444444	30	ProteInfer
0.493716886	30	ProteInfer
0.485062706	30	ProteInfer
0.412048193	30	ProteInfer
0.511261261	30	ProteInfer
0.44392249	30	ProteInfer
0.46922452	30	ProteInfer
0.47099768	30	ProteInfer
0.503975323	30	ProteInfer
0.440758294	30	ProteInfer
0.441574905	30	ProteInfer
0.497151961	30	ProteInfer
0.421565348	30	ProteInfer
0.42721327	30	ProteInfer
0.417775607	30	ProteInfer
0.474537037	30	ProteInfer
0.440758294	30	ProteInfer
0.408218327	30	ProteInfer
0.414457831	30	ProteInfer
0.458482254	30	ProteInfer
0.474537037	30	ProteInfer
0.489092997	30	ProteInfer
0.465660439	30	ProteInfer
0.56000549	40	ProteInfer
0.555685815	40	ProteInfer
0.540500163	40	ProteInfer
0.551643192	40	ProteInfer
0.564408272	40	ProteInfer
0.533969011	40	ProteInfer
0.569590643	40	ProteInfer
0.541347263	40	ProteInfer
0.585928489	40	ProteInfer
0.547837933	40	ProteInfer
0.516366561	40	ProteInfer
0.577394658	40	ProteInfer
0.544705904	40	ProteInfer
0.548578199	40	ProteInfer
0.549973223	40	ProteInfer
0.555756363	40	ProteInfer
0.561214385	40	ProteInfer
0.598623853	40	ProteInfer
0.553191489	40	ProteInfer
0.535010406	40	ProteInfer
0.564594337	40	ProteInfer
0.547185208	40	ProteInfer
0.541469194	40	ProteInfer
0.552735954	40	ProteInfer
0.549763033	40	ProteInfer
0.555948174	40	ProteInfer
0.576744186	40	ProteInfer
0.574758818	40	ProteInfer
0.57307045	40	ProteInfer
0.552622316	40	ProteInfer
0.555816686	40	ProteInfer
0.550377461	40	ProteInfer
0.584442019	40	ProteInfer
0.542326418	40	ProteInfer
0.573719836	40	ProteInfer
0.565234564	40	ProteInfer
0.535613869	40	ProteInfer
0.577876687	40	ProteInfer
0.516990291	40	ProteInfer
0.565452456	40	ProteInfer
0.556983454	40	ProteInfer
0.53198276	40	ProteInfer
0.547687854	40	ProteInfer
0.525499928	40	ProteInfer
0.545889337	40	ProteInfer
0.525179856	40	ProteInfer
0.558823529	40	ProteInfer
0.558492232	40	ProteInfer
0.581127733	40	ProteInfer
0.550623069	40	ProteInfer
0.63656865	50	ProteInfer
0.61730032	50	ProteInfer
0.636899213	50	ProteInfer
0.63047219	50	ProteInfer
0.624095856	50	ProteInfer
0.66180758	50	ProteInfer
0.628774949	50	ProteInfer
0.634314762	50	ProteInfer
0.639607237	50	ProteInfer
0.649194619	50	ProteInfer
0.646245345	50	ProteInfer
0.647015376	50	ProteInfer
0.619532966	50	ProteInfer
0.618817073	50	ProteInfer
0.648212019	50	ProteInfer
0.639411393	50	ProteInfer
0.61014383	50	ProteInfer
0.64527206	50	ProteInfer
0.638379778	50	ProteInfer
0.630604238	50	ProteInfer
0.609451227	50	ProteInfer
0.625740641	50	ProteInfer
0.63612413	50	ProteInfer
0.633705226	50	ProteInfer
0.646966468	50	ProteInfer
0.630505963	50	ProteInfer
0.654896545	50	ProteInfer
0.624668538	50	ProteInfer
0.614393372	50	ProteInfer
0.615727207	50	ProteInfer
0.649204483	50	ProteInfer
0.634763657	50	ProteInfer
0.659375909	50	ProteInfer
0.628756182	50	ProteInfer
0.642693338	50	ProteInfer
0.644105726	50	ProteInfer
0.660568435	50	ProteInfer
0.632053312	50	ProteInfer
0.654499792	50	ProteInfer
0.623160251	50	ProteInfer
0.62723877	50	ProteInfer
0.60324065	50	ProteInfer
0.608036391	50	ProteInfer
0.621931781	50	ProteInfer
0.659817424	50	ProteInfer
0.625629031	50	ProteInfer
0.628542796	50	ProteInfer
0.60608365	50	ProteInfer
0.624145475	50	ProteInfer
0.620431973	50	ProteInfer
0.674781687	70	ProteInfer
0.706077007	70	ProteInfer
0.690428887	70	ProteInfer
0.689665847	70	ProteInfer
0.689890371	70	ProteInfer
0.682080184	70	ProteInfer
0.672323568	70	ProteInfer
0.682998925	70	ProteInfer
0.669358584	70	ProteInfer
0.674156025	70	ProteInfer
0.691268722	70	ProteInfer
0.682858615	70	ProteInfer
0.685511602	70	ProteInfer
0.687849067	70	ProteInfer
0.68404214	70	ProteInfer
0.677081559	70	ProteInfer
0.687404247	70	ProteInfer
0.682609195	70	ProteInfer
0.673064885	70	ProteInfer
0.684050271	70	ProteInfer
0.679196464	70	ProteInfer
0.683342701	70	ProteInfer
0.685176864	70	ProteInfer
0.691813018	70	ProteInfer
0.691739915	70	ProteInfer
0.67123134	70	ProteInfer
0.675203314	70	ProteInfer
0.691057039	70	ProteInfer
0.672031578	70	ProteInfer
0.705748281	70	ProteInfer
0.690387102	70	ProteInfer
0.691102431	70	ProteInfer
0.681676714	70	ProteInfer
0.679449857	70	ProteInfer
0.689810157	70	ProteInfer
0.700784245	70	ProteInfer
0.67425328	70	ProteInfer
0.695292225	70	ProteInfer
0.689174743	70	ProteInfer
0.688589888	70	ProteInfer
0.679944741	70	ProteInfer
0.686905732	70	ProteInfer
0.678100573	70	ProteInfer
0.683938089	70	ProteInfer
0.693080358	70	ProteInfer
0.680699763	70	ProteInfer
0.67913586	70	ProteInfer
0.680168599	70	ProteInfer
0.677910819	70	ProteInfer
0.710836162	70	ProteInfer
0.694026935	95	ProteInfer
0.697126532	95	ProteInfer
0.669392239	95	ProteInfer
0.683764729	95	ProteInfer
0.690078442	95	ProteInfer
0.68409071	95	ProteInfer
0.695027303	95	ProteInfer
0.680599791	95	ProteInfer
0.693975454	95	ProteInfer
0.678895934	95	ProteInfer
0.667792395	95	ProteInfer
0.669527729	95	ProteInfer
0.692225746	95	ProteInfer
0.679235381	95	ProteInfer
0.674432565	95	ProteInfer
0.675163049	95	ProteInfer
0.681147657	95	ProteInfer
0.691153205	95	ProteInfer
0.671659456	95	ProteInfer
0.690722196	95	ProteInfer
0.66826057	95	ProteInfer
0.6867066	95	ProteInfer
0.693048032	95	ProteInfer
0.679460649	95	ProteInfer
0.68675616	95	ProteInfer
0.662959344	95	ProteInfer
0.6777138	95	ProteInfer
0.694098522	95	ProteInfer
0.688398373	95	ProteInfer
0.696323004	95	ProteInfer
0.687658515	95	ProteInfer
0.694696968	95	ProteInfer
0.689053375	95	ProteInfer
0.681235216	95	ProteInfer
0.679658126	95	ProteInfer
0.677130165	95	ProteInfer
0.672357758	95	ProteInfer
0.677754407	95	ProteInfer
0.674100476	95	ProteInfer
0.661254362	95	ProteInfer
0.68678401	95	ProteInfer
0.69295219	95	ProteInfer
0.703084591	95	ProteInfer
0.696417039	95	ProteInfer
0.677118929	95	ProteInfer
0.687429421	95	ProteInfer
0.680502965	95	ProteInfer
0.680293122	95	ProteInfer
0.699880018	95	ProteInfer
0.678537064	95	ProteInfer
0.532342007	30	CLEAN
0.599006388	30	CLEAN
0.527415144	30	CLEAN
0.558598028	30	CLEAN
0.559649763	30	CLEAN
0.534521158	30	CLEAN
0.536151279	30	CLEAN
0.545856354	30	CLEAN
0.542097489	30	CLEAN
0.543173432	30	CLEAN
0.546391753	30	CLEAN
0.592513369	30	CLEAN
0.536151279	30	CLEAN
0.526315789	30	CLEAN
0.530703387	30	CLEAN
0.575243594	30	CLEAN
0.531796207	30	CLEAN
0.564885496	30	CLEAN
0.572668113	30	CLEAN
0.530703387	30	CLEAN
0.502276176	30	CLEAN
0.583423036	30	CLEAN
0.51746151	30	CLEAN
0.592513369	30	CLEAN
0.548529412	30	CLEAN
0.53125	30	CLEAN
0.52411215	30	CLEAN
0.579856115	30	CLEAN
0.565928078	30	CLEAN
0.533432392	30	CLEAN
0.610837438	30	CLEAN
0.511312217	30	CLEAN
0.552255226	30	CLEAN
0.545856354	30	CLEAN
0.545856354	30	CLEAN
0.515789474	30	CLEAN
0.544784372	30	CLEAN
0.601487779	30	CLEAN
0.56122449	30	CLEAN
0.544784372	30	CLEAN
0.570601014	30	CLEAN
0.480369515	30	CLEAN
0.554904832	30	CLEAN
0.532887402	30	CLEAN
0.521348315	30	CLEAN
0.570601014	30	CLEAN
0.532887402	30	CLEAN
0.523560209	30	CLEAN
0.542635659	30	CLEAN
0.502844141	30	CLEAN
0.628507295	40	CLEAN
0.667151427	40	CLEAN
0.662287904	40	CLEAN
0.663994169	40	CLEAN
0.656404618	40	CLEAN
0.663019694	40	CLEAN
0.630812325	40	CLEAN
0.660821918	40	CLEAN
0.626451855	40	CLEAN
0.641215715	40	CLEAN
0.667877907	40	CLEAN
0.678204435	40	CLEAN
0.644982443	40	CLEAN
0.654678899	40	CLEAN
0.643478261	40	CLEAN
0.626709122	40	CLEAN
0.644731978	40	CLEAN
0.648728345	40	CLEAN
0.636414357	40	CLEAN
0.651958081	40	CLEAN
0.657880286	40	CLEAN
0.651462203	40	CLEAN
0.645733284	40	CLEAN
0.646233383	40	CLEAN
0.633619083	40	CLEAN
0.695141484	40	CLEAN
0.674380763	40	CLEAN
0.639450733	40	CLEAN
0.657142857	40	CLEAN
0.639198218	40	CLEAN
0.655912007	40	CLEAN
0.680820439	40	CLEAN
0.649226234	40	CLEAN
0.638440111	40	CLEAN
0.642976124	40	CLEAN
0.677489177	40	CLEAN
0.690714286	40	CLEAN
0.652701213	40	CLEAN
0.652701213	40	CLEAN
0.64448142	40	CLEAN
0.680820439	40	CLEAN
0.637427987	40	CLEAN
0.662043796	40	CLEAN
0.639703154	40	CLEAN
0.660821918	40	CLEAN
0.672941176	40	CLEAN
0.654678899	40	CLEAN
0.654185022	40	CLEAN
0.682953117	40	CLEAN
0.618688772	40	CLEAN
0.697951405	50	CLEAN
0.734722222	50	CLEAN
0.708259482	50	CLEAN
0.725725609	50	CLEAN
0.701816886	50	CLEAN
0.683367458	50	CLEAN
0.705965909	50	CLEAN
0.729575828	50	CLEAN
0.741712707	50	CLEAN
0.720355847	50	CLEAN
0.73340285	50	CLEAN
0.723642732	50	CLEAN
0.721702526	50	CLEAN
0.736769124	50	CLEAN
0.706425275	50	CLEAN
0.700891266	50	CLEAN
0.707190161	50	CLEAN
0.707648658	50	CLEAN
0.703048998	50	CLEAN
0.706578325	50	CLEAN
0.7200562	50	CLEAN
0.715091678	50	CLEAN
0.719456484	50	CLEAN
0.714940637	50	CLEAN
0.699345628	50	CLEAN
0.714184898	50	CLEAN
0.683843005	50	CLEAN
0.702433234	50	CLEAN
0.737206885	50	CLEAN
0.733842946	50	CLEAN
0.731492226	50	CLEAN
0.697486	50	CLEAN
0.733256083	50	CLEAN
0.716600141	50	CLEAN
0.692031587	50	CLEAN
0.735746502	50	CLEAN
0.727209221	50	CLEAN
0.722598738	50	CLEAN
0.725725609	50	CLEAN
0.713125368	50	CLEAN
0.725725609	50	CLEAN
0.687635054	50	CLEAN
0.70381788	50	CLEAN
0.720505618	50	CLEAN
0.703664176	50	CLEAN
0.719006328	50	CLEAN
0.695776664	50	CLEAN
0.712973864	50	CLEAN
0.702895112	50	CLEAN
0.715997181	50	CLEAN
0.76306942	70	CLEAN
0.764548293	70	CLEAN
0.75670296	70	CLEAN
0.756869152	70	CLEAN
0.751631306	70	CLEAN
0.762337806	70	CLEAN
0.746349135	70	CLEAN
0.750205313	70	CLEAN
0.789106297	70	CLEAN
0.770293102	70	CLEAN
0.756906077	70	CLEAN
0.752226835	70	CLEAN
0.763763653	70	CLEAN
0.758869192	70	CLEAN
0.764639465	70	CLEAN
0.753666781	70	CLEAN
0.754603281	70	CLEAN
0.748458002	70	CLEAN
0.757902235	70	CLEAN
0.766278273	70	CLEAN
0.764365907	70	CLEAN
0.774344706	70	CLEAN
0.758454966	70	CLEAN
0.730943302	70	CLEAN
0.772277228	70	CLEAN
0.768909448	70	CLEAN
0.752998316	70	CLEAN
0.75325836	70	CLEAN
0.748177229	70	CLEAN
0.751621997	70	CLEAN
0.729797405	70	CLEAN
0.764830884	70	CLEAN
0.76413785	70	CLEAN
0.760367299	70	CLEAN
0.748850871	70	CLEAN
0.77208811	70	CLEAN
0.75017732	70	CLEAN
0.748691882	70	CLEAN
0.768683065	70	CLEAN
0.759954072	70	CLEAN
0.760936182	70	CLEAN
0.76866495	70	CLEAN
0.755242259	70	CLEAN
0.746930954	70	CLEAN
0.759898955	70	CLEAN
0.772412276	70	CLEAN
0.773464633	70	CLEAN
0.749112647	70	CLEAN
0.757533474	70	CLEAN
0.759145189	70	CLEAN
0.758877814	95	CLEAN
0.771745262	95	CLEAN
0.761758377	95	CLEAN
0.757761421	95	CLEAN
0.768867132	95	CLEAN
0.747934205	95	CLEAN
0.775776917	95	CLEAN
0.75733347	95	CLEAN
0.765199975	95	CLEAN
0.757154538	95	CLEAN
0.760596317	95	CLEAN
0.75973766	95	CLEAN
0.76741043	95	CLEAN
0.76405069	95	CLEAN
0.760278435	95	CLEAN
0.746811026	95	CLEAN
0.755477741	95	CLEAN
0.756732565	95	CLEAN
0.757186494	95	CLEAN
0.748932337	95	CLEAN
0.764474027	95	CLEAN
0.752361778	95	CLEAN
0.763513202	95	CLEAN
0.760964856	95	CLEAN
0.767812623	95	CLEAN
0.751665789	95	CLEAN
0.760469184	95	CLEAN
0.743161442	95	CLEAN
0.758826822	95	CLEAN
0.782897719	95	CLEAN
0.76548381	95	CLEAN
0.75022624	95	CLEAN
0.759852217	95	CLEAN
0.756175889	95	CLEAN
0.753082725	95	CLEAN
0.760265716	95	CLEAN
0.748750977	95	CLEAN
0.754547797	95	CLEAN
0.765672961	95	CLEAN
0.757678409	95	CLEAN
0.76665561	95	CLEAN
0.763310733	95	CLEAN
0.765786423	95	CLEAN
0.754656897	95	CLEAN
0.757729495	95	CLEAN
0.753577894	95	CLEAN
0.749683127	95	CLEAN
0.757601773	95	CLEAN
0.754303857	95	CLEAN
0.754477193	95	CLEAN
0.615872702	30	PhiGnet
0.593217053	30	PhiGnet
0.654501978	30	PhiGnet
0.629090115	30	PhiGnet
0.631633179	30	PhiGnet
0.609507222	30	PhiGnet
0.632653616	30	PhiGnet
0.558810879	30	PhiGnet
0.657818188	30	PhiGnet
0.555672099	30	PhiGnet
0.634463312	30	PhiGnet
0.644175192	30	PhiGnet
0.632844763	30	PhiGnet
0.663668034	30	PhiGnet
0.596576176	30	PhiGnet
0.622922621	30	PhiGnet
0.63838079	30	PhiGnet
0.624636645	30	PhiGnet
0.620419687	30	PhiGnet
0.618261497	30	PhiGnet
0.578580513	30	PhiGnet
0.626853394	30	PhiGnet
0.6517564	30	PhiGnet
0.612014276	30	PhiGnet
0.620073779	30	PhiGnet
0.624516662	30	PhiGnet
0.621730212	30	PhiGnet
0.604727172	30	PhiGnet
0.618043661	30	PhiGnet
0.646454747	30	PhiGnet
0.635790693	30	PhiGnet
0.627382006	30	PhiGnet
0.607907878	30	PhiGnet
0.604788836	30	PhiGnet
0.609598242	30	PhiGnet
0.621848269	30	PhiGnet
0.628102044	30	PhiGnet
0.648463873	30	PhiGnet
0.634261571	30	PhiGnet
0.620638143	30	PhiGnet
0.593332696	30	PhiGnet
0.602918009	30	PhiGnet
0.675622103	30	PhiGnet
0.603696172	30	PhiGnet
0.602302817	30	PhiGnet
0.596298995	30	PhiGnet
0.593772846	30	PhiGnet
0.635865854	30	PhiGnet
0.618842694	30	PhiGnet
0.603876496	30	PhiGnet
0.703361232	40	PhiGnet
0.736793976	40	PhiGnet
0.741102406	40	PhiGnet
0.713748949	40	PhiGnet
0.69618677	40	PhiGnet
0.702822118	40	PhiGnet
0.700648681	40	PhiGnet
0.726766211	40	PhiGnet
0.732173557	40	PhiGnet
0.722361788	40	PhiGnet
0.67892256	40	PhiGnet
0.743469654	40	PhiGnet
0.733690721	40	PhiGnet
0.703432613	40	PhiGnet
0.735214466	40	PhiGnet
0.72179314	40	PhiGnet
0.71142126	40	PhiGnet
0.720619371	40	PhiGnet
0.728452884	40	PhiGnet
0.687409427	40	PhiGnet
0.696610497	40	PhiGnet
0.742626428	40	PhiGnet
0.728495206	40	PhiGnet
0.731134573	40	PhiGnet
0.720153737	40	PhiGnet
0.719609946	40	PhiGnet
0.721558634	40	PhiGnet
0.712194508	40	PhiGnet
0.711730901	40	PhiGnet
0.721392675	40	PhiGnet
0.725807368	40	PhiGnet
0.682328616	40	PhiGnet
0.716332523	40	PhiGnet
0.72544213	40	PhiGnet
0.71663592	40	PhiGnet
0.678351779	40	PhiGnet
0.717896562	40	PhiGnet
0.725146353	40	PhiGnet
0.71066889	40	PhiGnet
0.712805703	40	PhiGnet
0.717493113	40	PhiGnet
0.715226064	40	PhiGnet
0.694784298	40	PhiGnet
0.71000143	40	PhiGnet
0.719899816	40	PhiGnet
0.724584443	40	PhiGnet
0.698978511	40	PhiGnet
0.74867995	40	PhiGnet
0.738587055	40	PhiGnet
0.708842551	40	PhiGnet
0.758755151	50	PhiGnet
0.770197732	50	PhiGnet
0.79734764	50	PhiGnet
0.789814341	50	PhiGnet
0.757562011	50	PhiGnet
0.786873481	50	PhiGnet
0.811813681	50	PhiGnet
0.771339109	50	PhiGnet
0.774118966	50	PhiGnet
0.798305014	50	PhiGnet
0.780904882	50	PhiGnet
0.797370886	50	PhiGnet
0.777932384	50	PhiGnet
0.772811056	50	PhiGnet
0.747964048	50	PhiGnet
0.773596872	50	PhiGnet
0.80146742	50	PhiGnet
0.77751949	50	PhiGnet
0.782100352	50	PhiGnet
0.758897635	50	PhiGnet
0.773603815	50	PhiGnet
0.780344473	50	PhiGnet
0.786627774	50	PhiGnet
0.762755439	50	PhiGnet
0.788892565	50	PhiGnet
0.772843601	50	PhiGnet
0.782918145	50	PhiGnet
0.789945138	50	PhiGnet
0.798541179	50	PhiGnet
0.783838996	50	PhiGnet
0.774855145	50	PhiGnet
0.77779779	50	PhiGnet
0.77515491	50	PhiGnet
0.770566208	50	PhiGnet
0.792701629	50	PhiGnet
0.785168676	50	PhiGnet
0.803188259	50	PhiGnet
0.781887482	50	PhiGnet
0.797495809	50	PhiGnet
0.772298817	50	PhiGnet
0.800251566	50	PhiGnet
0.791080479	50	PhiGnet
0.755673355	50	PhiGnet
0.797823252	50	PhiGnet
0.789012182	50	PhiGnet
0.791081172	50	PhiGnet
0.78363896	50	PhiGnet
0.808234772	50	PhiGnet
0.791640844	50	PhiGnet
0.800011126	50	PhiGnet
0.844960689	70	PhiGnet
0.860245888	70	PhiGnet
0.840320045	70	PhiGnet
0.844371755	70	PhiGnet
0.856847983	70	PhiGnet
0.843157899	70	PhiGnet
0.831429762	70	PhiGnet
0.842678591	70	PhiGnet
0.833740182	70	PhiGnet
0.845756285	70	PhiGnet
0.847331022	70	PhiGnet
0.848479406	70	PhiGnet
0.837969427	70	PhiGnet
0.839528073	70	PhiGnet
0.837229756	70	PhiGnet
0.856334589	70	PhiGnet
0.847667497	70	PhiGnet
0.830603885	70	PhiGnet
0.843566137	70	PhiGnet
0.840441768	70	PhiGnet
0.836845829	70	PhiGnet
0.857396796	70	PhiGnet
0.826291654	70	PhiGnet
0.827862604	70	PhiGnet
0.842283042	70	PhiGnet
0.837209151	70	PhiGnet
0.841920213	70	PhiGnet
0.836771773	70	PhiGnet
0.852136705	70	PhiGnet
0.845784935	70	PhiGnet
0.847296005	70	PhiGnet
0.854004931	70	PhiGnet
0.843044918	70	PhiGnet
0.843306587	70	PhiGnet
0.847420985	70	PhiGnet
0.823807117	70	PhiGnet
0.840765226	70	PhiGnet
0.836363053	70	PhiGnet
0.836744411	70	PhiGnet
0.850434096	70	PhiGnet
0.844420815	70	PhiGnet
0.855235172	70	PhiGnet
0.851346537	70	PhiGnet
0.839358952	70	PhiGnet
0.843629672	70	PhiGnet
0.839492674	70	PhiGnet
0.848807929	70	PhiGnet
0.846977124	70	PhiGnet
0.837333208	70	PhiGnet
0.850339723	70	PhiGnet
0.88324839	95	PhiGnet
0.886965131	95	PhiGnet
0.885716914	95	PhiGnet
0.883004774	95	PhiGnet
0.891286854	95	PhiGnet
0.878446883	95	PhiGnet
0.885693229	95	PhiGnet
0.882982668	95	PhiGnet
0.880117956	95	PhiGnet
0.895302279	95	PhiGnet
0.887568825	95	PhiGnet
0.888076988	95	PhiGnet
0.873296593	95	PhiGnet
0.878573752	95	PhiGnet
0.883912569	95	PhiGnet
0.891852844	95	PhiGnet
0.878958398	95	PhiGnet
0.887933534	95	PhiGnet
0.881133032	95	PhiGnet
0.888528711	95	PhiGnet
0.887343005	95	PhiGnet
0.881725171	95	PhiGnet
0.877970227	95	PhiGnet
0.861727438	95	PhiGnet
0.879964376	95	PhiGnet
0.885419627	95	PhiGnet
0.881268363	95	PhiGnet
0.871981462	95	PhiGnet
0.881413607	95	PhiGnet
0.873796967	95	PhiGnet
0.887848069	95	PhiGnet
0.885617524	95	PhiGnet
0.880047293	95	PhiGnet
0.883563645	95	PhiGnet
0.878317	95	PhiGnet
0.888665256	95	PhiGnet
0.887749021	95	PhiGnet
0.878647582	95	PhiGnet
0.881821677	95	PhiGnet
0.878840756	95	PhiGnet
0.871350909	95	PhiGnet
0.872471544	95	PhiGnet
0.881095071	95	PhiGnet
0.889022805	95	PhiGnet
0.880525573	95	PhiGnet
0.884323794	95	PhiGnet
0.890263975	95	PhiGnet
0.884691434	95	PhiGnet
0.887320819	95	PhiGnet
0.876987415	95	PhiGnet
