# Supplementary material for: Accurate prediction of protein function using statistics-informed graph networks
Source: Nat Commun. 2024 Aug 4;15:6601. doi: 10.1038/s41467-024-50955-0 (PMC11297950; doi:10.1038/s41467-024-50955-0)
Supplement: Supplementary file 4 — Source Data [file 41467_2024_50955_MOESM4_ESM.zip › Source data/Figure S2 1L5P-A.txt]

0.37489491637815836
0.38004431456179205
0.39744055740019035
0.40532300047406794
0.4125383625012159
0.4046155430440433
0.4064599125349514
0.40628390094676786
0.39341922042952354
0.3786535644913892
0.2816610179825173
0.19240356947335732
0.12038500990953858
0.1365274394777045
0.14975454246879197
0.11468745609360052
0.01876102383879837
0.0
0.022806678199937883
0.10149244864685975
0.18453122049530354
0.31433153531260316
0.4731332601256304
0.4196924597849248
0.334066861567245
0.2759742584308994
0.365548008058329
0.34707879290520344
0.4046105431228571
0.3823750228856357
0.4427281559188349
0.4487173792843984
0.44621472573556203
0.47254465180961785
0.4199856059719561
0.5878294234428406
0.6232844839537359
0.9316114370764498
0.7109232281760443
0.5886518611071085
0.5075550065835587
0.7364295855444146
0.86154090784709
0.9437911014616324
0.7823019414523413
0.8974331068892667
1.0
0.9729259743446056
0.8292045234906352
0.41307422479049616
0.4538517148688393
0.47263877958979394
0.4950191449405879
0.5870487535223413
0.5143099539651781
0.44109411524895537
0.29398375013047373
0.28645587058789274
0.2862412150846168
0.28178388857712444
0.2607454769384425
0.2580971075536727
0.24372039521531424
0.25277518964781853
0.1868957658082158
0.22407359988113656
0.23696664619900606
0.294068775720196
0.21123018024958246
0.20408303976824207
0.21736374604364406
0.2850774991374463
0.35579763213068205
0.38931066759845334
0.43306803889159523
0.45845686669427366
0.6159092680729378
0.7494331058838966
0.6607626992881512
0.6065308431942491
0.49910417031487375
0.4810418607764136
0.28079753069601526
0.2101307900388931
0.17945490015435664
0.21298238781801607
0.1782689942517603
0.18938637735656522
0.1822476388971822
0.17970922289591199
0.1941770828100771
0.19070567433425378
0.3143664180661569
