# Supplementary material for: Accurate prediction of protein function using statistics-informed graph networks
Source: Nat Commun. 2024 Aug 4;15:6601. doi: 10.1038/s41467-024-50955-0 (PMC11297950; doi:10.1038/s41467-024-50955-0)
Supplement: Supplementary file 4 — Source Data [file 41467_2024_50955_MOESM4_ESM.zip › Source data/Figure S19 3C87-A_Layer3.txt]

-0.7778306926440973,-0.7113336884386495,-0.6473806351424811,-0.7343192203765071,-0.6612578583593947,-0.5850387610677648,-0.766049904567613,-0.04474405477395867,-0.18036954586793716,-0.061061658622265355,-0.21284107376267092,-0.2526421869583684,-0.2526421869583684,-0.19344261708656652,-0.3108975893321146,-0.07189166075895964,-0.07189166075895964,-0.3030981708100115,0.012921757692309395,0.40862256241561973,0.408385351047084,-0.1614309709824773,-0.260002169417491,0.12496049763184397,-0.20616249195430086,-0.31849610237940906,-0.31849610237940906,-0.38209040298345376,-0.38209040298345376,-0.4439800996863842,-0.3389601060219349,0.07572173977110976,0.021486932668234583,0.49763798917598784,0.09740925805082642,0.0020350886340829103,0.5732270933735704,0.3877550293791566,0.26611327178359073,0.26611327178359073,-0.46767886400732905,-0.47034406750232544,-0.6020850307894777,-0.6550098115060418,-0.5786156406705176,-0.3253084411545979,-0.31339567714359284,-0.19291587460369178,-0.31141484902894323,0.24726812828779354,0.24726812828779354,0.013847573418927377,0.013847573418927377,0.11294080168351472,0.08287015141454074,0.08287015141454074,-0.11734090796042326,-0.11734090796042326,0.2479788826381925,-0.16666604423692702,0.5514077980645463,0.5514077980645463,0.625365378313676,0.6090929928718554,0.7840230553679199,1.0347134174980965,0.8338678605999457,0.6773748338219177,0.34636936583944755,0.10890300592535153,0.9004872709432349,0.11745918328539011,-0.29386933267128323,0.14302069438362497,-0.0402103896388088,-0.0402103896388088,-0.12581419451014555,-0.2044257198020064,-0.27974262635430586,-0.3095922295613302,0.3378140727913832,0.001382282929567395,0.2671664227379589,0.001382282929567395,-0.09657034386486231,-0.30823954073854637,-0.24442027923536158,-0.23530866276726103,-0.6854234327806525,-0.35641613838693986,-0.530560108122782,-0.6022657377354851,-0.14896372438049194,-0.06848486125407915,0.12232271047932664,0.18879775049989386,0.07794331071557821,-0.3180816290372428,-0.4767340596010496,-0.22684217976381474,-0.4735148541196813,-0.4735148541196813,-0.43608326291096705,-0.4754057208136299,-0.527430581310566,-0.47224102434603393,-0.5580390186615952,0.07174989167773545,0.45230631593333726,0.2945314740355562,0.2945314740355562,0.8181826512130528,0.46417811766877215,0.6668731301112987,0.3274601708423391,-0.13087024190005556,-0.0037166023645473075,-0.19266444377641959,-0.12182785483509426,-0.090682453943227,-0.16560490125972627,-0.16560490125972627,-0.032020820052562744,-0.042042409919721566,0.06188578252374057,-0.06153182466446892,-0.45230134273491734,0.2206221277066179,0.6319129785177927,0.32814844339555255,-0.27497723904698657,0.6611858376807476,0.6745107258934664,0.38021689394263364,0.3407989955806671,0.3407989955806671,-0.13457964869379052,0.010972700507160931,0.009152964209624533,0.06493631394571034,0.10074466947748258,0.09503317527445306,0.03118946753999284,-0.029481794106926404,0.054161006047856,0.04773864537228101,0.15826089787333386,0.060974180055497214,0.08604733026715464,0.14442661299498985,0.0323616955432524,0.1485612996601239,0.22975568026497112,0.10871663346940388,0.2174888722108785,0.2174888722108785,0.2522433420656844,0.18717560083479073,0.18717560083479073,0.34615870636263046,0.20008127342231546,0.27068110951553714,0.22689404035374547,0.08428682581953341,-0.024095796189422234,0.015403483040560273,-0.11353112657589617,-0.14705995493547327,-0.13204969297610286,-0.09029472111451349,-0.10238524875141582,-0.1534456693609233,-0.11623253020554106,-0.16449111702905456,-0.14427805740856195,-0.24501283839027668,-0.3088839565668934,-0.2536416829936493,-0.22369187418003267,-0.18943724046597302,-0.22590104341885486,-0.03481960800518861,-0.06408433199400507,-0.02098682796111508,0.07230852574666957,0.30766191935236453,0.21835565655308084,0.2611333995390759,0.27153656521642616,0.04875985700451024,0.046155074431783946,-0.45476302010564273,-0.5810153110547608,-0.585388131450283,-0.4914887475384019,-0.3984653513098204,-0.2698584658293628,-0.20530743098313392,0.13010923404217067,0.0972612764973076,0.06921595878555974,0.2513625477122306,0.4416904139946433,0.8759497323702855,0.3885464102080911,0.6135636078724331,1.5125469476508946,0.7243045955580538,0.7243045955580538,0.9315793928165557,0.393038044563969,0.07229389618778051,0.07229389618778051,0.07229389618778051,0.1382247248773169,-0.13380958979690205,-0.12347920151108875,0.043462559931808684,-0.241227945604902,-0.4084251658606631,-0.0806288978081268,-0.10740379747254604,-0.19876837502744768,-0.30969506562316856,-0.38595190379232797,-0.32545570320321265,-0.38719966292361246,-0.38719966292361246,-0.38719966292361246,0.26091302831519697,0.25456180353322605,0.027359620432219067,0.50307425654373,0.04054669061094013,0.4044822653254053,0.054643563926307655,0.20822039678260137,-0.0827097235366552,0.0006989327294621523,0.06050453715124028,-0.07640608453979449,0.028046246454330473,0.2590496680632487,0.13404743570721186,0.21411427190626592,0.35838826244610594,0.2237092418588623,0.2729871119863985,0.18443558973930213,0.002906418481297176,0.25432636667326824,0.6454091401912297,0.6454091401912297,0.13946896050329216,0.36451838578461143,0.6236886452744662,0.5072424087187873,0.7573441746368447,0.5882870384332531,0.34200561308357447,0.1137785866888386,-0.10111590674604977,0.1449622553810122,-0.2911023846948613,-0.006801530894433357,-0.26373106003737645,-0.24044808021024044,-0.008152372980292982,-0.13730966636446051,-0.24164674753146553,-0.13406351872216146,-0.36693975079620916,-0.44332388589222543,-0.42099589065324033,-0.5185254630510472,-0.4823170247124789,-0.5312183201780412,-0.18321873663122976,-0.3826507593343672,-0.03827395663610239,0.2513625477122306,0.23432990554031066,-0.014026079488689567,0.5335927559745973,0.16672859076824648,0.07610287924541063,0.3815282510442585,-0.5033053182148126,0.2741101760869339,0.3919998336146133,0.06734837419187034,0.18037231098442824,0.43561680567191835,0.2558496770715757,-1.1587809330021124,-0.007824441487715222,-0.35120309283137824,-0.39952547531448984,-0.35120309283137824,-0.37793690643277383,-0.5269999867469138,-0.5306340560108381,-0.29973629536809926,0.27227867519916615,-0.45398232645487213,0.5961102180862032,0.5933937609637921,0.6010930663301506,0.9212104551069201,0.7210754827363586,0.7210754827363586,0.952702840937449,0.5767065672177655,0.5767065672177655,-0.14838083935488092,-0.14838083935488092,-0.09913851433326837,-0.09913851433326837,-0.09913851433326837,-0.05411401212741325,-0.15975407672802447,-0.26915200351601043,-0.22756126781459554,-0.286308654761799,-0.12754173983751205,-0.2703534261865654,-0.22392828194527753,-0.37651834408860946,-0.4456245180129689,-0.5112644098887177,-0.5483353474811463,-0.5818387657585552,-0.5504065027769017,-0.5814276928593387,-0.6060356251942713,-0.28649082911738616,-0.28649082911738616,-0.1707054297693039,-0.268710792812767,0.2918212582073619,0.4554137993854606,0.2918212582073619,0.4554137993854606,0.6220286840164858,0.36155176860209365,0.5214289531241596,0.36155176860209365,0.6825473273305185,0.35081677163279124,0.35081677163279124,0.7780447515364797,0.4044330213114906,1.1336570232097172,0.3042103377826502,0.23009161998927471,0.5207444685346118,-0.10798144864109568,-0.415722511628739,-0.26746780188155667,-0.3451264513115116,-0.5065218535727567,-0.5532169328721872,-0.3644125253988603,-0.5096991533420601,-0.3976577637395766,-0.3135466073964466,-0.35249875695677074,-0.3817192430091261,-0.3016874604022026,-0.13481411400913376,-0.1367562208706326,0.06983600195483254,0.28152415875300396,-0.05154987943940836,0.26716541907554237,0.3139483872264301,0.12198785896880282,0.5109367406101295,0.34472545253407133,0.4387136703240593,0.4387136703240593,0.49381138842927,0.49381138842927,0.2714530957771752,0.31793035890119103,0.3998295512262643,0.212564016878886,0.0573954168188051,0.18194078695373486,0.120801438323413,0.048478403429111486,-0.02298787812931659,-0.10084126299267512,-0.1704824226895184,-0.27160465079917934,-0.4101567890542486,-0.5867102772149821,-0.6000312315800391,-0.7057525231040392,-0.7057525231040392,-0.7302288930215103,-0.7302288930215103,-0.7504302933190695,-0.6009439404885492,-0.7986234654037329
-0.9196190954370548,-1.0851720843431518,-0.5736775883169786,-0.871146023906712,-0.9718147783921461,-0.5305996876042188,-1.1724453662407541,-0.3153026820021224,-0.2929645682918761,-0.3514380297439686,-0.4701815631719789,-0.20654391410618989,-0.6681736797702852,-0.7276752830284325,-0.31864527551119454,0.03231951563082986,-0.5391735946326303,-0.04773491788456609,0.4068664475636656,0.5681476897065315,0.7933999139409234,-0.15654399981757147,-0.22666900974286458,0.3382242948113459,-0.09271899772547053,-0.08299139402671689,-0.6116065421201075,-0.2622982649340395,-0.7342845748033723,-0.8097184341204171,-0.4856502304828728,-0.02593321591614245,0.0015700071126075815,0.555756647491312,0.15066754348359496,-0.1494768241828444,0.6264432648982149,0.4567498704898878,0.1930207141025696,0.333576017602086,-0.11126793342967096,-0.9940634094212385,-0.8582729886959746,-0.8678123674923932,-1.2102326649353154,-0.7234996922062629,-0.2768393598588877,0.23528245748647544,-0.28737518196972844,0.01422309380007774,0.5864093425427708,0.7592628292112124,-0.2691125930691944,0.24060590871341822,-0.25532313892282443,1.3823425517116366,-0.5170493643309003,0.7224115765309237,0.037961272786084965,-0.3055972548355395,-0.026980107620432695,0.7233977772050192,0.620248343456048,0.25024286539838025,1.1002121733943844,1.1744489700683487,0.8307085989837207,0.2911614390030937,0.591514431082897,0.17364699477763781,1.3208339983568786,0.6227418505693807,-0.08610949563150785,0.44966749200133066,0.36182721939738133,-0.46550329742795593,-0.47511968459407544,-0.7105343208919204,-0.6406486620077159,-0.7507910501479202,0.19667923743131654,0.10796685594337452,0.45099337806124196,0.5593947208583226,-0.040384813379801085,-0.3611467712999168,-0.2826161547553659,-0.2273068634077229,-1.1436409329359096,-0.47695273841920516,-0.36361156720382176,-0.9587540431694828,0.42386747876670744,0.20494685652001104,0.4241609510419433,1.252655423615599,0.5137933434800177,-0.2077098644580368,-0.7578315051516296,-0.4656527313357795,-0.793523574611428,-0.6340163808792048,-1.1083682361126246,-0.7345069652216772,-0.9804734151062046,-1.0027498399511456,-0.7478304629283533,-0.21144718250300149,0.3840191393825577,0.4021471553239363,0.052609648596616154,0.7664822344593892,1.4231359049849657,0.34327335685669685,-0.1339841914302624,0.511657375477747,-0.26090747549821924,-0.5298781618837995,-0.44294089575727585,-0.12496953233888321,-0.3322936471407164,-0.2999876567636697,0.26655459504520673,0.0543612181710816,0.47434414372343864,-0.37683739637379166,-0.32232101448297795,0.1928633280638547,-0.15774071837449216,0.6860905311369383,-0.0906843476667382,1.5020323239154048,0.9371711417746508,0.005923628389276401,0.18388066965515384,0.6266063496997628,-0.0517657811836234,-0.329370415803215,-0.2225430656807459,-0.5008446192526457,0.4747890557323507,-0.031216299455471497,-0.5685030420378219,0.37373905124626516,0.08790090791141057,0.05934409807745753,0.3412587465739034,0.4497985948988434,0.5923667733244755,0.18533319972205614,-0.03714335940238367,0.43750513362458515,-0.039505976265350705,0.1650456261149271,0.9912607687421162,0.4111145259537342,0.17189937183745158,0.09494423090831727,0.04837806751482505,0.573093241160114,0.8918110463667974,0.733581537061248,-0.5362871635524601,0.19997728166733122,-0.41423822004597843,-0.2954052187010533,-0.2359406566405043,-0.2695027896129871,-0.17441399842812638,-0.14294008905785327,-0.1081885073247467,-0.14512839915344344,-0.1117959886219191,-0.11497693806931118,-0.1444318807917311,-0.17641246708140804,-0.23947285657669048,-0.1658110626080666,-0.04649272477863998,-0.16058179406969444,-0.1309507076432663,-0.21846318302769244,-0.2232545688522777,-0.21716959514686707,-0.31952651636436685,-0.3519352079219113,-0.3895665158103302,0.6534150004982385,-0.16383151413149688,-0.4165699054660909,-0.9271953088654207,-0.9457850010359209,-0.8868846468542889,-0.8268486716678232,-1.0627480151806392,-1.0825473773107759,-0.5313010621961669,-0.4074519288146641,0.5575309497668499,0.8512722220757137,0.08398749538437551,0.20186071625097254,-0.3829056268088674,1.8465974001914136,-0.5693878128939722,1.0158791091123678,1.3561127174076602,0.9620968964685456,-0.019595780460307428,0.7815997040938262,0.08188883512785965,0.47970069222092876,-0.049318671753908555,-0.3825771739510123,-0.3835363055429152,-0.717513048240619,-0.40432324355203497,-0.41810669738137735,-0.73347175617776,-0.7017751486728653,-0.6059086308467312,-0.49492919538148317,-0.8733762947673812,-0.8487584692481728,-0.7371298392707036,-0.9112541522511364,-0.5142889572298284,-0.9837375450360136,-0.7240516547975643,-0.6772282698027006,0.01259386169991515,-0.08068481860569855,0.9353845564543416,0.17794563438185018,-0.11091764933438267,0.3857219965410426,0.4610480166060243,0.29873048811984293,-0.250117633684085,-0.5321720775961074,-0.47597435374787206,-0.4057336765871954,-0.11752423893040045,-0.7544960260383312,0.6838216545074647,-0.15923801408044272,-0.24688931557927965,1.3220647034228201,-0.11193979030618312,-0.32976353723753404,-0.2168875276495055,0.03014714680099344,1.4500748151973015,0.3938201913809369,0.5182818201622965,2.4657148639950752,0.39608301517814726,-0.17143266677018731,1.7568809019307476,0.6691753522702542,-0.19770402034186424,-0.2568581133187385,0.1030596540898904,0.11691406537144046,-0.06270152382296901,-0.27449225320687387,0.3975956472850355,-0.17311013966244457,-0.24210903629041172,0.5207938957846758,-0.5426333842748519,-0.4339760255450337,-0.2511018364965138,-0.6303181250415948,-0.2453577530784078,-0.44998815976013246,-0.9974272440471578,-0.3682691829055496,-0.9078560545919554,-0.46678154169641467,1.9272360425001158,-0.39188753944541804,0.2757583516208079,0.26433948775232224,0.49758880550171986,1.6903166815362372,-0.3875601617342725,-0.8560609047663046,0.6405215987399082,0.7338205485875218,0.8922613405433458,-0.15855237095210406,0.8533144159656106,1.1661997401860884,-1.2894317952370853,0.0595943885307118,-0.3074373175862739,0.13153863939185792,-0.2159090404966685,-0.8301701200021638,-0.43617572835880813,-0.8254583032748514,-0.5680087303548972,0.4223526779769747,0.07539092476479557,0.2371586723144095,0.9273478952394574,0.8847235620799748,0.8920160063863087,0.49329020901547066,0.5880678249045368,1.211858808700714,0.7791106522867908,0.7749728659217081,-0.21339042321436155,-0.3247993086412648,0.3423357571170456,-0.9290323395919282,-0.8826017726076523,-0.7911082388746737,-0.23426604677214916,-0.2464949343430867,0.2544036518629248,-0.3723734741262237,0.040460232736987164,0.06489159588577788,-0.38742063204303867,-0.7440987025516739,-0.47893805485101376,-0.36585240168769756,-0.9890758067998796,-0.7349562714639762,-0.8874928122809296,-0.9473806066150245,-0.3889826119486945,-0.7594730645701122,-0.27804851493586,-0.4859961922057468,1.4748628337303538,0.44531482527119226,0.47935996322715013,1.192603941549054,1.040394354261435,1.1326501853162245,0.31984723990763625,0.4796638672269596,0.5422547008595716,1.6932746207251583,0.14446562405139046,1.0892479953339282,2.179703130590061,1.4971411961853183,2.2937175747928102,0.8355978319042646,1.1544226126252581,1.8799051552599304,0.057752661756107576,-0.09550182742412498,0.394084801680524,0.5958475056137109,-0.5528691137885926,-0.2319085976452107,-0.22835252933963687,-0.549317324920471,-1.1789764655136494,-0.6380942537069554,-0.2074305137820212,-0.5085480856384215,-0.3284770587129299,-0.38539038315109275,0.15642378223409545,-0.04818422432124213,-0.6182369738659976,0.6686239585519042,0.28155603765439374,0.4340597406030514,-0.28027468045550297,0.866305472435787,-0.04777659073097948,0.009976321123345273,-0.04777659073097948,-0.04773400433100578,0.10875243979011615,-0.0193616157770586,0.1106794926050135,0.08696969936940735,0.10974548618686747,0.1556743342072679,0.1331279412894371,0.13361154558442853,0.1556743342072679,0.1556743342072679,0.1556743342072679,0.1556743342072679,0.08931598792876301,0.020811214571191682,-0.04789146512191376,-0.08282260645244749,-0.15387006675469744,-0.04792231048245235,0.02031096794492422,0.09011188405828634,-0.11733563269478185,-0.8451181943995527,-1.2025973896442623
0.7119987354612781
