# Supplementary material for: Accurate prediction of protein function using statistics-informed graph networks
Source: Nat Commun. 2024 Aug 4;15:6601. doi: 10.1038/s41467-024-50955-0 (PMC11297950; doi:10.1038/s41467-024-50955-0)
Supplement: Supplementary file 4 — Source Data [file 41467_2024_50955_MOESM4_ESM.zip › Source data/Figure S19 6I3U-A_Layer2.txt]

-0.18664527475596318,-0.11401565540017643,-0.1996638341112697,-0.15628232412386875,-0.24510008916150774,-0.19053313464524635,-0.18663926274325285,-0.17754720162395937,-0.20365208468641366,-0.13343820914826332,-0.19153494171734123,-0.2228279955502752,-0.11878458243306364,-0.19240913590706857,-0.19733654825030386,-0.21340271664407,-0.19733654825030386,-0.2627283599539446,-0.18838232723657186,-0.1609926996237094,-0.20722530764483701,-0.3172753818877999,-0.20997483396208705,-0.2487087231288672,-0.23102860134834433,-0.31151812504051696,-0.35348333459604764,-0.17855694672896363,-0.2893720758341854,-0.30915498108717915,-0.15162022224941793,-0.3890528910432499,-0.2811752050776051,-0.0436357999679666,-0.16554549029823956,-0.47218831703070163,-0.07684900675104435,-0.16974109152448788,-0.29503763729857224,-0.3061611287212995,-0.28064455880676276,-0.2839382032563763,-0.1575373437590366,-0.1115676259822348,-0.30562084220878627,-0.1912457841452836,-0.12077733430058049,-0.2594335077699833,-0.009246960471261695,-0.4367541284099496,-0.10799146827911443,-0.2639899369000159,-0.24324873697552118,-0.3018683500903362,-0.126265498465269,-0.24598079191524788,-0.23135031445114695,-0.1659650293120395,-0.04171574101398741,0.13378637795412396,-0.3403721089090367,-0.3679043130674833,-0.2484376112864536,-0.13671445640644458,-0.059672844294742025,-0.13441492595788607,0.22070612912327872,0.0286688644214212,-0.07847869660796696,-0.17412382724383205,-0.2634602664125169,0.08833909333730827,-0.21392675400583822,0.322808265176818,-0.3576417508017192,-0.4382777802662126,-0.4218236740603664,-0.21827512143739156,0.048758748871182214,-0.17501265392406345,-0.2703822196694017,0.007863817610886479,0.22953854134162655,-0.206180471119598,-0.24441942626034435,0.13733054221028385,-0.04665935971965384,-0.30710464343050353,-0.9435136380165234,-0.23157305777710466,-0.35509302592045655,-0.15624554564297746,-0.309302746104602,-0.3732333059443793,-0.43510149678052296,-0.09079465217476301,-0.021314641081365972,-0.06043639121815933,-0.012240174414746001,-0.09010083266175978,-0.24398484968749634,-0.22941818743937836,-0.07120246399157515,-0.2571924910302251,-0.23777747131340393,-0.06559423121040117,-0.345026526452015,-0.30439962782122215,-0.4045387072252439,-0.3545868075970421,-0.031118731828254725,-0.386829168026758,-0.15529410989173215,-0.08448237626875896,-0.09148680838118546,0.02057923462703585,-0.2639980688518394,0.06808051192351709,-0.22545271352148785,-0.259077360182009,-0.3475098942954737,-0.26981057018268245,-0.2827905026487596,-0.3611847204635738,0.022117404302811366,-0.10354522896442936,-0.1718319749643082,-0.3297396056332421,0.26842410536624256,0.24437149583820356,0.11175769161803102,-0.1140200274397281,0.22469993297161484,-0.03352785057380709,-0.017794803737667408,-0.25353868207052804,-0.011680524481678823,-0.13233583490254042,-0.005357502458234962,0.10066158815972757,-0.0068521226548272016,-0.12135954907715223,-0.3554114178893938,-0.4105887082784081,-0.3631570608380575,-0.2291927835654347,-0.19975013889360888,-0.28444073550971694,-0.21883016508045977,-0.25743629889634373,-0.19722131902643716,-0.18807533981106206,-0.2099792756353478,-0.19380023275117664,-0.18311473208159249,-0.24334701289993851,-0.22665937863283347,-0.20868339216470005,-0.1899789356098814,-0.202169597681063,-0.20536517151450795,-0.20491058210454535,-0.19760760490156554,-0.1554282679318277,-0.18362938657184946,-0.1878989842844711,-0.22047502037765174,-0.21193586296386818,-0.22162146533061275,-0.21693743886890268,-0.2078083427482843,-0.21336752995966518,-0.19630415729394007,-0.21757881717649138,-0.15628573693257697,-0.16216547801938466,-0.26884973974781645,-0.22355541122139425,-0.23045937393490187,-0.22777477252630096,-0.19862561702091708,-0.18756393913910352,-0.27160811109677724,-0.21208739061702478,-0.20139834411045657,-0.2242059263390999,-0.24328853092021568,-0.1676858747427835,-0.18886417114698564,-0.2178635173655745,-0.2072638850962917,-0.2072638850962917,-0.21123791118560367,-0.22330306434172023,-0.21934727211934696,-0.23688110521038272,-0.22021821346373374,-0.20208721819525508,-0.2116080372698412,-0.18760416035609706,-0.21266690653723097,-0.20021357789788963,-0.21450500814786622,-0.21496288699657887,-0.1999341022883482,-0.23949785487441225,-0.42007095458480054,-0.2559399162538805,-0.3951603567477936,-0.20190448608304823,-0.3341878184944634,-0.3313566888494358,0.032525357286334516,-0.2705758320496136,-0.24426553491855293,-0.32930243650359864,-0.06532646618274875,0.1651268625735065,-0.2214761361446881,-0.5042031626398783,-0.23837694422170386,-0.5479909503298817,-0.29331529337786116,-0.26622609002054615,-0.019836356357298145,-0.11211757319871606,-0.035827062170574984,0.1153184518319611,-0.22656669184865963,-0.3524932142874276,0.05262745966561729,-0.20044935022639773,-0.359669695099203,-0.2989950754537295,-0.12758683150199052,-0.41379837826773136,-0.41379837826773136,-0.022433095943321907,-0.270933551784128,-0.15842487633908475,-0.27141529770973577,-0.21247031722993784,-0.226039077520421,-0.24167989223675726,-0.1690029089239261,-0.31876366531454803,-0.1964064571719863,-0.26138420477762747,-0.22015682258532637,-0.16590091023391595,-0.3130531781894296,0.002316237385884401,-0.37676456483862414,-0.4263658549060025,-0.11878591841896347,-0.41663499960958494,-0.4131944502833218,-0.3890909375951143,-0.06505458720555707,-0.44231536388502374,-0.4683707875904506,-0.47684895970038815,-0.42573058306790895,-0.3925662698586436,-0.3494001636632573,-0.17467575355114118,-0.39651428090260815,-0.3451032432106523,-0.3354972864277138,-0.3426256333378787,-0.22279577950674387,-0.08273758875534074,-0.05553682546270665,-0.25609138890236754,-0.12918292446832783,-0.18554088252578368,0.05869504597130303,-0.0768558441394474,0.022447815834471238,-0.15479322851354546,-0.167057174069811,0.06671229223444936,-0.05015137827579917,-0.17369628741748985,-0.24835416391639953,-0.2813784475247648,-0.06900178633108994,-0.17264059960583408,-0.024692190348981305,0.05519892530177261,-0.05424965146691129,-0.3300162797256872,-0.40274833738970633,0.13588468061482598,0.14805414509099482,0.06209096800942982,0.03172385200781791,-0.18142110048610965,-0.11698404331881387,-0.27334772263594836,0.0949676136510246,-0.23110328600253532,0.05402692412815926,-0.11047264667655175,-0.10431575282609121,-0.06982284749311529,-0.15362473968601023,0.15011370031152166,-0.10920574175529825,-0.18804428942471205,-0.0978407309095349,0.061849344048848724,-0.15452696087710463,-0.1397106549947762,-0.1922051443840056,-0.12209639549228521,-0.028922824982564967,-0.044209318374196505,-0.044209318374196505,0.18131219645457056,-0.03995327831384103,0.022150071812639942,0.1636048957187311,0.08788011682451724,0.0587489578439108,0.1636476282002299,0.3763343553364206,0.00038822184311286827,0.11414401477655899,-0.022621200393565105,0.2839129067927258,0.4698064828578044,0.018034504756779122,0.23122631045853606,0.00826893197291879,0.24089668542667061,0.05326504246440862,0.05391721363297267,0.10734337796944078,0.6888255134600202,0.3190014282073068,0.3399989390194633,0.5143481274426344,0.2962387087914411,0.5190275287557042,0.551134762845528,0.9714155703202025,0.30061554055612555,1.121146324727385,0.09460744493776822,0.3139073022027696,0.5737641736879917,1.121146324727385,-0.21568697314369947,0.7164192940026702,0.29497145164578475,0.20104668755434896,0.5015891230122727,0.1243771361602586,-0.12043810409457571,-0.2603642770312324,-0.09879289608558525,0.03841827004820751,-0.18047847488508537,0.31848734556536457,-0.23460140696092338,-0.044937929903946995,0.36686354691025247,0.36275475500934123,0.5627422361187934,0.9683064742629776,0.21032469658713823,2.0303080307241856,0.6005753464670658,0.5928845496484731,-0.10725244730713084,0.5928845496484731,0.09162332938078913,1.3668851280473557,0.1845592653679695,0.5261312749320876,0.31786099390069367,0.19771595903554087,0.6655638769929825,0.29027570692948523,0.6866482425352474,0.07168807579575238,0.281250954297617,0.18635647728407628,-0.10146514723138282,-0.12065650134232318,0.27136401738827637,0.12737720606966224,-0.20595211071618508,0.13378637795412396,0.13295210532019602,0.04902125012154742,-0.09007564426755152,0.05673995712628884,0.12644571165072377,0.30842657679986296,0.05576527681411956,0.18208354794315348,0.4872634758292203,0.06716550537785872,-0.04676795837772488,0.7784422016973477,0.3153754800363675,0.6652125123054587,0.17995760485176315,0.23701647899423783,-0.01894396707092425,0.23545041928698449,0.3853575552387294,0.4711848263068165,-0.009648226955772402,0.22674230487970104,0.2224542899027258,0.5655755184750072,0.4413417578111475,0.06230433594141112,0.2929383180155079,0.39465670771515726,0.18235047492406398,-0.22461483439057955,0.0811934765770491,0.3083889710772466,0.18235047492406398,0.08843478967368662,0.320466243433862,0.26176329005974286,0.21335269346097596,0.40421130471928773,0.3036767475668677,0.17440380687167245,0.4141839628987008,-0.2104601622254623,0.24161855640749536,0.26654923702039973,-0.003931361696122841,0.0344682835030665,0.4088637689168104,0.18208538569867838,0.43446505204724434,0.6184179752658215,0.4580738145527987,0.20905883135930992,-0.19512626625811805,0.3196295670968067,0.09941563972167458,0.2971120024017225,0.25595972205654155,0.07856586330226469,0.19901499506949222,0.1218248948716417,-0.10552759981382039,0.06845091313407975,0.16878156463973729,-0.006153894733509266,0.4212284829091082,-0.19296259155775428,0.04854002698510327,0.04873203931600104,0.4409096320553187,0.1019825159006968,0.008401120277590164,0.2356164262327168,-0.21976894178785963,0.07804138103907671,-0.25720092935390176,0.06090162917196606,0.12116920101003256,-0.034912779613765606,0.31643818817225744,-0.01983640268355758,-0.03284322739957705,0.027704059385315758,0.07461064906080926,0.3521473171293287,0.4840458395879819,0.132219506786208,0.20003360543067458,0.02272486318835232,0.40946250438707377,0.14963439369298692,0.035866716897076246,0.12172363136707545,0.09203693931533354,0.17725010012148953,0.0631082779424644,-0.4001504413831316,-0.09998067760289774,0.33274600927948933,0.18128715823201547,0.09226495749362067,0.48314692703017137,0.2794437785533775,0.03778230286145689,-0.03633235362086235,0.3054876311790492,0.29920397768001117,0.030988825713953734,-0.1346698884838559,0.47721693821007816,0.738596472112392,0.5312061047643093,0.14802230012135636,0.5415876150681032,0.2814879788795284,0.505223031691105,0.4143278586929872,0.48227940248975854,0.5750890960660537,0.4108141748705521,0.2837922817465078,0.35292427613508737,0.08673044377118348,0.22508319062298585,0.17711542043864215,-0.027901437584176313,-0.2818134260483432,0.08268182527014661,0.18507832409134667,0.1066943357367055,0.28611224605955055,-0.04779658192907791,-0.16439796879410984,0.3297242096694872,-0.16819258482800606,-0.12468737516850474,0.5176230512433799,-0.23404852267976184,0.1838978767652273,0.46662742459004214,0.02259457877850159,-0.08497196108118973,0.18190311053745076,-0.23954836916550043,0.0767719614230898,0.007728424851274553,-0.15573158277673663,0.346404633951331,-0.12625309929313341,-0.2711344637371649,0.1438946770933123,-0.4002563685659413,0.038406844931031484,-0.1788515512832953,0.009929437035615475,0.0032982221799658586,0.06442946395716445,0.10658162810685243,0.15337922050906458,-0.14590152325602845,0.05752420289931824,0.4577083839094603,-0.12055710588842082,0.1747593098890071,-0.10006402137907988,-0.12600952668681697,0.239336320004389,0.31452776357553225,-0.06166819024433645,-0.019811881526101978,-0.048894633527497185,0.27774286427432937,0.2810669715435412,-0.15142750009400932,-0.009580750541031779,0.232108771814213,0.1912576778073207,0.027015862125736107,0.02631470049915292,0.19020604630003943,0.22119284366653694,-0.3622818136621071,0.06269511794020063,0.09665898521896477,-0.08023257989581531,-0.05247846359268432,0.24944806451279766,0.4991804122425623,0.16205120359544675,-0.0681935865461049,0.24442378463208736,0.06842913722648736,-0.267514752793647,0.13816471478189532,0.11756429593636389,-0.1791070905697938,0.10950712391830714,0.4029579661719398,-0.42931459161184027,0.2569589945113931,0.042045376259517715,0.2992257879366471,-0.08838168210630684,0.17305036085202016,0.40180522687384684,0.027961171204682455,-0.20679674963737069,0.55442621446488,0.541120023098399,0.3692402279671946,0.88238931708811,0.809340398894003,0.6521558586428264,0.6976070840805613,0.7413562182175563,0.6033826608044425,0.807731209686923,0.7407895910249692,0.6392005282229987,0.6581752228958788,0.6033826608044425,-0.3431451268889231,-0.4966869044365422
0.16782803257876644,0.22574529323845796,0.07009140136541728,0.19255567243971303,0.19060303533027864,0.1680481426621644,0.07489044775398664,0.2439834239983536,0.08709945247300592,0.23428208792093083,0.0628396017791216,0.04129429736516413,0.09485642473280236,-0.008048667613547703,0.032979838167589384,-0.04707211516874762,-0.008314929613953305,-0.04381505051700785,0.0633964711046389,0.04888158758319688,-0.04796871888538733,0.030573992665311644,-0.6591226408664428,-0.8644133183911998,0.1449263684461039,-0.19865880202051356,-0.2978562517201427,-0.07994733377529113,-0.19492008215671505,-0.1643218907518834,-0.28731905283739706,-0.22751690244735337,-0.2680321153873041,-0.2846916787814374,-0.2572929897396759,-0.20946661632455066,0.35098499028227587,0.3242256961143371,-0.4001128237689587,-0.5407956807304805,-0.19474717491629426,-0.345689956877617,-0.22869278684442712,-0.2941638504306549,-0.43619552394019967,-0.18077243218631658,-0.8679176859554448,-0.4952501917751014,0.33312268628889363,-0.28429402091225975,-0.6588201919971172,-0.8406275129534932,-0.6626096169045044,-0.7352260923071097,-0.39631333561714155,-0.886020778529915,-0.8363761070292911,-0.2921302829039505,-0.8234541369866283,0.2838417802047741,-0.059297194922108276,-0.24454756223095506,-0.2352618834105705,0.9820541366165424,-0.21220302754553574,-0.6344933532093757,0.2905203832509172,-0.634908226738576,-0.39685901398822654,-0.6298793493310416,-0.6314971543337433,-0.45468339261650176,-0.7344830625913708,0.19091465083484543,-0.5343806902587748,-0.3947765426073937,-0.21707326942481578,0.41734547672390543,0.30539184073159514,-0.3307245672709888,0.39287717547452755,0.12821382749632793,0.35155394682553986,-0.5809562004382485,-0.15031317797827065,-0.30845501519434165,-0.008256442164938406,-0.7843906025396337,-0.9234411997588149,-0.2905452228833196,-0.7136104685691378,-0.6411549309338347,-0.41121013078962787,-0.3591801395016436,-0.5312858930428314,-0.6740045781153754,-0.32481207137775464,0.041762797960629414,0.8568261636829659,-0.3392147730170274,0.0735996042860409,-0.3474766674649567,-0.9146460720496111,-0.39248642926236815,-0.2551152859911967,-0.1539279454839195,-0.7230680345897259,-0.484592376065591,-0.21086141566198344,-0.18819316583053888,-0.12849622594050125,-0.6089402687730953,-0.6792113668310195,0.02364758037935049,0.07587814566712818,-0.6990452942633387,-0.3688126630426974,0.39476054570575464,-0.5657734673613917,-0.2876570901157639,-0.18485160119904387,0.04977913986794782,-0.36934567842104316,-0.8720791494668079,-0.19376972876257006,-0.7082793917898697,0.10461459374520952,-0.29984680536962094,0.7047105128358835,0.4144964573858544,1.1276799697502315,-0.5539320949415989,0.6840115210043819,0.09169151521964784,-0.44962093956951266,-0.21105269778888372,-0.43313974148216516,0.24394646509429085,-0.5834600114577381,-0.07126630783445112,-0.40073114392886316,0.0949916140342808,-0.40761850863828036,-0.32647646943361286,0.22539293351882073,0.24460067942367317,0.0470176107827959,-0.24413550171756424,-0.08689515353595602,0.1910773222438511,-0.241604315867582,-0.29171774905041237,-0.6080745275235498,-0.4215328358166728,-0.7405977670078031,-0.48921921759155335,-0.31192975459162636,-0.31801718371300836,-0.7116276428657888,0.36003138153048936,-0.17528202287553524,-0.09701283154548382,-0.05530877569049333,-0.392804590906574,-0.2361139418217903,0.7473042762436927,-0.093195427812314,-0.2367189136899421,-0.1301773760995056,-0.049628360373456804,0.16314494150041287,-0.18390413922994017,-0.315887296548384,-0.8112667378823164,-0.4488634144539384,0.341191178301565,-0.2793947674652266,0.10713095656099356,-0.6155709478142461,-0.21653785511868442,0.17418002710259944,0.06289608895900857,0.035962616173544196,-0.5444026906488412,-0.08892352595954219,0.18986197285812617,-0.4747866449231326,-0.1672547089604206,-0.4647422404729388,0.24570256457309944,-0.4379896874456933,-0.08574216619339689,0.03580421101125037,-0.33020800948744916,-0.35381923699414214,-0.46802571717305375,-0.4977884754180871,-0.41135928024642593,-0.5848407268584479,-0.7515478807816568,-0.5421538213951389,-0.6358221508130819,-0.930432658190058,-0.44348542443567873,-0.8080133238659802,-0.6622517854753688,-0.437302069698229,-0.14827260216010404,-0.01568673153938389,-0.6447861420933827,-0.563814347632288,0.4416013399862546,0.08288553932506809,-0.6535271592322365,-0.6151183569757356,-0.3428872598716732,-0.7241761030948931,-0.7696176872670095,-0.9330712157104375,-0.3038601359147524,-0.036417166617800055,-0.628655273843448,-0.4198895374224719,-0.7906002502081619,-0.5988786802962954,-0.42427922813604413,-0.6509046671638112,-0.1099573987027296,-0.28430378989251603,-0.49844108819290933,-0.9297186764519824,-0.8445394291028974,-0.2508171570735602,-0.5783157161598785,-0.12636786976757036,-0.710723936448374,-0.48124639121632756,-0.15159344179646236,-0.021496873922038286,0.09427057359230503,-0.20953799205691961,-0.1004628950752761,-0.452304049854871,-0.40174158592392833,-0.47581431529220186,-0.15994501744310824,0.3663859803074886,-0.3475447486000387,-0.6781578529839514,-0.14571119066962715,-0.6108819614399094,-0.7800953874114319,-0.4940838809659855,-0.7844352370588061,-0.5378882202384232,-0.7097190511740317,-0.6279410328596824,-0.49181394166435244,-0.34892422435196374,-0.8213393885717908,-0.2851698455631339,-0.5111730568613074,-0.6768732968722501,-0.8547027843090439,-0.5328375583462587,-0.5028604414743072,-0.5116297887347987,-0.28116980059114793,-0.34563407015040304,-0.2693496142223757,0.02680437152823482,-0.31880224160552445,1.004004831520645,0.3421889684987984,-0.25594068086827687,-0.16927330605702154,-0.2627769671089973,-0.21721509202030603,-0.3010848902396463,-0.18391748122151472,-0.42059627422542994,-0.2560990331025651,-0.39683920160983477,-0.6629616473196145,-0.27712995661707523,-0.054660154337482905,0.347256120006498,-0.5617398446699592,-0.2474944759088591,0.05442578851399352,-0.43519513473688104,-0.25977158273017453,-0.245903567455211,0.06664779694659322,-0.6409073725910032,1.2610850360743138,0.453412893763527,-0.21630264622420264,0.2335789335064088,-0.4515791764339118,0.12674051296187064,0.38843509258160835,-0.22673037996490308,0.45576915937128487,-0.37313359646796046,0.004305739792032647,-0.5379132752987498,-0.33715922525077524,-0.27838997378275243,-0.2768727082538758,-0.5532573860100459,-0.060836703460278564,-0.27400895174883433,0.3423658651209261,-0.28520864388250317,0.09077671687436054,-0.3612500708777459,0.3358310075576646,-0.16106064826864774,0.4025169380497104,-0.161385662535031,0.27018696680711957,0.09387345475369814,0.17650537478676856,0.41259959000403834,0.3616744596036087,0.32553994012356235,0.09565940808251076,-0.012527101234257538,-0.4073312960773924,0.06452513973395248,1.0274491550981557,-0.35731230392627916,0.06373254938126104,-0.22593539844025967,-0.1516732626025899,0.3549125370541301,-0.007043696436437,-0.15063665554448585,0.6171024918186603,0.004572573865280315,0.9144105720619269,1.4243621916071876,1.5727724384050419,1.4428605883546393,0.4088866104844831,0.42173691615856884,0.9722312734676823,0.5887478577689325,-0.03528417793140353,0.06420791660177272,2.3330619504587724,2.0406304051582898,-0.21465542458918963,1.8755631555423502,1.8766137749110317,-0.2825045003997076,1.220295079984838,-0.48673757617684515,-0.041605651983387795,-0.6108418127363906,0.7888512498981824,-0.3032697591225659,-0.24132581042327947,0.03975166783164598,-0.2626753446128684,0.38006322703025386,1.2965053954625103,0.7977310196639753,0.489975492527658,1.2623128818624072,1.5253229798996135,2.4138196394048377,0.7187101907135639,0.7847432852812131,0.3250151636131699,0.392597676264869,-0.025376312158280213,1.549920830617013,0.9342328510307935,1.0049136118148445,0.11612803966192743,0.744567965377056,1.0244157820231035,0.2963696712100043,0.8894230137374289,0.07093221419745775,1.147462635130332,-0.19183033977908165,-0.4559919988893759,-0.2577835805105863,1.4511179436721753,0.28013174495136,-0.6721550239932225,-0.2515754516545929,0.6268096374557551,-0.3218534683129821,-0.3912071665998717,0.4602732676118244,0.0936029657172325,-0.29127811243292395,0.38037764668233925,-0.4227300620730235,0.16573383335654973,-0.10230916751705318,0.5266570108079374,0.16822992448640295,0.5762338256945969,1.6506777404061739,0.396691162252594,0.6102885313638502,-0.49454629694870494,0.3851915977848903,0.2501404512893713,0.24229789760698253,-0.24411866198802307,-0.3384370887190574,0.3400834641520201,1.7441280611335368,1.0314406442979445,0.7150148910142746,1.7243440141723365,2.5328970555506403,-0.4061688503464799,0.46892122448981094,0.4000838119018025,0.026363583695003624,0.6079825193062756,1.4388230050144424,0.10730906011397222,2.180451385723091,1.0032932198656972,0.34939478537399254,1.2672137485603285,0.4447209308814686,0.5719387957406287,-0.0693814271026169,0.8271330425132408,0.5942083388502167,0.05797672961989576,0.38652526038782786,0.06395912625499464,0.11407828385530012,0.511027508054941,2.1443733560474114,-0.08476516116173738,-0.31692649441082865,-0.5129740060297716,-0.0852500547583036,0.5040910442330303,0.12092184213637458,1.0968392674491858,-0.6780908417065473,-0.5998782706252888,1.5598698627048666,0.01932410451050908,0.23745454566812654,-0.1129926604330848,0.31047904656734393,1.6715968668857382,0.10775482917726356,0.10621939221603033,0.29071589173848633,0.5819524134327427,0.2944140792119859,0.04911018454515022,-0.07307512826467064,-0.2188654491132946,-0.17101166371765925,-0.0634656757589365,0.17274628983300128,0.2531430789123815,0.43799491435178434,-0.3038759666864506,-0.07228574354775756,-0.1923336684094668,-0.2992711996195331,-0.031283760952598126,1.020135269226969,-0.05274159533483648,-0.1088559563965091,0.25655273662143907,0.27145451174883445,2.0903721699864968,0.08126238469121323,-0.1886552437106248,0.29892035461833955,-0.48060055425791676,0.2961347119239526,0.5127057461465098,0.07447772196655744,-0.8924408179820856,-0.23103008462815258,-0.48771002625564563,-0.771869816722498,0.03963734358403611,0.9672828623886855,-0.021468931515908514,-0.15495368170762214,0.23799757498597945,0.23314140115366955,-0.11698025118992941,0.1406007649703105,0.037445540572463513,1.2864572738551676,0.12108864401227501,1.117488999154171,0.07665643985086978,0.037667827728566916,0.21148207834207533,0.11783769229352258,0.22737123677907498,0.2881609746072368,0.16392046308744723,0.11726495806105819,0.1739041757716971,0.5201255364804425,0.11674515625454283,0.04854119686739363,-0.02402679617190568,0.1522765325598997,-0.19587178362956947,0.5032339516113927,0.03465198701025269,-0.5064790630550875,-0.5968966145240382,-0.03874955757637421,0.816063663431463,-0.511565112024969,-0.33813236428296867,1.8666639588947993,0.33762009851882274,0.7519307053764729,1.1647510679487694,-0.241892732690878,0.6408055272556866,0.058922420079566135,-0.17792607238396174,-0.3940483045509085,0.16833257048042344,0.128870948203936,-0.456577364991228,-0.6646847970383983,-0.6118952841708646,-0.5794182592037046,-0.5191042025405874,-0.6123878774064131,-0.5760384119284037,-0.46296461760792207,-0.19006873303251723,-0.35892130956079976,-0.4167369816938804,-0.07168481951305879,0.31747756322631937,0.6001484165049867,0.35053059697806643,-0.05578562873632793,1.1145932706764914,-0.5081629291540292,-0.0028728941208853334,0.8406447649765423,0.5871884613886545,-0.3315465742927372,0.46742170326943666,-0.2826416161803385,-0.0624620267749397,-0.08047788144603249,-0.4184952712466645,0.1183915407791129,-0.47205942552988595,0.19580532562954478,-0.3605591131907168,-0.37542544453205207,-0.07643895538277151,-0.29945721660768776,-0.5680491068374577,0.2336911022139098,-0.6624465030622925,-0.8088752429829706,0.38099003575528356,0.06318373419115991,-0.3959233399193754,-0.8105341670414011,0.4365265417199748,-0.753140374488872,1.2953472507747554,-0.29870671759605993,0.16016478966581393,-0.3907875445860965,-0.6856680943560275,-0.06676982387445612,0.38649442487694075,-0.3347397607931227,-0.09239596332306867,0.2584048698115118,-0.5739791430821368,0.11749440809928914,0.3019810916220036,-0.6415820771802724,-0.4904429965871542,0.18233810565636585,-0.04090259972929077,-0.05863468621920213,0.7504851026154681,1.4312866941080509,0.662839645249076,0.2455123477380918,1.5184219611622876,0.82063971524149,1.2426591594215814,0.31013395339138883,-0.1352851728040466,1.3939016182294557,1.6867752936492966,0.2701884373068531,-0.5452037462671432,-0.7648185269545144
0.6197309200080366
