# Supplementary material for: Accurate prediction of protein function using statistics-informed graph networks
Source: Nat Commun. 2024 Aug 4;15:6601. doi: 10.1038/s41467-024-50955-0 (PMC11297950; doi:10.1038/s41467-024-50955-0)
Supplement: Supplementary file 4 — Source Data [file 41467_2024_50955_MOESM4_ESM.zip › Source data/Figure S19 4XFM-A_Layer1.txt]

-0.3886774860724557,-0.283835883805823,-0.15200020083624394,-0.3081689943836853,-0.3783445586267459,-0.32980787094027675,-0.2588333606347863,-0.35727311555787716,-0.4310513373236601,-0.4146521842793879,-0.262446632880137,-0.3412117485866172,-0.284450880303576,-0.3344614720794557,-0.2894592412313435,-0.2974281345980402,-0.2974281345980402,-0.3131307579884321,-0.3131307579884321,-0.3131307579884321,-0.3131307579884321,-0.3131307579884321,-0.3160585652551758,-0.3160585652551758,-0.32935419260832827,-0.32935419260832827,-0.3362820462373295,-0.3362820462373295,-0.3362820462373295,-0.3853498574194697,-0.39452266528185337,-0.34004442140333135,-0.22558514132220395,-0.24166744898505002,-0.12128316402840655,-0.03369221723420582,0.1619539424943254,0.12591037011147652,0.12591037011147652,0.1081520966563547,0.24281969212622098,0.16520281118907104,-0.09198993301535045,0.057902577334452254,0.5096940903821083,-0.04523605377377554,-0.0004590417408526943,-0.019130116496154537,0.008180603522007251,0.04474206583978937,-0.14109887643874905,-0.2585248411201187,-0.26683542060719445,-0.030559401942197802,-0.28838219520071834,-0.24256827680595952,-0.1425599505135983,-0.12285350265140907,-0.16323487471940576,-0.11202622674561141,-0.2004427886182619,-0.09678084870844403,-0.2648604460196388,-0.31403968497520796,-0.3803379352847977,-0.3803379352847977,-0.29487589529208214,-0.3310610305280503,-0.31659983852969864,-0.35557045664905557,-0.3240632858260838,-0.2763729700442586,-0.28496685945980393,-0.20375162616010634,-0.21889941184545492,-0.03120677858389758,-0.11532083191239108,0.18073433418596485,0.014365148477894092,0.2607778813248399,-0.017121417052027903,-0.11205919916612297,-0.047300446319693656,-0.1464201370418755,-0.12147404359196637,-0.20316052886153288,-0.18184701431914543,-0.08345378393673689,-0.06237668744510168,-0.10422825251346869,-0.18542010061282052,-0.1496050713120047,0.09514226749286343,0.008579253088247156,-0.152093914920418,-0.23687970261189423,0.028995338151492432,-0.2930503998448369,-0.35422003372697336,-0.35512283531921196,-0.08493079668399783,-0.33223716324549046,-0.35937469784122295,-0.280277870675797,-0.28844120931024725,-0.35925586216461836,-0.264552502424756,-0.08873942039644288,-0.08260140490170059,0.33522365512560975,0.2361118958044155,0.32298743254861273,0.03855170952066689,0.19496142830747568,0.08874711831319762,0.1343855896157591,0.35983063520417247,0.1034878317813642,0.10037884868848235,0.03679212042075991,-0.0586779355147635,-0.04470433985520032,-0.14371702065115383,0.22277162531148156,-0.11664411000583347,-0.12959723092521536,0.10332347032472357,-0.02667571812758942,-0.23156824300973047,-0.18094345208241525,-0.13129489477719114,-0.22340876674443103,-0.253476397741052,-0.20913813572025652,-0.2082057730385858,-0.2289126967776457,-0.0035356518328294143,-0.10032225428280013,0.010029812259463275,0.12746773526306793,0.31180753541861306,0.20635555370525963,0.015477331335812123,0.589280703988645,0.016595776521839467,0.15151284484417812,0.00029237664896696264,-0.014480651083371916,-0.04537255416638137,0.11128858021255214,0.03669709797543752,0.08882224432653553,0.08169739191922239,0.0006564151589788749,0.05114032193408919,-0.02600165106064093,0.2556012075001573,0.022183808356434895,-0.014466761850846338,-0.12120172136666972,0.12182423021165516,-0.03741134588588179,0.10795399500554334,0.010661633373572097,0.26346112791873944,0.32854809224549597,0.12008913322258362,0.18766455806055968,-0.07994126209912358,0.44423731562951085,0.1352262018131097,-0.0887933260609443,0.09020478512210499,0.1340852420823384,0.1432699074076682,-0.07848352152424756,-0.019653413874700296,0.20660209691203668,0.2219062454976055,0.353077733924315,0.34761655190825813,0.09832757549739876,-0.0757983220857642,-0.074833558371594,-0.10646670478777544,-0.2236429410705714,0.07686016980391609,-0.0986795248646084,-0.2562838539980572,-0.031935859307891376,-0.2202900884747046,-0.1214767461794075,-0.2213388770245931,0.09045330619922541,-0.09719752492795482,-0.17605899927496865,-0.11484626075040241,-0.23256825623824465,-0.20820695224711838,-0.12543346231301059,-0.11680853970534655,-0.22711120299823792,-0.09847024432954886,-0.14056028349958768,-0.12141997085033303,-0.1651258703732617,-0.2010806573590384,-0.22882963213780985,-0.1698174421505379,-0.28816202096291665,-0.2126090374027706,-0.2546904372615106,-0.25015567708963116,-0.27371897537373907,-0.31141741654654725,-0.2683423534678103,-0.2638848907272335,-0.26658545269328887,-0.08377175320474706,-0.21174491431750844,-0.2730691822117439,0.0352882444855968,0.07579910897982314,0.11315325681106919,-0.04405484738764751,-0.051462788046663,0.01554759096927282,-0.046263602774976195,-0.1261755940882111,0.14241917367657045,-0.0035894599482656324,-0.1600062313808161,0.06198552931943837,-0.12100150962288718,-0.15925812301918935,-0.13390209474093717,-0.2016735046280596,-0.25151692110656015,-0.28297795290825145,-0.1894825976052665,-0.311714692190049,-0.2722678896972458,-0.3074713734820355,-0.13529800991771354,0.040079775329519125,-0.07036379434354091,-0.03565745600137557,0.18174535828523308,0.33074322310961185,0.3281504412187122,0.4350680248804642,0.028856091619314222,-0.009559572323329187,-0.07918093691701704,0.09833399689931359,0.3083771912627906,0.04089615223152325,-0.13364000080149796,-0.2587924399082888,-0.1892497569381803,-0.2595915079772927,-0.2595915079772927,-0.26881221909116815,-0.32896949802912845,-0.34329270362092174,-0.3446577887893525,-0.3637010283895882,-0.319561629937955,-0.20582840423463292,0.19078805271788465,-0.16679743492847926,-0.03678288377207378,0.35072748051173125,0.16938466629735063,0.07736741542883409,0.09973712432465259,0.11616777977325783,0.4702551849047578,0.3355309332408178,0.2594406977932426,0.23698588931067757,0.46842332119804736,0.25814207907655573,0.5669213046869762,0.4941272828110371,-0.0463003107440763,0.3820455494367447,0.4684527692264206,-0.010726874976116239,-0.09110293682446373,-0.2102424973165426,-0.2102424973165426,-0.28864244451196164,-0.08309623588595702,-0.20689456937027342,0.21132728000212533,0.01593849064344796,-0.17333030248863382,0.5368940366103754,0.14222266967005404,0.28545749622499267,0.16418320760285265,0.2749918705314609,0.13953440284299912,0.04027465808447787,0.04027465808447787,0.05288579086529823,-0.031052315876840215,0.038620426174922895,-0.0669292639038289,-0.08911491552007757,0.014748521105664204,0.12135337398151608,0.031117035529857225,-0.00944193436053492,0.07716075998272841,0.25375993565207317,0.00686255663969151,-0.1287632892652286,0.2103249614274785,0.035223612486206826,-0.12202834634565413,-0.28929010133077243,0.03643094100677478,-0.10643616538626513,-0.3390893938447292,-0.1287335328499683,-0.21594616381318596,0.02806646780692189,0.15293000758661426,0.30580194040366104,0.39302747269794835,0.10310626762369841,0.48618449823736326,0.786960516397572,0.6140396087862132,0.6403945383601748,0.5995225877195959,0.3597472436750732,0.30164086900727904,0.3801711995867833,0.28479909554127153,0.2494106728587789,0.15714722974749118,0.16390448346790756,0.19214754934783376,0.11145504988373803,0.1935500703812806,0.02241788418608894,0.07464440138287415,-0.03256389239387457,0.003528694484140234,0.041168588434971384,0.15312845491499702,0.07153853834361626,-0.04972894435272759,0.08074642250961442,0.2842458145845689,0.23805150474230702,0.24803945184008766,0.29016710646695804,0.5735649233350685,0.48272489546384173,0.7092843281098016,0.47417901531964524,0.6511721295477617,0.3664682168427836,0.19523815318925536,0.17610198853953257,0.48126587831056666,0.44047442954999855,0.10487780828556033,0.043308649890752116,0.2927751306505887,0.002592598788044987,-0.06291391513504901,0.13304012064374512,0.12170517550241702,-0.20917763839395803,-0.2686860803016542,-0.1636608889362708,-0.17019300488663636,-0.32014714886607754,-0.20365257758443103,-0.23131818675847896,-0.05283819364755841,-0.3238860860764011,-0.2784125968381097,-0.18959165194994468,-0.18318308889143223,0.02345170099832419,-0.1514298984177585,0.13037729411459834,0.12228207012980566,0.25760146631606656,0.5157792410199228,0.2361183278754162,-0.05695315932065933,0.36688897732314524,0.3483252927515844,0.32169234022457893,0.15015794216137274,0.43795893662488805,0.469545046674571,0.20316286822857393,0.4844674953621787,0.4461979422862131,0.35214844824895125,0.37603635418972675,0.1133018605128507,-0.09187658428023195,0.23633482282796067,0.16177002783710215,-0.1576797404891913,-0.06457885623357015,0.011637308227782257,0.0908814958463238,-0.1735995506850173,0.13238141319297803,0.22752725981829408,0.016567052220531266,0.329826672571425,0.22875067689982206,0.25410806780513334,0.17335412562133784,0.23250306265817727,-0.07079172283542247,0.1930265938435867,0.07954940279247778,0.11386868564753985,0.23491999330454993,-0.07249421668237115,0.11411429043892922,-0.09156641578955402,-0.03210625184510772,-0.19829381288450176,-0.19830078720833155,0.20471471255181556,-0.04652384100997229,0.3140727560967589,0.02930826278874044,0.4343688681617398,0.599649804488372,0.6356034437446791,0.36495187435952936,0.783802846208772,0.235419869292722,0.2892775484808794,0.13110702735877172,0.5066425284856462,0.3730879205917623,0.23637863213364282,0.25048148028647527,0.06957444896054896,0.28850129537112107,0.14720364249688092,-0.1921232697746245,0.08044140210681872,-0.14629360076310202,-0.15137966853615722,-0.253476989551625,-0.249481754415224,-0.04912702062743869,-0.2763129978514981,-0.2434197739003923,-0.3732090094278262
-0.4019654082897815,-0.30729954783980823,-0.22207874836213876,-0.32099623892345797,-0.40551529431338385,-0.32088303120478984,-0.23296276258478568,-0.3477296679700785,-0.4426754830257682,-0.4506274762125086,-0.3373580320969536,-0.3289849189939358,-0.3303001103121204,-0.31195727463610706,-0.22078376712104555,-0.29936658481124717,-0.30463462834436195,-0.30923560118508986,-0.30923560118508986,-0.3143893108596551,-0.3143893108596551,-0.3143893108596551,-0.3143893108596551,-0.3143893108596551,-0.3143893108596551,-0.3143893108596551,-0.3143893108596551,-0.31263430858191754,-0.3131319193694016,-0.3460923484096411,-0.43505388481931595,-0.3470832494071215,-0.2787812528642341,-0.3867339788417679,-0.22793188586359017,0.06559365929613067,-0.0011896216312735142,0.05975081890038951,0.1343361983270262,-0.005926752039184559,0.3698481958026259,0.49659009538836535,-0.06496458676768625,0.2856038266347901,0.2325150722139837,0.10603018284029604,0.23095094100135466,0.012086138224756928,-0.3000722901786282,0.0030081213686799046,0.07861542985607203,-0.32815666820744205,-0.22391352085871272,-0.25610291369008864,-0.3893797987757218,-0.2773786766301886,-0.18153575816286774,-0.20874146513968825,-0.12828067236323676,-0.1066646613551958,-0.024584330203407525,-0.02619452911565612,-0.20026116036532157,-0.32796696218131804,-0.3526248197416366,-0.42587242755152327,-0.42161048885503094,-0.3507401891418917,-0.3211679931242961,-0.3438074118240747,-0.3220888763608015,-0.2533506070141735,-0.13707822861746966,-0.18733164653047266,-0.17859641291068987,0.09491577982744868,0.1486120985965443,0.41574293743910384,0.3838037282000116,0.20168328630593793,0.05097831017089875,0.19314944871722006,-0.19944334110864315,0.5876181405439492,0.1027249235900608,-0.1362327960401614,-0.2003850569218679,-0.36363033328655964,-0.09482267945801326,-0.08814821069968728,-0.08532179942039116,-0.3385825876346513,0.023909929337119103,0.2532634221630144,-0.05975186799783377,-0.2926334602938628,-0.06126501641728858,-0.20347247876623933,-0.37579954017012235,-0.3712770615921093,-0.1614049307080631,-0.29505223950618786,-0.4206208253431042,-0.3218561361191446,-0.3914781899557367,-0.38966871847038687,-0.2581681481377851,-0.19917793261345348,-0.1018080162266057,-0.08174307979067343,0.4124283059745483,0.5494234077941467,0.3225551309903744,0.42084790860986493,0.09684976762800315,0.11592892970976683,0.3309423577340401,0.8475768700312973,0.13217797802739484,0.20892784044923227,0.29438322781019244,0.4497423604015225,-0.001748703001018977,0.5296772767173378,-0.0823510817346203,-0.04522110982529918,0.08182516577408426,0.44824292604217486,0.0880103496442943,-0.3017349956119332,-0.31382191058757075,-0.14964023712607327,-0.22819013652784365,-0.32498918272220506,-0.284241331237433,-0.15265945484190335,-0.2924569417264719,-0.1236198230888348,0.33469524237673065,0.34830779076752194,0.4692413919200042,0.4539941542478772,0.3639380417107559,0.7833499641065504,-0.10530854320714281,0.0009230151504095796,0.5813152839300247,0.24084792769879457,0.06870139946101154,0.35311869903522913,-0.10370497738600233,0.004736810911596958,0.3718699266289608,0.0840679332923043,-0.0560361382728833,0.044294183118103285,-0.12559085020632296,-0.186408649699716,0.07050490408768173,-0.02726847981955886,-0.21601038708607956,-0.05113834649956017,0.13898555949642807,0.7094508079639,0.28494194403213874,0.5814691477244782,0.4219799726073804,0.373150099385305,0.13026460165396656,0.11243296627041355,0.21645675547738596,-0.10349200783201722,0.22250632550166732,0.11168803298381744,-0.16928841390576094,0.010936827311860842,0.23206706362437537,0.4345010950689192,0.626243047435512,0.8383724097112815,0.1632477781843448,-0.014350865240946142,-0.1840080524362454,-0.09978730583941967,-0.06966249088910291,-0.14736431096163866,-0.2840529884043758,-0.09732634795141394,-0.2514460434635698,-0.3158662122171533,0.23535300617408106,-0.26956246431478237,-0.12849219760459457,-0.2070068925361804,-0.08029278067618076,-0.17417479610288156,-0.16131187256460638,-0.07161834010071128,-0.27027521965087076,-0.1339164672005396,-0.25063096024337095,-0.14091262983488398,0.060332940772472386,-0.20757100797743278,0.307952739772788,-0.2040436391642365,-0.21955712961701535,-0.0560821310722449,-0.17892144717064012,-0.24342851705795876,-0.30761185535052926,-0.35071414477949003,-0.04479128238482172,-0.24721802957068453,-0.25218549234389864,-0.26506059985141933,-0.4027097605406292,0.02162199017959775,-0.03508755347416284,-0.19800596457584704,-0.252275103474939,-0.02887905490635491,0.11743372498902228,0.4406072585570222,0.2702535648175769,-0.140933729331351,0.03050714337627951,0.010882492013624288,-0.14998587360805304,0.03239811196237497,-0.08978005093009349,-0.23267538532653828,0.0768906021446774,-0.23117256454644663,-0.10313198016079553,-0.3687929789635776,-0.1644382847118822,-0.22778804921809406,-0.19018540924492294,-0.3147041451689738,-0.20779987550566056,-0.3130132312352569,-0.2781497818473406,-0.1380544445363702,-0.06357127644670048,-0.2191179176387794,-0.00029358962295119825,0.002705560330243818,-0.02128792787391695,0.2509904418892488,0.498961487943535,0.23440583872051463,-0.07977501711836267,-0.015202390366456733,0.046458596147066246,0.16048565861124423,0.03366052754647617,-0.26190817724473375,-0.28655063246894835,-0.3050560026823633,-0.3205033966574205,-0.2885636933722605,-0.29498334553215916,-0.34316978305469403,-0.3823980383775359,-0.3823980383775359,-0.39986900278479565,-0.37725366717197883,-0.24541774002609965,0.137501200934431,-0.06538396916341462,-0.1968861034609204,-0.08789123815908707,0.09639917932607937,0.19609093907919467,0.02086143551854975,-0.16233843085201685,0.23700245653490895,0.44701270836633356,0.14765641825528378,0.6043848307265742,0.6212947497166285,0.52540798363506,0.4155522346502305,0.015213541319423646,-0.03992175832797204,0.03555944443209815,0.1908440165760417,-0.0012713823680223064,-0.21812599643255884,-0.27888803907116666,-0.26604773680357213,-0.3328091248173131,-0.26285826280897806,-0.03288319897093578,0.012242303664850192,0.1610794944417291,-0.2928358225594788,0.2543255957823796,0.11218297789183942,0.04710760968190228,0.16035352683291712,0.16035352683291712,0.2882391571781169,-0.0470852547698399,-0.166869073034015,0.12937972666177466,-0.1329288403227597,-0.19872893782538537,-0.06311173724710147,-0.03082197602059418,-0.23361011511131616,-0.16158807527310712,-0.07639026993021372,-0.08714198853195843,-0.16285520854995267,0.14047648497399481,0.007134003231759802,-0.10781756746502114,-0.22371688562263267,-0.11483079276638339,-0.18604046200124832,-0.2798754451917806,0.030931099198740784,-0.16131478702644927,-0.16270574599769505,-0.2914369522062779,-0.3126201942152263,-0.0038722417509574666,0.5319195854430795,0.7054960068839788,0.18865132084124167,0.31364304720113745,0.8720272104130067,0.5786077396573697,0.9089897861676571,0.3175246828152209,0.4330300787615032,0.11005533424933565,0.09300516582248587,0.3828651661156573,0.2291380519908733,0.12352379840937136,0.10752047873718557,0.5459040167858022,0.02106397077023166,-0.22114281654232282,-0.01437563732654507,0.10574522788958177,0.034646134576919445,-0.21473475862674016,-0.04148844057495339,-0.25926633778552394,-0.08519746375876402,-0.29926442888155746,0.09151489509012704,-0.0605737638179988,-0.1119502174928874,0.30905601574958896,0.4912882026424272,0.2673199542418393,0.32704766970620436,0.8004216874197324,0.41053085497571296,0.586813639257448,0.7432790975517446,0.41493421918464,0.2828784868277337,0.3687276811737911,0.603094289549178,0.06790000715764317,-0.029229088371708595,0.248441825835617,0.2846168730960119,-0.06440621710397765,-0.08905065856033216,0.04373967345661451,0.24314858741227963,-0.22858646719399392,-0.28707618914649186,-0.14510002343149273,-0.2562741771189423,-0.36956979495167486,-0.25392163076383933,-0.2350874645917973,-0.3462970605610522,-0.35768470286772924,-0.32685412331609726,-0.2587720271324623,-0.15852489288307106,-0.032366094808862315,-0.36390640247612066,-0.3076181079427467,-0.1626197960966474,0.20194132629617897,0.49805345358008074,0.08635125170260546,-0.12789445491171147,0.5566434489862725,0.2571688974651057,0.28223008029316915,0.14960948072213118,0.4356474288534312,0.7700384720704883,0.2169952717745687,0.38986278366261434,0.15300543017643567,0.4016654660565278,0.650023382510478,0.11093251433937754,-0.17226116903095332,0.14422210117805023,-0.0813658518121645,-0.21992287841085728,0.1019584055159886,-0.09220052089283054,0.027853439740746094,-0.15411973147314253,-0.2136134212755945,-0.08858375589795014,0.04968261735545363,0.27991591006151795,0.7345111106476374,-0.012701461364428547,0.28988530782379,0.12584314864391224,-0.04117243608579626,0.2567549500010724,0.11173301968532694,0.09678853045251648,0.14658263842727504,0.13732938080633583,-0.12683508846742378,-0.1941882576356416,0.055129746380914314,-0.26455493246602874,-0.09180016600715704,0.21462273812886945,-0.00931840768993255,0.5755244224305548,0.1961708438441086,0.3812398570513443,0.5846447917863652,0.7135362735233206,0.6247029527648397,0.8231372645626148,0.2659441299517766,0.35377896494650163,-0.020305385216256168,0.458450348616232,0.6359656820203744,0.7048432043922217,0.1425441502758936,0.017618757297834645,0.5618263624561978,0.04568722613071345,-0.16117272834566806,-0.27766454232322696,-0.31065201779950163,-0.14249268172148474,-0.23674489597557988,-0.2887831042964116,-0.2345343297766139,-0.12246383752539215,-0.23460250454092055,-0.3987519087697841
0.7906800154035183
