# Supplementary material for: Accurate prediction of protein function using statistics-informed graph networks
Source: Nat Commun. 2024 Aug 4;15:6601. doi: 10.1038/s41467-024-50955-0 (PMC11297950; doi:10.1038/s41467-024-50955-0)
Supplement: Supplementary file 4 — Source Data [file 41467_2024_50955_MOESM4_ESM.zip › Source data/Figure S2 1XER-A.txt]

0.2777643590882107
0.28070643847815563
0.2836485178681005
0.2836485178681005
0.2836485178681005
0.2836485178681005
0.2836485178681005
0.28573997440140564
0.2867390805146598
0.2888305370479649
0.29130395866309494
0.29602050592154006
0.29964470275993443
0.3007954779831987
0.30064500075716494
0.3069092880680986
0.3147998748281949
0.332652947489906
0.40333091766936624
0.39640883034154906
0.3769208226939416
0.2959917357913459
0.2929165851790959
0.2898944921441034
0.2900814904942399
0.2873806364272884
0.281715057174843
0.27692196697752014
0.24993176932743785
0.23446583787477673
0.2208886752143263
0.2046041593459972
0.18327298183842805
0.17037134003586663
0.16332424731692954
0.18983264648395556
0.23323786754970424
0.30456496472868616
0.5150672968614513
0.7139688198579174
0.851399339065853
0.7695857093381108
0.7285885286796876
0.826816649598176
0.88575942010092
0.7749481677581793
0.8416577489945044
0.8611475856967671
0.9546450366561106
0.699752507541168
0.6471849670087827
0.7623305841405003
0.6761663230311493
0.9123637846683489
0.8206712058630886
0.976913956992471
0.7551676762804741
0.7403253775040437
0.5003653030685656
0.2780478813001099
0.0
0.017317429508205463
0.006246596454430773
0.048269441999239486
0.04680764877524009
0.049610839949385706
0.059537501866582125
0.06292531587914452
0.06923736475457332
0.0854996770987661
0.14792883941425977
0.18563118050639427
0.20464328912182148
0.2839579279498865
0.34616204532957395
0.5530512449053847
0.5963504707546285
0.8742948005751912
1.0
0.9695485637867426
0.8001322563934483
0.7313576124821857
0.8122940006111516
0.7702512453566515
0.8141482272564278
0.6209993585078044
0.8059255246499915
0.6597601600359856
0.8271614563852191
0.7137872337104908
0.6096637548004111
0.6600704621567224
0.591852480535251
0.769973423948299
0.768630268156691
0.74121450795808
0.5318178618528736
0.4124283731608672
0.3715985959801659
0.40073252064761894
0.3873904964561448
0.32466070577004863
