# Supplementary material for: Accurate prediction of protein function using statistics-informed graph networks
Source: Nat Commun. 2024 Aug 4;15:6601. doi: 10.1038/s41467-024-50955-0 (PMC11297950; doi:10.1038/s41467-024-50955-0)
Supplement: Supplementary file 4 — Source Data [file 41467_2024_50955_MOESM4_ESM.zip › Source data/Figure2 6IEJ-A_EC 3.1.1.4.txt]

S	0.154
Y	0.153
S	0.164
H	0.181
V	0.225
F	0.299
T	0.373
V	0.411
T	0.368
V	0.438
R	0.412
K	0.362
A	0.257
T	0.218
N	0.228
V	0.275
T	0.279
K	0.323
G	0.372
A	0.385
I	0.426
G	0.456
D	0.626
M	0.784
L	0.876
D	0.770
T	0.702
P	0.516
D	0.529
P	0.435
Y	0.342
V	0.254
E	0.329
L	0.363
F	0.418
I	0.330
P	0.451
S	0.398
A	0.331
P	0.207
D	0.181
C	0.178
R	0.211
K	0.311
R	0.334
T	0.268
K	0.274
H	0.409
F	0.668
N	0.811
N	0.977
D	1.000
V	0.995
N	0.871
P	0.698
V	0.484
W	0.306
N	0.254
E	0.285
T	0.270
F	0.319
E	0.381
F	0.484
I	0.473
L	0.441
D	0.369
P	0.267
N	0.219
Q	0.194
D	0.197
N	0.061
V	0.052
L	0.075
E	0.247
V	0.401
T	0.397
L	0.297
M	0.258
D	0.457
A	0.630
N	0.697
Y	0.603
V	0.816
M	0.833
D	0.837
E	0.715
T	0.492
L	0.408
G	0.184
M	0.315
A	0.179
T	0.224
F	0.000
P	0.097
I	0.064
S	0.230
S	0.265
L	0.232
K	0.213
L	0.242
G	0.284
E	0.293
K	0.289
K	0.121
E	0.127
V	0.103
Q	0.308
L	0.232
T	0.229
F	0.273
N	0.414
N	0.443
V	0.405
T	0.328
E	0.322
M	0.316
T	0.308
L	0.383
E	0.381
L	0.423
S	0.392
L	0.383
E	0.396
V	0.408
C	0.405
S	0.338
