# Supplementary material for: Accurate prediction of protein function using statistics-informed graph networks
Source: Nat Commun. 2024 Aug 4;15:6601. doi: 10.1038/s41467-024-50955-0 (PMC11297950; doi:10.1038/s41467-024-50955-0)
Supplement: Supplementary file 4 — Source Data [file 41467_2024_50955_MOESM4_ESM.zip › Source data/Figure S19 4XFM-A_Layer3.txt]

-0.6917725499801816,-0.4195630359171197,-0.48227597880184,-0.7030036917900199,-0.719430314580361,-0.695894110326922,-0.39052541895886084,-0.598993711884781,-0.6621803779766484,-0.7063254510194061,-0.7673746651360127,-0.3279500401258649,-0.594779081117337,-0.5769784858304476,-0.5489934417566015,-0.5442960327513435,-0.5442960327513435,-0.5376101453448862,-0.5376101453448862,-0.5376101453448862,-0.5376101453448862,-0.5376101453448862,-0.53651463088984,-0.53651463088984,-0.5375442723459718,-0.5375442723459718,-0.5391415669349969,-0.5391415669349969,-0.5391415669349969,-0.5337656252258695,-0.5410647193128542,-0.4139209481287706,-0.20986547417140186,-0.1345973175169451,-0.07326893260933849,0.057639093728560443,0.06320097815744836,0.20541223794453486,0.20541223794453486,0.1833508595526317,0.34310151056909005,0.2504284829956933,-0.11619440837394131,0.11054018235454995,0.7545847900135115,0.08893877184131652,0.22391341969317527,-0.010744740055593881,0.19738983407298397,0.13210748488778437,-0.12239219903514752,-0.2290121269059198,-0.3920422898463309,-0.0918762432224744,-0.275120197529855,-0.2825608023345584,-0.08268943205694028,-0.21900802276087167,-0.04485981374087348,-0.011085036435959357,-0.2603685199261358,0.14526527769541464,-0.28015424946706563,-0.5116231913150767,-0.5733463560393424,-0.5733463560393424,-0.36777742995670315,-0.5606197081560901,-0.4315466831437806,-0.316436137029291,-0.24915118449374554,-0.24845130863277887,-0.2583725218548108,-0.24835224347599302,-0.29634205738354646,0.1265874410222083,-0.12110102945240052,0.25586041941863996,0.26471101607408887,0.3540319632075673,0.2960502189621474,0.34811905435553614,0.11433748377985069,-0.05353192338665247,-0.13850931486160614,-0.3261329301319569,-0.3062868492879346,-0.1253697774363958,-0.0012786305872289736,-0.02718966820216925,-0.2277795635927696,0.008432817187736974,0.3195800910798186,0.02984992705545134,-0.3072157734949295,-0.19075946307321365,0.04360909012542116,-0.32407390679031406,-0.6000382538866887,-0.44387465059882397,-0.3427824254314744,-0.40142357533961975,-0.4354738926071084,-0.23618882387891496,-0.22683479356240305,-0.3823820150876178,-0.15470325256097012,-0.1432549134538305,-0.09411420326074885,0.5208012524811387,0.6100213231282209,0.5124439342826752,0.04523819493917761,0.3326626827176863,0.040655045537816535,0.38498937045808657,0.4726728974155752,0.2149638034760085,0.4581809860700704,0.19731777009487933,0.025138343612619355,0.19276450231559988,-0.2888614929167553,0.5031654524146805,-0.1206763335653411,0.11426483522315738,0.13854417434511093,0.09975252132138197,-0.17303684184925197,-0.13911896461819884,-0.1087354084449079,-0.14055841737124872,-0.23411378060664922,-0.2234298703657865,-0.15849528096472193,-0.263593910914966,0.10754074180757199,-0.08333982130106796,0.19724060480065989,0.2212499503439498,0.4336135765085785,0.3761250073664894,0.09992997605583798,1.2655351092236558,-0.059232076804027825,0.260579466396881,-0.004423203958009235,-0.03951680731414092,-0.020791534552986674,0.26007732683340723,0.07902255047533831,0.21370640052997678,0.36483447412914455,0.3459127262353216,0.21407699324549045,0.0968442965578941,0.40131361192245585,0.2790152315136785,0.2996536018759392,0.21493322390512143,0.525331296731411,0.45903653794310084,0.4277244671869885,0.253446565001197,0.7219362842180639,0.5158044128065914,0.5369474788915248,0.7588420183685367,0.07327185095485195,0.9400785121385494,0.6612451457820226,0.3977101871172065,0.6021500088464607,0.6171223736853398,0.6459473010135337,-0.08622337754079963,0.47519933186033053,0.6205352771825696,0.6190058550431323,0.5697027915656276,0.7690610774628072,0.42238545364540414,0.26344395799899123,0.08961076756402021,0.39204684740064916,0.22144367655548927,0.3833041864616599,0.19595759609222269,-0.03310011679597158,0.12003388793191379,-0.11452711328341894,0.02707595042385059,-0.029234002049095167,0.3385667267813928,0.1293539653249111,0.13323340326959549,0.16694917906808285,-0.08530377307867312,-0.038187511964398714,0.19057014283927717,0.15802135729030867,-0.031147270674894662,0.15487886413038024,-0.08676730701281293,0.012275834310707926,-0.12185233034351875,-0.16705570461737626,-0.08046079959456312,-0.08393084246134534,-0.2067268194791957,-0.006683309753338471,-0.14766555578239082,-0.11206603248553308,-0.2782222829996348,-0.2962334905950848,-0.16727906257320577,-0.22026764886172592,-0.15994239504848978,0.159505716238821,-0.19051709469849676,-0.23160696965043237,0.22195660781813678,0.11297811342609754,0.22818276948757973,0.17991153970556742,0.06992705199432458,-0.11422883351071852,0.05830919832727966,0.06181480197798339,0.21684369905418385,0.10338159794506252,-0.12640823228084094,0.20458449363789724,-0.13387608642758356,-0.14980160048801575,-0.05104940375887977,-0.16715075901416135,-0.15701418298982342,-0.3522686596140193,-0.29683961726034475,-0.3223934532748878,-0.30110320362893683,-0.3488679027485165,-0.10567892092141595,0.09186937744903166,0.011671246050646674,0.01674653299184941,0.42855059974451026,0.5777517322232776,0.5581597104328986,0.6764210596821784,0.137143665699876,0.0636883760980986,-0.14156466279654498,-0.055509767807640054,0.09020704611200557,-0.07638360483518535,-0.1469047669614532,-0.23976925563133558,-0.3992733023674218,-0.26714130660837476,-0.26714130660837476,-0.11136825305980402,-0.5096282656530428,-0.4978874104826427,-0.4723828095066589,-0.45044168018694786,-0.3594576054378497,-0.12764301805292133,0.238587352020719,-0.08835366282902012,-0.06157806706305606,0.24490077965697918,0.0898944908561692,-0.09723292577524054,-0.006970064793336565,0.2802707744452099,0.536650789462115,0.1500153227000195,0.3552088896677617,0.12771779546455642,0.2867073206006261,0.33189237094728286,0.5761350532233164,0.3100786714610597,-0.08641507530188022,0.25866115570940446,0.4735218815270452,-0.18037211063236952,0.07830834708348045,-0.26823162193504635,-0.26823162193504635,-0.1666925613773588,0.05678728960507304,-0.3030612984275595,0.01834082966287527,-0.25772680135246673,-0.20480988201293604,0.14278908399952026,-0.022278134833222468,0.07718809625382064,0.03538695700385101,0.12723864178376335,0.030927226619855492,-0.08622903670917569,-0.08622903670917569,-0.030227500439272355,-0.09527546413076819,-0.08655890890244461,-0.14586386870515358,-0.22383795966402498,-0.04061394399639561,-0.12150864296378384,-0.20799632447968655,-0.132394452292413,-0.04629802742133035,-0.07681090876877818,-0.25251865902511583,-0.2058028150341194,0.10109493006512005,-0.10850853613889573,-0.23693152206591567,-0.4536770507026213,0.08853191716464515,-0.10512148588126773,-0.3509054070236673,0.023956218957393874,-0.19441866503469504,0.05717851374943556,0.06707122729042075,0.2124362329784749,0.28956180723861424,-0.14559398352551126,0.26701864396548697,0.49181374425994295,0.3055367487063668,0.37035165895245903,0.3413420029100461,0.22101640929722433,0.15574882697341916,0.26186624048278473,0.11688487016255361,0.043218919400331415,0.008681724065889056,0.014387957362779539,0.006284350551037497,-0.065069414666865,0.08032167773716244,-0.10761989347748416,-0.11212721191222033,-0.19459249233567236,-0.11825652467522078,-0.12304493563120365,-0.04070876224195836,-0.11152362053080174,-0.1760081147953519,-0.09851833640708682,-0.0527132893310601,-0.07106105335491082,-0.023830225773270694,0.030244983162762366,0.19421525909408288,0.24806957915145691,0.9944879628407406,0.07847567770882807,0.38557829115530606,0.1505500903061035,-0.004850505262031446,-0.10482899347289722,0.3179541599156391,0.1702317736276335,-0.1670158109164098,-0.12627821696364253,-0.006391359952159359,-0.2847570099112891,-0.20058938528110112,-0.04230323965968384,-0.09567383562146874,-0.34296746849309145,-0.3048538288481382,-0.26791710919100387,-0.21221869199979096,-0.46865788302114936,-0.28647494537943136,-0.17493662543255367,-0.1464923249363467,-0.3939007179050985,-0.3505898594992259,-0.35329857038893797,-0.39862396308503745,-0.20109608196881332,-0.2063633261402945,0.23873832263007325,0.06029221998714593,0.1869026197018147,0.5094421378013647,-0.02840163514616887,-0.08246599063423919,0.5666454429952836,0.21558280868517618,0.38351801536937796,0.22768656868117548,0.24795840647220008,0.3048889067415383,0.2051731363495963,0.30214575460895804,0.24652808943332424,0.11680601721856819,0.11297985741643976,-0.09283623870882873,-0.23278066208279555,0.009733847994820672,0.1312504951243296,-0.14699072523127793,0.010379338662102876,0.06092918768985079,0.051154801377250564,-0.13281965698137704,0.25423753428016244,0.23927102562218883,0.2678617293636487,0.5916073879289926,0.15934501654099392,0.3606302144305571,0.25009707431580974,0.3544809393959746,-0.2151847924807553,0.06121189830662316,-0.22917064973399226,-0.03749488436079014,0.10213465585008583,-0.15518807246382613,0.06912820403457706,-0.16007763002772624,-0.04461898271918602,-0.08621764073587534,-0.34446289699233473,0.18612992253366498,-0.08418479092600814,0.34734000281429733,-0.03579372117965365,0.626063404370415,0.5264604178149885,0.9389474247160767,0.5562050974152117,0.8090764959221922,0.27822400168411093,0.29866870277960766,0.1773476501862496,0.34422712736417443,0.2054435543286698,-0.002109985705799671,0.2062223388432317,0.10023349540450811,0.13602103552272535,-0.1810326388377198,-0.12779671492744735,0.11621612362687829,-0.03761004972552233,-0.08822520768116071,-0.18619933925908172,-0.16663527744444367,0.08697519704435772,-0.1506479966211111,-0.12816009380046922,-0.4968373962279031
-0.9253367188085249,-0.6576821578625698,-0.7184454810767029,-0.8066325339709091,-1.0102106922845615,-0.8190000372280068,-0.4369009146162845,-0.7601057273633476,-1.2078191223375128,-1.2583075166134183,-1.2306621475191037,-0.6286955119817605,-0.8812322763135613,-1.1834281564625426,-1.0596175914695327,-0.8247079165383867,-0.8179137045710789,-0.8115749274567773,-0.8115749274567773,-0.8057728753890666,-0.8057728753890666,-0.8057728753890666,-0.8057728753890666,-0.8057728753890666,-0.8057728753890666,-0.8057728753890666,-0.8057728753890666,-0.8125778977597727,-0.8196997728741698,-0.8351420516149128,-1.0384310243643942,-0.7756639905474012,-0.5753149149883028,-0.8687493942425351,-0.7204013405613015,0.16062527259358134,0.3132327681177892,0.30042756408272886,0.7199892434175851,0.3673679186816632,0.8528374638586851,1.2083015507551365,-0.5609676925531856,0.7772453204936715,0.6016659458782059,0.5432654056258478,0.9351003365745094,0.13672795849460034,-0.727716456548934,0.09145484091310654,0.07337512853883982,-0.6187128878721365,-0.4400928570672636,-0.767072741456149,-0.9554800949747023,-0.6532391438192208,-0.20061097478506312,-0.4331824271834385,0.1435082183100974,0.13102768353055724,-0.29051687749471805,0.17102408136947253,-0.3539223593278035,-0.8313784416238145,-0.7317171371422592,-0.9614166939070236,-1.1841282306873364,-0.8635784890585934,-0.6073407354837043,-0.7700702182605141,-0.6128930251100458,-0.4772455132900034,-0.15321876230227996,-0.1343754467259742,-0.3979614370262452,0.47253695388472094,0.6066042766362207,1.108536820068415,1.3831643804038032,0.5470869199645298,0.6333732050759926,1.0979327713475497,-0.4028673752087444,2.063751449454323,0.5221390306459563,-0.3015087065610044,-0.5851099394117615,-0.8134309677479147,0.23552910020086842,-0.030131872630493904,-0.3046859938224012,-0.5737711841622957,0.6896417871654138,1.0299867803375216,-0.09460642509138355,-0.6139810134864556,-0.02599917936737492,-0.45755646191765265,-0.9069646344750684,-0.9435921011450757,-0.6186965098086347,-0.4694347648972887,-0.9396862392346642,-0.6566180511006235,-0.809214143066327,-0.8553988705878746,-0.4334955425704901,-0.2233137507045914,-0.3049920669989353,0.3656332709894273,0.9965240011300054,1.9268279014412426,0.7264608794361852,0.5825394629882735,0.508150621448779,0.2846431859764614,0.3669200926542741,2.381952411856753,0.4681410046785215,0.17377708088309446,0.8844672945869523,1.3702744891566088,-0.19925802483257532,0.7648835472845573,-0.5049820964834797,-0.04401212245247752,0.0900137530781132,1.0235388064083513,0.33653200652807536,-0.7723764365306875,-0.5541630760612966,-0.22110324812802876,-0.48347006422682837,-0.7319969488024312,-0.5492767940498973,0.21135937051121712,-0.44759811737214805,-0.41099149409498187,1.4657847207737749,1.5101784254869042,1.53037474489163,1.4148524507721374,1.127693140997114,2.2112867824288305,-0.12363599922379363,0.1872394858194385,1.8324653710946075,1.1113019631136394,-0.020387923087571785,1.2189116933311541,-0.2558677425636752,-0.01543986212171445,0.8694534490735096,0.1839538950235536,0.025565113090530875,0.09784991304212715,0.053053286591372345,-0.26087208781606,0.2253963671938438,0.24400068626924515,-0.15064429469521043,0.42933987423324904,0.5288403734828496,2.565706460871839,0.8832324621844506,1.705603685437032,0.9719796744995716,1.3001301997490056,0.46378860519294546,0.6267395341112287,1.0538085130630126,-0.19631454076718274,1.0559842365499468,0.5287543189465196,-0.38944061250695916,0.14796526558349074,0.7434702259983388,1.377597618111665,1.626953983506412,2.767306099720118,0.5459414030134572,0.09248682597500488,-0.3496941002010554,-0.18390838575367452,-0.007712947609874432,-0.07075325309436725,-0.4396811546662974,-0.07795917943595009,-0.48970704940958193,-0.6703414685740611,1.293005262493235,-0.5307823332916001,-0.15205530719788324,-0.22619235100920448,0.06160160664735095,-0.25098323363589453,-0.18145396194209099,-0.1786506704475255,-0.6859976351968563,-0.2948489239917152,-0.468589307192953,0.034124867130210415,0.3706011792568778,-0.39218276976198746,1.1034083207674983,-0.20020030512131895,-0.21505043590376868,-0.03321755496638044,-0.068893488723344,-0.44195733269182863,-0.4181194905853839,-0.5513415144869107,0.6660144905641066,-0.6590021396657668,-0.40995263294540485,-0.15343955211963548,-0.8756613241200589,0.6906542931300551,0.4521726541249132,-0.15560460033904822,-0.6083756743869807,0.24592876587039642,0.33278699071603424,1.202594884120402,0.6947555581829702,-0.31441644296749877,-0.16389406292310532,-0.06126671243461988,-0.29604212896462645,0.25656726131203084,-0.17183161406700212,-0.3418982438649624,0.28505872390689396,-0.552135392542045,-0.26964763921415225,-0.8119688477323722,-0.28333755897325713,-0.4681909950350441,-0.25431403039100403,-0.5447582170254595,-0.13500358464090628,-0.8018711994423158,-0.48774010300183895,-0.24369733706889965,-0.361624132621346,-0.32184961285833324,0.258081568854259,0.26276586764229254,-0.17648259896745686,0.632218454036458,1.352081358318363,0.4978210048161213,-0.18289400253070306,-0.13345690322492945,0.09134805197464557,0.21818985285704912,-0.011523374323962696,-0.508922989127279,-0.4318638644227972,-0.7359852056512581,-0.6475784934840262,-0.5778377787881204,-0.6518355454967201,-0.7850685315241941,-0.8005170894249225,-0.8005170894249225,-0.8787077522910239,-0.7850902728661905,-0.39993426741850036,0.6257442276885975,-0.026767456822990542,-0.6812719437360074,-0.23275207346647855,0.005011016056929477,0.18731930931935678,0.14489451891213329,-0.09312448131389958,0.4877403187022605,1.1257030686347507,0.27585790267759064,1.447386430049349,1.4772276752332916,1.4841652215818966,0.8102569184174007,-0.03984037217863082,0.01613172562147809,0.0642590270858897,0.05335441883958414,-0.07449432932769255,-0.27958264804600036,-0.38468006723106,-0.5692133079283587,-0.739666925840107,-0.36857397718932655,-0.02464380426075944,0.2037228528218954,0.0077712748800885965,-0.926255531660424,-0.15317221127421954,-0.024571442674051515,0.07774942087149635,0.16291159592738416,0.16291159592738416,0.7812080846272549,-0.4054933719299717,-0.5865667873105954,0.4557046833206772,-0.42062453711759934,-0.33026333839459504,-0.3445517732513188,-0.27791097854391594,-0.4625434858416128,-0.49323529508265707,-0.37937195891319264,-0.31690659793171144,-0.5099752706609404,-0.030840499048114787,-0.278998642143075,-0.292006506577838,-0.4114239471039166,-0.38237542095065213,-0.5733251180251617,-0.5817890333666443,-0.12693604536502673,-0.5664602190939061,-0.3182578962089892,-0.6508410869570147,-0.4741592545471454,0.2310428277539115,1.4137037209248948,1.3612454107123801,0.07250892931978041,0.7128964849712766,2.3022713186391424,1.1640924898551772,1.2639012599958255,-0.018046522671577542,0.34533565714373765,-0.15698778098677016,-0.16141215122654926,0.25504703016096364,0.40222228609611815,0.15013009280005282,-0.05004980320065832,0.7520065354810592,-0.5434220809262627,-0.9354074730479521,-0.43242422324490887,-0.2772288179035839,-0.1934786040170566,-0.9778476880116685,-0.2594297444902896,-1.1153187345462419,0.05193134214274115,-0.8796528760576153,-0.1307356389618722,-0.36620776009916534,-0.7266140495970808,-0.0067540741744354545,0.6390003319922861,-0.04058625904686839,-0.2027538592358628,1.3862487753374084,0.26047817910077503,0.11543980947594172,0.26050018191986557,0.15516176465184348,0.18748686585035212,-0.12569394922805527,0.2759136080141623,-0.4262679361880722,-0.39438733948960114,-0.1645621543511942,0.16610789591137745,-0.3810490938723412,-0.755727597905577,-0.37888886430214047,0.721727808810842,-0.5552161176116839,-0.6667163394663028,-0.10903112580052178,-0.6189110920115091,-0.935677961548085,-0.5807168728076573,-0.43821644148681693,-0.9277636066595905,-0.8293627214130357,-0.6987044298243749,-0.5908336108090568,-0.3879891094397837,-0.09908387357287084,-0.9501086834076781,-0.5665625027540082,-0.6435057569400333,0.622978199031187,1.0519923577470285,-0.02409924963534928,-0.327435508053181,1.029980501273279,0.764953206211657,0.7069946481823333,0.36516335629971197,0.39415044904631974,1.4863332930060151,0.06581942703853627,1.0510337914827128,-0.16302555780084918,0.4440154701867137,1.3928890221509544,-0.44767074766833187,-0.46078044266959767,0.37781754366364556,-0.37513057016399226,-0.5192581973758433,0.1962594810235623,0.0711337370970078,0.0604626335286557,-0.2649409671766091,-0.32135734399634797,-0.22507666021982428,0.48438387755578977,0.7596828862721928,2.2060128519660545,0.13214687419650983,0.6838598585779707,0.5252466945179199,-0.21978098009191624,-0.02078903066382301,-0.36232904280875844,-0.3576655470359247,-0.3868037569587301,-0.12441818112828908,-0.39134585362761404,-0.5845869805764222,0.4247322424621237,-0.5062183153863816,0.023649207397146665,0.7721527877444609,0.1901092058894928,1.12428631649005,0.33742256177557406,0.690547286513627,0.8770828662801694,1.5007809563918286,1.344558754791926,1.334866112942267,0.13265292056016906,0.46261884875034737,-0.014668661615655651,0.7990190059229111,1.0645450329987247,1.4398101994779005,0.2897044278946484,-0.03944951208906727,1.5016254383879781,-0.021334260197124467,-0.29082157910724915,-0.7074636594973873,-0.6416491668077615,-0.23821628328409944,-0.43576646865632374,-0.4925795058391428,-0.44870542992155893,0.08544777441484099,-0.2648587831813039,-0.8664449532027292
0.6948560612141242
