# Supplementary material for: Accurate prediction of protein function using statistics-informed graph networks
Source: Nat Commun. 2024 Aug 4;15:6601. doi: 10.1038/s41467-024-50955-0 (PMC11297950; doi:10.1038/s41467-024-50955-0)
Supplement: Supplementary file 4 — Source Data [file 41467_2024_50955_MOESM4_ESM.zip › Source data/Figure S19 3C87-A_Layer1.txt]

-0.34680550193612614,-0.3292382886021382,-0.287628354377716,-0.3171180920304366,-0.31570127898307715,-0.22930682707663066,-0.30730133885466504,-0.18728475267299866,-0.20404546968129167,-0.15935569993018675,-0.18701487034048675,-0.19812949374167205,-0.19812949374167205,-0.09906602503340364,-0.14572581886532682,-0.1389490902002346,-0.1389490902002346,-0.20150096559681172,-0.15182372029273067,-0.07253380451611723,-0.04928578700870618,-0.11645301061304829,-0.12439438524824344,-0.01298002616787928,-0.21090855350602616,-0.16974308720714246,-0.16974308720714246,-0.20876638738164388,-0.20876638738164388,-0.3368822728831897,-0.2461467811282389,-0.21605140993931446,-0.16508848550343902,-0.16994447832264165,-0.17757677316846388,-0.1259952935185147,-0.08575937307390594,-0.17745102979942187,-0.16518736198141398,-0.16518736198141398,-0.31421183145655135,-0.32351296425877857,-0.36224193782477915,-0.37481661275461076,-0.3504222141891718,-0.24997059672103628,-0.22335789508525355,-0.19601465091613282,-0.21275558113802542,-0.1388355920985213,-0.1388355920985213,-0.1099896517280501,-0.1099896517280501,-0.11268488936542444,0.03923063693536496,0.03923063693536496,-0.043130900316281,-0.043130900316281,-0.13084424149897542,-0.17266486121903935,-0.059755084921854044,-0.059755084921854044,-0.0039012243313210695,-0.027137830839884105,0.04515905028429038,0.09747385845343776,-0.008602396982489562,-0.011896419331219186,-0.08909862786058387,-0.2299550331644138,0.06438215294168993,-0.014334604755298574,-0.19792083071415636,0.01907013310609731,-0.04510461566960556,-0.04510461566960556,-0.1654760015762246,-0.24626409772895005,-0.26047294974776397,-0.19765781618621472,-0.07439927954203991,-0.006377496294948175,0.019869633456267393,-0.006377496294948175,-0.08278489359842564,-0.16085153776289288,-0.12740963689714874,-0.2723286825854686,-0.2826105677623113,-0.25849962731924175,-0.27285357793721293,-0.33919044467821097,-0.04183034391975723,-0.2021010646834346,-0.05407649223666122,0.19275597496449814,0.038735859221165195,-0.000872375195228663,-0.2044213637510826,-0.07407237852092108,-0.234774318369999,-0.234774318369999,-0.21505601180146047,-0.23875552432036207,-0.2503436445655747,-0.2285540445885752,-0.26876486864740434,-0.1602104097534963,-0.07407491815569234,-0.11555180063610705,-0.11555180063610705,0.01949659156854859,0.04696488685216783,0.10623034725485483,-0.05885712528436249,-0.08702216515037782,-0.08123801016785365,-0.20895630537560445,-0.17954882484476917,-0.11763550097194454,-0.11921771996901398,-0.11921771996901398,-0.02011214729733949,0.059070440424815074,0.056567247610408156,-0.04594163712674592,0.021562486531685212,0.10506394903203606,0.23111876398738115,0.036788820571794764,0.06973781055292302,0.21346583659864699,0.2713799658675294,0.08597047712139419,0.06089423679214869,0.06089423679214869,-0.17812030488312902,-0.163358995682144,-0.20918907646497578,-0.19369498439349475,-0.16802956696244892,-0.17698773100273732,-0.10131098226776326,-0.09148925045453449,0.004584897238502053,-0.07715317093711573,-0.04618526692535937,-0.08181420589876358,-0.08338098419007066,-0.11080974793457933,-0.15078451012490746,-0.13254935489993552,-0.03922774264192263,-0.06097339597684919,-0.03768828393603222,-0.03768828393603222,-0.0068256608257607305,-0.040413155506480634,-0.040413155506480634,0.0912082202009451,0.015384747799023808,0.04744173543178667,0.03567012324821298,-0.03518089071583335,-0.11067585895807416,-0.06433761190635957,-0.08449258478352319,-0.02506986775161,0.012044953802357521,0.013633521957317903,0.03946159286777789,0.003999639081105512,0.04312432760244291,0.02621288210305327,0.013584636236061985,-0.06491223329162753,-0.13148952600431082,-0.09255106154805962,-0.10732707702010122,-0.09512771315988397,-0.09585654279143728,0.03752183333442046,0.036495025961262875,0.05863855072354907,0.11927278565144993,0.1809451123102101,0.08454436514392877,0.08952177112668558,0.09343098512161276,-0.008113216563861322,-0.013023673116411793,-0.23838368541297836,-0.2559152724548801,-0.28124438672436863,-0.22140414499581512,-0.21172935047716687,-0.17298767159572542,-0.09909299569729517,0.028005744457574356,-0.12272707301370417,-0.010164964255003534,0.15502741721396465,0.21535696861560308,0.36838408537322603,0.1243695927345055,0.45650889197185757,0.6750171200463575,0.3093610218010804,0.3093610218010804,0.4318183917636786,0.1862674532884389,0.17911675950253192,0.17911675950253192,0.17911675950253192,0.16304136432076294,-0.0991190600226738,-0.13548159761515546,-0.08212890447806459,-0.12236449257969037,-0.22195966533473793,-0.09436902933797127,-0.1735291509891119,-0.2092663308502456,-0.24314324935797252,-0.28472811060414965,-0.21998087374481862,-0.2556899178703361,-0.2556899178703361,-0.2556899178703361,0.018049981427646845,0.10167721111790633,-0.04707860847321498,0.2348896221727602,-0.10658596992397477,0.13481211626122483,-0.01677244035961841,0.10203704185690497,0.10895670394939935,0.11299759178227395,-0.004417419791814405,-0.07560530619712226,-0.0779867899556516,0.05348557990755147,-0.030953452961237304,0.033099857346595256,0.13808080339820153,0.14928467342603763,0.11526572541808029,0.11230770375409561,-0.022196140200668974,0.06159582548119126,0.24468601691123998,0.24468601691123998,-0.014157508797689268,0.028683520473842577,0.2142684922457961,0.3040503238652938,0.33072464313018785,0.14394949196616647,0.1207478418961991,-0.015521156351337422,-0.05681905271952328,-0.0022003111968096714,-0.1811870247231322,-0.04715908946607629,-0.18472504676496984,-0.10288435677048331,-0.020111244679205643,-0.08774028774068976,-0.09274754405001041,-0.02846304081006825,-0.14042174987813652,-0.1792005369508936,-0.1885028428371087,-0.21560758851360134,-0.2274422565875928,-0.27869134211434426,-0.15279257873176258,0.069882938349112,-0.03213937716781972,0.15502741721396465,0.12562872399704297,0.07844033086235479,0.30486517398485885,0.14257915281351902,0.14960207984972312,0.21761709282006866,-0.3119527801494142,-0.03277265915200174,0.1745165736329011,0.18941573282568755,0.06518200154522223,0.25260302299482307,0.2300969730713574,-0.1021606966198468,0.1770170939830777,0.019683711736133196,0.01892195170839427,0.019683711736133196,-0.008771413894856868,-0.187144643536882,-0.15934534255435856,0.005049445347480855,0.19639709012511913,0.08079289458383065,0.41732487173179944,0.5406013793320343,0.7792433036276698,0.7344792744871989,0.7814070478027078,0.7814070478027078,0.8409164702507401,0.4988409639159648,0.4988409639159648,0.07691851383697422,0.07691851383697422,0.12063406083780658,0.12063406083780658,0.12063406083780658,0.19818579793444155,0.11462935975251261,0.1344734099226864,0.22706839007002702,0.14108246178783226,0.2817410804992741,0.1050693370002801,0.11565589446921534,-0.09499630417861772,-0.13522610535436488,-0.18014661492576528,-0.23912886379364842,-0.27160705678833724,-0.23451796765638702,-0.25402211454770396,-0.25338730261184494,-0.17673807121125718,-0.17673807121125718,-0.03159471804493742,-0.043565810541642574,0.09988010145950182,0.03752772640616217,0.09988010145950182,0.03752772640616217,0.7874627342306884,0.27061078084288087,0.3340569274992091,0.27061078084288087,0.7668741803911805,0.7219752871794942,0.7219752871794942,0.9139619709773744,0.4846869392190909,0.9189803722863913,0.36177431544514144,0.48364614801089245,0.5481003574733941,0.0027690404854705877,0.09579430000974985,0.11980914525286068,0.11700606222778862,-0.17038875667729442,-0.1136122169312069,-0.13084118836960693,-0.23718065232185742,-0.14263352887003536,-0.0961749413203261,-0.12646737667597488,-0.10623328855553014,-0.034002684625379774,0.015029835605032522,0.04157323080117204,0.20145581563153714,0.3499549264432157,0.09962151392685561,0.22675210032504922,0.29079696308066205,0.22057527797897541,0.38137240908373893,0.3983263134133005,0.5007500977141387,0.5007500977141387,0.4112002639426533,0.4112002639426533,0.2545219178647815,0.30364399712312456,0.41658307328516303,0.270058347334778,0.24653973666263446,0.2667825398913679,0.2986879769761263,0.2775198081701903,0.20465330037465823,0.11937355682877084,0.058563216265536885,-0.02120310313906204,-0.12489911791423453,-0.23732849310944307,-0.24680493592195094,-0.30798950969476735,-0.30798950969476735,-0.32091574456895916,-0.32091574456895916,-0.3389774821595301,-0.3393564297073817,-0.3630881985095779
-0.35955117217497595,-0.34915153833290635,-0.26899704231069627,-0.3267988388839235,-0.2809219556532001,-0.2192119476458799,-0.3149411290307777,-0.14226706890517146,-0.1874888933529871,-0.11409329577358858,-0.09953923368681383,0.005506672331574247,-0.21172180652798742,-0.20995905588917713,0.021401659198355186,0.1167154029050406,-0.260816397009407,-0.10097118520396368,-0.028263451134036152,0.04164418624887482,0.11094783907750003,-0.039020055027577265,-0.062054687128435045,0.1864854841922731,-0.04930234139111563,-0.05504841126192175,-0.24104041425862682,-0.1262076697155904,-0.2815095952644596,-0.35756037199495466,-0.2886954019520439,-0.16120874714666877,-0.13138452003183607,-0.07378438230791019,-0.16496328814226696,-0.10890742946478224,-0.017251943385056777,-0.07290578618937595,-0.08466677037581204,-0.15098196730018212,-0.21204410250725778,-0.34848561609573225,-0.33210116805112216,-0.3769719858567397,-0.4439158671168092,-0.30979387090831184,-0.22350983646372238,-0.07926681119713896,-0.2565524312631654,-0.08984867693521341,-0.09694560283726528,0.05641326671940078,-0.14829912293691125,-0.014816141971587957,-0.042221205648681245,0.5123012230518068,-0.0486488841375752,0.30689267621158484,0.021733352608146184,-0.07013749712674718,0.04689776001781922,0.19325603442380004,0.10053054117114912,0.11862940969483636,0.17505519379656476,0.26095623058951034,0.12677775741939612,-0.07258242606738752,0.13247063587901586,-0.12120652170924727,0.14622777700742362,0.11082364558051151,-0.16219946871416782,0.11534876316335012,0.012113454208411699,-0.09747279994616613,-0.18336672380796878,-0.24531604736935667,-0.26215949245218806,-0.24524694699835936,-0.045562463217996674,0.09772676934826459,0.13957602391324583,0.07104523771527493,-0.00157908123474845,-0.14590048811703443,-0.07993843015819654,-0.17761793558904618,-0.34428705258398284,-0.26229424339455415,-0.183530690827372,-0.37855320355405897,0.13605199298440018,-0.057556484991640934,0.02009206306901331,0.4724927383506839,0.08848868924393156,0.04463698644162281,-0.22997687309567585,-0.1608733400495245,-0.28901448357641674,-0.23772997357104866,-0.3022109337968572,-0.24526311596423675,-0.3067632940448455,-0.2845605835274132,-0.30822739063018434,-0.14680591001829746,-0.0183416204984624,-0.058554358036270175,-0.09482431890942693,0.08083116463218677,0.2557746838813811,-0.024098208793323073,-0.018370760159490105,0.17254399740129978,-0.14116918113845592,-0.16501820422496777,-0.23026081101583054,-0.030021003530207962,-0.18678155488947434,-0.012612728265700295,0.2691468362721011,0.24510063808825996,0.20339991448347397,0.026911165877722285,0.18107825234260885,0.2523497296623921,0.08204989972061398,0.4716300919844469,0.21396838792997241,0.7148418514809473,0.4417669900875486,0.11629404062822589,0.19204487244450516,0.2663616415668944,0.013469520157089855,-0.039657703162346875,-0.10958316968856065,-0.15578362438126359,-0.08539365542043137,-0.10804808219837404,-0.21049885938806429,0.17230807765626896,0.043244429473366396,-0.030426316520996737,0.2132059918990011,0.1301901340259033,0.06701141470127406,0.05962214630565704,-0.016638302675761194,-0.024648823965981156,-0.07700484820754973,0.01832412377348307,0.12355480153354757,0.10212640238806116,-0.037342145555707904,0.09249939215684706,-0.05641118747890997,0.09910756498434505,0.22043454434748766,0.26848384237405953,-0.1105352838104333,0.0824521380431725,-0.10808672835032812,-0.007420146891686124,-0.05280668202425334,-0.05015216017393689,-0.031862481988254296,-0.03582453669247546,0.029966032293832507,-0.03761806332964493,0.0001525020893270131,-0.02736643148623882,-0.017981716959468857,-0.06008339417633283,-0.08910886111942294,-0.013938588042060307,0.05903205515168425,0.004164211009418953,0.0060874195698315155,0.01073009509128986,-0.0417635779300126,0.01382834474087128,-0.048090476942751585,-0.03737961247029825,-0.05479953187658326,0.3607991676136124,0.10822799411195333,-0.04630868857287706,-0.2241326238509374,-0.3174430971479254,-0.262582019526797,-0.3193444189746122,-0.3435052778960172,-0.36019769742461705,-0.20689611224229135,-0.1981264168596849,0.2339949049166426,-0.030576317043471503,0.17695771130578272,-0.052280732112696376,-0.07340271733578733,0.6561659492850781,-0.18242846375200555,0.5849809225028477,0.7204736088452974,0.646350524596244,0.0655302094052863,0.5057878611728882,0.3294577549399972,0.3025939365954802,0.3225614592596407,0.05813485503211487,-0.08015290928361957,-0.2805324650972486,-0.03013666673552715,-0.11555374954847349,-0.17365157612573248,-0.2510043149731122,-0.20672752245131173,-0.13457973586841535,-0.25318732008203987,-0.35183531571462057,-0.20838986636421453,-0.37782024606053227,-0.24255693520830868,-0.28021962121733157,-0.2800768865464216,-0.16917320819877993,0.03415280097092497,0.047869963444670795,0.10142048615780422,0.001516417964795054,-0.012267565391302056,0.06277106549729712,0.24262794356702055,0.27029037111114634,0.04736433604244972,0.011695391056712598,0.04216303842883186,-0.11775596849257826,0.10991665834276415,-0.20419369152868053,0.38633970022629066,0.018352817102940833,0.01488629995066715,0.5077417960184394,0.07906207591455386,-0.02857861389221924,0.07725061445997725,0.04666847569702075,0.5046643471682639,0.10895040728350476,-0.01230667764747519,0.618307345051459,0.3617149812677303,0.019333370323127128,0.36754299851410077,0.03644658808844501,-0.021627370638482333,0.012512584090212834,-0.009865102050933619,-0.050059191588013814,0.05143946958391158,-0.0971894614479622,0.08530811825919478,-0.1018109650861756,-0.1728825406373091,0.08179172174733343,-0.15894182374267907,-0.1609662417851564,-0.21679412495605935,-0.30566657933869995,-0.2025498482760496,-0.21533526731923933,-0.40074950589548414,-0.22550990942096907,-0.2251398893159254,-0.24124679751822622,0.5128927734160733,-0.07192481321404905,0.06005276144336013,0.17359040672675732,0.07991430173789703,0.2559265356577666,-0.20169764909772497,-0.379777642916451,-0.012521065166312528,0.1935263668021778,0.2606990689309611,0.0002413501255181202,0.1975005873893427,0.24913754104409735,-0.19386339031859107,0.11120664047287958,-0.1692546551372272,-0.08038535435835922,0.12358450498106784,-0.26808897644791335,-0.21677589187069354,-0.22271043574450966,-0.17194582886593426,0.025495708412951634,0.09732216088791586,0.08289906405303323,0.34402695903762603,0.5124405754029004,0.7592990751040379,0.6856949409725137,0.4867876061075435,0.8037775355563794,0.6394594468739401,0.3271874522686151,0.12443800625328197,0.020070858681266762,0.19664041003981597,-0.10145181730000313,-0.1262362684479434,0.016028941431300636,0.10083257533952547,0.1421335425109204,0.18902894045215052,0.02880629105386397,0.0803604744212823,0.1011172167676581,-0.05639573296781286,-0.217858305928369,-0.24734731875399096,-0.26687377502289156,-0.30931670821114104,-0.3237507142794598,-0.3404839886157013,-0.33991892694645287,-0.2978597910257064,-0.2638192912592441,-0.23464797115517977,-0.23673253297110888,0.11441599235342416,-0.15450145089879416,-0.10288702200608373,0.13309262112098638,0.07332372199922257,0.40909529673119294,0.15849230286968063,0.20193884439373364,0.07918549900972073,0.8492907929609184,0.6812325682328176,0.617906415216424,0.6724211080394876,0.10891775598116712,0.5975022105087342,0.1874739649124809,0.5983372963208229,0.4621754393938677,-0.07470675638277059,0.0002900966285486713,0.01994577209808521,0.03979652809526552,-0.263979504454036,-0.155676919743404,-0.13663470999987015,-0.23070843516026956,-0.3417295304731323,-0.16123003492935295,-0.03826362025792481,-0.2437815505567543,-0.07857997853458483,0.04917635746677993,0.09204154441323398,0.1021725344767387,0.014360923748372749,0.26379540800399764,0.09235084647018289,0.19566443549128643,0.0707609671261326,0.363241593054197,0.07469595111790618,0.06447810635821784,0.07469595111790618,0.08635180140059368,0.04214332715861362,0.08722151360931034,0.055870679960245674,0.05770425994992983,0.054083779517384946,0.04046209568132158,0.047539072793584373,0.04826399204574462,0.04046209568132158,0.04046209568132158,0.04046209568132158,0.04046209568132158,-0.020343871422314877,-0.07771192915194794,-0.12983690933508724,-0.14143132721848675,-0.15780912894144697,-0.11806938591153181,-0.062432572140102144,0.0020905723622739562,-0.12709008759866788,-0.3533560660956091,-0.4299063432940826
0.7940293284751438
