# Supplementary material for: Accurate prediction of protein function using statistics-informed graph networks
Source: Nat Commun. 2024 Aug 4;15:6601. doi: 10.1038/s41467-024-50955-0 (PMC11297950; doi:10.1038/s41467-024-50955-0)
Supplement: Supplementary file 4 — Source Data [file 41467_2024_50955_MOESM4_ESM.zip › Source data/Figure S15_MF.txt]

0.18340780998389694
0.18340780998389694
0.18340780998389694
0.18340780998389694
0.18340780998389694
0.9623538011695908
0.7505832295793643
0.7505832295793643
0.9322875816993463
0.9322875816993463
0.9322875816993463
0.9322875816993463
0.8557692307692308
0.8557692307692308
1.0
1.0
0.7944444444444445
0.9999999999999998
0.8846250897928329
0.95
0.95
0.95
0.95
0.95
0.9613821213980791
0.9999999999999998
0.12406015037593984
0.1216930422008547
0.1216930422008547
0.1216930422008547
1.0
1.0
1.0
0.568170588299763
0.9111111111111112
1.0
0.8631519274376416
0.594047619047619
0.594047619047619
0.6202947845804989
0.594047619047619
0.594047619047619
0.8773809523809524
0.594047619047619
0.8631519274376416
0.6202947845804989
0.594047619047619
0.6945211354302263
0.6596790890269151
0.715532879818594
0.715532879818594
0.8911184149944114
0.35225647761989315
0.9885883347421807
1.0
0.9939896036387266
0.9950587606837606
1.0
0.9935000527593116
1.0
0.9560143058392747
0.9560143058392747
0.9966343710175248
0.95
0.4679364666623482
1.0
1.0
0.8431850789096126
1.0
0.45111063531095963
1.0
0.8029448068440875
0.95
0.9016233766233768
0.9999999999999998
0.8734126984126983
1.0
0.9078320256673288
0.865896095154714
0.8029448068440875
0.9910714285714286
0.9108414733414733
1.0000000000000002
0.35114290882496085
0.060798548094373864
1.0
0.9999999999999999
1.0
0.9945419302183227
0.07125000000000001
0.3392787524366472
1.0
1.0
0.8189988951046004
1.0000000000000002
0.6756672444363677
0.5214639276174021
0.7324439831540512
0.8257793379202721
0.9976190476190477
0.275
0.4436158192090396
0.9368428067888983
0.9021786492374728
1.0
0.6112121212121212
0.5265696622218361
0.6112121212121212
0.6112121212121212
1.0
0.8427689594356262
0.594047619047619
0.594047619047619
0.6202947845804989
0.594047619047619
0.715532879818594
0.6202947845804989
0.594047619047619
0.594047619047619
0.6596790890269151
0.6496031746031746
0.6202947845804989
0.594047619047619
0.594047619047619
0.6596790890269151
1.0
0.9999999999999999
0.6185506523078915
0.6185506523078915
0.652057657319375
0.652057657319375
1.0
1.0
1.0
1.0
0.9959575997125403
0.9560749076345054
1.0
0.6640433768775853
0.6640433768775853
1.0
0.9679144385026738
1.0
1.0
1.0
1.0
1.0
1.0
0.8741703461683381
0.990909090909091
0.8976190476190475
1.0
0.24285714285714285
1.0
0.978369410134116
0.9666666666666666
1.0
1.0
1.0
0.44801069337251437
0.6086732998464658
0.6086732998464658
0.23588705301547727
0.3939401767110663
0.18876548893259432
0.4295203031045194
0.18876548893259432
0.4295203031045194
0.473469387755102
0.9761904761904762
0.9583333333333334
0.7333333333333333
0.7333333333333333
1.0
1.0
0.3153834647531062
0.242553651219121
1.0
0.5521933621933621
1.0
0.983024691358025
1.0
0.4297110297110297
0.976190476190476
0.38426396398352625
0.36010832350704686
0.8661535046150428
0.2908879341210168
0.2777777777777778
0.9644689987431924
0.9222545533089723
0.9543335452426362
1.0
0.20833333333333331
0.6111111111111112
0.20833333333333331
0.20833333333333331
0.20833333333333331
0.9999999999999998
0.9999999999999998
0.9822535489202155
0.6074907179167475
1.0
1.0
0.9822535489202155
0.7505832295793643
0.8223602064099802
1.0
1.0
0.20833333333333331
0.7342136384507083
0.9514411027568924
0.9470760233918131
0.4618072064994935
0.225291387878663
1.0
0.9861111111111112
0.75
0.75
0.9333333333333332
0.5
1.0
1.0
1.0
1.0
0.6074907179167475
1.0
1.0
0.11515151515151516
0.6666666666666666
0.33350672948850685
0.7960224960224962
0.7960224960224962
1.0000000000000002
1.0000000000000002
0.6333333333333333
0.5775181772841541
0.4101731601731602
0.907760407338229
0.6333333333333333
1.0
1.0
0.877260886774049
0.877260886774049
0.06601731601731602
1.0
1.0
0.5
0.3442558281367428
1.0
0.9973684210526315
0.8661535046150428
0.8661535046150428
1.0
1.0
1.0
1.0
0.9166666666666665
0.625
0.9666666666666667
0.9666666666666667
1.0
0.4007803790412486
1.0
0.9941460055096417
0.7542478354978355
0.6666666666666667
1.0
0.29578754578754574
0.6622494789161455
0.9797979797979799
0.9861111111111112
1.0
1.0
0.8402282460186872
1.0
1.0
0.995859213250518
1.0
0.9999999999999999
0.4278942645997971
0.4278942645997971
0.4278942645997971
0.4278942645997971
0.4278942645997971
0.4278942645997971
0.4278942645997971
0.4278942645997971
0.4278942645997971
0.4278942645997971
0.4278942645997971
0.4278942645997971
0.4278942645997971
0.4278942645997971
0.4278942645997971
0.4278942645997971
0.4278942645997971
0.4278942645997971
0.4278942645997971
0.4278942645997971
0.4278942645997971
0.4278942645997971
0.4278942645997971
0.4278942645997971
0.4278942645997971
0.4278942645997971
0.4278942645997971
0.4278942645997971
0.4278942645997971
0.4278942645997971
0.4278942645997971
1.0
1.0
1.0
1.0
0.39822481864944154
0.1627816627816628
0.9144272394272396
0.9999999999999998
0.5714285714285714
0.7147864565406581
0.9821428571428572
0.9821428571428572
1.0
0.15249295004196967
0.15249295004196967
0.5149602504478665
1.0
1.0
0.9937930975480381
0.594047619047619
0.75
1.0
1.0
0.9999999999999998
0.8787878787878787
0.27492528085031726
0.6164745602861611
0.7629136386489326
0.88497335997336
0.26190196089764806
0.2737301901705545
1.0
0.6909923934608808
0.6287709098113463
0.6287709098113463
1.0
1.0
1.0
1.0
0.4215332398578616
0.9833566433566434
0.5491791462766169
0.9048601090829282
0.2722341597426492
0.7629136386489326
0.3962070147532458
0.9833566433566434
0.2196446452835434
0.7324205824470844
0.9531100826054457
0.5940247786401632
0.13322296017961652
0.35442861797090014
0.6083477925583188
0.041208491032089456
0.9161068647658768
0.9141987733292072
0.9141987733292072
0.9141987733292072
0.9141987733292072
0.9176089949954538
0.9176089949954538
0.9176089949954538
1.0
1.0
1.0
1.0
0.8951388888888889
1.0
1.0
1.0
0.9999999999999998
1.0
1.0
1.0
0.9999999999999998
1.0
1.0
1.0
0.24285714285714285
0.9238095238095239
1.0
0.6246031746031746
0.6202947845804989
0.9087301587301586
0.7981351981351982
0.6202947845804989
0.594047619047619
1.0
1.0
0.6202947845804989
1.0
0.01363285186356281
1.0
1.0
0.01363285186356281
1.0
1.0
0.9841597796143251
1.0
0.9722222222222223
0.594047619047619
0.24198232323232322
0.5520833333333333
0.5626373626373626
0.9760531135531136
0.9760531135531136
0.8585844139333842
0.947081538763524
0.8928571428571428
0.875
0.875
0.5714285714285714
1.0
1.0
0.49465101108936727
0.796849049676723
0.796849049676723
0.8452174722296674
0.8452174722296674
0.714221032044132
0.8452174722296674
0.714221032044132
0.8452174722296674
0.714221032044132
0.8452174722296674
0.714221032044132
0.8452174722296674
0.8452174722296674
0.714221032044132
0.714221032044132
0.714221032044132
0.9449633345240931
0.6472626472626473
0.714221032044132
0.4880652260904362
0.8452174722296674
0.714221032044132
0.8452174722296674
0.714221032044132
1.0
1.0
0.714221032044132
0.8452174722296674
0.8452174722296674
0.8452174722296674
0.714221032044132
0.714221032044132
0.8452174722296674
0.2815527179342821
1.0
1.0
1.0
1.0
0.9809090909090908
0.9809090909090908
1.0
0.7709090909090908
0.5284615384615385
1.0
0.2815527179342821
0.7297012869216838
0.9999999999999999
0.9999999999999998
1.0
1.0
0.9888888888888889
0.9999999999999998
0.24084038789566112
0.23665158846976087
0.1736111111111111
0.9497835497835498
0.278359470525761
0.2048830409356725
0.1736111111111111
0.4209087408548325
0.3333333333333333
0.4209087408548325
1.0
0.975
1.0
0.8672484081574992
1.0
1.0
1.0
0.9684410584886128
1.0
1.0
1.0
1.0
0.9861111111111112
1.0000000000000002
1.0000000000000002
1.0
0.9070938116507465
0.9032693607947158
0.9192029822236987
0.8351283627275581
0.8921090239272896
0.2701189338685728
0.9070938116507465
0.8921090239272896
0.7146631613984705
0.9032693607947158
1.0
1.0
0.08004947984550356
0.08004947984550356
0.08004947984550356
0.08004947984550356
0.08004947984550356
0.08004947984550356
0.9837301587301588
0.9666666666666666
0.9666666666666666
0.9666666666666666
1.0
1.0
0.1736111111111111
1.0
1.0
0.2777777777777778
0.2777777777777778
1.0
0.2851851851851852
0.650319804436443
1.0
1.0
1.0
0.9684410584886128
0.9684410584886128
0.7
0.7
1.0
0.6599749661533264
1.0
0.8708767518916017
1.0
1.0
0.9166666666666665
0.594047619047619
0.5833333333333333
0.6558405887886715
0.8333333333333333
0.594047619047619
0.5997023809523809
0.9144272394272396
0.9144272394272396
0.5011904761904762
1.0
0.7726254644907895
0.7726254644907895
0.6357142857142857
0.594047619047619
0.6202947845804989
0.7214452214452214
1.0
0.9724484116103556
0.7001133786848073
0.9684410584886128
0.9684410584886128
0.9684410584886128
0.9837301587301588
1.0
0.594047619047619
0.2674673436821774
0.5801587301587302
0.9107142857142856
0.8190667543903198
0.39792065891949857
1.0
0.9888888888888889
1.0
1.0
0.8097626323370665
0.4422538167565877
0.9950587606837606
0.20954163095097272
0.20954163095097272
0.9888888888888889
0.44435561924505557
0.9684782608695652
0.75
0.605813492063492
1.0
1.0
1.0
1.0
0.9999999999999998
1.0
0.9999999999999998
0.9999999999999998
0.8551587301587301
0.8240079365079366
1.0
1.0
0.6622494789161455
0.9999999999999998
1.0
1.0
0.9821428571428572
1.0
0.2097222222222222
0.9583333333333334
0.9305555555555556
1.0
1.0
1.0
1.0
0.33895018224852386
0.5125331458664792
0.75
0.75
0.75
0.75
0.75
0.75
0.6384848484848484
1.0
1.0
0.30708320890276375
1.0000000000000002
1.0000000000000002
0.9763071895424836
0.9763071895424836
0.9763071895424836
0.9368182529970285
0.9349521857457683
0.4412836337489714
0.6309890124479185
1.0
0.8981640191327126
0.813034188034188
0.813034188034188
0.9938265878218315
0.7869614512471654
0.8218080848165645
0.841922514619883
0.7209333876000543
0.7847222222222222
0.549404761904762
0.3217883967883968
0.6362642944199375
0.7869614512471654
0.7943893298059964
0.9963235294117647
0.7209333876000543
0.6743910948844536
0.6487675345193384
1.0
0.594047619047619
0.594047619047619
0.7211640211640211
0.28835914971008786
0.594047619047619
0.6945211354302263
0.594047619047619
0.594047619047619
0.9305555555555556
1.0
0.03877160662201321
0.6202947845804989
1.0
1.0
0.7869614512471654
0.925
1.0000000000000002
0.8638212797303706
0.8785263521717794
0.594047619047619
0.594047619047619
0.594047619047619
0.20417254481760747
0.594047619047619
0.594047619047619
0.35140981119804876
0.011467172886447611
0.9208635953682484
0.3217883967883968
0.35140981119804876
0.5021825396825397
0.594047619047619
0.8773809523809524
0.594047619047619
0.5168109668109668
0.594047619047619
0.594047619047619
0.6202947845804989
0.594047619047619
0.594047619047619
0.594047619047619
0.594047619047619
0.594047619047619
0.594047619047619
0.594047619047619
0.30998931623931625
0.6682242990654205
1.0
0.9679274689126351
0.9679274689126351
0.9679274689126351
0.9679274689126351
0.9679274689126351
0.9679274689126351
0.09647596728241889
0.6423956967678024
0.9560749076345054
0.9959575997125403
1.0
0.976190476190476
0.976190476190476
0.9761904761904762
0.9761904761904762
0.6582385192201988
0.976190476190476
0.976190476190476
0.9583333333333334
0.976190476190476
0.6582385192201988
0.976190476190476
0.717136498933734
0.976190476190476
1.0
1.0
0.9761904761904762
0.9583333333333334
0.976190476190476
0.9583333333333334
0.976190476190476
0.9761904761904762
0.976190476190476
0.6582385192201988
1.0
0.9170113836780505
0.9761904761904762
0.9583333333333334
0.976190476190476
0.9583333333333334
0.793083661702175
0.717136498933734
1.0
0.9999999999999998
0.876516786405384
0.5160714285714285
0.5801587301587302
0.594047619047619
0.594047619047619
0.594047619047619
0.5652777777777778
0.594047619047619
0.594047619047619
0.594047619047619
0.8482349262586892
0.8482349262586892
0.8404761904761905
0.642227910977911
0.5972789115646258
0.6202947845804989
0.6202947845804989
0.594047619047619
0.6202947845804989
0.5652777777777778
0.3248734551855317
0.594047619047619
0.011467172886447611
0.5652777777777778
0.6202947845804989
0.6202947845804989
0.594047619047619
0.8125
0.6202947845804989
0.594047619047619
0.9381529673349526
0.9381529673349526
0.6977777777777778
0.5652777777777778
0.34956617456617456
0.5801587301587302
0.594047619047619
0.6202947845804989
0.8125
0.594047619047619
0.594047619047619
0.594047619047619
0.594047619047619
0.6202947845804989
0.30998931623931625
0.6202947845804989
0.594047619047619
0.594047619047619
0.6202947845804989
0.594047619047619
0.5168109668109668
0.5652777777777778
0.594047619047619
0.642227910977911
0.8365800865800868
1.0
0.925
0.925
0.925
1.0
0.4012345679012345
0.160274209368964
0.160274209368964
0.160274209368964
0.160274209368964
0.160274209368964
1.0
1.0
0.160274209368964
0.160274209368964
0.160274209368964
0.160274209368964
0.15991159830098356
0.15991159830098356
0.15991159830098356
0.15991159830098356
0.15991159830098356
0.15991159830098356
0.15991159830098356
0.15991159830098356
0.15991159830098356
0.15991159830098356
0.15991159830098356
0.9447732939329577
0.7951445027805786
0.9999999999999998
0.9999999999999998
0.2763746426575655
0.4548900411228321
0.17132173382173382
0.01515491889784493
0.9388888888888891
1.0
0.9087990292535748
1.0
0.17132173382173382
0.325
0.6125370937079798
0.4144360671573699
0.9791666666666667
0.8875
1.0
0.13541592101898578
0.9666666666666667
1.0
0.07812664434662203
0.9791666666666667
0.5793317326930773
1.0
0.9093537414965986
0.3333333333333333
0.325
0.62300413342725
1.0
1.0
0.9791666666666667
0.5793317326930773
0.8875
0.13541592101898578
1.0
0.7326704545454545
0.41666666666666663
0.08211587124630604
0.42608404299225555
0.9655336257309941
0.8108217448715185
0.8108217448715185
0.8108217448715185
0.9999999999999999
0.525
0.8481700303689814
0.8481700303689814
1.0
1.0
1.0
0.7
0.9839289764610066
1.0
0.9066728244230291
0.8969989550822798
0.9349521857457683
0.3805646149693712
0.886740231103876
0.5311111111111111
0.8166118060127276
0.625
0.6925978826990076
1.0
0.6666666666666666
1.0
1.0
1.0
0.9999999999999998
1.0
1.0
1.0
0.9999999999999999
0.9924242424242424
1.0
0.7362502693385047
1.0
1.0
1.0
0.986013986013986
0.9999999999999998
0.10318119769719271
0.7489459815546773
1.0
0.8472815482782261
1.0
1.0
1.0
0.9999999999999999
0.9999999999999998
0.9999999999999998
1.0
0.9128778306440104
0.9128778306440104
1.0
0.9910714285714286
1.0
0.034166666666666665
0.7646452313118981
0.9999999999999998
1.0
0.8336628479921162
1.0
0.6188515973140161
0.951358907373654
0.9447732939329577
0.9888888888888889
0.9093537414965986
0.9999999999999999
0.9999999999999998
1.0
0.9115524104378592
0.9575757575757577
0.13781145674834314
0.9380952380952382
1.0
1.0
1.0
1.0
0.9575757575757577
1.0
0.951358907373654
0.9999999999999998
1.0
0.8701284461152883
0.7234832137067044
0.22692307692307695
0.9257245069745069
1.0
1.0
1.0
1.0
0.267962592962593
0.378034353034353
0.378034353034353
1.0
0.18691597988856576
0.6052070949635469
0.9148860398860401
0.9148860398860401
0.9148860398860401
1.0
1.0
0.23338082425957843
0.23338082425957843
0.8754402923764988
0.41952769452769456
0.41952769452769456
0.4541648827363113
1.0
0.9866365518539431
0.1779729172790043
0.5180887014220348
0.1779729172790043
0.9651675485008819
0.9651675485008819
0.35923846556030714
0.09682290572752036
0.9938080495356036
1.0
0.5825496232696882
0.5825496232696882
0.5898512598512599
0.12417684025348202
1.0
0.9690476190476189
0.9690476190476189
1.0
1.0
0.5588235294117647
0.12878787878787878
1.0
1.0
0.9888888888888889
0.248524338548881
0.1431496022867892
0.6244541895920774
1.0
1.0
0.9305555555555556
1.0
0.7616746533996346
1.0
0.915151515151515
0.18247662602362816
0.9888888888888889
0.594047619047619
0.3266764617109816
0.915151515151515
1.0
1.0
0.25060913148132963
0.8551587301587301
0.9107142857142857
1.0
0.859750566893424
0.8755456349206349
0.9659090909090909
0.41842308650568144
0.4785683343726638
1.0
0.9861111111111112
0.9303288642694272
0.32182950815128036
0.7633797930207272
1.0
0.717645051027404
0.8968132084073421
0.9864481340217344
0.7326704545454545
0.4144360671573699
0.9791666666666667
1.0
0.7558773851185614
0.09146504116459991
0.9092307692307692
0.5100923628141487
0.11212121212121212
1.0
1.0
0.9999999999999998
1.0
0.22619047619047616
0.6056689342403628
0.9999999999999999
1.0
0.6546737213403879
1.0
1.0
0.6666666666666666
0.6666666666666666
0.5891296240254557
0.683076209344516
0.607135938200642
0.683076209344516
0.683076209344516
0.20000867846014972
0.683076209344516
0.683076209344516
0.05776244627335771
0.4809963033599708
0.607135938200642
0.683076209344516
0.09936149979991768
0.5465394678984052
0.6666666666666666
0.4809963033599708
0.683076209344516
0.6666666666666666
0.4809963033599708
0.6666666666666666
0.5891296240254557
0.683076209344516
0.6666666666666666
0.683076209344516
0.683076209344516
0.683076209344516
0.7374831309041836
0.683076209344516
0.683076209344516
0.683076209344516
0.683076209344516
0.683076209344516
0.5891296240254557
0.9477124183006536
0.9247502619218035
0.9682539682539681
1.0
0.19444444444444442
0.75
1.0
0.7
0.9924242424242424
0.7887503206827828
1.0
0.30952380952380953
0.2589771680984193
0.4700239606682082
0.5476190476190476
0.40254653357872744
1.0
0.625
0.732936507936508
0.9682539682539681
0.9682539682539681
0.9835931871976948
0.2261811712617893
0.3874164498620673
0.6353291375567215
0.6355580844076564
0.38992731756050103
0.9269533922077546
0.9835931871976948
1.0
0.4839266022372519
0.6320276999688764
0.9909090909090909
0.16248751248751248
0.5674390460404598
1.0
0.43314378444654933
0.717645051027404
0.717645051027404
0.8012724852786965
0.9999999999999998
0.5829195680070076
0.9999999999999999
1.0
0.8441794981244226
0.21666666666666665
0.23913594799424087
0.8821545759256849
0.8821545759256849
0.8821545759256849
0.8821545759256849
0.7382017735950802
0.8821545759256849
0.7382017735950802
1.0
0.9909090909090909
0.4403583979759371
0.9260416666666667
1.0
0.6622494789161455
1.0
1.0
1.0
1.0
1.0
0.790502354788069
1.0
0.9909090909090909
0.00037762956648553273
0.9704861111111112
0.9704861111111112
0.5190522412369677
0.2097222222222222
0.650613947346276
0.865896095154714
0.818698792221999
0.5074739350833218
0.5073355353702175
0.5073355353702175
0.9999999999999998
0.5160714285714285
1.0
1.0
0.40349206349206346
0.8356574563394376
0.051706734100927146
0.9999999999999998
0.7876286080620447
1.0
0.8356574563394376
0.8916781312190156
0.75
0.14867188525650837
1.0
1.0
0.6458333333333333
1.0
1.0
1.0
0.33561167227833894
0.14179937546526752
0.14179937546526752
0.14179937546526752
1.0
1.0
0.6458333333333333
1.0
0.7
1.0
1.0
0.3632900432900432
1.0
0.9999999999999998
0.22360740450101346
0.8310814007836711
0.10905836505347108
0.9888888888888889
0.6367413632119514
0.9999999999999998
0.8569585610605853
1.0
0.9868003341687552
1.0
1.0
0.9566239316239317
0.9726627144829909
0.55997890997891
0.9553221288515407
0.9563632639290534
0.9563632639290534
0.9553221288515407
0.9429162426840446
0.9429162426840446
0.9701007326007327
0.966181646112442
0.966181646112442
0.966181646112442
0.966181646112442
0.9909090909090909
0.8977398773808115
0.8830378245950168
0.8296436778228405
0.9999999999999999
0.8541666666666665
1.0
1.0
0.8253968253968254
0.8253968253968254
0.594047619047619
0.594047619047619
0.594047619047619
0.594047619047619
0.594047619047619
0.594047619047619
0.594047619047619
0.6496031746031746
0.6622494789161455
0.6202947845804989
0.6596790890269151
0.594047619047619
0.594047619047619
0.594047619047619
0.594047619047619
0.6202947845804989
0.6202947845804989
0.594047619047619
0.594047619047619
0.715532879818594
0.6202947845804989
0.594047619047619
0.594047619047619
0.594047619047619
1.0
0.6017774798993738
0.6017774798993738
0.6017774798993738
0.6017774798993738
0.6017774798993738
0.6017774798993738
0.7916666666666666
0.9999999999999998
0.5714285714285714
0.5714285714285714
0.5714285714285714
0.5714285714285714
0.45258175253403926
0.45401002875691904
0.81
0.594047619047619
0.594047619047619
0.7051587301587301
0.7051587301587301
0.594047619047619
0.594047619047619
0.594047619047619
0.975
0.6228513036084853
0.9166666666666666
0.9166666666666666
0.9166666666666666
0.6525644307902372
0.3150338817808133
0.937065296377037
0.9805194805194806
0.9805194805194806
0.853835978835979
0.9924242424242424
0.594047619047619
0.594047619047619
0.594047619047619
0.9705128205128207
0.594047619047619
0.48273496391808807
0.9144272394272396
0.9144272394272396
0.8378873976208338
0.5453042328042328
0.5899053821422243
0.7125975725160507
0.5899053821422243
0.34596793170709583
1.0
1.0
0.19195210384805217
1.0
0.525
0.9634467665271236
1.0
1.0
1.0
0.853835978835979
0.594047619047619
0.594047619047619
0.9861111111111112
1.0
0.9999999999999998
0.5074739350833218
0.08055967904306689
0.5179924242424243
0.27089825127404243
0.27089825127404243
0.593475489233831
0.46776171849837617
0.8293605514868774
0.7886516206901848
0.9583333333333334
0.8794899100786939
0.594047619047619
0.7233307826978166
0.5422436701127724
0.8289663182798772
0.6962241367766104
0.910985475245254
0.9107978009199336
0.9107967887511348
0.8434374657950747
0.8434374657950747
1.0
1.0
1.0
1.0
1.0
1.0
1.0
0.9945983379501384
0.9945983379501384
0.00874078882700755
0.00874078882700755
1.0
0.714221032044132
0.8452174722296674
0.714221032044132
0.8452174722296674
0.8452174722296674
0.856541401723888
0.714221032044132
0.714221032044132
0.714221032044132
0.856541401723888
0.8452174722296674
0.714221032044132
0.9141210638091284
0.8694297616790152
0.9531567701304543
0.13333333333333333
0.6944444444444444
0.6944444444444444
0.6944444444444444
0.8885833623390185
0.6472626472626473
0.6472626472626473
0.6472626472626473
0.6472626472626473
0.6472626472626473
0.6472626472626473
0.8452174722296674
0.029950189167115504
0.714221032044132
0.8387302249090867
0.8452174722296674
0.714221032044132
0.714221032044132
0.8452174722296674
0.8452174722296674
0.8452174722296674
0.8452174722296674
0.8452174722296674
0.959725972162377
1.0
1.0
1.0
1.0
0.6403479626418938
0.019903482079660403
0.08231195887445887
0.5475117894107441
1.0
0.7657835912766161
0.9599095394736842
0.9305555555555556
0.7489539376774814
0.5475117894107441
0.0022643056619245437
0.9599095394736842
0.9888888888888889
1.0
0.8751828153564899
1.0
0.5475117894107441
1.0
1.0
0.8622059758423395
0.767201915644929
0.8243660075556629
1.0
0.7959797202561762
0.9089355515342358
0.9599095394736842
0.6044642857142857
0.33048576760842774
0.9089355515342358
0.9089355515342358
0.9089355515342358
0.24285714285714285
0.9388888888888891
0.8480126899244546
0.9888888888888889
0.3049494857779608
1.0
0.8531453531453532
0.9400000000000001
0.2340466863862675
0.8708767518916017
0.6099587912087912
0.9861111111111112
0.7489539376774814
0.6260912698412698
0.9400000000000001
1.0
1.0
1.0
1.0
0.6901078217848404
0.8472222222222222
0.9898989898989901
1.0
0.9898989898989901
0.7608642718094548
0.7608642718094548
0.11586191101150285
1.0
1.0
0.5792624688764395
0.9305555555555556
0.9868003341687552
0.9868003341687552
1.0
0.37607956239140844
0.9999999999999998
0.37607956239140844
0.9999999999999998
0.2097222222222222
0.8023969534050179
0.22619047619047616
1.0
0.9305555555555556
0.10437959298983714
1.0
0.055528252536439775
0.42232142857142857
0.9999999999999998
0.8055555555555556
0.42232142857142857
1.0
1.0
0.6806878306878307
1.0
0.9093537414965986
1.0
0.9932730336452763
0.9777495232040687
0.5899053821422243
0.9015997890997891
0.985702614379085
1.0
1.0
1.0
1.0
0.7820157982446707
0.7820157982446707
0.7820157982446707
0.7820157982446707
1.0
0.14718196457326893
1.0
0.86899275839368
0.6940301533338826
0.9897243107769422
1.0
1.0
1.0
1.0
1.0
1.0
0.9804148852523462
0.9804148852523462
1.0
1.0
1.0
1.0
1.0
0.879346509257224
0.879346509257224
0.879346509257224
1.0
0.1758283128290036
0.8095702289407385
1.0
1.0
0.9999999999999998
0.9999999999999998
0.19444444444444442
0.30952380952380953
0.8499999999999999
0.9999999999999998
0.9999999999999998
0.19444444444444442
0.19444444444444442
0.19444444444444442
0.8333333333333333
0.30952380952380953
1.0
0.8333333333333333
0.9999999999999998
0.9999999999999998
0.9999999999999998
0.9999999999999998
0.9999999999999998
0.9999999999999998
0.9999999999999998
0.9999999999999998
0.9999999999999998
0.9999999999999998
0.8951479417368502
0.798134421230556
1.0
0.5833333333333333
0.5833333333333333
0.49047619047619045
0.09353741496598639
0.9626543209876544
1.0
0.8951479417368502
1.0
0.9906580645161289
1.0
0.8257793379202721
0.9521015642695616
0.6884976376280724
0.8479471750722051
0.9968236972566441
0.1753472222222222
0.1753472222222222
0.1753472222222222
0.1753472222222222
0.1753472222222222
0.9196587780411309
1.0
1.0
1.0
0.9800269947340451
0.8392920440944103
0.8392920440944103
1.0
0.06064942403394828
0.7366156009704199
1.0
0.7366156009704199
0.891560689052949
1.0
1.0
0.8392920440944103
0.9418309496222834
1.0
1.0
0.7366156009704199
1.0
0.7366156009704199
0.9196587780411309
0.7366156009704199
1.0
0.8392920440944103
0.891560689052949
1.0
1.0
0.8392920440944103
0.8392920440944103
0.9196587780411309
1.0
0.06064942403394828
1.0
1.0
0.7366156009704199
0.8392920440944103
1.0
1.0
1.0
1.0
1.0
0.8392920440944103
1.0
0.3140095468990689
1.0
1.0
0.8392920440944103
0.7539695357907121
0.06064942403394828
1.0
1.0
0.8392920440944103
1.0
1.0
0.7366156009704199
0.8392920440944103
0.8392920440944103
0.3140095468990689
0.7539695357907121
1.0
0.8392920440944103
0.9418309496222834
1.0
0.06064942403394828
1.0
1.0
0.9906580645161289
0.798134421230556
1.0
0.9999999999999998
0.030455732258568274
0.32795633866142043
0.97209109824012
0.9897243107769422
0.9999999999999998
0.9999999999999998
0.9897243107769422
0.9999999999999998
1.0
0.9999999999999998
0.5943900533282958
0.9397233005364494
0.9397233005364494
0.9397233005364494
0.24372435572708415
1.0
0.9583333333333334
0.8319079013437966
0.7612155528080451
0.08090168033711735
0.38959069171639216
0.08090168033711735
0.7612155528080451
0.8147981904290662
0.8147981904290662
0.7612155528080451
0.8147981904290662
0.7612155528080451
0.08090168033711735
0.38959069171639216
0.7318706363604315
0.7458598958666031
0.7458598958666031
0.9945983379501384
0.9999999999999998
0.9379251700680272
1.0
1.0
1.0
0.9888888888888889
0.9999999999999998
0.7725989380467435
1.0
0.9888888888888889
1.0
1.0
0.11356237816764132
1.0000000000000002
0.9037247501231207
0.9037247501231207
0.9999999999999999
0.9999999999999999
0.2151906092082893
0.9822535489202155
0.8484228669171124
0.46587489838991086
0.9822535489202155
0.1277392216714243
0.8666666666666667
0.19189016602809705
0.1736111111111111
0.9113051568314726
0.9113051568314726
0.594047619047619
0.8551587301587301
0.594047619047619
0.6666666666666666
0.6666666666666666
0.6666666666666666
0.6666666666666666
0.6666666666666666
0.6666666666666666
0.2210383176084023
0.6622494789161455
1.0
0.24693603881926732
0.5048215642165835
0.044246724704395626
0.34971162377994675
0.34971162377994675
0.34971162377994675
0.9934782608695653
0.8418770993976593
1.0
1.0
0.8813755668364264
0.014917578610539543
1.0
1.0
0.3153834647531062
1.0
0.3347575372228302
1.0
0.8951479417368502
0.5164843028465589
0.594047619047619
0.594047619047619
0.8773809523809524
0.594047619047619
0.6202947845804989
0.6202947845804989
0.6202947845804989
0.594047619047619
0.594047619047619
0.594047619047619
0.594047619047619
0.6202947845804989
0.6202947845804989
0.594047619047619
0.594047619047619
0.594047619047619
0.594047619047619
0.8773809523809524
0.594047619047619
0.594047619047619
0.9817844342468146
1.0
0.5164843028465589
0.9966343710175248
0.75
0.75
0.9583333333333334
0.9325396825396826
0.888095238095238
0.9583333333333334
0.888095238095238
0.888095238095238
0.9999999999999998
0.9999999999999998
0.4291819291819292
0.8409692206114265
0.8409692206114265
0.8409692206114265
0.9472799293477145
0.9079159328803292
0.9472799293477145
0.85
0.9583333333333334
1.0
1.0
1.0
0.6693251460627366
1.0
1.0
0.5164843028465589
1.0
1.0
1.0
0.012531276731182015
0.771273213828377
1.0
0.8016774198077009
1.0
0.3347337449659528
0.9999999999999998
0.879346509257224
0.7814017666894493
0.9945983379501384
0.6503030303030304
0.9560749076345054
0.5081524961489257
0.9999999999999998
0.1652525561326529
0.9560749076345054
0.594047619047619
0.594047619047619
0.594047619047619
0.594047619047619
0.9009885539297304
0.975636766334441
0.9999999999999998
0.18955044955044958
1.0
1.0
0.7366603404646882
0.9704861111111112
0.7366603404646882
0.7366603404646882
0.7366603404646882
0.7366603404646882
0.7366603404646882
0.9704861111111112
0.7366603404646882
0.7366603404646882
0.7366603404646882
0.6988944646967363
0.9047619047619047
0.22443158325511267
0.9087301587301586
0.41602564102564105
0.9087301587301586
0.41602564102564105
0.41602564102564105
0.23088023088023085
0.41602564102564105
0.44573310423825885
0.6327527283496648
0.8755248368587728
0.8755248368587728
0.8755248368587728
0.44573310423825885
0.44573310423825885
0.44573310423825885
0.44573310423825885
0.8755248368587728
0.44573310423825885
0.44573310423825885
0.5210539412526353
0.5210539412526353
0.976190476190476
1.0
0.41788720538720536
0.5912105404769581
0.7851788525790772
0.8409692206114265
0.9453285127596678
0.8409692206114265
0.7642684984954186
0.8226661791040067
1.0
0.7159881640353776
1.0
0.7159881640353776
0.8755248368587728
0.8333333333333333
0.8333333333333333
0.6327527283496648
0.44573310423825885
0.6327527283496648
0.8755248368587728
0.8755248368587728
0.6327527283496648
0.8755248368587728
0.6327527283496648
0.8755248368587728
1.0
0.6327527283496648
0.7159881640353776
0.6327527283496648
0.7159881640353776
0.7159881640353776
0.23615425901109105
0.7159881640353776
0.6327527283496648
0.6327527283496648
0.8755248368587728
0.6327527283496648
0.8755248368587728
0.6327527283496648
0.8755248368587728
0.6327527283496648
0.6327527283496648
0.6327527283496648
0.8755248368587728
0.8755248368587728
0.7159881640353776
0.8755248368587728
0.7159881640353776
0.6327527283496648
0.2934485407066052
0.9841597796143251
1.0
1.0
1.0
1.0
1.0
0.594047619047619
1.0
0.9722222222222223
1.0
0.6622494789161455
1.0
1.0
1.0
0.5508503401360544
1.0
1.0
0.9444444444444444
0.9353667392883078
0.9583333333333333
1.0
0.0009101209037953719
0.594047619047619
0.6679138321995465
0.594047619047619
0.7364586150975566
0.9598725228585161
1.0
1.0
0.3701769615310288
0.2909392069555195
0.9037247501231207
0.9037247501231207
0.9037247501231207
0.9037247501231207
0.3701769615310288
0.9037247501231207
0.3722529851975675
0.6999897187812273
0.1274876136791621
0.9037247501231207
0.9037247501231207
0.3592817790205269
1.0
0.763934133149279
0.2670851424670292
0.612593120719205
1.0
0.9750688705234161
0.9750688705234161
0.9047619047619047
0.7
1.0
0.33932531645341585
0.11390168970814132
0.5048215642165835
0.24693603881926732
1.0
0.7869614512471654
1.0
1.0
1.0
0.6496031746031746
0.6202947845804989
0.594047619047619
0.594047619047619
0.6202947845804989
1.0
0.6202947845804989
0.808390022675737
0.594047619047619
1.0
0.6202947845804989
0.6496031746031746
0.6202947845804989
0.594047619047619
0.594047619047619
0.8509090909090908
0.9999999999999998
0.6702753828804249
0.6975446518720465
0.7869614512471654
0.28862448943648467
0.30487411553262206
0.886740231103876
0.9368182529970285
0.886740231103876
1.0
0.8401360544217686
0.8401360544217686
0.33895018224852386
0.33895018224852386
0.9999999999999998
0.9999999999999998
0.9999999999999998
0.9999999999999998
0.9999999999999998
0.6000000000000001
1.0
1.0
0.954587750082872
0.6395536562203228
0.21841267284682897
0.3177171937477281
0.3177171937477281
1.0
0.41496240933042305
0.9935897435897437
0.20833333333333331
0.717136498933734
0.976190476190476
0.7328226934911151
0.717136498933734
0.717136498933734
0.7328226934911151
0.717136498933734
0.7328226934911151
0.7328226934911151
0.9247880906971817
0.976190476190476
0.717136498933734
0.9583333333333334
0.7328226934911151
0.717136498933734
0.5125331458664792
0.8174381277829554
0.4286616917831303
1.0
1.0
1.0
1.0
1.0
1.0
1.0
1.0
1.0
0.977829813700001
1.0
1.0
0.6804878057920106
1.0
1.0
1.0
0.5125331458664792
0.5125331458664792
0.32480475938614234
0.8134683498319861
0.3605809858260839
0.853149415445127
0.5
0.6198211176142246
0.6198211176142246
0.6198211176142246
0.6198211176142246
0.6198211176142246
0.7942841880341881
0.9541838503376963
0.6882623435928279
0.9543335452426362
0.9583333333333334
0.9305555555555556
1.0
0.9841597796143251
0.9166666666666665
0.1537878787878788
0.1537878787878788
0.1537878787878788
0.13275613275613274
0.13275613275613274
0.13275613275613274
0.13275613275613274
0.13275613275613274
0.13275613275613274
0.14071976220050572
0.22253056326978676
0.786436507936508
0.3866326282518843
0.12963668640738624
0.5689166911125555
0.9345307632357133
0.9345307632357133
0.75
0.75
0.26785714285714285
0.8354818021484689
0.8354818021484689
0.8354818021484689
0.9757653128323058
0.6699239956568946
0.619728478580522
0.975
0.975
0.9749346405228758
0.9749346405228758
0.9749346405228758
0.9166666666666665
0.9166666666666665
0.9166666666666665
0.9166666666666665
0.3669735459658099
1.0
0.955007627725409
0.3669735459658099
0.5887428067631894
0.95
0.9999999999999998
0.9999999999999998
0.9999999999999999
0.058836012955207406
0.9583373428894129
1.0
0.5125331458664792
0.5125331458664792
0.81328947677651
0.5125331458664792
0.9970760233918129
0.4076034321309102
0.7227272727272727
0.7227272727272727
0.6284352626196379
0.6842759368589845
0.6415636679561804
1.0000000000000002
1.0000000000000002
1.0
0.8076599326599327
0.8076599326599327
0.8076599326599327
0.8076599326599327
0.9915302089215137
0.9915302089215137
1.0
0.9915302089215137
0.26838893398767827
0.3115640333492578
0.8483676884962029
0.8010790747028169
1.0
1.0
0.8717312756160822
1.0
1.0
0.16744505494505496
0.28804471292137024
0.9981617647058824
0.7869614512471654
0.18442341353492633
0.9797979797979798
0.24902902828581175
0.5125331458664792
0.6741293532338308
0.8333333333333333
0.8333333333333333
0.8333333333333333
0.8617724867724867
0.8617724867724867
0.368760643716291
0.9757575757575758
0.43477388715309895
0.39285714285714285
0.9567977207977207
0.7380952380952381
0.1736111111111111
0.6576596530084902
0.1736111111111111
1.0
0.9496009874061748
1.0
0.4470460199004975
1.0
1.0
0.9567977207977207
0.5840052783369026
0.6576596530084902
0.6638888888888889
1.0
1.0
1.0
0.7380952380952381
1.0
0.2048830409356725
1.0
0.06971153846153846
0.08308674638587989
1.0
0.1736111111111111
0.1736111111111111
1.0
0.0006788866259334691
0.9655529512039207
0.8216612649942063
0.724844336422301
1.0
0.7575757575757576
0.9497835497835498
0.1736111111111111
0.1736111111111111
1.0
0.1736111111111111
0.4470460199004975
0.39285714285714285
0.06971153846153846
1.0
1.0
0.5840052783369026
1.0
1.0
0.19521984551396315
0.75
1.0
0.724844336422301
0.5840052783369026
0.1736111111111111
0.4716279069767442
0.7591162342172989
0.9655529512039207
1.0
0.48250377073906486
0.2048830409356725
1.0
0.9496009874061748
1.0
0.8149513714280001
1.0
1.0
0.9868003341687552
0.9868003341687552
0.8666666666666667
1.0
0.6661338661338662
0.4976190476190476
0.6666666666666666
1.0
0.11783496493075
0.1625
0.8198414282822021
0.2891397620104253
0.7402564753289959
0.491894685053934
0.9766020060857016
0.9766020060857016
0.7153432502256126
0.7153432502256126
0.8128806035311557
0.8128806035311557
0.8128806035311557
0.9766020060857016
0.6313002101099987
1.0
0.975
1.0
1.0
1.0
1.0
1.0
1.0
0.7326146635819065
0.9934782608695653
0.9934782608695653
0.00913106377082127
1.0
1.0
0.9777495232040687
1.0
1.0
0.5976210029048691
0.9945054945054943
1.0
0.66752338981586
0.630078933747412
0.9999999999999998
1.0
0.7416666666666667
0.9662564999103461
0.66752338981586
0.8727564102564103
0.9861111111111112
0.75
0.05336040453832564
0.11414735938141778
1.0000000000000002
1.0000000000000002
1.0
1.0
1.0
0.8233992973544058
0.8233992973544058
0.9344987812369352
0.9344987812369352
1.0
0.625
0.8407612498110235
0.7555555555555555
0.7555555555555555
0.879346509257224
0.9873949579831932
0.04008915540079229
0.5
0.05703703703703704
0.32244977244977246
0.2236033966255221
0.6293390429393728
1.0
1.0
0.7301204463428728
0.3540352530007611
0.9606060606060607
1.0
1.0
0.8573698203748135
1.0
1.0
1.0
1.0
1.0
1.0
0.7796430305011541
0.48399713481773465
0.5615033130590849
0.42570188483517774
0.8899490187232122
0.7069739517442257
1.0
0.7156010566695065
0.517322296415041
0.42570188483517774
0.9909090909090909
0.876760035548703
0.9583333333333334
0.8730324074074074
0.8730324074074074
0.47906537906537905
0.5615033130590849
0.15087871268516428
0.4072477692833544
0.05861593603529087
0.75
0.34665762336838624
0.8316268488956499
0.6167244970490406
0.16037360839254247
1.0
1.0
0.877260886774049
0.877260886774049
0.24285714285714285
0.3694811867417481
0.36958153118327497
0.04816640491816408
0.18935672514619883
0.8051871216334282
1.0
0.9563388243420357
1.0
0.826767920948504
0.223422266165752
0.6333333333333333
0.7147460249869889
0.6380380281117866
0.9873949579831932
0.9873949579831932
0.9970760233918129
0.9999999999999998
0.9970760233918129
1.0
1.0
1.0
1.0
1.0
1.0
1.0
0.9821428571428572
1.0000000000000002
0.9583333333333334
1.0
0.35557819145980213
0.8572056917862839
0.1899496336996337
0.9560749076345054
1.0
1.0
0.4125
0.6916666666666667
0.5802200284799394
1.0
1.0
1.0
1.0
1.0
0.7384961630414294
1.0
1.0
1.0
1.0
0.995238095238095
1.0
0.06744175968625525
0.02803016140997882
0.9999999999999999
0.9999999999999999
0.9999999999999999
0.12828878374419173
0.03271864698354139
0.03271864698354139
0.9583333333333333
0.9305555555555556
1.0
0.522144903027256
0.9999999999999998
0.522144903027256
0.9583333333333334
0.8316268488956499
1.0
0.955007627725409
0.00047862053320276766
0.9797979797979798
0.6428571428571428
0.7
0.6428571428571428
1.0
1.0
0.10286152337030674
0.5125331458664792
0.995238095238095
0.7686914936914937
0.7334593045164586
0.7334593045164586
0.7686914936914937
0.43769410465874903
0.7334593045164586
0.9576831001934243
0.937433079740772
0.9461475755661213
0.20555555555555555
0.8572056917862839
0.5664223147942041
0.9710917674279744
0.9710917674279744
0.34665762336838624
0.9999999999999998
0.014026742199819418
0.3115640333492578
0.20892244247195232
0.9218115218115219
0.9218115218115219
0.462484993997599
0.462484993997599
1.0
1.0
1.0
0.9583333333333334
0.888095238095238
0.2477411477411477
0.10861140840070002
0.9822535489202155
0.20664983164983164
0.5277435429526721
0.9115524104378592
0.9984615384615385
0.8968132084073421
0.8993589223128865
1.0
0.9861111111111112
0.596031746031746
0.9999999999999998
0.7698931237802987
0.8977398773808115
0.40675411544976764
0.9999999999999998
0.6009894710552605
0.8724960224960226
0.9999999999999998
0.8683858199942758
0.9186938417707646
1.0
0.7607709750566893
1.0
0.9999999999999998
1.0
0.06811099205075177
0.0776310497386743
0.9984615384615385
0.9480519480519478
0.7253528991333869
0.9999999999999998
0.05141027277403595
0.05141027277403595
1.0
0.5766170498519352
1.0
0.7505832295793643
0.9037247501231207
0.9037247501231207
0.841922514619883
1.0
0.6327263200104338
1.0
0.8432900432900432
0.8432900432900432
0.7209333876000543
1.0
0.9999999999999998
0.9963235294117647
0.7209333876000543
0.397531651897915
0.3217760180995475
0.38195834813276575
0.38996613817040665
0.38996613817040665
0.44626375412268693
0.027603718910789766
1.0
0.925
0.17359060114912958
0.841922514619883
1.0
0.9999999999999998
1.0
0.9229292929292928
1.0
0.9999999999999998
0.4047619047619047
0.14102767208999012
0.5483087617639113
0.9804748822605965
0.9804748822605965
0.9967320261437909
0.7884920634920635
0.6884920634920635
0.7346199581118569
0.22619047619047616
0.9583333333333334
1.0
1.0
0.9821780783319243
0.9821780783319243
0.960009065566485
0.8708767518916017
1.0
0.9400000000000001
0.9774161735700195
0.3723491542586364
0.3723491542586364
1.0
0.6011138107362781
0.8708767518916017
0.7607709750566893
0.18674589218986767
0.47108803915644326
0.9833566433566434
0.9695861940912454
0.6177481141282046
0.21339112381363243
0.09527464395318523
0.47985040934855916
0.4215332398578616
0.5491791462766169
0.27336598586598587
0.5644444444444444
0.18806614953673778
0.18806614953673778
0.18806614953673778
0.18806614953673778
0.18806614953673778
0.18806614953673778
0.18806614953673778
0.18806614953673778
0.18806614953673778
0.18806614953673778
0.18806614953673778
0.18806614953673778
0.18806614953673778
0.18806614953673778
0.18806614953673778
0.937065296377037
0.937065296377037
0.7526944277077185
0.9999999999999998
0.9765432098765432
0.9379251700680272
1.0
1.0
1.0
0.9752747252747255
1.0
0.7988455988455987
0.39750584682215523
1.0
1.0
0.9135669564544773
0.9135669564544773
0.9135669564544773
0.9135669564544773
0.9135669564544773
0.5492329021740786
0.3078431879883399
0.8134683498319861
0.3611111111111111
0.3611111111111111
0.33895018224852386
0.33895018224852386
0.33895018224852386
0.9477124183006536
0.9415204678362574
0.594047619047619
0.3078431879883399
0.3340017936221137
0.453990283432282
0.587044502229066
0.6969450942463804
0.9583333333333333
0.9477124183006536
0.8991431332423991
0.8991431332423991
0.8991431332423991
0.8991431332423991
0.6074907179167475
0.15060759362938464
0.16383911357810219
1.0
0.33895018224852386
0.33895018224852386
0.33895018224852386
0.33895018224852386
0.33895018224852386
1.0
0.1728831601715759
0.5666666666666667
0.9697789115957339
0.9888888888888889
0.6011138107362781
0.13333333333333333
0.9019502523724305
0.9463474025974026
0.9019502523724305
0.9019502523724305
0.9019502523724305
0.9019502523724305
0.13333333333333333
1.0
0.9019502523724305
0.9019502523724305
1.0
0.9019502523724305
0.9019502523724305
0.9463474025974026
0.9463474025974026
1.0
0.9019502523724305
0.9019502523724305
0.9463474025974026
0.9019502523724305
0.9463474025974026
0.13333333333333333
0.9019502523724305
0.9999999999999998
1.0
1.0
0.7172149710948208
0.8277777777777777
1.0
1.0
0.8819444444444444
0.8597408751043017
0.9669478892674989
0.24693603881926732
0.24693603881926732
0.6731600671241197
0.24693603881926732
0.5048215642165835
1.0
1.0
0.24693603881926732
0.9966343710175248
0.9991596638655462
1.0
0.17094155844155845
0.594047619047619
0.8773809523809524
0.6496031746031746
0.594047619047619
0.808390022675737
0.594047619047619
0.594047619047619
0.8773809523809524
0.6496031746031746
0.8773809523809524
0.6202947845804989
0.6945211354302263
0.594047619047619
0.594047619047619
0.8773809523809524
0.7051587301587301
0.6622494789161455
0.8631519274376416
0.594047619047619
0.2048830409356725
0.7380952380952381
1.0
0.2048830409356725
0.5840052783369026
0.1736111111111111
0.1736111111111111
0.1736111111111111
0.9144272394272396
0.6452206798212178
0.6452206798212178
0.9744625042999655
0.9744625042999655
0.9144272394272396
0.3333333333333333
0.1736111111111111
0.5833333333333333
0.5833333333333333
0.5833333333333333
0.5833333333333333
0.5833333333333333
0.9166666666666666
0.9868003341687552
0.47113746951438945
0.47113746951438945
0.47113746951438945
0.9260788814360241
0.8059453273528119
1.0
1.0
0.19858404222244214
0.9771895424836601
0.4272884304976928
0.9999999999999998
0.75
0.75
0.9646881408534634
0.9646881408534634
0.4502458547741567
0.5873523956434513
0.4502458547741567
0.1722327407901736
0.15839819004524885
0.9999999999999998
0.9999999999999998
0.9999999999999998
0.5873523956434513
0.9646881408534634
0.9646881408534634
0.7482142857142857
0.5873523956434513
0.5873523956434513
1.0
1.0
0.7453968253968253
0.7453968253968253
1.0
1.0
0.43712819957060584
0.9089355515342358
0.6776655073064415
1.0
0.41349206349206347
0.23339815796416968
0.982843137254902
0.982843137254902
1.0
1.0
1.0
0.5149602504478665
1.0
1.0
0.982843137254902
1.0
0.8685859611331999
0.9906580645161289
1.0
0.9888888888888889
0.9888888888888889
0.9888888888888889
1.0
1.0
1.0
0.5
0.5
0.8938964424036016
0.9945054945054945
0.9305555555555556
0.5714506380672029
0.8125
0.9999999999999998
0.9999999999999998
0.9999999999999998
0.9999999999999998
0.9999999999999998
0.9943217620438793
0.9943217620438793
0.9943217620438793
0.9943217620438793
1.0
0.5
0.9769899626517276
0.9647185774894754
1.0
0.0030771434249103158
0.9397233005364494
0.37423883606167097
1.0
0.03661975118391833
0.008247097695732163
0.008247097695732163
0.9556523960995202
0.2597214689884644
0.28450222408176296
1.0
0.8906244685073657
0.31633285931471594
1.0
1.0
0.640715890550059
0.41832966030762414
0.6483416690147459
0.29775641025641025
0.8125
0.3666666666666667
1.0
