# Supplementary material for: Accurate prediction of protein function using statistics-informed graph networks
Source: Nat Commun. 2024 Aug 4;15:6601. doi: 10.1038/s41467-024-50955-0 (PMC11297950; doi:10.1038/s41467-024-50955-0)
Supplement: Supplementary file 4 — Source Data [file 41467_2024_50955_MOESM4_ESM.zip › Source data/Figure S10_BP_Fmax_AUPR.csv]

Methods	Fmax	AUPR
DeepGO	0.45935601582968905	0.08215145140181426
DeepGO	0.460699324999598	0.07710967967936168
DeepGO	0.45701470684685386	0.06485346938675518
DeepGO	0.4586827912545166	0.06339648852515185
DeepGO	0.4545479164441006	0.06791720429212124
DeepGO	0.45586831723581095	0.0819444125657145
DeepGO	0.46353077558419176	0.07384622076651133
DeepGO	0.4517431032931208	0.06770948523306336
DeepGO	0.4651741787837691	0.09177971029816771
DeepGO	0.45912459320329774	0.05836413622296216
DeepFRI	0.5308330410187335	0.32655425208433436
DeepFRI	0.5262861220261144	0.32706445958082886
DeepFRI	0.5236733044817018	0.2820120354291191
DeepFRI	0.5263670957764931	0.3230147985659889
DeepFRI	0.5207098686100119	0.3108886530812082
DeepFRI	0.5204736529383113	0.3271718856044029
DeepFRI	0.5298164479464806	0.3410103765052798
DeepFRI	0.5225694943324649	0.3026583361968305
DeepFRI	0.5274343062462257	0.29688675913941925
DeepFRI	0.5261533919530326	0.29189082445198433
PhiGnet w/o RCs	0.6339196875305328	0.5301468246001085
PhiGnet w/o RCs	0.6388224042067534	0.5537065963380958
PhiGnet w/o RCs	0.6351752360896389	0.5183310319160014
PhiGnet w/o RCs	0.6317228988420047	0.5415122745696955
PhiGnet w/o RCs	0.6304306685251102	0.5550685538733019
PhiGnet w/o RCs	0.6349654941578416	0.5710648065079937
PhiGnet w/o RCs	0.642374159183879	0.5439583313772037
PhiGnet w/o RCs	0.6353620445990179	0.5340873607766212
PhiGnet w/o RCs	0.6349291838079495	0.5218375832920875
PhiGnet w/o RCs	0.640597099177065	0.5236094157665272
PhiGnet w/o EVCs	0.6326829204551638	0.5419302633111732
PhiGnet w/o EVCs	0.6376932925746209	0.5464308192619209
PhiGnet w/o EVCs	0.6312853508360902	0.5335231974605639
PhiGnet w/o EVCs	0.6294786063466121	0.5395857967545097
PhiGnet w/o EVCs	0.63015143855028	0.5356902881175958
PhiGnet w/o EVCs	0.6321455719123864	0.5615512379148491
PhiGnet w/o EVCs	0.640361481040839	0.549937144765053
PhiGnet w/o EVCs	0.6332357239726123	0.5150131084493181
PhiGnet w/o EVCs	0.6362495121046063	0.5426475085126439
PhiGnet w/o EVCs	0.6397343794415195	0.5319261928900562
PhiGnet	0.7518981662840755	0.6385416178355114
PhiGnet	0.7565464207504872	0.6864191932498649
PhiGnet	0.7458605939050486	0.6242409886272566
PhiGnet	0.7511838973778563	0.6457373832263114
PhiGnet	0.7463258335309461	0.6672821600428696
PhiGnet	0.7545380551475769	0.698663619677056
PhiGnet	0.7607437140044692	0.6743225917342626
PhiGnet	0.7479686679832083	0.6694113650728223
PhiGnet	0.7552037056338241	0.6460554983139247
PhiGnet	0.7556901876477793	0.6229819402034261
