# Supplementary material for: Accurate prediction of protein function using statistics-informed graph networks
Source: Nat Commun. 2024 Aug 4;15:6601. doi: 10.1038/s41467-024-50955-0 (PMC11297950; doi:10.1038/s41467-024-50955-0)
Supplement: Supplementary file 4 — Source Data [file 41467_2024_50955_MOESM4_ESM.zip › Source data/Figure S1 1FCD-C-GO_0020037.txt]

E	0.048
P	0.069
T	0.100
A	0.189
E	0.195
M	0.202
L	0.276
T	0.417
N	0.529
N	0.597
C	0.627
A	0.692
G	0.702
C	0.685
H	0.673
G	0.713
T	0.725
H	0.713
G	0.696
N	0.726
S	0.766
V	0.776
G	0.761
P	0.734
A	0.733
S	0.773
P	0.795
S	0.751
I	0.695
A	0.520
Q	0.537
M	0.513
D	0.725
P	0.659
M	0.582
V	0.395
F	0.447
V	0.418
E	0.484
V	0.510
M	0.585
E	0.617
G	0.649
F	0.626
K	0.549
S	0.461
G	0.602
E	0.656
I	0.714
A	0.652
S	0.755
T	0.808
I	0.856
M	0.879
G	0.891
R	0.912
I	0.889
A	0.778
K	0.704
G	0.615
Y	0.576
S	0.489
T	0.412
A	0.375
D	0.337
F	0.283
E	0.237
K	0.207
M	0.208
A	0.175
G	0.169
Y	0.125
F	0.152
K	0.144
Q	0.179
Q	0.176
T	0.191
Y	0.211
Q	0.231
P	0.249
A	0.203
K	0.188
Q	0.194
S	0.210
F	0.268
D	0.287
T	0.332
A	0.217
L	0.143
A	0.106
D	0.136
T	0.119
G	0.099
A	0.000
K	0.009
L	0.057
H	0.282
D	0.301
K	0.250
Y	0.332
C	0.352
E	0.343
K	0.293
C	0.314
H	0.440
V	0.405
E	0.535
G	0.507
G	0.515
K	0.501
P	0.538
L	0.627
A	0.614
D	0.791
E	0.887
E	0.896
D	0.833
Y	0.751
H	0.984
I	1.000
L	0.999
A	0.787
G	0.623
Q	0.532
W	0.597
T	0.508
P	0.325
Y	0.061
L	0.119
Q	0.136
Y	0.208
A	0.181
M	0.314
S	0.313
D	0.443
F	0.375
R	0.315
E	0.175
E	0.307
R	0.438
R	0.511
P	0.550
M	0.612
E	0.819
K	0.897
K	0.993
M	0.975
A	0.900
S	0.892
K	0.815
L	0.716
R	0.469
E	0.319
L	0.301
L	0.313
K	0.362
A	0.345
E	0.453
G	0.461
D	0.369
A	0.239
G	0.160
L	0.320
D	0.330
A	0.292
L	0.234
F	0.221
A	0.212
F	0.101
Y	0.164
A	0.219
S	0.202
Q	0.169
Q	0.123
