# Supplementary material for: Accurate prediction of protein function using statistics-informed graph networks
Source: Nat Commun. 2024 Aug 4;15:6601. doi: 10.1038/s41467-024-50955-0 (PMC11297950; doi:10.1038/s41467-024-50955-0)
Supplement: Supplementary file 4 — Source Data [file 41467_2024_50955_MOESM4_ESM.zip › Source data/Figure S19 4XFM-A_Layer2.txt]

-0.7546209687469609,-0.4661147423550053,-0.5508489506040887,-0.9290808326366504,-0.9107660880029848,-0.9104841767778549,-0.6989110356025847,-0.8779769111326936,-0.7033324015251867,-0.7269470609362936,-0.7107476676622854,-0.3935598472515218,-0.5630076040106767,-0.645859405675661,-0.5745963639833059,-0.5618165216561446,-0.5618165216561446,-0.539293528064087,-0.539293528064087,-0.539293528064087,-0.539293528064087,-0.539293528064087,-0.5437455817166548,-0.5437455817166548,-0.5560751025527911,-0.5560751025527911,-0.5849742446413942,-0.5849742446413942,-0.5849742446413942,-0.6343868655087983,-0.679685313736616,-0.5693825555752177,-0.346391994359651,-0.22676144935496848,-0.12482171673197037,0.056807562750372693,0.13932005409098544,0.3361515422321836,0.3361515422321836,0.26335557897802914,0.48852613140596085,0.3692038643959343,-0.0915216903652891,0.1196626793441482,0.919846408406902,0.10669378766354454,0.3180262537919184,-0.02543696449732707,0.20974853157462967,0.18190523709870876,-0.09835571996791564,-0.2997076225047853,-0.4474497028354381,-0.11862328964469444,-0.33512049683683365,-0.37875181885645537,-0.13232127990234277,-0.2674778485770509,-0.10284479753912533,-0.043214602672861833,-0.3378628215586031,0.1288354462738554,-0.2981170585793364,-0.6013160524645348,-0.7112891229826956,-0.7112891229826956,-0.44167227610459464,-0.6823405197602468,-0.545818824774407,-0.5227410130404694,-0.4515491187170779,-0.41086663226153675,-0.3411787038372955,-0.31608963422804726,-0.23561442877122235,0.17768035250134928,-0.036553066425298465,0.3490287852833291,0.36692561386297884,0.5163400781782324,0.3891448709431955,0.5160779312127343,0.04220676101236536,-0.023940841837958804,-0.08345727271964205,-0.32819252420979944,-0.37182921410879755,-0.14363490266853127,0.07803953990628767,-0.04733645586105002,-0.242871014561072,-0.023472979932284383,0.4512938255753845,0.11936272787853554,-0.39148837048119667,-0.2914562395652201,0.1098652448485567,-0.4445267249514842,-0.6963706829615551,-0.625350390795946,-0.3303107841143966,-0.500358367611783,-0.6379007591146791,-0.3634560366194747,-0.3801748443193773,-0.592734613948495,-0.25425422615300014,-0.13624953924110353,-0.09820242180860474,0.6093382711330362,0.8065540208825175,0.6265462783388935,0.018650059667385793,0.5162554367977396,0.07341724448081424,0.4704806424244372,0.6560467366297423,0.31185382000224926,0.4839352181153304,0.24621182887771242,-0.006592228019032821,0.232887427750075,-0.2782277346297024,0.6426801087620745,-0.185474262459034,0.06230864317799423,0.22866206871932984,0.25357175864905807,-0.20593484605612958,-0.18904843948785613,-0.190931542175541,-0.1545233872019442,-0.36073771238152075,-0.3488591677209256,-0.19845663645887732,-0.34011741212957247,0.08926175455868643,-0.1489692561973963,0.3178702719288123,0.3201888449530628,0.6251706491453454,0.4438731895633903,0.13404855885093203,1.616400559523898,-0.09987738067006753,0.2727454950033407,-0.03167018929336536,0.019590543729123267,-0.08174088061037105,0.3288529185748652,0.03615247878906985,0.17704310199813142,0.4430906923155008,0.3245193155503301,0.17844360173037604,0.007772437464130992,0.3667339533124581,0.16940521376913534,0.16674719601593677,0.07518486751737646,0.41766329478592235,0.38870253174513236,0.43320890560307507,0.2795487017452323,0.6702169154673414,0.5912831056813886,0.5349392292828955,0.7139631713754941,0.005947626292502425,0.9877451408574329,0.5885482384465877,0.3266795024519179,0.5546124077143384,0.5679179910958846,0.5430481737566352,-0.20526545235941052,0.45157695547647,0.6173460245852814,0.7464003902949312,0.7620699031285546,0.7817129091897926,0.3984380428352647,0.25227837606279274,-0.02917151410531988,0.11562218835469099,-0.11631969057068138,0.3043369142589888,0.19276557411763798,-0.11171571744012579,-0.022010832501232588,-0.12098117672059712,-0.12098134146795314,-0.0839579765370307,0.23373528799977217,0.04194746609157798,0.024557766761887617,0.027229974265481984,-0.26067402078791513,-0.20947307677061466,0.09402844596029779,0.029431195306105683,-0.1771507126619559,0.08012806487659863,-0.21620133499839683,-0.06463545113612923,-0.21138717152391986,-0.3129076478373386,-0.20817533123885956,-0.21026576274090797,-0.37571195559348336,-0.1618641356467777,-0.3238093582933411,-0.22777460739315042,-0.4410911731002115,-0.4422593205120669,-0.345386242629885,-0.35670630049429025,-0.22396205624846138,0.16208719113987163,-0.33141389980591995,-0.2856337103314653,0.230333568708028,0.12202826355112965,0.3077412340978531,0.158091729774661,0.03749035644374831,-0.08693264879916257,0.016051687420375153,0.0013041461051101376,0.24699590942896396,0.13106487001221712,-0.2649299959130711,0.2237802285233542,-0.2181670839277281,-0.23969828076307104,-0.19448315146567874,-0.20941120921389952,-0.16230632354159605,-0.5023352879509726,-0.3662940369595388,-0.4449686434263053,-0.4681661450637571,-0.5135562197561387,-0.16482214449461652,0.15086752927782032,-0.022404672701187893,0.01914002702315459,0.46557755022632824,0.6475956554964258,0.6358827389134332,0.8338878545503824,0.1263424553616075,0.024792479232596476,-0.21322965790812207,-0.05676938899770341,0.11713969815066917,-0.03456566796555719,-0.24298939780990095,-0.4043860121167886,-0.4951499277918398,-0.44169243650621076,-0.44169243650621076,-0.33310326927853545,-0.639359407605531,-0.6283886190636708,-0.6166586821821809,-0.6016392873807566,-0.5304844823791702,-0.23836172402986328,0.5133400499863304,-0.134425778507303,-0.11176546886713429,0.37461333343854186,0.17118753895973277,-0.020435601113781496,-0.02009717391618194,0.3340731897309745,0.6547819140239505,0.18706032989109775,0.4254572856775026,0.28370066032258034,0.47741380499544844,0.3710407042750088,0.795324697219918,0.4821694203915601,-0.03910712569614904,0.42689688589628283,0.6824927438441385,-0.13201621934147306,0.09079476128043382,-0.2904723611914814,-0.2904723611914814,-0.2831122404668386,0.04957283206268966,-0.3823304769103384,0.0931596693505279,-0.24245767948998254,-0.254188876637552,0.3596477532133596,0.14899808934309303,0.26632239110159217,0.2558997655537898,0.2801272892074875,0.24140619742575814,-0.1099670542607912,-0.1099670542607912,0.04023015129072462,-0.08286866528229926,-0.09081915686086525,-0.12089168158134594,-0.25285907565415117,0.03999050233187707,-0.0846947537695736,-0.18769077639440004,-0.14025449905935464,0.005138803996305263,0.057801171934168394,-0.25945326530993534,-0.2539696355497776,0.17467934356434633,-0.05565368561143728,-0.2764533684498057,-0.5865558647783891,0.09600688126408391,-0.1758937727968342,-0.493357475880032,-0.0274485753235922,-0.30010287996609103,0.08604286032086984,0.15937865417717847,0.40440574977555566,0.465888024766605,-0.06461599215218357,0.5431433406693804,0.830417953950141,0.6163671025296487,0.6723016307887856,0.6009365729540493,0.3983882109262218,0.2825172439865644,0.41016906032023864,0.2546671377638446,0.16902034620810494,0.12317604668329607,0.14436112607624965,0.11910343011495832,0.016351432677390646,0.1989481551423907,-0.03851803206561427,-0.058868700630781236,-0.18225379215723073,-0.05700846317781512,-0.10522226550349716,0.023114840136705568,-0.08297018559176492,-0.14782622312652902,-0.025964754761738283,0.015028663689154302,0.017509680795147996,0.08585502252066224,0.08046850404521975,0.42065315857744345,0.4015034745368638,1.1454184448784799,0.36196148339717865,0.6932085643455272,0.2629269030001421,0.09102300740776827,-5.6207820246254964e-05,0.55626989513853,0.38800620977571837,-0.012960622428256616,-0.0673920626030577,0.1247535435514646,-0.24020645308872146,-0.27253102855660655,0.004105932967477979,0.018164598205277,-0.41967931438351286,-0.4688028353654405,-0.3049723933354287,-0.2646701002034159,-0.6167695486809304,-0.4034774264321985,-0.33808498718004554,-0.2056845999089526,-0.5782803811625883,-0.5112057370895109,-0.46635144712360876,-0.49320103641211865,-0.21983185550021606,-0.2932471164823286,0.25246650694788453,0.05677505172626331,0.2298777746425425,0.5995358090004972,0.06331786968974049,-0.281900159506172,0.632577387780962,0.3394491852340255,0.4970375472391616,0.33219152508742067,0.43231103155629724,0.5364733636001051,0.24058712626082168,0.3730925684629548,0.431367561292715,0.29763864478368923,0.2295631673943543,-0.041861863464654606,-0.21832218363171133,0.10767022774465508,0.1654522618664453,-0.23346654349366444,0.008306292929867369,0.02626678649431978,0.03364420756772482,-0.18311549585523565,0.2510655314611135,0.3194711012867389,-0.014046156879603235,0.7129771001351219,0.24382472210892195,0.4482976979424454,0.26310819121687284,0.41879715961831515,-0.3064609358355799,0.13535995884305396,-0.19821778248854174,-0.02135832330830778,0.1651460147410006,-0.16825184555129222,0.10159566926320793,-0.2069631070764496,-0.05958311024087439,-0.18416641325795588,-0.4863948227109203,0.264763719466784,-0.06033544014444478,0.4489950434444705,0.02201931643335587,0.7514059338142633,0.7338083845527704,1.079183516629747,0.674603294557451,1.1039327195214157,0.42315015363469166,0.4158145942295579,0.2217581067141266,0.4472387210753518,0.42781133808542793,0.18202063345687822,0.3094325950462998,0.08358344030093992,0.2924961261223718,-0.0786279903341433,-0.21195477505553798,0.08783809940139596,-0.12185271562227774,-0.17866699718243473,-0.30568145828557197,-0.28876102785179975,0.0034427000834385195,-0.278246622816643,-0.22042831624023648,-0.6822120794582269
-0.7344220893684612,-0.4902477047401001,-0.5869461299832589,-0.7617763788466749,-0.8488651632950351,-0.7261847373690227,-0.5191272678923715,-0.7143210132117004,-0.8569417647584349,-0.8978976844961497,-0.9033589047178642,-0.5015482385591434,-0.6592777591867891,-0.8385212488784977,-0.7415812809288134,-0.6371630760728437,-0.6292766914884738,-0.620758657433307,-0.620758657433307,-0.6171828222957699,-0.6171828222957699,-0.6171828222957699,-0.6171828222957699,-0.6171828222957699,-0.6171828222957699,-0.6171828222957699,-0.6171828222957699,-0.6277220776963329,-0.6374461105334471,-0.6553107811243272,-0.8518224385167624,-0.6503766007313565,-0.4382064407206687,-0.7193203978370007,-0.5193723044126024,0.2514653390890344,0.17685493246506517,0.1667083052321119,0.6109853077380378,0.21890085017511812,0.8016022348986828,0.9491978038523684,-0.31311253982845744,0.5469915760635204,0.6245709838410309,0.42975629406468613,0.7759337567055955,0.03127084849634237,-0.5839294435559411,0.07379532916365748,0.11081536706540031,-0.5340523759327555,-0.33966870299839763,-0.5918491673624527,-0.7578494283040754,-0.5085964411023411,-0.19182521759260052,-0.37584828281147825,0.05603001185745647,-0.004748045096596662,-0.18781853861293693,0.11925601175193576,-0.3335180008179803,-0.6980534355278714,-0.6714512595167417,-0.7985814590998626,-0.9509141121983227,-0.7533999216058158,-0.5127606140377184,-0.6405306549255596,-0.5703600097877853,-0.4945875857781269,-0.16590243546975073,-0.10830193838236728,-0.31072855322306364,0.3396747487877876,0.5394226863223258,0.8259200663442574,0.9208183402994129,0.449227455301068,0.4491280592987375,0.8253611562642513,-0.3631031581933366,1.5609131128285947,0.42017728697411005,-0.24986894268702334,-0.45306129365311826,-0.6632944292863509,0.05373114944925915,-0.10609450950609177,-0.23733450438482287,-0.50247548488879,0.4384330792110725,0.776067185468934,-0.034266284702263866,-0.4143184660539456,0.04414859520316233,-0.36597415656913074,-0.7267211027044894,-0.7756768396699161,-0.5045661165203343,-0.4311365100690472,-0.7975522037704901,-0.5750710715626467,-0.6622294606651876,-0.6754039000271205,-0.30645103604843693,-0.1155708529585532,-0.24363070685483768,0.18870689946247274,0.8818069581125494,1.5549999879889096,0.6534320338487396,0.5949539526428893,0.364403986397892,0.22218358193443624,0.4559371127529969,1.962578951365735,0.3895905452428917,0.2608893319064428,0.696867083307888,1.2396943498661186,-0.05794802806400407,0.9957417999425313,-0.33597145171926723,-0.019731552787256496,0.3594375379599728,1.226885699587706,0.3196135696830085,-0.6264969233139814,-0.5045581966183008,-0.18041725521781107,-0.26967955426654794,-0.6018359705555056,-0.41026970849407296,0.136588832959957,-0.3544436809408763,-0.3418034324430769,1.0516418757252812,1.1292294635248736,1.155241679710527,1.0276175226226396,0.913538872610358,1.8633769229848298,-0.2545891786569281,0.09632393154146247,1.3544176430276456,0.8554713611974377,0.012302173482018784,0.8121505771266886,-0.2779686626855931,0.03275196436962029,0.8910558847258765,0.13454221989848322,0.01858209959939486,0.07395613065658498,-0.06561701840031883,-0.238947816128361,0.19205637691637398,0.13655189160312942,-0.21360295135942006,0.2665919203623662,0.39891508152329136,1.904644779502137,0.6704751683031942,1.0568243290201527,0.8202703618042972,0.8372614198002524,0.3474359385455135,0.41171506692484733,0.6797638665001307,-0.2763509474891149,0.6480470361267326,0.30600694820292157,-0.32916262373513105,-0.06268730920589795,0.59274066227522,0.8985253408278403,1.2969373437079323,2.0253698138649043,0.34704108818878177,0.029263967053659905,-0.31204260802037387,-0.15609615470665175,-0.11571762216347682,-0.15052307655899838,-0.39725358179663545,-0.049345897096505775,-0.42630263531299833,-0.6009462251071869,0.8602957097205014,-0.45001272652795987,-0.172001547584268,-0.2429110032603325,-0.018891639229002517,-0.1786203516213292,-0.20604728022126942,-0.15660765029123722,-0.5418266184683317,-0.2385018676367086,-0.3882078019046855,0.024765710194178045,0.3348612337095902,-0.273014122122167,0.8896084693298496,-0.1663749371693566,-0.15094758982230622,-0.037351556970380256,-0.0816695637644295,-0.33793123494567906,-0.35934116028619756,-0.5076223412260135,0.437251136620147,-0.5303301142920246,-0.32759366723076955,-0.21194682844644888,-0.7254748041756329,0.5118529795076416,0.3552163927493523,-0.16179077826381824,-0.4974482162497619,0.20331776283825698,0.31899647151582333,1.091445055563107,0.5541857282085684,-0.15182786588506603,-0.08521629715129947,-0.024338375847656666,-0.11841068760980905,0.24260142072520013,-0.02516862297263741,-0.21555816613869402,0.3188277142970157,-0.4077731282223848,-0.15030200018838827,-0.6737936191463313,-0.2644686022275768,-0.28775631424023884,-0.27612398796704446,-0.4517010569327415,-0.09934827276611045,-0.6709641889163469,-0.3905322623169612,-0.18783136529122188,-0.21928508549857745,-0.25533150268228244,0.19879006200609153,0.19601406087065856,-0.12193283593530448,0.4663817620058522,1.0345140912566584,0.5452333141237368,-0.19984860276089275,0.015132394862697195,0.21332425597029347,0.2036475647376389,0.0676714577583825,-0.4182025821616745,-0.38034875787795513,-0.6074267960703758,-0.5777574024688774,-0.45764369445841674,-0.5265358666823878,-0.6343533327230522,-0.6592359892613059,-0.6592359892613059,-0.7319352639704823,-0.6312578144339381,-0.3268804290950027,0.6509000386850986,0.04152978446550238,-0.5252471654496331,-0.10947068856305651,0.10984552450478581,0.29142601135410734,0.15929426024236876,-0.11766960334280023,0.41644155969803476,0.7956202071801063,0.22999934557134563,1.1105374060898747,1.0042420904255627,1.1646806442294035,0.8007664469291116,0.02313954125781786,0.04712162197083846,0.048925514257857995,0.17454782947946051,-0.031094464239301716,-0.24680782455660394,-0.3576616516573957,-0.303506573876323,-0.5409609174678555,-0.25487578699188823,-0.005856322140415902,0.2237233391520852,-0.08881827911820733,-0.7053405001396251,-0.03035814529023073,0.13556097335423575,0.21170167198238163,0.16784150684868354,0.16784150684868354,0.6789498567566343,-0.2795917321091737,-0.45395517318922013,0.3400052555641209,-0.2893834288616317,-0.2982247914217721,-0.1907788954885996,-0.16704845440650373,-0.3743355736177574,-0.40494200132337094,-0.28825578773165195,-0.26488485570619913,-0.38086582630337895,0.00602072961275143,-0.20423980043183196,-0.22870529521602936,-0.3516619386973046,-0.30141100258091985,-0.4702503227942512,-0.5019326033206979,-0.02955488916822886,-0.4500703537732151,-0.3079625376419125,-0.5141788896086816,-0.4297041111158643,0.19420196078260882,1.1817683950198263,1.1708033281886385,0.06674669658770034,0.41555125300287604,1.7745326677914781,0.9480486025972479,1.2299774937489907,0.17994022592573372,0.5111376970200832,-0.053380840682637064,-0.08211003704731039,0.3760275428461113,0.364465504345603,0.11727171834867976,0.008595802738339965,0.7331271962031046,-0.32643500061731784,-0.6462835441760117,-0.18705563273634643,-0.054369821008938356,-0.061207900514640604,-0.6497985140889722,-0.18404681466130762,-0.8141352299223417,0.0634092512215362,-0.6797116911684593,-0.15114419741439597,-0.2896457365196035,-0.5082475486772051,0.1459285976739415,0.5620678942631723,0.048483588583922634,-0.014962530865218272,1.1366806105197038,0.3812777014035043,0.27448546091625114,0.5683875030452809,0.19736569572561938,0.1991295488898276,0.08612414573975963,0.47368138976243596,-0.2828957332665267,-0.245097114170397,-0.025255235329552886,0.199520873390096,-0.339004959555126,-0.5319078002711921,-0.22061620250578037,0.6223834356662816,-0.5196760954533285,-0.5482341311220652,-0.10726012665538273,-0.4916028876980118,-0.775113757098202,-0.526691138035598,-0.4394524501192565,-0.7867340895872003,-0.7366505439703525,-0.6276424888198101,-0.5692782307644951,-0.3875792205236609,-0.22974357418582325,-0.7827745199720887,-0.5044992754492479,-0.5373327895042218,0.33530341776514366,0.7911319130937664,-0.006466028560684864,-0.43004925214205786,0.7399757697169785,0.5052696930958972,0.5887152893473402,0.3295791718752799,0.34643750740536083,1.1613038304583179,0.15235199704320948,0.7272643044869141,-0.13148806048977088,0.5400674980957976,0.9975891147142746,-0.27730055634903583,-0.37387279840324117,0.2657315296899375,-0.3627817095021342,-0.4704784835305796,0.023851421330605232,-0.0398311315261065,0.04610559515092422,-0.25011116922650917,-0.3897785299719086,-0.17773517195318514,0.05341494016340136,0.4362890983293452,1.39723635783956,0.009774130928343833,0.3497890141753845,0.4264369822640522,-0.2996804821987115,-0.10702686336028354,-0.3483632124045013,-0.41264214917639974,-0.3766054421118439,-0.18642457206074212,-0.33531719941650534,-0.4659109468936038,0.25613550457891443,-0.3975511495340272,-0.08002875655982827,0.6309351102355016,0.18854757782230736,0.9122276838094272,0.27276631606301593,0.6076691335757365,0.8197600950827997,1.2385076584309183,1.1263626995207199,1.192618438768658,0.3101108256458537,0.46282012273885936,-0.04082931264419976,0.6651776630744847,0.9681721551772718,1.2817807703538875,0.08573819636037358,-0.10873964916585287,1.090325308273881,-0.10689051803682074,-0.36557757323732487,-0.6028081653111933,-0.5696632757045847,-0.2809586334223474,-0.322275931143431,-0.47735230793908057,-0.4010334210653297,-0.012680971930263556,-0.25687102417441476,-0.7374882091898121
0.7525749424839291
