# Supplementary material for: Accurate prediction of protein function using statistics-informed graph networks
Source: Nat Commun. 2024 Aug 4;15:6601. doi: 10.1038/s41467-024-50955-0 (PMC11297950; doi:10.1038/s41467-024-50955-0)
Supplement: Supplementary file 4 — Source Data [file 41467_2024_50955_MOESM4_ESM.zip › Source data/Figure S19 6I3U-A_Layer1.txt]

-0.11161919036472912,-0.07785827584550223,-0.1911932009518653,-0.0880742548050166,-0.20347921771108876,-0.18632609667676245,-0.1841824492842694,-0.17441076778598313,-0.1934583808794302,-0.15761499179446747,-0.1800835669093257,-0.1934902987767196,-0.13110842874984793,-0.1702029857614736,-0.1933725006973274,-0.18916740580258373,-0.1933725006973274,-0.21777012036716129,-0.1705318881015653,-0.1485829210356488,-0.17263184227444256,-0.22629246080305065,-0.13828258069586133,-0.1756414660252148,-0.22100273616355723,-0.2500847252272694,-0.2208051040082276,-0.0631848485467352,-0.2217273813105446,-0.16219392283299092,-0.20062706651823536,-0.20792883978925297,-0.20233135034323343,-0.11145871854790856,-0.10775135882294391,-0.2565479680967103,-0.14280825066107197,-0.14394738370146734,-0.19497663894390813,-0.2243356157253905,-0.1552983505460551,-0.1750202764477137,-0.23858161124377839,-0.1133394608566073,-0.26241936738566074,-0.054059533793864585,-0.10222934544979939,-0.16831866123382194,-0.020809631411243215,-0.28563651658437417,-0.12636836052029546,-0.2604921835879506,-0.09400700890730504,-0.24816101157020914,-0.2146273062897203,-0.17530239615626692,-0.2196378326496793,-0.16539820517293102,0.09077216239448639,0.07498374895757141,-0.24884480004757156,-0.23274876050871193,-0.18365367801898888,-0.14787664733037237,0.009157604493051951,-0.21801014692789059,0.05638656320871916,-0.11931590689081964,-0.08910103594983179,-0.20876500929168307,-0.13376547258189894,0.036910140196100456,-0.15927492394627832,0.30413256334965566,-0.2870308965951063,-0.2609935727806831,-0.2392893573103712,-0.07052733546235718,-0.059248901930114256,0.024418307856219217,-0.12896224516400412,0.05180158920269645,0.2036958561952717,-0.1535845426280958,-0.12745051944825345,0.04464350386224421,-0.06897535566528942,-0.1772916734294751,-0.29580665311105303,-0.19411026880204352,-0.25880911664848705,-0.09915059191220112,-0.2342727924056641,-0.2130795896594526,-0.25601366997142605,-0.08110323534574046,-0.01832276644629466,-0.04470089703524462,-0.025715355982869673,-0.09613517466944049,-0.23565770144680706,-0.18492119215522662,-0.17128780474813277,0.001983360433350271,-0.22234992799544506,-0.05204744361814598,-0.2620030551717615,-0.06971080842843007,-0.3283249346924572,-0.22562002514616294,-0.042515583945484395,-0.2979252603868934,-0.2211490671069698,-0.06565651537115555,-0.10950814619730667,0.03317609822816519,-0.24701280067083167,-0.0017232804915203166,-0.1829232454001889,-0.19813709793980555,-0.25735597992822373,-0.1866130787812599,-0.22013715269617118,-0.2253011132887537,0.03164774673870916,-0.13939099829531626,-0.13536844080076776,-0.17379291333114055,0.11542545140527348,0.2084712129114066,0.1448733021571008,0.0515928911767791,0.23560362634648163,-0.17258900478111566,0.1476374325144265,-0.10680851416302652,-0.0850759888335145,-0.21629384307229504,-0.05547295512346034,0.1519712683939653,0.0639597382721027,-0.06934500645993366,-0.20815866364951566,-0.20869491775333884,-0.19721031416418722,-0.21601824677864295,-0.20621083272124377,-0.18943325961966945,-0.1760145814410116,-0.1785522841525965,-0.17343178283953745,-0.20405566823816398,-0.21449440457334507,-0.20977498689419458,-0.16582577901314238,-0.17495065000520968,-0.1796655739273561,-0.2143585064806555,-0.20733112701631903,-0.21690195884333338,-0.21030699539650083,-0.2138381093538316,-0.20916323389553818,-0.1679379661809796,-0.21108903224627815,-0.21304579811958316,-0.21960258836397586,-0.2182984969964384,-0.21990506773932775,-0.2148896937552949,-0.2106832688455134,-0.21763594750106047,-0.16194659058974079,-0.21454274649995955,-0.18624762073977444,-0.1888103739799636,-0.1882800777397656,-0.22628187273113032,-0.23830322138871943,-0.22499050496989068,-0.2045288024673687,-0.2058542462300491,-0.24457203193517174,-0.2181730478789714,-0.19535036111082058,-0.21702077634176478,-0.23024899116247705,-0.18800892290879087,-0.20695579033695446,-0.21325600599690625,-0.21067802822165296,-0.21067802822165296,-0.21333497388156328,-0.21701673606644525,-0.21564997989865287,-0.2216007407588225,-0.21276952410265187,-0.2135736182447163,-0.21322488927683028,-0.1908622610179538,-0.2134354990386626,-0.2119052303861906,-0.21873286628070265,-0.22088347701473274,-0.2099831195959353,-0.22768688822174468,-0.2662300300822575,-0.211798149752169,-0.2297324494768462,-0.2076933924354315,-0.1928468835926112,-0.18079362330463125,0.0671416479793827,-0.2733329944880937,-0.18672980252269333,-0.31310274253167764,-0.1766158471982572,0.1784506348712516,-0.15679950469556805,-0.26983099234271984,-0.17920004531166733,-0.3707703178639252,-0.2563009384579667,-0.2399863048985034,-0.16482626499052544,-0.07324295637671767,-0.02077878631669028,-0.14163816076411828,-0.21245557828193035,-0.23103668046292894,0.04564943767203483,-0.033237339558441784,-0.22949939059855232,-0.23189598951934282,-0.10774785463465765,-0.2719083812799417,-0.2719083812799417,-0.03035159779356003,-0.28129224828980975,-0.10469538804515822,-0.24527289399440869,-0.20265210540636833,-0.19830376684951775,-0.2169111996219175,-0.1836332356506095,-0.23140140585964966,-0.1580638278665807,-0.19734861081983396,-0.13923463955023618,-0.048964639437115876,-0.2028181989197071,0.01095664084281176,-0.22092829414845502,-0.26904288971866375,-0.057330998410214634,-0.28271943747337935,-0.2145700347922722,-0.1726667499000962,-0.16424000748164783,-0.23429295799183486,-0.23721183673067112,-0.20450283344841141,-0.21327073714878347,-0.2292480984244092,-0.22868804805688958,-0.1960372869776118,-0.2761294562408979,-0.25615310282460785,-0.2492959822610693,-0.24731326843693846,-0.22496103483059418,-0.17828177262574987,-0.17789439516043115,-0.2067748926771848,-0.1582048021386824,-0.10437926399742545,0.036221330521775605,-0.11825722942595975,-0.04312072416681432,-0.10604009235156177,-0.04084996077772799,-0.015201291036051973,-0.06631185490256182,-0.14925641381190596,-0.23660450514644926,-0.1771713669108529,-0.07627870309684101,-0.09756237215059917,-0.052030008313248464,-0.015809468508802715,-0.17797704851022927,-0.2622612050980722,-0.2522092665318037,-0.09813120529182498,0.03576915047129874,-0.15111981142746878,-0.11924979713892601,-0.20857509190984433,-0.2068741824066539,-0.21856365182572562,-0.14922141404943412,-0.1845788198948255,-0.07298974878170489,-0.1631429719589706,-0.07371360503033197,-0.1492392542050661,-0.19209101653813063,0.019411343313453417,-0.1279352709649353,-0.20877648317680494,-0.15690952649764237,0.094259559222195,-0.10364564300712036,-0.20320139125462355,-0.20973036629852995,-0.16989891476982408,-0.12328393787168226,-0.11149884186788518,-0.11149884186788518,-0.0787641482857587,-0.0825586448587772,-0.020606674191584316,0.09359888314927294,-0.00208333560083193,-0.006491115272111955,0.10228150179294188,0.11269166354603626,-0.13982886577007844,0.1499570021177232,-0.12372542095015264,0.31864578663886156,0.2165038010075588,-0.06994821756151705,0.1301581106205653,-0.031570078571586974,0.3095559621732633,0.027654556461968648,0.11139106689098344,0.17054879468346887,0.24837881245224935,0.23003867932770417,0.17992532830966934,0.29585456010337785,0.055892808785338324,0.33329975593707145,0.34370219468345276,0.7056207779352474,0.16960753428939426,0.6178847468396682,0.19537280399195076,0.12152940469137281,0.5627233670908562,0.6178847468396682,-0.1612850601121986,0.5127870444084633,0.07903835621313311,-0.007995635756655519,0.2199714990109597,0.059416690352177094,-0.016725217469053,-0.1567945483496783,0.06501103171127257,0.17137436083860516,-0.03533988130774006,0.07480761056290042,-0.185730460011997,0.05642047766192557,0.06183138282325303,0.3088089163528229,0.4387568156967489,0.5945538287378164,0.49300516789342935,1.044093325063226,0.5541304774800654,0.561106546517703,0.24925810135251586,0.561106546517703,0.10612228543812505,1.0317134656312716,0.1576190446490053,0.46083991220262716,0.2360454535711298,0.39594048441083635,0.5249513686530425,0.5426970572035413,0.3963163786629224,0.14458316947818095,0.19066846679444668,0.27210036943409244,0.06399022393574952,-0.05678726148785753,0.14211769275722366,0.21148307870734367,-0.07054918109701408,0.07498374895757141,0.14583799807601108,0.1466053810445318,0.044595156835905814,0.09941507811059991,0.21758642627877026,0.34833706502869344,0.014044148224393106,0.3267710394493996,0.4301197534824456,0.16805508386732423,0.11454157118114318,0.6128116446432644,0.37123448474508713,0.6446556068466135,0.346059287017277,0.36342301468106963,0.15157894452523615,0.35548754448789943,0.3992305544167625,0.359517256846523,0.008463943243225252,0.1619586069902631,0.17440536349538047,0.5115181954746209,0.3149736980333358,0.2011962695006332,0.2494751637930918,0.3227695211378383,0.2530981787064164,-0.11234471148543959,0.2914364115687774,0.46603738326145744,0.2530981787064164,0.11014619990480111,0.30382769545205907,0.3955701737754286,0.3194678332725756,0.36233597284937696,0.3206798416505784,0.17232928986372706,0.2974185212808862,-0.08875092349403474,0.44050820958546305,0.24025060145593388,0.08013689630684552,0.1160106709503184,0.5211642755207485,0.2371546875673496,0.3116575530747762,0.4240698726015555,0.5118606626445512,0.22672783737038626,-0.0925006478644174,0.39728521860014143,0.04696687624845691,0.24438149832793588,0.13405262377802551,0.10406137605115909,0.2967852841491568,0.16489188003950903,-0.018480858256786796,0.031074417047225508,0.29006615014225884,0.044383507211958044,0.2230492450989777,-0.006715192359648288,0.05196849607934367,0.021240468321970164,0.2230580075863262,0.03925306758327804,0.029218864989718294,0.25813653634098266,-0.1642738361162921,0.048273292992028274,-0.09312496192669734,0.07423089843428896,0.007259764991749482,-0.028922564215458996,0.2625851695030661,0.011308956593025119,-0.10761980339787595,-0.037614934802239715,0.04243438300975544,0.1976892854549833,0.33725251842857545,0.08333645296521366,0.21300614635129775,-0.006116473526327158,0.18432372314872958,0.12454246048754616,0.009500564732275655,0.07488845462097064,-0.022240503131458943,0.19146247774928904,0.017642340454212656,-0.2128554328620059,-0.024104325389445326,0.0763720374385586,0.0868986577357442,-0.09043899684043939,0.2343027428235575,0.08853976105861473,0.03270099834025393,-0.010311452793213651,0.27061193379854087,0.21856956024483937,-0.04684846074125192,-0.08553181008058748,0.2877723421402689,0.2815179204270492,0.2823048294604177,0.08774010375288967,0.2603546795485291,0.23854845008903944,0.17952296051632952,0.19220475629326764,0.17520168809430234,0.20982830296320437,0.26570456755998345,0.2930286812242956,0.2256527747766736,0.05244132973255467,0.1790949029291384,0.12991919832274265,0.0062227449238364185,-0.08221122143543981,0.0435806379895754,0.0675084313733253,0.058342950759576365,0.1183086657917958,-0.0735252543250941,-0.1194401404764933,0.1358565779699088,-0.07302577444277482,-0.14444210150000192,0.33682615568837115,-0.03749611571906594,0.0935240794211587,0.48330056828006207,-0.05914907747699558,-0.12766592125116225,0.1629881942907921,-0.09655300479096103,-0.024263555569692282,0.2749164730071269,-0.014350568474720249,0.18428549745527228,-0.1391099111385651,-0.118785067970396,0.2686712301608973,-0.2447594552488823,0.06768911963605212,-0.02667947280326139,-0.03802144547700221,0.03888837443344924,0.18356755064023977,0.20274690051340058,0.009857938613809637,-0.062229663874698374,0.1344418984168302,0.25914591068666315,0.0785960550011325,0.06656432581729163,-0.023203880308170537,-0.02045891867836085,0.2719452855978284,0.14394335653968032,0.020325793311651578,0.12543689664353203,-0.009580659536545393,0.20081603649451596,0.336948509858,-0.07482849489876546,0.1310524924855892,0.22787187191867647,0.22727842183908734,0.1646902415901205,0.12530634512548475,0.22412264668602894,0.206703200533188,-0.2484685118971864,0.2680502983079953,0.0984332259504984,-0.10026674800722399,-0.00940558400421607,0.0676979490725536,0.2710671758194192,0.039191994025595894,-0.038549636534618036,0.25757975846223014,0.18655550776396826,-0.1030326289499506,-0.009143467618236499,0.09293947941833655,-0.07278866078961728,0.13797949218435138,0.27095978330458803,-0.1830142378404121,0.18235995900285176,0.000655214718083206,0.17803001861666187,0.04022995168020132,0.10647051198684598,0.3387591825224367,0.03547044837051227,0.018410622079851502,0.39783663473763353,0.3068083492231897,0.20554818876452646,0.55430806927539,0.5280249352409783,0.44247303442394964,0.48392000411849545,0.47316025155814495,0.39535684706340074,0.566575560621746,0.48899291030007586,0.3792471760718356,0.4363667037736533,0.39535684706340074,-0.1904335525134025,-0.23936323462145123
0.08129769995587063,0.07989653791037223,0.015576921827435425,0.09311960592001635,0.07582520664799332,0.04123826873260228,0.001660248541443513,0.08955101392833352,0.003901569968896902,0.08339114984320888,0.04448114571719618,-0.008170040391495907,0.02775108009550425,-0.01584748912760736,-0.012088820853543132,-0.14181216443651945,-0.09630920105426986,-0.09640015892744276,-0.031839525947890114,-0.03381927101537384,-0.11284871094682374,-0.07634039583829702,-0.25165421435916907,-0.3906192332094868,0.0021509885563334385,-0.1383885238213298,-0.19981508360186864,-0.09432372884859012,-0.17542048317143638,-0.12964267039717503,-0.21257338577251264,-0.1512374708744085,-0.19896575046358467,-0.18934640784585535,-0.15886560785408055,-0.15278173199330874,-0.01085387423915504,-0.09771650597105082,-0.22415437415241826,-0.2949989804815323,-0.19722682440247147,-0.16308063509216097,-0.18515949896046396,-0.18100379133650554,-0.29936469509094804,-0.17411402231768058,-0.36506400013227897,-0.24729961079974577,0.04979173451694162,-0.19152468285400553,-0.2898278972316587,-0.3622000712329026,-0.29244096299946526,-0.2924607034400345,-0.23295906736851216,-0.3989180910326659,-0.35979414753896,-0.20065517367367802,-0.36355078102044636,-0.14202625265130148,-0.09847484892823694,-0.1199710733952512,-0.12780289486303234,0.2837507294374416,-0.15098528927802798,-0.24434189899034447,0.06593931158849925,-0.21822865218038162,-0.1861795404130319,-0.266751867183706,-0.26900240225284033,-0.29894100930469486,-0.3659240698236999,0.08430249562035258,-0.29744191181911706,-0.2235848696813458,-0.017701559242079896,0.1370223648999867,0.009584402879398449,-0.11609242638959345,0.0735020649039578,0.05517132905971,-0.02926127655527605,-0.171216649057086,-0.09948366934042843,-0.18332524598523464,0.019520356055494317,-0.34582484956923226,-0.3178527014047602,-0.14273418448567055,-0.37266806719748763,-0.2876773335800224,-0.1508415756096537,-0.2508526454846862,-0.15835064569689014,-0.3648046993140375,-0.2311425544293033,0.015724981893131946,0.28220941566785585,-0.2345183363296478,-0.09243336825719908,-0.20168051434608947,-0.38498840862484823,-0.2952390881727861,-0.2504404087820416,-0.18688385223880213,-0.36408801431436044,-0.1864886354810047,-0.14194571403102385,-0.15938206296729948,-0.0178952698973883,-0.2728780179638482,-0.3584474608011066,0.06881070289545846,-0.06572966600544786,-0.259151250083453,-0.20518598439071256,-0.001996803231084448,-0.3384530116237882,-0.1761763174088601,-0.14240160797319265,-0.02604374873801071,-0.22792190605182608,-0.376633709353142,-0.16714767938914515,-0.3324102419097394,0.02465965179173819,-0.1659610828850233,0.3317543584018875,0.24301310937979015,0.34223783921858414,-0.24156818483265632,0.2833148677143854,-0.11112988432149973,-0.2840427278581911,-0.1045029796406211,-0.26138413653817083,-0.014051904116847876,-0.27463536188466764,-0.07777282478486112,-0.24447705871446018,-0.05828166794851735,-0.14156608467718582,-0.2350226425092144,0.013955285990565868,0.04808861866665229,-0.11216795602222482,-0.19135136655982113,-0.13641615040637356,-0.05102086888245286,-0.17793908081183726,-0.17477112060345687,-0.263596920445974,-0.2642541872108323,-0.28126921256405313,-0.22934259885737845,-0.21524534730180653,-0.24799443316179656,-0.3222744112421993,-0.10045021805152617,-0.22518518151461642,-0.15827917050053264,-0.20708175197717554,-0.23618612656639004,-0.21015814858881068,0.0233851437555335,-0.20183308783891227,-0.16975566383511356,-0.21153363566322647,-0.14999418989326485,-0.10417529354054127,-0.2177244234546488,-0.25122217662465507,-0.35758573047560016,-0.26567616824793355,-0.08902466554766532,-0.22526210678303618,-0.11896639915627397,-0.3064826937359523,-0.22989560815444873,-0.11089740280370217,-0.053375700984781047,-0.19841022035761927,-0.27451182597592316,-0.17781850252235512,-0.006608843315733481,-0.201392904713177,-0.2291808113535121,-0.18596814894799668,-0.10133059122751784,-0.21834439119154792,-0.07524638563609923,-0.024501850372685926,-0.18012315848142857,-0.17751595084118285,-0.27353196242720335,-0.2308540336533366,-0.23754387042041505,-0.3316131914129635,-0.3691625820697975,-0.33444550485794217,-0.3594055373815943,-0.405210870097928,-0.29014603089488983,-0.3674379486858809,-0.3312139920047869,-0.2560183916391641,-0.18491009639844827,-0.056011843356333725,-0.3152535705302651,-0.32916351874154265,0.13559022386243788,0.03949882701079083,-0.31181261125092163,-0.33270863903725384,-0.22187002562529143,-0.376011373466971,-0.3728918477490115,-0.33763718741364424,-0.16485867266542928,-0.10425379366136486,-0.3558785600932686,-0.24850767276458857,-0.28825936688794446,-0.23349805041045923,-0.21799458400898655,-0.2473723597585746,-0.12610063896600607,-0.12972594127444065,-0.27302509098925776,-0.4107293298914616,-0.35379379003231104,-0.25696871779974634,-0.2662507492541432,-0.1991258352937459,-0.3601039501316512,-0.23042462976843692,-0.13866207742674658,-0.18434586505565187,-0.15343428699316836,-0.16711518561538805,-0.13544688034927527,-0.20285638466605405,-0.1439389293406785,-0.2573115520920037,-0.18851638299264917,0.07885221430565116,-0.11707496568967204,-0.27294060586542995,-0.14056232084243475,-0.3114991593752053,-0.3079776191645451,-0.23656213522328962,-0.3005457623391391,-0.2708430026342015,-0.3264975794671116,-0.3058060451407984,-0.1561189076017816,-0.17246955435167283,-0.38632466762758033,-0.09883565631346097,-0.23188882364199576,-0.2656486637289556,-0.37503018011273154,-0.304516376578816,-0.2114831017204284,-0.31220999255961657,-0.2489333148320064,-0.24390935778853526,-0.20421784437434629,-0.1319631214824603,-0.20251176209872598,0.07295883671075334,-0.08173940764060308,-0.160012930075445,-0.11193109288352651,-0.16378569001045434,-0.17605198173757408,-0.19976594331650868,-0.10829995402091866,-0.2727923049719839,-0.157170520585003,-0.14887956338221525,-0.3095858629245233,-0.17091487269251082,-0.06582240366433666,-0.005998173730899183,-0.2536333006007281,-0.15279079595535386,-0.11471482610052759,-0.21132904721125426,-0.3257369128603293,-0.1724932154929713,-0.01604566980684616,-0.3258040389157674,0.11809213542219414,-0.013742977492539922,-0.230441534009261,-0.024132604254329386,-0.24345175890047763,-0.06999178901014164,-0.0386082791599717,-0.16544257361926976,-0.02547035213813454,-0.19495694361019109,-0.02183902412896427,-0.25648647495422594,-0.18187190451102678,-0.1551222512565854,-0.1772399263029604,-0.26875598201707934,-0.17545382411501353,-0.1794403030585723,-0.08395771938051348,-0.24885418659786554,-0.1951245371113075,-0.2886217734829618,-0.0903764615786484,-0.05684586508204867,0.1409820022359674,-0.18943221463267665,0.11251097516850755,0.12456872208605377,0.08199055693700906,0.13915847142214702,0.10728018798580366,0.1591270773234422,-0.03568910927470491,0.10715575977280624,-0.11712295634194145,0.18455058126755663,0.49027409903583136,-0.14811200464593646,0.08989609143433157,-0.04069591243020193,-0.07341728602973485,0.21657287131397995,0.12135446741893219,-0.003913377173194024,0.3375372260762363,-0.015600292891500315,0.35875243565723597,0.45663670772857495,0.4746894515884006,0.5961280221141451,0.12326735600872486,0.22003509499001245,0.35316520788338146,0.2865906617200541,0.06931038202641587,-0.011333305025420478,0.8405130976371525,0.9902261546807329,-0.18975804731649146,0.9171098880750269,0.7665892650588736,0.03255736292836235,0.5420868058243525,-0.10703282949955029,-0.08331265847013249,-0.21064923147496312,0.29969796056501763,-0.1861940876670534,-0.18651474132643525,-0.03999493163519373,-0.21822848965102498,0.28844461242118274,0.7330938567937574,0.6613206031040296,0.32564609412573825,0.5874116178046029,0.9378408610148569,1.0505999131765955,0.4459075194611518,0.7548396577925421,0.561057636630074,0.31033250569131915,0.10646837650238164,0.9672383015816787,0.5912051152602693,0.5460287754511611,0.38953144985268623,0.7561661554267588,0.8513542362152214,0.5170513475228935,0.8772664639572555,0.5031523070537606,1.1880234032379071,0.20617427110819553,-0.02391948521115404,0.05962961596692979,1.345455079937583,0.11157442184605934,-0.20802994446274856,0.19350148941655537,0.4481367463887142,0.09911170586894708,-0.05529792558481667,0.3542322309257842,0.1699297036182949,-0.007794003675449264,0.11290789258266168,-0.008308398216169847,0.5498881332118949,0.2289317406419029,0.5389511276081586,0.0605446643978208,0.9209223972384903,0.8334580002803281,0.5920859122092857,0.6138403759855722,0.004469142081317501,0.5036941352787172,0.39145164780898767,0.31889643152987357,0.05166699077709441,0.17045626699674618,0.21527776991226485,0.861653155333234,0.4121015788090186,0.5010195065681242,0.9370441931957422,0.7857860800407678,-0.019559690871858233,0.6148066400495993,0.567700385218394,0.24177156101514163,0.4461796829327769,0.6829853403735436,0.08190667291773192,1.0394164876065322,0.4744671052348422,0.5094945935439926,1.0924536093814905,0.28536250543737046,0.34827668781983884,0.2072900795380104,0.845915854642661,0.5199516757696462,0.28061325718571123,0.2719958268242231,0.07998943349766471,0.28582561965322834,0.3214504557552245,1.1862917096550325,0.0061943380122091935,0.0664976251282791,-0.10836009383835668,0.09796261243518038,0.31476727977040725,0.022167910230353326,0.3473046453886975,-0.26628816985071796,-0.24527238871373186,0.725029049980549,0.19601786354082998,0.20410218081237066,0.08263897524361288,0.06111332692732521,0.7816288713249756,0.01776436962372961,-0.011462809880561326,0.10821132188299516,0.15985625608366508,0.09361770911049044,-0.008469206493153513,0.04083769010199333,-0.1975165535646429,-0.08970411514018423,-0.15804806206652952,0.1054869462993179,0.029155398693072057,-0.019487527628640557,-0.00919878477279914,0.07869210268603763,-0.07900045141606962,-0.14296748103086446,0.037574949527942346,0.488758102833189,0.013361679167017661,-0.09789856333144627,0.16709703388894726,0.1818730962513305,0.6751042941124099,0.024684487703725395,-0.11995397935940466,0.16802150552637468,0.0011794027481074078,0.18884446855333964,-0.032771591896744785,-0.10550062531934845,-0.3967967165174698,-0.07577137714526451,-0.22376125495543892,-0.30348694753163297,0.013508102254036257,0.36677253536139226,-0.03977347563967967,-0.017434311557095024,0.12964341696797527,0.04597071266321677,-0.21404318496147867,-0.05802033069202164,0.049728915637072046,0.48231655717837507,0.11221661360618518,0.11866609456044136,0.08594702010750453,0.03900348448895817,0.1637816331386879,0.08165371610407984,0.08734320465783282,0.09130673106595734,0.10900844581569154,0.12025441355049271,0.11032878630509801,-0.015829526384943723,0.10644232865618358,0.029935567794977365,0.13601547524947707,0.14222368700628552,0.1076669419818286,-0.010087656915720127,-0.05586922196292258,-0.15432634157598482,-0.2729818484706879,-0.08952638496277687,0.20314283577202724,-0.1999428405095234,-0.1840504368152385,0.48458524301531397,0.10028182090151132,0.2873879791419525,0.664687952048134,-0.1646417035440237,0.09384652559131287,-0.05321721934990812,-0.05817218255946381,-0.22215431444382838,0.02529684959242644,0.14756616084300328,-0.08651077656455838,-0.32718124912966207,-0.2681434127691772,-0.1837149016243743,-0.3094424052047328,-0.24211926464079578,-0.19704226697201133,-0.11114838324461342,-0.04630094522108541,-0.016124409052444267,-0.14780049810865703,0.041322790251952374,0.11427337461515026,0.32165229297606845,0.3180244025339733,-0.1084606319484476,0.3734998516329569,-0.22234795901869525,-0.06930591307136102,0.28524477611058735,0.2109938286922015,-0.189083985748545,0.2196339353902588,-0.043552328681732325,0.1040495927262622,0.06361708368309685,-0.22059622040683896,0.22844249387128315,-0.07229663245756908,0.03649572730390672,0.004203392072317355,-0.03230523623540232,0.0813853419569366,0.010250089906893424,-0.276578733091935,0.1054784860173782,-0.20365774733867814,-0.38375588502279456,0.10139333445507322,0.10476667775198155,-0.04815495763562196,-0.3314689309523088,0.23342401690387202,-0.23793268694205225,0.5023847585456985,-0.10413031403078198,-0.0008271214427907302,-0.038877574789830935,-0.2693416631825603,0.1614230995669215,0.2998114436497356,-0.13876967938112714,0.04599113449888215,0.20070730219857072,-0.27525726075337537,0.1701099985239717,0.25292519249713596,-0.25818247982378095,-0.16149975945701275,0.15491684096741815,0.07784522112369685,0.04206414600435078,0.3343494592891232,0.5153274265033047,0.45823510696512637,0.14218960060066824,0.5863436997487881,0.3886138786299374,0.6150654855677895,0.13542521611154848,-0.010285895505369246,0.712060979946413,0.7823251239020969,0.1584383775210143,-0.26099668075958904,-0.31517510584113384
0.7230413749529729
