# Supplementary material for: Accurate prediction of protein function using statistics-informed graph networks
Source: Nat Commun. 2024 Aug 4;15:6601. doi: 10.1038/s41467-024-50955-0 (PMC11297950; doi:10.1038/s41467-024-50955-0)
Supplement: Supplementary file 4 — Source Data [file 41467_2024_50955_MOESM4_ESM.zip › Source data/Figure S8c_Fmax_AUPR.csv]

T/0.2	0.752683778	0.696153467
T/0.2	0.75382136	0.675459561
T/0.2	0.747722382	0.641849644
T/0.2	0.747291058	0.650477689
T/0.2	0.752115304	0.649165041
T/0.2	0.751780424	0.645939655
T/0.2	0.748560213	0.665705351
T/0.2	0.746924464	0.688500695
T/0.2	0.751203588	0.666136293
T/0.2	0.74562863	0.677099232
T/0.4	0.750122666	0.678204781
T/0.4	0.755791915	0.674873573
T/0.4	0.746261577	0.638555197
T/0.4	0.747948027	0.640571497
T/0.4	0.749354401	0.642208351
T/0.4	0.751271746	0.642036143
T/0.4	0.750196855	0.656726444
T/0.4	0.747448193	0.680396086
T/0.4	0.75203061	0.65406853
T/0.4	0.742399852	0.666898454
T/0.6	0.753570066	0.692915991
T/0.6	0.754443569	0.68461152
T/0.6	0.74974625	0.655345273
T/0.6	0.750340892	0.660733925
T/0.6	0.749011878	0.658193078
T/0.6	0.75309993	0.645627222
T/0.6	0.74744983	0.666574143
T/0.6	0.75069627	0.674666398
T/0.6	0.75304517	0.678682453
T/0.6	0.743062255	0.673558327
T/0.8	0.756186189	0.677520562
T/0.8	0.753919904	0.673102527
T/0.8	0.750970605	0.639449186
T/0.8	0.748111232	0.650360371
T/0.8	0.751549876	0.653199587
T/0.8	0.755811737	0.648818737
T/0.8	0.749347679	0.659094132
T/0.8	0.749442825	0.682629216
T/0.8	0.752068157	0.657259385
T/0.8	0.753116835	0.667845434
