# Supplementary material for: Accurate prediction of protein function using statistics-informed graph networks
Source: Nat Commun. 2024 Aug 4;15:6601. doi: 10.1038/s41467-024-50955-0 (PMC11297950; doi:10.1038/s41467-024-50955-0)
Supplement: Supplementary file 4 — Source Data [file 41467_2024_50955_MOESM4_ESM.zip › Source data/Figure S12B_BP.csv]

Methods	Fmax	AUPR
BLAST	0.289	0.123
FunFams	0.385	0.181
DeepGO	0.334	0.184
ATGO+	0.540	0.470
SPROF-GO	0.526	0.457
PhiGnet	0.578	0.653
